# Supplementary material for: Interaction Between Chronic Endometritis Caused Endometrial Microbiota Disorder and Endometrial Immune Environment Change in Recurrent Implantation Failure
Source: Front Immunol. 2021 Oct 4;12:748447. doi: 10.3389/fimmu.2021.748447 (PMC8521098; doi:10.3389/fimmu.2021.748447)
Supplement: Supplementary Table 1 — Differentially expressed genes of DESeq2. [file Table_1.xlsx]

## Sheet: All_results
	baseMean	log2FoldChange	lfcSE	stat	pvalue	padj
ENSG00000173432	17.9301	1.40866	0.291459	4.83313	1.34403e-06	0.0245204
ENSG00000115956	77.3384	1.39363	0.332326	4.19356	2.7461e-05	0.230348
ENSG00000124882	1.33405	2.7344	0.663681	4.12006	3.78778e-05	0.230348
ENSG00000169962	1.48328	1.78861	0.441434	4.05182	5.08205e-05	0.231792
ENSG00000156127	9.11189	1.14581	0.291446	3.93148	8.44238e-05	0.238217
ENSG00000275395	18.4754	0.827207	0.211305	3.91476	9.04957e-05	0.238217
ENSG00000146574	20.6168	0.527647	0.135481	3.89461	9.83552e-05	0.238217
ENSG00000255823	378.228	0.90004	0.231969	3.88	0.000104458	0.238217
ENSG00000263639	0.772606	1.70873	0.4598	3.71625	0.000202203	0.409887
ENSG00000131437	136.336	-0.28256	0.077074	-3.66609	0.000246289	0.449331
ENSG00000140538	21.8122	0.700431	0.194289	3.6051	0.000312029	0.462408
ENSG00000165929	1.4977	1.4594	0.405644	3.59773	0.00032101	0.462408
ENSG00000198075	84.1198	0.660753	0.184006	3.59093	0.000329495	0.462408
ENSG00000169429	156.076	2.00197	0.564014	3.5495	0.000385957	0.464093
ENSG00000169903	212.298	-1.37583	0.389176	-3.53525	0.000407396	0.464093
ENSG00000090339	25.8177	1.3538	0.384802	3.51817	0.000434533	0.464093
ENSG00000099960	250.543	-1.06591	0.303531	-3.51168	0.000445278	0.464093
ENSG00000115009	14.4417	1.19695	0.34263	3.49342	0.000476879	0.464093
ENSG00000229314	16.5928	1.52596	0.437259	3.48983	0.000483324	0.464093
ENSG00000178562	3.50587	1.26458	0.369791	3.41972	0.000626852	0.571814
ENSG00000128245	190.946	0.484895	0.142681	3.39846	0.000677661	0.575058
ENSG00000130032	21.4359	0.970689	0.286157	3.39216	0.000693448	0.575058
ENSG00000260314	52.5304	1.22203	0.363971	3.3575	0.000786502	0.608733
ENSG00000144031	3.80505	0.833151	0.248515	3.35252	0.000800789	0.608733
ENSG00000203747	85.7288	1.30531	0.391882	3.33087	0.000865763	0.631799
ENSG00000213337	51.1065	0.434675	0.131084	3.31601	0.000913128	0.640735
ENSG00000128965	2.63239	0.818061	0.249673	3.27653	0.00105091	0.677116
ENSG00000086300	56.2166	0.957135	0.292494	3.27233	0.00106666	0.677116
ENSG00000259030	1.46173	-1.12948	0.345431	-3.26978	0.00107632	0.677116
ENSG00000180228	179.872	-0.147255	0.0451872	-3.25877	0.00111894	0.680468
ENSG00000123612	2.93644	1.12383	0.346653	3.24194	0.00118719	0.698681
ENSG00000100368	14.6012	1.32932	0.412193	3.22498	0.00125979	0.701128
ENSG00000125538	21.9083	1.56499	0.487358	3.21118	0.00132191	0.701128
ENSG00000166189	23.447	0.487992	0.152301	3.20413	0.0013547	0.701128
ENSG00000119487	50.2859	0.301873	0.0942631	3.20245	0.00136264	0.701128
ENSG00000108691	124.011	1.21939	0.381893	3.193	0.00140802	0.701128
ENSG00000089356	9.41584	0.715332	0.224231	3.19016	0.00142193	0.701128
ENSG00000117983	66.0281	1.3174	0.4143	3.17982	0.00147368	0.707521
ENSG00000010610	28.3723	0.727414	0.229304	3.17226	0.00151257	0.707573
ENSG00000156219	15.5663	-1.76625	0.561073	-3.14798	0.00164402	0.725056
ENSG00000170345	71.3687	0.768436	0.244136	3.14758	0.00164628	0.725056
ENSG00000126351	20.6488	0.425895	0.13554	3.14221	0.00167677	0.725056
ENSG00000008130	76.1724	0.285744	0.0911631	3.13442	0.00172192	0.725056
ENSG00000155659	53.3619	1.26972	0.406293	3.12512	0.00177731	0.725056
ENSG00000165168	76.0118	1.11244	0.356177	3.12329	0.0017884	0.725056
ENSG00000187608	138.416	0.536388	0.172352	3.11216	0.00185724	0.727465
ENSG00000082074	53.0039	0.797112	0.256618	3.10622	0.00189495	0.727465
ENSG00000237440	115.192	-0.404102	0.130218	-3.10327	0.00191396	0.727465
ENSG00000124102	19.5088	1.22974	0.39894	3.08251	0.00205262	0.764247
ENSG00000181631	10.1219	1.00209	0.326165	3.07235	0.00212378	0.774925
ENSG00000143119	86.3804	0.943153	0.309582	3.04654	0.00231494	0.818456
ENSG00000172243	21.9097	1.24883	0.410228	3.04423	0.00233281	0.818456
ENSG00000182240	255.211	0.401323	0.132121	3.03754	0.0023852	0.821051
ENSG00000120738	9.13703	0.754533	0.249347	3.02604	0.00247779	0.821889
ENSG00000177575	82.7719	1.41917	0.469478	3.02287	0.00250386	0.821889
ENSG00000136235	303.985	0.786793	0.261523	3.0085	0.00262539	0.821889
ENSG00000099785	20.0743	0.407684	0.135654	3.00532	0.00265303	0.821889
ENSG00000141574	7.21404	0.768575	0.256181	3.00013	0.00269867	0.821889
ENSG00000181754	3.84461	0.715338	0.238609	2.99795	0.00271799	0.821889
ENSG00000105967	11.0743	1.11978	0.373633	2.99702	0.00272635	0.821889
ENSG00000160255	65.8994	0.970164	0.324806	2.98691	0.00281816	0.821889
ENSG00000273173	1.69116	-0.890189	0.298216	-2.98505	0.00283533	0.821889
ENSG00000154065	7.42693	0.554806	0.186147	2.98048	0.00287801	0.821889
ENSG00000183486	18.8167	0.693472	0.233192	2.97382	0.00294115	0.821889
ENSG00000126903	48.947	0.331862	0.111662	2.97203	0.00295839	0.821889
ENSG00000196664	6.01995	0.783883	0.264434	2.96438	0.00303292	0.821889
ENSG00000179144	31.1675	0.594761	0.200967	2.95949	0.00308151	0.821889
ENSG00000135090	154.295	0.171326	0.0580593	2.95087	0.00316879	0.821889
ENSG00000162511	114.952	0.90017	0.305172	2.94971	0.00318073	0.821889
ENSG00000160180	26.1678	1.02098	0.346313	2.94816	0.00319677	0.821889
ENSG00000090060	2204.63	-0.381792	0.129509	-2.94798	0.00319854	0.821889
ENSG00000174842	62.6443	-0.211448	0.0722439	-2.92686	0.00342403	0.849087
ENSG00000197888	9.48722	-2.13382	0.729758	-2.92401	0.00345557	0.849087
ENSG00000077984	12.5478	0.666368	0.228489	2.91641	0.00354089	0.849087
ENSG00000077150	10.3161	0.476672	0.163674	2.91233	0.00358743	0.849087
ENSG00000164674	115.78	-0.28588	0.0981695	-2.91211	0.00359	0.849087
ENSG00000117152	33.9509	-0.438415	0.150616	-2.91081	0.00360496	0.849087
ENSG00000125740	1.55345	1.01681	0.3497	2.90765	0.00364152	0.849087
ENSG00000083799	110.152	0.201046	0.0692153	2.90464	0.00367671	0.849087
ENSG00000160229	19.2917	-0.384778	0.133158	-2.88964	0.0038568	0.870419
ENSG00000011052	1.75269	-1.58188	0.547551	-2.88902	0.0038645	0.870419
ENSG00000164713	67.3972	0.450646	0.156561	2.87841	0.00399679	0.871338
ENSG00000125977	332.359	0.318167	0.110597	2.87681	0.00401719	0.871338
ENSG00000148803	15.9497	0.435083	0.151253	2.87652	0.00402083	0.871338
ENSG00000188171	170.269	-0.282936	0.0987728	-2.86451	0.00417654	0.871338
ENSG00000198502	72.4824	1.61867	0.565909	2.8603	0.00423242	0.871338
ENSG00000187474	23.8064	1.09286	0.382121	2.85997	0.00423677	0.871338
ENSG00000169627	2.32542	1.2941	0.453326	2.85467	0.00430815	0.871338
ENSG00000106952	3.97405	1.06936	0.374891	2.85245	0.00433841	0.871338
ENSG00000269028	251.242	0.513912	0.180219	2.8516	0.00434996	0.871338
ENSG00000167083	2.89648	0.84005	0.295705	2.84084	0.00449953	0.871338
ENSG00000173530	13.4168	0.452514	0.159447	2.83802	0.00453947	0.871338
ENSG00000203710	6.04588	1.11096	0.39188	2.83494	0.00458345	0.871338
ENSG00000173083	174.679	0.914317	0.323955	2.82236	0.00476713	0.871338
ENSG00000139117	19.1389	0.61811	0.219183	2.82007	0.00480133	0.871338
ENSG00000149781	22.2973	0.636408	0.22597	2.81634	0.00485738	0.871338
ENSG00000187239	101.537	0.316528	0.112411	2.81581	0.00486548	0.871338
ENSG00000163464	3.13812	1.64345	0.58433	2.81253	0.00491536	0.871338
ENSG00000130208	80.302	0.955126	0.339663	2.81198	0.00492374	0.871338
ENSG00000100744	439.257	-0.339598	0.120825	-2.81067	0.00494388	0.871338
ENSG00000104852	35.6053	0.564411	0.201361	2.80298	0.00506327	0.871338
ENSG00000111605	258.079	-0.139128	0.0497331	-2.7975	0.00515004	0.871338
ENSG00000152078	112.803	-0.472846	0.16931	-2.79278	0.00522569	0.871338
ENSG00000177169	32.0891	0.291627	0.104789	2.78299	0.00538602	0.871338
ENSG00000228253	3555	0.475903	0.171028	2.78261	0.00539237	0.871338
ENSG00000105327	2.15042	0.622185	0.223627	2.78225	0.00539839	0.871338
ENSG00000135972	95.7361	-0.157441	0.0566114	-2.78108	0.00541785	0.871338
ENSG00000168421	7.872	0.62787	0.225821	2.78039	0.00542934	0.871338
ENSG00000133063	0.759367	1.44846	0.521251	2.77881	0.00545589	0.871338
ENSG00000017797	293.54	0.354258	0.127509	2.7783	0.00546439	0.871338
ENSG00000088827	8.21697	1.03383	0.372169	2.77786	0.00547188	0.871338
ENSG00000109738	30.2578	-0.37333	0.134475	-2.7762	0.00549982	0.871338
ENSG00000100290	23.1604	0.367062	0.13246	2.77111	0.00558658	0.871338
ENSG00000145416	24.7298	0.757139	0.27369	2.76641	0.00566776	0.871338
ENSG00000066294	27.6652	1.08721	0.393138	2.76547	0.00568413	0.871338
ENSG00000122862	274.462	0.878089	0.317634	2.76446	0.00570166	0.871338
ENSG00000120162	76.476	0.355665	0.128666	2.76425	0.0057053	0.871338
ENSG00000161055	6.08651	1.16818	0.423052	2.76131	0.00575704	0.871338
ENSG00000140057	139.588	-0.377305	0.136655	-2.76101	0.00576229	0.871338
ENSG00000180871	4.8853	1.22949	0.445759	2.7582	0.0058121	0.871338
ENSG00000063180	3.62982	0.592081	0.214691	2.75783	0.00581873	0.871338
ENSG00000133818	54.2775	0.478367	0.173486	2.75737	0.00582675	0.871338
ENSG00000171840	9.11215	0.388156	0.141361	2.74585	0.0060355	0.895217
ENSG00000011600	91.7876	0.914926	0.334107	2.73842	0.00617348	0.907861
ENSG00000004948	10.1845	-1.36137	0.498295	-2.73205	0.00629415	0.907861
ENSG00000186666	41.5001	-0.211223	0.0773673	-2.73013	0.00633086	0.907861
ENSG00000100365	3.18087	0.947731	0.347402	2.72805	0.00637093	0.907861
ENSG00000112514	6.44205	0.810095	0.297172	2.72601	0.00641045	0.907861
ENSG00000183826	49.8393	0.261888	0.0961751	2.72304	0.00646851	0.907861
ENSG00000151461	167.506	0.279937	0.102804	2.72301	0.00646908	0.907861
ENSG00000204397	36.9436	0.547932	0.201531	2.71885	0.00655095	0.912332
ENSG00000186198	2.72405	0.653407	0.241232	2.70863	0.00675621	0.916567
ENSG00000101916	3.21689	1.44082	0.532315	2.7067	0.00679552	0.916567
ENSG00000100307	19.4503	0.378395	0.139854	2.70564	0.00681734	0.916567
ENSG00000129480	12.0274	-0.522578	0.193185	-2.70506	0.0068292	0.916567
ENSG00000204335	4.55614	0.666184	0.246288	2.7049	0.00683256	0.916567
ENSG00000117640	146.828	-0.139233	0.0517529	-2.69035	0.0071378	0.950526
ENSG00000162722	6.84914	0.750844	0.27973	2.68417	0.00727102	0.956335
ENSG00000149972	11.3753	-0.514418	0.191699	-2.68347	0.00728626	0.956335
ENSG00000130303	65.1523	0.650268	0.24291	2.67699	0.00742866	0.960165
ENSG00000135346	8.48644	1.00172	0.374205	2.67693	0.00743004	0.960165
ENSG00000147206	6.85335	-0.555734	0.207752	-2.67498	0.00747333	0.960165
ENSG00000132561	74.1026	-0.398476	0.149571	-2.66412	0.00771893	0.979544
ENSG00000124098	146.385	0.276581	0.103895	2.66212	0.00776494	0.979544
ENSG00000173926	21.1786	-0.445188	0.167392	-2.65956	0.00782421	0.979544
ENSG00000171843	59.9856	0.256768	0.0967097	2.65504	0.00793	0.979544
ENSG00000163703	20.362	-0.275995	0.104075	-2.65189	0.0080042	0.979544
ENSG00000173914	99.8199	-0.13215	0.0499587	-2.64518	0.00816479	0.979544
ENSG00000174327	6.19513	-0.504134	0.191047	-2.63879	0.00832026	0.979544
ENSG00000110077	107.993	0.745149	0.282476	2.63792	0.00834151	0.979544
ENSG00000176946	290.484	0.33584	0.127378	2.63655	0.00837527	0.979544
ENSG00000168936	30.2078	0.30405	0.115323	2.63652	0.00837611	0.979544
ENSG00000165973	0.923481	-1.10594	0.419827	-2.63429	0.00843142	0.979544
ENSG00000213145	22.54	0.488885	0.185623	2.63376	0.0084445	0.979544
ENSG00000096063	155.692	0.203346	0.0773186	2.62997	0.00853925	0.979544
ENSG00000119661	123.276	-0.178428	0.0679468	-2.62599	0.00863976	0.979544
ENSG00000167208	8.33024	0.719254	0.27398	2.62521	0.00865968	0.979544
ENSG00000089820	9.58572	0.492436	0.187719	2.62326	0.0087094	0.979544
ENSG00000126353	5.30494	0.855328	0.327047	2.6153	0.00891479	0.979544
ENSG00000205078	10.2507	0.546804	0.209079	2.61529	0.00891511	0.979544
ENSG00000103490	12.6231	0.515958	0.197543	2.61187	0.00900472	0.979544
ENSG00000102445	10.3233	0.687457	0.263298	2.61095	0.00902913	0.979544
ENSG00000130590	15.0104	0.263346	0.100872	2.61069	0.00903603	0.979544
ENSG00000122367	0.897434	0.966029	0.370287	2.60886	0.00908436	0.979544
ENSG00000140853	66.6676	0.360797	0.138311	2.60859	0.00909153	0.979544
ENSG00000172216	24.0818	0.46706	0.179228	2.60595	0.00916198	0.979544
ENSG00000100079	2.58312	0.918291	0.352437	2.60555	0.00917272	0.979544
ENSG00000112761	3.05959	0.90275	0.346857	2.60266	0.00925039	0.979544
ENSG00000146729	702.048	-0.151937	0.0584395	-2.59991	0.00932488	0.979544
ENSG00000146147	5.67767	0.725801	0.279367	2.59802	0.00937622	0.979544
ENSG00000170423	0.560126	1.70046	0.654771	2.59703	0.0094033	0.979544
ENSG00000126264	6.3734	0.722695	0.278535	2.59463	0.00946941	0.979544
ENSG00000196735	34.0534	1.45469	0.560834	2.59379	0.00949244	0.979544
ENSG00000188404	9.95755	0.927344	0.357537	2.5937	0.00949489	0.979544
ENSG00000178425	152.601	-0.200567	0.0773466	-2.5931	0.00951157	0.979544
ENSG00000110079	32.7146	0.867556	0.335135	2.58868	0.00963448	0.979544
ENSG00000143226	39.0198	0.891552	0.344875	2.58515	0.00973379	0.979544
ENSG00000059728	68.0187	0.315222	0.121947	2.58491	0.00974053	0.979544
ENSG00000162520	1.79016	0.709639	0.274634	2.58394	0.00976779	0.979544
ENSG00000157601	82.0564	0.482479	0.186822	2.58257	0.00980686	0.979544
ENSG00000086730	13.9245	0.6072	0.235637	2.57684	0.00997068	0.979544
ENSG00000158195	852.319	0.272586	0.105845	2.57534	0.0100142	0.979544
ENSG00000038945	29.9283	0.988486	0.383859	2.57512	0.0100204	0.979544
ENSG00000162994	39.7624	-0.27167	0.105517	-2.57465	0.0100342	0.979544
ENSG00000173401	1.55898	-0.852073	0.331069	-2.57371	0.0100616	0.979544
ENSG00000124614	41.7599	0.416734	0.162017	2.57217	0.0101063	0.979544
ENSG00000126010	3.31504	-0.795259	0.309437	-2.57002	0.0101693	0.979544
ENSG00000104951	29.0845	1.20019	0.467005	2.56997	0.0101708	0.979544
ENSG00000107404	16.8527	0.395297	0.153886	2.56877	0.010206	0.979544
ENSG00000165023	20.918	-0.469361	0.182884	-2.56644	0.0102749	0.979544
ENSG00000169252	3.0575	0.761973	0.297186	2.56396	0.0103486	0.979544
ENSG00000180096	8.43317	0.397288	0.155231	2.55933	0.0104875	0.979544
ENSG00000112852	4.72606	-0.487278	0.190522	-2.55759	0.01054	0.979544
ENSG00000160813	17.3773	0.401596	0.157123	2.55594	0.0105902	0.979544
ENSG00000132465	5.66566	0.826188	0.323411	2.55461	0.0106307	0.979544
ENSG00000203907	1.79715	-1.08338	0.425129	-2.54837	0.0108229	0.979544
ENSG00000144407	11.7756	-0.634917	0.249792	-2.54178	0.0110288	0.979544
ENSG00000072210	447.034	-0.277681	0.10926	-2.54146	0.011039	0.979544
ENSG00000172244	17.2203	-0.37483	0.147576	-2.53992	0.0110878	0.979544
ENSG00000040633	56.6064	0.236451	0.0932061	2.53687	0.011185	0.979544
ENSG00000116161	1414.06	-0.195435	0.0770532	-2.53636	0.0112011	0.979544
ENSG00000247595	5.29086	0.553038	0.218095	2.53577	0.0112202	0.979544
ENSG00000183844	2.5165	1.07962	0.425887	2.53498	0.0112453	0.979544
ENSG00000037280	5.75674	0.749182	0.295581	2.53461	0.0112573	0.979544
ENSG00000135047	492.892	0.668187	0.263885	2.53211	0.0113377	0.979544
ENSG00000143772	29.3002	0.232943	0.0920785	2.52982	0.011412	0.979544
ENSG00000074855	1.35122	-0.84201	0.33313	-2.52757	0.0114855	0.979544
ENSG00000121316	24.0271	0.628029	0.248478	2.52751	0.0114875	0.979544
ENSG00000255561	13.3646	-0.249003	0.0985356	-2.52704	0.0115029	0.979544
ENSG00000182782	3.17414	1.52362	0.603089	2.52635	0.0115254	0.979544
ENSG00000157551	3.60682	1.41151	0.558757	2.52616	0.0115316	0.979544
ENSG00000176915	78.1594	0.206888	0.0820147	2.52258	0.0116499	0.979544
ENSG00000138442	130.52	-0.195242	0.0774103	-2.52218	0.0116631	0.979544
ENSG00000161791	14.3256	0.387539	0.153845	2.51903	0.011768	0.979544
ENSG00000130348	273.714	-0.257658	0.102303	-2.51858	0.0117829	0.979544
ENSG00000165409	1.30345	0.86193	0.343136	2.51192	0.0120078	0.979544
ENSG00000138078	299.869	-0.222274	0.0884893	-2.51188	0.012009	0.979544
ENSG00000138079	27.8111	-0.655869	0.261587	-2.50727	0.0121669	0.979544
ENSG00000120210	1.62091	0.856842	0.341962	2.50566	0.0122223	0.979544
ENSG00000110046	28.9119	0.27017	0.107865	2.5047	0.0122555	0.979544
ENSG00000134321	17.5606	0.689503	0.27544	2.50328	0.0123049	0.979544
ENSG00000169689	186.312	0.296421	0.118419	2.50316	0.0123091	0.979544
ENSG00000186603	1.25751	-0.991398	0.396276	-2.50179	0.0123568	0.979544
ENSG00000159884	13.638	0.498209	0.199211	2.50091	0.0123873	0.979544
ENSG00000284773	1.20922	0.831702	0.332578	2.50077	0.0123923	0.979544
ENSG00000148908	37.5326	0.481441	0.192577	2.49999	0.0124197	0.979544
ENSG00000087237	2.96679	0.578043	0.231275	2.49937	0.0124413	0.979544
ENSG00000104714	82.3974	0.254487	0.101917	2.49699	0.0125253	0.979544
ENSG00000136111	78.3813	0.265966	0.106779	2.4908	0.0127454	0.979544
ENSG00000167074	8.24598	0.386176	0.155167	2.48878	0.0128184	0.979544
ENSG00000176401	5.29071	-0.390351	0.157028	-2.48588	0.0129233	0.979544
ENSG00000169908	2438.8	-0.353897	0.142433	-2.48465	0.0129678	0.979544
ENSG00000137513	103.297	-0.23608	0.0950675	-2.48329	0.0130175	0.979544
ENSG00000120217	8.43273	0.951869	0.383479	2.48219	0.0130577	0.979544
ENSG00000118900	63.5114	0.188876	0.0762369	2.47749	0.013231	0.979544
ENSG00000170458	86.825	0.767375	0.309804	2.47697	0.0132502	0.979544
ENSG00000145700	2.72893	-0.880314	0.355455	-2.47658	0.0132647	0.979544
ENSG00000099985	4.71273	1.66387	0.671841	2.47658	0.0132649	0.979544
ENSG00000196196	1.60233	-0.905146	0.365861	-2.47402	0.0133603	0.979544
ENSG00000166126	3.87561	0.711771	0.287751	2.47357	0.0133771	0.979544
ENSG00000167094	2.10818	-0.639158	0.258437	-2.47317	0.0133921	0.979544
ENSG00000169313	2.34057	0.705392	0.285335	2.47215	0.0134301	0.979544
ENSG00000133800	10.2245	0.941175	0.380788	2.47165	0.0134491	0.979544
ENSG00000157168	3.13002	0.879299	0.35598	2.47008	0.0135083	0.979544
ENSG00000168412	2.41746	0.853018	0.345511	2.46886	0.0135546	0.979544
ENSG00000075673	37.7693	-1.24779	0.505876	-2.46659	0.0136408	0.979544
ENSG00000155252	19.0015	0.281079	0.114057	2.46437	0.0137255	0.979544
ENSG00000112182	9.86291	0.544099	0.2209	2.4631	0.0137743	0.979544
ENSG00000185262	23.9112	0.50061	0.203499	2.46001	0.0138932	0.979544
ENSG00000099957	1.47456	-0.945282	0.384324	-2.4596	0.0139092	0.979544
ENSG00000103528	5.98544	0.477747	0.19424	2.45957	0.0139104	0.979544
ENSG00000136830	150.566	0.273246	0.11111	2.45924	0.0139233	0.979544
ENSG00000137078	1.91874	0.77743	0.316205	2.45863	0.0139469	0.979544
ENSG00000104894	7.46291	0.734513	0.299064	2.45604	0.0140477	0.979544
ENSG00000174928	5.55172	-0.484508	0.19738	-2.4547	0.0141003	0.979544
ENSG00000176485	454.328	0.440636	0.179537	2.45429	0.0141162	0.979544
ENSG00000163563	41.0422	0.838917	0.341944	2.45338	0.0141522	0.979544
ENSG00000168356	0.960074	1.04386	0.42558	2.4528	0.0141749	0.979544
ENSG00000161057	513.344	-0.158528	0.0646361	-2.45262	0.014182	0.979544
ENSG00000168569	95.7571	0.273178	0.11145	2.45113	0.0142408	0.979544
ENSG00000167904	168.209	-0.224295	0.0915156	-2.4509	0.01425	0.979544
ENSG00000146733	371.422	-0.445673	0.182	-2.44875	0.0143354	0.979544
ENSG00000184293	2.66977	0.832933	0.340413	2.44683	0.0144119	0.979544
ENSG00000213465	110.125	0.261397	0.1071	2.44069	0.0146594	0.979544
ENSG00000164362	1.05852	3.35238	1.37407	2.43974	0.0146979	0.979544
ENSG00000141034	25.8415	0.22785	0.0935709	2.43505	0.0148896	0.979544
ENSG00000181788	67.851	0.235979	0.0969437	2.43419	0.0149251	0.979544
ENSG00000124228	156.664	0.14307	0.0587786	2.43405	0.014931	0.979544
ENSG00000148450	40.5421	0.368574	0.151899	2.42644	0.0152476	0.979544
ENSG00000182853	1.48459	1.19992	0.494652	2.42578	0.0152754	0.979544
ENSG00000172354	164.247	0.259759	0.107098	2.42543	0.0152901	0.979544
ENSG00000180953	16.4015	0.554206	0.228574	2.42463	0.0153242	0.979544
ENSG00000241839	27.103	0.43862	0.180944	2.42407	0.0153479	0.979544
ENSG00000113749	2.12742	1.08603	0.448102	2.42363	0.0153663	0.979544
ENSG00000145649	105.999	0.497899	0.205539	2.4224	0.0154182	0.979544
ENSG00000163492	14.6193	0.644895	0.266224	2.42237	0.0154195	0.979544
ENSG00000175643	5.64517	0.423126	0.174883	2.41948	0.0155428	0.979544
ENSG00000164237	118.238	-0.271294	0.112158	-2.41885	0.0155695	0.979544
ENSG00000135077	22.5756	0.809604	0.334991	2.41679	0.015658	0.979544
ENSG00000145375	18.2472	0.265853	0.110079	2.4151	0.0157307	0.979544
ENSG00000158805	11.7466	0.265549	0.109958	2.415	0.015735	0.979544
ENSG00000173812	2676.22	0.26573	0.110067	2.41425	0.0157676	0.979544
ENSG00000198909	27.9057	0.27023	0.111941	2.41403	0.015777	0.979544
ENSG00000114026	23.904	0.220629	0.0914095	2.41363	0.0157946	0.979544
ENSG00000169508	18.5927	0.736488	0.305164	2.41342	0.0158036	0.979544
ENSG00000034533	42.845	-0.177211	0.0734582	-2.4124	0.0158478	0.979544
ENSG00000148346	81.7594	0.844617	0.350463	2.41	0.0159524	0.979544
ENSG00000050730	1.91376	1.01726	0.422551	2.40741	0.0160659	0.979544
ENSG00000151247	356.561	-0.266092	0.110556	-2.40686	0.0160903	0.979544
ENSG00000166188	14.9889	0.240514	0.0999337	2.40673	0.016096	0.979544
ENSG00000135643	7.24804	0.614162	0.255225	2.40636	0.0161124	0.979544
ENSG00000168685	12.8842	0.982491	0.408339	2.40607	0.0161253	0.979544
ENSG00000160305	83.4535	0.213007	0.0885291	2.40606	0.0161255	0.979544
ENSG00000128309	170.626	0.251508	0.104555	2.40551	0.0161498	0.979544
ENSG00000122122	16.4135	0.537554	0.223644	2.40362	0.0162337	0.979544
ENSG00000114547	2.31963	-0.812335	0.338301	-2.40122	0.0163407	0.979544
ENSG00000108798	11.4373	0.611388	0.254662	2.40078	0.0163601	0.979544
ENSG00000170396	0.866455	0.920534	0.383546	2.40006	0.0163924	0.979544
ENSG00000119574	21.8758	0.249262	0.104094	2.39459	0.016639	0.979544
ENSG00000136250	11.1673	0.586927	0.24512	2.39445	0.0166453	0.979544
ENSG00000136897	226.463	-0.124032	0.0518195	-2.39353	0.016687	0.979544
ENSG00000248333	65.4315	0.274276	0.114639	2.39253	0.0167329	0.979544
ENSG00000188641	30.0201	0.491906	0.205746	2.39084	0.0168098	0.979544
ENSG00000156475	2.03342	0.654274	0.273778	2.3898	0.0168576	0.979544
ENSG00000135604	20.0745	0.722943	0.302567	2.38936	0.0168777	0.979544
ENSG00000110665	1.58984	0.770804	0.322828	2.38766	0.0169559	0.979544
ENSG00000197769	2.48822	-0.656364	0.274921	-2.38746	0.016965	0.979544
ENSG00000177666	140.695	0.28609	0.119846	2.38716	0.0169793	0.979544
ENSG00000162545	20.1298	0.519029	0.217526	2.38606	0.0170302	0.979544
ENSG00000143919	71.3248	-0.210126	0.0880719	-2.38584	0.01704	0.979544
ENSG00000170370	130.038	0.323969	0.135836	2.38501	0.0170785	0.979544
ENSG00000203485	33.0571	0.259977	0.109012	2.38484	0.0170866	0.979544
ENSG00000154162	1.25923	1.08229	0.45387	2.38459	0.017098	0.979544
ENSG00000135074	6.86269	0.836628	0.350909	2.38417	0.0171177	0.979544
ENSG00000136867	26.8039	0.329167	0.138082	2.38386	0.0171322	0.979544
ENSG00000108439	85.3364	-0.244599	0.102646	-2.38293	0.0171753	0.979544
ENSG00000130755	27.7278	0.671717	0.282168	2.38056	0.0172866	0.979544
ENSG00000135899	88.0292	0.248922	0.104584	2.38012	0.0173072	0.979544
ENSG00000171428	55.1356	-0.254564	0.106965	-2.37989	0.0173178	0.979544
ENSG00000139351	7.18068	0.508568	0.213761	2.37915	0.0173528	0.979544
ENSG00000135114	11.0833	0.536299	0.225445	2.37884	0.017367	0.979544
ENSG00000140988	386.274	0.396145	0.166572	2.37821	0.0173968	0.979544
ENSG00000187783	1.89695	-0.977058	0.41097	-2.37745	0.017433	0.979544
ENSG00000204930	0.70637	-1.11287	0.468094	-2.37744	0.0174332	0.979544
ENSG00000167996	6979.42	0.292567	0.123102	2.37661	0.0174723	0.979544
ENSG00000072315	0.898198	1.09501	0.461448	2.37299	0.0176446	0.979544
ENSG00000123562	1528.71	-0.148427	0.0625604	-2.37254	0.0176662	0.979544
ENSG00000161677	75.5961	0.269968	0.113793	2.37244	0.0176711	0.979544
ENSG00000250366	65.6652	-0.4945	0.208524	-2.37143	0.0177195	0.979544
ENSG00000167470	61.4756	0.316238	0.133457	2.36959	0.0178079	0.979544
ENSG00000184983	0.907281	1.27023	0.536064	2.36956	0.0178094	0.979544
ENSG00000135870	168.057	0.219258	0.0925796	2.36832	0.0178693	0.979544
ENSG00000134339	4.32536	0.798612	0.337295	2.36769	0.0178993	0.979544
ENSG00000165731	3.92244	-1.1933	0.504138	-2.367	0.0179329	0.979544
ENSG00000163155	8.30024	0.523293	0.221206	2.36564	0.0179989	0.980216
ENSG00000172594	65.9224	0.502205	0.212472	2.36363	0.0180971	0.98263
ENSG00000146094	5.82305	0.857836	0.363121	2.3624	0.0181572	0.982968
ENSG00000234719	12.8397	0.362548	0.153692	2.35893	0.0183278	0.989269
ENSG00000197181	111.774	-0.50119	0.213001	-2.35299	0.0186229	0.999947
ENSG00000156381	22.2217	0.299997	0.127624	2.35064	0.018741	0.999947
ENSG00000105641	1.15124	1.52033	0.646806	2.35052	0.0187472	0.999947
ENSG00000139835	44.1646	-0.292375	0.124615	-2.34623	0.0189643	0.999947
ENSG00000163219	12.9229	0.633335	0.270329	2.34283	0.0191382	0.999947
ENSG00000072786	32.7887	0.371779	0.158867	2.34019	0.0192741	0.999947
ENSG00000205667	3.57009	-0.561686	0.240183	-2.33858	0.0193573	0.999947
ENSG00000171105	173.688	0.4117	0.176174	2.3369	0.0194446	0.999947
ENSG00000181634	7.57739	0.61559	0.263548	2.33578	0.0195025	0.999947
ENSG00000165752	24.5387	0.307906	0.13185	2.33527	0.0195294	0.999947
ENSG00000188649	2.42761	0.61356	0.262808	2.33463	0.0195627	0.999947
ENSG00000152939	5.3425	-0.518719	0.222418	-2.33218	0.0196914	0.999947
ENSG00000144354	100.672	-0.289776	0.124304	-2.3312	0.0197429	0.999947
ENSG00000273136	29.8079	0.270334	0.116122	2.32803	0.0199107	0.999947
ENSG00000205220	104.592	0.303536	0.130498	2.32598	0.0200194	0.999947
ENSG00000160991	500.646	-0.362266	0.155882	-2.32398	0.0201266	0.999947
ENSG00000176973	7.88434	0.397635	0.171148	2.32334	0.0201608	0.999947
ENSG00000163564	10.2706	0.44947	0.193554	2.3222	0.0202222	0.999947
ENSG00000063244	19.1903	0.308008	0.132802	2.3193	0.0203787	0.999947
ENSG00000182287	677.625	-0.358384	0.154541	-2.31903	0.0203935	0.999947
ENSG00000134028	6.19795	0.964953	0.416147	2.31878	0.0204071	0.999947
ENSG00000186529	3.27329	0.514163	0.221745	2.31871	0.0204106	0.999947
ENSG00000112658	22.6525	0.314215	0.135592	2.31735	0.0204846	0.999947
ENSG00000078018	68.8504	-0.468971	0.202738	-2.31319	0.0207121	0.999947
ENSG00000256061	6.57026	-0.395613	0.171075	-2.31251	0.0207494	0.999947
ENSG00000196712	187.66	-0.478511	0.20696	-2.31209	0.0207727	0.999947
ENSG00000157954	104.078	0.31099	0.13452	2.31185	0.0207861	0.999947
ENSG00000105427	23.2433	0.475803	0.205852	2.31139	0.0208115	0.999947
ENSG00000072133	3.85281	0.548674	0.237382	2.31136	0.020813	0.999947
ENSG00000176393	69.461	0.272033	0.11773	2.31065	0.0208519	0.999947
ENSG00000155636	53.8781	-0.15988	0.0692163	-2.30986	0.0208961	0.999947
ENSG00000149792	257.67	-0.2132	0.0924615	-2.30582	0.0211208	0.999947
ENSG00000196890	2.13258	-0.633072	0.274851	-2.30333	0.0212604	0.999947
ENSG00000205581	1104.43	-0.136516	0.0593413	-2.30052	0.0214189	0.999947
ENSG00000133393	10.2455	-0.646989	0.281416	-2.29905	0.0215024	0.999947
ENSG00000020633	11.5136	0.605414	0.263408	2.29838	0.02154	0.999947
ENSG00000170293	19.8473	0.337808	0.147006	2.29791	0.0215667	0.999947
ENSG00000121270	6.01224	-0.719161	0.312985	-2.29775	0.0215762	0.999947
ENSG00000115165	11.9731	0.728954	0.317353	2.29698	0.0216197	0.999947
ENSG00000197860	46.6265	0.329969	0.143669	2.29673	0.021634	0.999947
ENSG00000160791	10.5874	0.854227	0.372076	2.29584	0.0216849	0.999947
ENSG00000143878	99.2014	0.259569	0.113119	2.29465	0.0217531	0.999947
ENSG00000188730	8.10891	0.459707	0.200369	2.2943	0.0217732	0.999947
ENSG00000106554	170.229	-0.14104	0.0615656	-2.29089	0.0219696	0.999947
ENSG00000183625	1.06881	1.1389	0.497722	2.28823	0.0221244	0.999947
ENSG00000062582	4.0505	0.500641	0.2188	2.28812	0.0221307	0.999947
ENSG00000185905	3.0104	0.871198	0.380806	2.28777	0.0221509	0.999947
ENSG00000146731	1162.55	-0.196116	0.0857406	-2.28732	0.0221773	0.999947
ENSG00000196126	113.385	1.31133	0.573951	2.28475	0.0223276	0.999947
ENSG00000101336	20.9509	0.821855	0.359844	2.28392	0.0223762	0.999947
ENSG00000122025	5.95457	0.819517	0.358944	2.28313	0.0224227	0.999947
ENSG00000109971	4397.51	-0.214715	0.0940577	-2.2828	0.0224421	0.999947
ENSG00000058804	64.1413	-0.194042	0.0850653	-2.2811	0.0225427	0.999947
ENSG00000162747	11.8901	1.28541	0.563801	2.27991	0.0226133	0.999947
ENSG00000166927	37.5004	0.506897	0.222474	2.27846	0.0226993	0.999947
ENSG00000125735	5.93706	0.628072	0.275727	2.27788	0.0227338	0.999947
ENSG00000125691	651.797	0.301604	0.132412	2.27777	0.0227404	0.999947
ENSG00000116198	78.6626	0.205939	0.0904253	2.27745	0.0227594	0.999947
ENSG00000184060	24.4801	0.408026	0.179228	2.27658	0.0228115	0.999947
ENSG00000183864	319.746	0.13643	0.0599347	2.27631	0.0228276	0.999947
ENSG00000156966	60.3997	0.642531	0.282276	2.27625	0.0228308	0.999947
ENSG00000105697	2.87531	0.989841	0.434962	2.27569	0.0228643	0.999947
ENSG00000114670	64.6518	-0.210751	0.0927143	-2.27313	0.0230186	0.999947
ENSG00000137752	53.9478	0.37451	0.164907	2.27104	0.0231447	0.999947
ENSG00000079785	529.047	-0.135814	0.0598131	-2.27065	0.0231683	0.999947
ENSG00000243678	24.2744	0.504186	0.222072	2.27037	0.0231853	0.999947
ENSG00000004866	104.845	-0.24661	0.108639	-2.27	0.0232074	0.999947
ENSG00000101082	15.4193	0.402974	0.17753	2.2699	0.0232138	0.999947
ENSG00000149930	36.951	0.19252	0.0848343	2.26937	0.0232457	0.999947
ENSG00000178338	27.2637	0.214311	0.0944489	2.26907	0.0232639	0.999947
ENSG00000072042	333.493	-0.178228	0.0785936	-2.26771	0.0233469	0.999947
ENSG00000121210	15.835	0.318655	0.140609	2.26625	0.0234362	0.999947
ENSG00000229676	1.39835	0.731778	0.322944	2.26596	0.0234537	0.999947
ENSG00000184007	284.741	0.232694	0.102717	2.2654	0.0234883	0.999947
ENSG00000242616	9.70183	0.410338	0.18118	2.2648	0.0235247	0.999947
ENSG00000160233	4.93366	0.460031	0.203146	2.26453	0.0235413	0.999947
ENSG00000137944	208.198	-0.201462	0.0889892	-2.2639	0.0235804	0.999947
ENSG00000007080	148.289	0.209489	0.0925731	2.26296	0.0236383	0.999947
ENSG00000186350	32.9537	0.32749	0.144745	2.26253	0.0236647	0.999947
ENSG00000113600	0.891526	-1.0374	0.458648	-2.26187	0.0237056	0.999947
ENSG00000130347	57.9574	-0.246776	0.109137	-2.26116	0.0237491	0.999947
ENSG00000117091	11.1053	0.839863	0.371437	2.26112	0.0237518	0.999947
ENSG00000070601	2.34988	-0.693188	0.306587	-2.26099	0.0237602	0.999947
ENSG00000171735	169.227	0.260923	0.115419	2.26066	0.0237802	0.999947
ENSG00000108771	34.4829	0.166133	0.0734997	2.26032	0.0238011	0.999947
ENSG00000168453	2.43308	0.586086	0.259359	2.25975	0.0238366	0.999947
ENSG00000186952	46.0449	-0.326269	0.14444	-2.25885	0.0238926	0.999947
ENSG00000145781	314.006	-0.165872	0.0734502	-2.25829	0.0239276	0.999947
ENSG00000049246	17.799	0.383396	0.169823	2.25763	0.0239688	0.999947
ENSG00000168826	12.4576	0.247161	0.10948	2.25759	0.0239712	0.999947
ENSG00000266094	12.9812	0.502997	0.222834	2.25727	0.0239914	0.999947
ENSG00000142347	15.4209	0.573299	0.254001	2.25708	0.0240033	0.999947
ENSG00000179344	35.916	1.30095	0.576444	2.25685	0.0240172	0.999947
ENSG00000078328	1.64465	-1.1976	0.530794	-2.25624	0.0240554	0.999947
ENSG00000089127	73.4672	0.436155	0.193321	2.25612	0.0240634	0.999947
ENSG00000137821	27.5548	-0.259886	0.115214	-2.25568	0.0240908	0.999947
ENSG00000113211	1.02225	-0.852392	0.377903	-2.25559	0.0240966	0.999947
ENSG00000162654	51.7837	0.521373	0.231326	2.25384	0.0242061	0.999947
ENSG00000004897	193.784	-0.132086	0.0586081	-2.25372	0.0242139	0.999947
ENSG00000126262	2.28936	1.413	0.62703	2.25348	0.0242289	0.999947
ENSG00000099624	242.069	0.380366	0.168951	2.25133	0.0243645	0.999947
ENSG00000163823	33.5171	0.855495	0.380421	2.24881	0.0245245	0.999947
ENSG00000109321	2.26053	0.83951	0.373449	2.24799	0.024577	0.999947
ENSG00000163531	1.22486	0.771759	0.343726	2.24527	0.0247506	0.999947
ENSG00000111834	50.6021	-0.362574	0.161628	-2.24326	0.0248802	0.999947
ENSG00000165699	129.76	0.199003	0.088743	2.24246	0.0249315	0.999947
ENSG00000147180	14.9507	0.33084	0.147585	2.2417	0.0249809	0.999947
ENSG00000071242	97.4783	0.286565	0.127843	2.24154	0.0249913	0.999947
ENSG00000121005	76.4189	-0.331233	0.147804	-2.24102	0.0250247	0.999947
ENSG00000205609	9.90816	0.619674	0.276629	2.24009	0.0250849	0.999947
ENSG00000180011	98.2716	0.193245	0.0862678	2.24006	0.025087	0.999947
ENSG00000163636	509.615	-0.167365	0.0747659	-2.23852	0.0251872	0.999947
ENSG00000197580	12.4207	-0.391399	0.174997	-2.23661	0.0253121	0.999947
ENSG00000180155	1.19445	0.717105	0.320635	2.23652	0.025318	0.999947
ENSG00000163686	14.2457	0.254605	0.113881	2.23572	0.0253704	0.999947
ENSG00000177283	3.62291	0.496285	0.222125	2.23426	0.025466	0.999947
ENSG00000119414	219.824	-0.135906	0.0608459	-2.23362	0.0255084	0.999947
ENSG00000158517	5.08289	1.15725	0.518117	2.23356	0.0255119	0.999947
ENSG00000140382	72.8676	-0.151474	0.0678194	-2.23348	0.0255171	0.999947
ENSG00000050130	407.117	-0.25548	0.114446	-2.23232	0.0255938	0.999947
ENSG00000100462	135.448	-0.206304	0.0924625	-2.23122	0.0256667	0.999947
ENSG00000145087	4.08527	-0.81321	0.364548	-2.23073	0.0256987	0.999947
ENSG00000133574	46.2438	0.513367	0.230172	2.23037	0.0257232	0.999947
ENSG00000165832	179.403	-0.208648	0.0936341	-2.22834	0.025858	0.999947
ENSG00000048544	306.397	-0.14992	0.067301	-2.2276	0.0259072	0.999947
ENSG00000119686	21.1363	0.404921	0.181837	2.22683	0.0259585	0.999947
ENSG00000186395	162.018	0.348134	0.156341	2.22676	0.0259633	0.999947
ENSG00000145388	156.178	-0.122151	0.0549001	-2.22498	0.0260829	0.999947
ENSG00000108700	23.9162	0.611469	0.274856	2.22469	0.0261022	0.999947
ENSG00000103502	100.548	0.363851	0.163573	2.2244	0.0261216	0.999947
ENSG00000121594	1.56827	1.18972	0.53518	2.22303	0.0262137	0.999947
ENSG00000183431	264.018	-0.112795	0.0507658	-2.22188	0.0262914	0.999947
ENSG00000132541	86.5852	-0.177309	0.0798103	-2.22163	0.0263086	0.999947
ENSG00000141696	61.1837	-0.356386	0.160504	-2.22042	0.0263905	0.999947
ENSG00000141542	114.033	0.372925	0.16797	2.22019	0.0264061	0.999947
ENSG00000188290	3.78376	0.643964	0.290221	2.21888	0.0264951	0.999947
ENSG00000233493	1.91116	0.661951	0.298562	2.21713	0.0266139	0.999947
ENSG00000167653	5.39301	0.695924	0.313885	2.21713	0.0266142	0.999947
ENSG00000109670	93.3694	0.315108	0.142125	2.21711	0.0266154	0.999947
ENSG00000132481	24.1243	0.281368	0.126931	2.2167	0.0266437	0.999947
ENSG00000173988	5.2355	-0.47288	0.213397	-2.21597	0.0266938	0.999947
ENSG00000105711	1.63789	0.617167	0.278559	2.21557	0.0267211	0.999947
ENSG00000197629	23.7061	0.628041	0.283658	2.21408	0.0268231	0.999947
ENSG00000221869	75.9685	0.43733	0.197576	2.21348	0.0268647	0.999947
ENSG00000183621	23.0505	0.237396	0.107255	2.21338	0.0268714	0.999947
ENSG00000129151	8.7286	-0.493162	0.222996	-2.21152	0.0269996	0.999947
ENSG00000153113	684.636	0.150681	0.0681561	2.21082	0.027048	0.999947
ENSG00000139437	47.0283	0.236406	0.106947	2.2105	0.0270707	0.999947
ENSG00000121940	139.162	-0.164571	0.0746603	-2.20427	0.0275055	0.999947
ENSG00000008441	18.3382	0.504178	0.228761	2.20395	0.0275277	0.999947
ENSG00000165389	1237.41	-0.292666	0.13281	-2.20364	0.0275495	0.999947
ENSG00000185290	5.26106	-0.478352	0.2172	-2.20236	0.0276402	0.999947
ENSG00000133561	17.6593	0.480312	0.218095	2.2023	0.0276438	0.999947
ENSG00000132259	9.97171	-0.475803	0.216195	-2.20081	0.0277497	0.999947
ENSG00000106004	8.31169	0.511573	0.232478	2.20052	0.0277697	0.999947
ENSG00000134748	214.01	-0.104724	0.0476042	-2.19989	0.0278145	0.999947
ENSG00000072682	245.632	-0.226283	0.102983	-2.19729	0.0280001	0.999947
ENSG00000158169	56.2644	-0.243115	0.110679	-2.19657	0.0280509	0.999947
ENSG00000116478	311.388	-0.145433	0.0662139	-2.19641	0.0280625	0.999947
ENSG00000104055	8.50193	-0.560857	0.255432	-2.19572	0.0281119	0.999947
ENSG00000100292	50.1285	0.926138	0.422124	2.19399	0.0282358	0.999947
ENSG00000214376	4.2744	-0.848444	0.386812	-2.19343	0.0282763	0.999947
ENSG00000127124	9.95113	0.425855	0.194225	2.19259	0.0283369	0.999947
ENSG00000163938	352.011	-0.151961	0.0693088	-2.19253	0.0283415	0.999947
ENSG00000002933	39.9922	0.604783	0.27601	2.19116	0.0284402	0.999947
ENSG00000147443	14.7709	0.636362	0.290445	2.19099	0.0284528	0.999947
ENSG00000132821	0.597388	1.42349	0.649778	2.19074	0.0284705	0.999947
ENSG00000153774	244.721	0.248701	0.113603	2.1892	0.028582	0.999947
ENSG00000197635	86.0578	-1.01904	0.465505	-2.1891	0.0285893	0.999947
ENSG00000103356	76.1841	-0.185934	0.084942	-2.18895	0.0286003	0.999947
ENSG00000177494	48.4018	-0.400501	0.183073	-2.18765	0.028695	0.999947
ENSG00000164220	10.4452	0.489884	0.223961	2.18736	0.0287164	0.999947
ENSG00000171115	8.14511	0.592743	0.271025	2.18704	0.0287395	0.999947
ENSG00000134308	1361.98	-0.153418	0.0701863	-2.18587	0.028825	0.999947
ENSG00000175938	22.2003	0.26872	0.122941	2.18577	0.0288324	0.999947
ENSG00000118307	71.6375	-0.318043	0.145566	-2.18487	0.0288985	0.999947
ENSG00000132911	4.92833	-0.789585	0.361554	-2.18386	0.0289722	0.999947
ENSG00000174827	1.52866	0.936302	0.428796	2.18356	0.0289944	0.999947
ENSG00000184564	40.4025	-0.455576	0.208667	-2.18327	0.0290162	0.999947
ENSG00000135094	3.49865	0.920656	0.421863	2.18235	0.0290834	0.999947
ENSG00000160201	19.0176	0.560545	0.256915	2.18183	0.029122	0.999947
ENSG00000185220	56.7556	-0.230762	0.105774	-2.18164	0.0291358	0.999947
ENSG00000185880	0.933108	0.870623	0.399144	2.18123	0.0291667	0.999947
ENSG00000169083	27.8419	0.407447	0.186944	2.17952	0.029293	0.999947
ENSG00000114520	286.476	-0.14409	0.0661131	-2.17945	0.029298	0.999947
ENSG00000012660	825.774	-0.334959	0.15371	-2.17917	0.0293191	0.999947
ENSG00000268480	1.37299	-0.751278	0.344978	-2.17776	0.0294243	0.999947
ENSG00000042088	94.9828	-0.174448	0.0801299	-2.17707	0.0294753	0.999947
ENSG00000181467	117.403	0.416026	0.191204	2.17582	0.0295686	0.999947
ENSG00000136457	2.52691	0.745854	0.343128	2.17369	0.0297283	0.999947
ENSG00000104960	46.6999	0.285367	0.131379	2.17208	0.0298494	0.999947
ENSG00000164430	26.4552	0.26648	0.122704	2.17172	0.0298768	0.999947
ENSG00000155465	18.9315	0.752978	0.346754	2.17151	0.0298929	0.999947
ENSG00000171757	22.8864	-0.359416	0.165517	-2.17147	0.0298953	0.999947
ENSG00000171223	156.701	0.377885	0.174071	2.17087	0.0299407	0.999947
ENSG00000151287	71.7509	-0.203342	0.0937541	-2.16889	0.0300913	0.999947
ENSG00000175538	24.546	-0.46526	0.21452	-2.16884	0.0300945	0.999947
ENSG00000122877	5.57484	0.856894	0.3954	2.16716	0.0302228	0.999947
ENSG00000253309	0.499665	0.920703	0.425752	2.16254	0.0305769	0.999947
ENSG00000162889	15.8933	0.423198	0.195837	2.16097	0.0306974	0.999947
ENSG00000118292	31.401	0.410272	0.189892	2.16055	0.0307298	0.999947
ENSG00000105755	135.617	0.366468	0.169681	2.15975	0.0307917	0.999947
ENSG00000172322	9.59454	0.820371	0.380028	2.15871	0.0308725	0.999947
ENSG00000105321	6.85004	0.370181	0.171542	2.15797	0.0309303	0.999947
ENSG00000184178	60.8711	-0.235623	0.109228	-2.15717	0.0309922	0.999947
ENSG00000149922	0.877903	-0.895714	0.415391	-2.15631	0.0310591	0.999947
ENSG00000181036	4.34713	0.543814	0.252358	2.15493	0.0311674	0.999947
ENSG00000128602	7.87445	0.614525	0.285208	2.15466	0.0311887	0.999947
ENSG00000085514	12.1052	0.680822	0.316296	2.15249	0.031359	0.999947
ENSG00000215251	87.91	-0.182688	0.08489	-2.15206	0.0313928	0.999947
ENSG00000118308	10.0455	0.462314	0.214913	2.15117	0.0314627	0.999947
ENSG00000260001	0.378031	1.06765	0.496736	2.14932	0.0316087	0.999947
ENSG00000096968	48.5625	0.275684	0.128315	2.1485	0.0316743	0.999947
ENSG00000205363	3.27322	-0.527513	0.245536	-2.14841	0.0316809	0.999947
ENSG00000186188	0.875094	1.3186	0.614336	2.14639	0.0318422	0.999947
ENSG00000075413	152.927	0.223906	0.104394	2.14482	0.0319672	0.999947
ENSG00000137860	4.60015	-0.905192	0.422508	-2.14242	0.0321593	0.999947
ENSG00000114861	223.381	0.428342	0.199995	2.14176	0.0322125	0.999947
ENSG00000213316	4.57901	0.473735	0.221214	2.14153	0.0322315	0.999947
ENSG00000090104	12.4656	0.657394	0.30712	2.14051	0.0323137	0.999947
ENSG00000206075	10.4794	-0.648563	0.303088	-2.13985	0.032367	0.999947
ENSG00000164609	411.183	-0.126141	0.0589583	-2.13949	0.0323958	0.999947
ENSG00000179862	61.0426	0.390908	0.182747	2.13907	0.0324298	0.999947
ENSG00000141506	5.75434	0.810529	0.379134	2.13784	0.0325295	0.999947
ENSG00000133315	8.27916	0.456672	0.213666	2.13732	0.0325722	0.999947
ENSG00000185518	0.484733	1.50044	0.702161	2.13689	0.0326073	0.999947
ENSG00000285938	2.06293	0.811198	0.379644	2.13673	0.0326196	0.999947
ENSG00000112812	92.3957	-0.165718	0.0775747	-2.13624	0.0326597	0.999947
ENSG00000171631	5.13802	0.624364	0.292279	2.13619	0.0326639	0.999947
ENSG00000102935	13.7307	0.352453	0.164992	2.13619	0.0326641	0.999947
ENSG00000059573	382.754	-0.280204	0.13119	-2.13587	0.0326904	0.999947
ENSG00000160185	1.59524	0.646668	0.302769	2.13585	0.032692	0.999947
ENSG00000197062	53.7581	-0.142329	0.0666388	-2.13583	0.0326931	0.999947
ENSG00000112855	92.2257	-0.128334	0.060095	-2.13551	0.0327191	0.999947
ENSG00000198843	683.966	-0.17272	0.0809008	-2.13496	0.0327641	0.999947
ENSG00000100354	237.238	0.249098	0.116686	2.13477	0.0327794	0.999947
ENSG00000105255	0.950295	0.712704	0.333959	2.13411	0.0328338	0.999947
ENSG00000009954	140.347	0.162757	0.0762808	2.13365	0.0328711	0.999947
ENSG00000100220	500.486	-0.15859	0.0743787	-2.1322	0.0329904	0.999947
ENSG00000147548	296.367	0.218764	0.102615	2.1319	0.0330153	0.999947
ENSG00000125826	120.158	0.213354	0.100099	2.13143	0.0330535	0.999947
ENSG00000146678	8.56036	-1.59513	0.748627	-2.13074	0.0331104	0.999947
ENSG00000108551	452.859	0.256599	0.120466	2.13005	0.0331675	0.999947
ENSG00000089041	7.49573	0.688657	0.32346	2.12904	0.0332514	0.999947
ENSG00000162065	35.6241	0.219632	0.103178	2.12867	0.0332813	0.999947
ENSG00000184260	16.5592	0.416322	0.195682	2.12755	0.0333743	0.999947
ENSG00000134982	148.184	0.300172	0.141097	2.12742	0.0333852	0.999947
ENSG00000173272	36.1464	0.380403	0.178836	2.12711	0.0334112	0.999947
ENSG00000066185	46.1359	-0.239928	0.112797	-2.12708	0.0334134	0.999947
ENSG00000101440	3.89372	0.519159	0.244158	2.12632	0.0334765	0.999947
ENSG00000149294	12.4495	0.405565	0.190866	2.12487	0.0335978	0.999947
ENSG00000119535	15.4401	0.891262	0.419515	2.12451	0.0336279	0.999947
ENSG00000163421	2.60439	1.46712	0.690577	2.12449	0.033629	0.999947
ENSG00000163154	5.7759	0.642787	0.302622	2.12406	0.0336649	0.999947
ENSG00000172318	18.8132	-0.490163	0.230838	-2.12341	0.0337199	0.999947
ENSG00000007264	3.77766	0.530855	0.250021	2.12324	0.033734	0.999947
ENSG00000137265	2.07553	0.969184	0.456506	2.12305	0.0337499	0.999947
ENSG00000174600	11.8722	0.773862	0.364551	2.12278	0.0337724	0.999947
ENSG00000081803	46.877	0.258662	0.121881	2.12225	0.0338166	0.999947
ENSG00000119242	3.23927	-0.488734	0.230378	-2.12145	0.0338841	0.999947
ENSG00000144827	181.914	-0.249009	0.117415	-2.12077	0.0339415	0.999947
ENSG00000122477	2.01875	0.513642	0.242278	2.12005	0.0340016	0.999947
ENSG00000077800	0.513454	0.941682	0.44437	2.11914	0.0340789	0.999947
ENSG00000153130	758.644	-0.221915	0.104786	-2.1178	0.0341918	0.999947
ENSG00000249992	7.38771	0.471576	0.222818	2.11642	0.0343094	0.999947
ENSG00000105639	12.2056	0.536233	0.25342	2.11598	0.0343464	0.999947
ENSG00000138303	135.569	-0.164267	0.0776603	-2.11519	0.0344134	0.999947
ENSG00000179914	0.855912	1.9652	0.929157	2.11504	0.0344264	0.999947
ENSG00000154928	1.66898	0.628517	0.297187	2.11489	0.0344393	0.999947
ENSG00000120068	11.4015	0.359448	0.169987	2.11456	0.0344677	0.999947
ENSG00000135447	10.2199	-0.751953	0.355903	-2.1128	0.0346177	0.999947
ENSG00000137168	133.126	-0.260086	0.123142	-2.11208	0.0346796	0.999947
ENSG00000019582	1230.29	0.515081	0.243932	2.11158	0.0347226	0.999947
ENSG00000164746	31.8343	-0.408168	0.193313	-2.11144	0.0347346	0.999947
ENSG00000103257	12.7896	0.528564	0.250581	2.10936	0.0349138	0.999947
ENSG00000086189	156.908	-0.194298	0.0921345	-2.10885	0.0349578	0.999947
ENSG00000180383	1.50991	-0.681295	0.323122	-2.10848	0.0349897	0.999947
ENSG00000167925	22.0759	0.225082	0.106751	2.10847	0.0349903	0.999947
ENSG00000108774	123.511	0.152403	0.0723326	2.10697	0.0351202	0.999947
ENSG00000188177	65.6228	0.223478	0.10608	2.10671	0.035143	0.999947
ENSG00000205659	70.9583	-0.153919	0.0731996	-2.10273	0.035489	0.999947
ENSG00000187840	53.595	0.243126	0.115642	2.10239	0.0355188	0.999947
ENSG00000180190	13.6086	0.31931	0.151929	2.1017	0.0355796	0.999947
ENSG00000132406	220.982	-0.141048	0.0671118	-2.10169	0.0355802	0.999947
ENSG00000251287	0.886965	-0.793132	0.377543	-2.10077	0.0356611	0.999947
ENSG00000083223	230.175	0.205629	0.0979467	2.0994	0.035782	0.999947
ENSG00000167772	12.2661	0.530805	0.252997	2.09807	0.0358992	0.999947
ENSG00000117691	55.9868	0.332343	0.158609	2.09536	0.0361392	0.999947
ENSG00000126705	15.9775	0.337308	0.161011	2.09493	0.0361768	0.999947
ENSG00000270011	1.31778	-0.665606	0.317855	-2.09405	0.0362553	0.999947
ENSG00000145016	8.84108	0.316343	0.151134	2.09313	0.0363377	0.999947
ENSG00000177989	68.9473	0.347334	0.165961	2.09286	0.0363614	0.999947
ENSG00000217442	2.60574	0.616084	0.294458	2.09227	0.0364147	0.999947
ENSG00000211445	1901.35	-1.01578	0.485652	-2.09157	0.0364767	0.999947
ENSG00000254536	13.8946	-0.31908	0.152576	-2.09129	0.0365023	0.999947
ENSG00000112584	4.85885	0.809802	0.387232	2.09126	0.036505	0.999947
ENSG00000221963	134.698	0.289729	0.138557	2.09104	0.0365243	0.999947
ENSG00000173267	3.20962	0.492471	0.235731	2.08912	0.0366968	0.999947
ENSG00000187257	106.12	0.27577	0.132012	2.08898	0.0367093	0.999947
ENSG00000079277	65.6295	0.188955	0.0905351	2.0871	0.0368793	0.999947
ENSG00000179097	0.7344	-0.995595	0.477057	-2.08695	0.0368925	0.999947
ENSG00000116918	233.57	-0.157669	0.0755669	-2.08648	0.0369351	0.999947
ENSG00000008516	1.50169	0.656178	0.314498	2.08643	0.0369395	0.999947
ENSG00000157429	26.617	-0.189775	0.09099	-2.08567	0.0370084	0.999947
ENSG00000044459	68.5707	0.191592	0.091867	2.08554	0.0370202	0.999947
ENSG00000011201	3.91726	0.559125	0.268174	2.08493	0.0370755	0.999947
ENSG00000168646	64.6182	-0.253851	0.121775	-2.08458	0.037107	0.999947
ENSG00000103089	4.1074	0.433758	0.20821	2.08327	0.037227	0.999947
ENSG00000174899	2.32705	-0.588237	0.282394	-2.08304	0.0372478	0.999947
ENSG00000124253	1.35522	0.980906	0.471075	2.08227	0.0373179	0.999947
ENSG00000174953	86.2108	0.179887	0.0864059	2.08189	0.0373527	0.999947
ENSG00000173535	2.74122	0.745187	0.35796	2.08176	0.0373646	0.999947
ENSG00000204103	38.714	0.443413	0.21304	2.08136	0.0374007	0.999947
ENSG00000139344	0.639648	0.963365	0.462873	2.08127	0.0374091	0.999947
ENSG00000069188	5.78059	0.525687	0.25261	2.08102	0.037432	0.999947
ENSG00000070756	1199.96	0.18538	0.0890976	2.08064	0.0374668	0.999947
ENSG00000117676	55.2651	0.210704	0.101274	2.08054	0.0374763	0.999947
ENSG00000175198	549.045	0.324839	0.156186	2.07982	0.0375421	0.999947
ENSG00000129682	45.1144	0.266363	0.12808	2.07965	0.0375574	0.999947
ENSG00000146830	37.7067	0.329336	0.158382	2.07938	0.0375823	0.999947
ENSG00000198829	3.73008	1.25395	0.603296	2.07849	0.037664	0.999947
ENSG00000099810	190.365	-0.139982	0.0673593	-2.07815	0.0376958	0.999947
ENSG00000120805	600.783	-0.159972	0.0770166	-2.07712	0.0377909	0.999947
ENSG00000065600	38.6249	-0.340223	0.163796	-2.07711	0.037791	0.999947
ENSG00000148843	62.2491	0.1634	0.0786692	2.07705	0.0377966	0.999947
ENSG00000155100	81.4518	-0.246594	0.118827	-2.07523	0.0379654	0.999947
ENSG00000203697	6.78997	-0.568086	0.27377	-2.07505	0.0379824	0.999947
ENSG00000169403	33.1791	0.904441	0.435944	2.07467	0.0380168	0.999947
ENSG00000169019	249.99	-0.199219	0.0960523	-2.07407	0.038073	0.999947
ENSG00000125875	59.291	0.186608	0.0899812	2.07385	0.038093	0.999947
ENSG00000165757	14.8493	0.30703	0.148128	2.07274	0.0381965	0.999947
ENSG00000124787	51.6252	-0.186846	0.0901737	-2.07207	0.038259	0.999947
ENSG00000248905	6.78524	0.419172	0.202398	2.07103	0.0383559	0.999947
ENSG00000082641	160.625	0.177086	0.0855961	2.06885	0.0385601	0.999947
ENSG00000236444	4.94493	0.525704	0.254311	2.06717	0.0387184	0.999947
ENSG00000121101	1.43638	-1.02899	0.497939	-2.06649	0.0387823	0.999947
ENSG00000174640	9.83027	-0.491882	0.238126	-2.06564	0.0388625	0.999947
ENSG00000112406	127.141	0.195823	0.0948298	2.06499	0.0389236	0.999947
ENSG00000181704	502.835	-0.142416	0.0689774	-2.06468	0.0389534	0.999947
ENSG00000169057	63.8224	0.212551	0.10302	2.0632	0.0390938	0.999947
ENSG00000102230	3.04831	-0.52554	0.254901	-2.06174	0.0392327	0.999947
ENSG00000139083	69.5099	0.235666	0.114305	2.06173	0.0392332	0.999947
ENSG00000105649	3.78493	-0.431035	0.209227	-2.06013	0.0393863	0.999947
ENSG00000120159	178.693	-0.141588	0.0687408	-2.05974	0.0394238	0.999947
ENSG00000110931	93.5792	0.119449	0.0580255	2.05856	0.0395364	0.999947
ENSG00000131323	28.0584	0.199876	0.0971051	2.05835	0.0395563	0.999947
ENSG00000170571	16.0441	0.427629	0.207804	2.05785	0.0396047	0.999947
ENSG00000135144	11.2567	0.321813	0.156423	2.05732	0.0396553	0.999947
ENSG00000077063	31.6743	-0.398791	0.193938	-2.05628	0.0397553	0.999947
ENSG00000186222	28.876	0.360973	0.175562	2.05611	0.0397724	0.999947
ENSG00000188559	393.897	0.308341	0.15002	2.05533	0.0398469	0.999947
ENSG00000165983	372.938	-0.27867	0.135605	-2.05502	0.0398775	0.999947
ENSG00000178951	34.9142	0.365331	0.177776	2.055	0.0398787	0.999947
ENSG00000100505	2.05415	-0.752162	0.366112	-2.05446	0.0399316	0.999947
ENSG00000179388	2.59926	0.805961	0.392327	2.05431	0.0399457	0.999947
ENSG00000158050	120.524	0.518513	0.252458	2.05386	0.0399897	0.999947
ENSG00000198355	157.675	0.296401	0.144328	2.05366	0.0400085	0.999947
ENSG00000165792	72.1971	-0.148454	0.0723467	-2.05198	0.040172	0.999947
ENSG00000122435	70.948	-0.144373	0.0703709	-2.0516	0.0402085	0.999947
ENSG00000179295	303.619	0.120866	0.0589213	2.05131	0.0402364	0.999947
ENSG00000182107	167.249	0.212452	0.103631	2.05008	0.0403571	0.999947
ENSG00000171608	11.8451	0.446174	0.217732	2.04919	0.0404434	0.999947
ENSG00000140320	20.5467	0.215291	0.105065	2.04912	0.0404501	0.999947
ENSG00000176788	108.8	0.295022	0.143986	2.04896	0.0404664	0.999947
ENSG00000231767	15.6716	0.396654	0.193619	2.04863	0.0404985	0.999947
ENSG00000112208	46.5663	-0.250069	0.122113	-2.04784	0.0405754	0.999947
ENSG00000197451	47.4438	0.247111	0.120726	2.04687	0.040671	0.999947
ENSG00000166912	8.71556	-0.332698	0.162568	-2.04652	0.0407055	0.999947
ENSG00000134138	10.8499	0.283193	0.138383	2.04644	0.0407136	0.999947
ENSG00000137757	0.678323	1.54138	0.753264	2.04627	0.0407302	0.999947
ENSG00000093072	417.727	-0.21694	0.106024	-2.04614	0.0407429	0.999947
ENSG00000128274	52.7704	0.304457	0.148886	2.0449	0.0408643	0.999947
ENSG00000166670	121.781	0.736109	0.360142	2.04394	0.0409596	0.999947
ENSG00000137074	169.983	-0.106879	0.0522945	-2.04378	0.040975	0.999947
ENSG00000140832	23.6409	0.308032	0.150761	2.04317	0.0410352	0.999947
ENSG00000183549	0.908423	0.867096	0.424537	2.04245	0.0411065	0.999947
ENSG00000188886	5.00856	0.643081	0.314959	2.04179	0.0411722	0.999947
ENSG00000181061	968.578	-0.237433	0.116287	-2.04177	0.0411739	0.999947
ENSG00000136807	53.605	0.171158	0.0838287	2.04176	0.0411754	0.999947
ENSG00000167840	24.6639	0.165599	0.0811134	2.04157	0.0411942	0.999947
ENSG00000115484	518.616	-0.126532	0.0619782	-2.04156	0.041195	0.999947
ENSG00000146143	37.9	-0.197902	0.0969455	-2.04138	0.0412132	0.999947
ENSG00000123240	160.315	0.243763	0.119446	2.04078	0.0412723	0.999947
ENSG00000138660	181.744	-0.326795	0.160148	-2.04058	0.0412923	0.999947
ENSG00000171487	57.8198	-0.703441	0.344726	-2.04058	0.0412925	0.999947
ENSG00000188315	11.2341	0.272766	0.133679	2.04045	0.0413055	0.999947
ENSG00000130254	141.988	0.160711	0.0787669	2.04034	0.0413165	0.999947
ENSG00000172115	682.657	-0.181154	0.0888783	-2.03822	0.0415276	0.999947
ENSG00000135249	77.0779	-0.173265	0.0850469	-2.03729	0.0416211	0.999947
ENSG00000066583	299.13	-0.170064	0.0835008	-2.03667	0.0416829	0.999947
ENSG00000185721	289.229	-0.106421	0.0522569	-2.03649	0.0417012	0.999947
ENSG00000213551	46.2461	-0.271391	0.133382	-2.0347	0.0418814	0.999947
ENSG00000184203	265.908	-0.14305	0.0703094	-2.03459	0.0418925	0.999947
ENSG00000136937	155.48	-0.134473	0.0661021	-2.03432	0.0419194	0.999947
ENSG00000137522	80.3145	-0.181022	0.0889898	-2.03419	0.0419324	0.999947
ENSG00000149292	61.7729	-0.165339	0.0813362	-2.03278	0.0420746	0.999947
ENSG00000107263	38.4327	0.259697	0.127775	2.03246	0.0421071	0.999947
ENSG00000168004	4.64893	-0.400238	0.196973	-2.03194	0.0421598	0.999947
ENSG00000176399	83.7151	-0.206815	0.101783	-2.03192	0.0421618	0.999947
ENSG00000106258	55.9368	-0.603955	0.29724	-2.03188	0.0421658	0.999947
ENSG00000173838	13.1079	-0.338562	0.166666	-2.03138	0.0422165	0.999947
ENSG00000116337	46.3535	-0.180234	0.0887558	-2.03067	0.0422882	0.999947
ENSG00000142961	32.2359	0.207034	0.102009	2.02956	0.0424009	0.999947
ENSG00000089818	144.135	-0.133569	0.0658127	-2.02953	0.0424043	0.999947
ENSG00000092108	438.893	-0.119062	0.0586666	-2.02947	0.0424101	0.999947
ENSG00000189159	466.246	0.353978	0.174422	2.02944	0.0424138	0.999947
ENSG00000203685	11.5075	0.45738	0.22546	2.02866	0.0424934	0.999947
ENSG00000019169	53.9075	1.69202	0.834656	2.02721	0.042641	0.999947
ENSG00000213204	1.42783	0.617647	0.304698	2.02708	0.0426545	0.999947
ENSG00000179583	15.0797	0.475458	0.23457	2.02694	0.0426687	0.999947
ENSG00000009790	8.09059	0.406276	0.200448	2.02684	0.0426791	0.999947
ENSG00000257923	211.703	0.16001	0.0790372	2.02449	0.0429196	0.999947
ENSG00000148303	1139.41	0.307287	0.151798	2.02432	0.0429376	0.999947
ENSG00000068383	9.8686	0.376631	0.186057	2.02428	0.0429411	0.999947
ENSG00000110171	15.5645	0.254226	0.125615	2.02385	0.0429857	0.999947
ENSG00000140455	163.604	0.109244	0.0539934	2.02329	0.0430434	0.999947
ENSG00000111335	37.0674	0.477296	0.235933	2.02302	0.043071	0.999947
ENSG00000166226	814.843	-0.151213	0.074758	-2.0227	0.0431044	0.999947
ENSG00000126561	30.6427	0.219512	0.108527	2.02265	0.0431094	0.999947
ENSG00000068366	1407.46	-0.307787	0.152184	-2.02247	0.0431277	0.999947
ENSG00000132005	15.9529	0.352976	0.174595	2.02168	0.0432094	0.999947
ENSG00000115947	264.844	-0.122271	0.0604847	-2.02153	0.0432254	0.999947
ENSG00000136521	294.157	-0.147893	0.0732	-2.0204	0.0433419	0.999947
ENSG00000274588	1.27344	-0.931757	0.461309	-2.01981	0.043403	0.999947
ENSG00000125409	5.60881	-0.456312	0.225968	-2.01936	0.0434494	0.999947
ENSG00000129250	79.2102	0.18749	0.0928695	2.01886	0.043502	0.999947
ENSG00000126709	195.923	0.488961	0.242283	2.01814	0.0435766	0.999947
ENSG00000164151	67.2453	0.213724	0.105909	2.01801	0.0435904	0.999947
ENSG00000130816	146.265	0.192641	0.0955186	2.01679	0.043717	0.999947
ENSG00000167549	3.3255	-0.524476	0.260056	-2.01678	0.043718	0.999947
ENSG00000169188	159.051	-0.231593	0.114844	-2.01659	0.0437379	0.999947
ENSG00000214753	31.2043	0.301456	0.149498	2.01646	0.0437518	0.999947
ENSG00000128872	8.41131	0.36289	0.180095	2.01499	0.0439052	0.999947
ENSG00000215193	55.2685	0.171373	0.0850741	2.01439	0.0439682	0.999947
ENSG00000180287	19.7775	-0.483347	0.239973	-2.01417	0.0439917	0.999947
ENSG00000159079	74.28	-0.155517	0.0772365	-2.01352	0.0440602	0.999947
ENSG00000010810	32.6085	0.320052	0.158993	2.01299	0.0441157	0.999947
ENSG00000140285	93.3033	-0.495371	0.246125	-2.01268	0.0441478	0.999947
ENSG00000140030	12.4388	0.65749	0.326763	2.01213	0.0442059	0.999947
ENSG00000181444	5.92178	0.374493	0.18612	2.0121	0.0442089	0.999947
ENSG00000117407	1.95536	0.682189	0.339212	2.0111	0.0443151	0.999947
ENSG00000130522	37.28	0.410134	0.203963	2.01083	0.0443435	0.999947
ENSG00000130045	32.483	0.281631	0.140213	2.00859	0.0445802	0.999947
ENSG00000114491	163.464	-0.119674	0.0596354	-2.00676	0.0447756	0.999947
ENSG00000141076	25.5688	-0.187666	0.0935627	-2.00577	0.0448804	0.999947
ENSG00000124256	1.46482	0.751338	0.374742	2.00495	0.0449687	0.999947
ENSG00000197562	53.1909	0.192405	0.0959944	2.00434	0.0450338	0.999947
ENSG00000110446	5.18919	0.559672	0.279245	2.00423	0.045045	0.999947
ENSG00000137393	224.167	0.336964	0.168164	2.00378	0.0450932	0.999947
ENSG00000152092	0.410628	1.15529	0.576646	2.00347	0.0451269	0.999947
ENSG00000110435	261.064	-0.166206	0.0830037	-2.00239	0.0452427	0.999947
ENSG00000152492	188.586	0.108834	0.0543574	2.00218	0.045265	0.999947
ENSG00000183579	45.0761	0.243655	0.121797	2.0005	0.0454458	0.999947
ENSG00000144840	216.87	-0.137768	0.0689179	-1.99901	0.045607	0.999947
ENSG00000164117	238.419	-0.179191	0.089647	-1.99885	0.0456241	0.999947
ENSG00000130203	32.9086	0.521723	0.261032	1.99869	0.0456416	0.999947
ENSG00000110274	43.047	0.199266	0.0997065	1.99853	0.0456596	0.999947
ENSG00000145428	1.87323	0.560231	0.280333	1.99845	0.0456682	0.999947
ENSG00000163389	79.7584	-0.13034	0.0652797	-1.99664	0.0458643	0.999947
ENSG00000180423	39.8347	-0.21997	0.110175	-1.99655	0.0458739	0.999947
ENSG00000197771	94.5616	0.189814	0.0951402	1.9951	0.0460321	0.999947
ENSG00000160888	110.549	0.176257	0.0883957	1.99396	0.0461568	0.999947
ENSG00000161013	37.7184	0.392679	0.196949	1.99381	0.0461726	0.999947
ENSG00000132692	2.06614	-0.553048	0.277389	-1.99377	0.0461775	0.999947
ENSG00000115468	26.7421	0.381685	0.191528	1.99284	0.0462785	0.999947
ENSG00000138663	335.235	-0.137817	0.0691604	-1.99272	0.0462919	0.999947
ENSG00000099725	4.04454	0.444061	0.222849	1.99265	0.0462994	0.999947
ENSG00000105339	26.2468	0.295315	0.148278	1.99163	0.0464116	0.999947
ENSG00000136448	204.792	0.220323	0.110635	1.99144	0.0464323	0.999947
ENSG00000089012	1.13653	0.647064	0.325043	1.9907	0.0465134	0.999947
ENSG00000127666	18.0415	0.244333	0.122777	1.99006	0.0465845	0.999947
ENSG00000143156	113.29	-0.127436	0.064056	-1.98944	0.0466526	0.999947
ENSG00000128654	280.086	-0.171845	0.0863947	-1.98907	0.0466938	0.999947
ENSG00000159588	44.8059	-0.364216	0.183127	-1.98887	0.0467153	0.999947
ENSG00000205835	9.68033	-0.469795	0.236299	-1.98814	0.0467968	0.999947
ENSG00000221995	2.40379	0.476493	0.23968	1.98804	0.0468073	0.999947
ENSG00000103496	63.8628	0.17305	0.0870455	1.98804	0.0468074	0.999947
ENSG00000172005	14.8596	0.562806	0.283134	1.98777	0.0468371	0.999947
ENSG00000173327	56.7103	0.209163	0.105288	1.98657	0.0469702	0.999947
ENSG00000100450	8.28648	0.495937	0.249716	1.986	0.0470332	0.999947
ENSG00000254470	26.992	0.174082	0.0876588	1.9859	0.0470444	0.999947
ENSG00000169660	16.2568	0.200347	0.100913	1.98534	0.0471069	0.999947
ENSG00000118257	21.4695	0.5474	0.275794	1.98482	0.0471646	0.999947
ENSG00000145284	167.835	-0.24785	0.1249	-1.98438	0.0472134	0.999947
ENSG00000150867	190.758	0.35593	0.179482	1.98309	0.0473575	0.999947
ENSG00000143217	75.1894	0.263407	0.13285	1.98275	0.0473959	0.999947
ENSG00000059804	33.969	0.661702	0.334027	1.98099	0.0475927	0.999947
ENSG00000132635	33.4974	0.162179	0.0818744	1.98083	0.0476106	0.999947
ENSG00000116514	16.741	0.310502	0.156772	1.98059	0.0476368	0.999947
ENSG00000152234	2128.84	-0.15401	0.0777679	-1.98038	0.0476613	0.999947
ENSG00000126785	10.3159	0.345305	0.174384	1.98014	0.0476882	0.999947
ENSG00000104915	86.0381	0.14183	0.0716478	1.97955	0.0477547	0.999947
ENSG00000163933	61.3413	-0.163745	0.082726	-1.97936	0.0477755	0.999947
ENSG00000135454	1.75252	0.548277	0.277025	1.97916	0.0477981	0.999947
ENSG00000105137	2.37812	0.502342	0.253868	1.97875	0.0478439	0.999947
ENSG00000175073	106.079	0.16873	0.0852955	1.97819	0.0479078	0.999947
ENSG00000014257	452.357	-0.292717	0.147977	-1.97813	0.0479137	0.999947
ENSG00000116459	1196.29	-0.170563	0.0862512	-1.97752	0.0479829	0.999947
ENSG00000109511	0.510204	1.0713	0.541855	1.9771	0.04803	0.999947
ENSG00000105176	73.1551	0.226077	0.114353	1.97702	0.0480398	0.999947
ENSG00000147654	185.024	-0.0931708	0.0471402	-1.97646	0.0481025	0.999947
ENSG00000011295	88.4152	0.193706	0.0980126	1.97634	0.048116	0.999947
ENSG00000182866	8.43486	0.423009	0.214203	1.9748	0.0482908	0.999947
ENSG00000205502	56.0817	0.474124	0.240221	1.9737	0.0484157	0.999947
ENSG00000113361	21.8732	-0.562987	0.285276	-1.97348	0.0484404	0.999947
ENSG00000115841	41.246	-0.198128	0.1004	-1.97339	0.0484512	0.999947
ENSG00000100473	2.0285	-0.570582	0.289214	-1.97287	0.0485103	0.999947
ENSG00000145216	71.8046	-0.120642	0.0611749	-1.97209	0.0485996	0.999947
ENSG00000134516	13.4267	0.572337	0.2903	1.97154	0.0486625	0.999947
ENSG00000165140	41.1817	0.443497	0.225073	1.97046	0.0487855	0.999947
ENSG00000014641	866.351	-0.122319	0.0620803	-1.97033	0.0488006	0.999947
ENSG00000100084	14.6273	0.237995	0.120825	1.96975	0.0488667	0.999947
ENSG00000162600	149.982	-0.152669	0.077537	-1.96898	0.0489552	0.999947
ENSG00000134463	14.7237	0.394363	0.200296	1.9689	0.048964	0.999947
ENSG00000171310	11.4634	0.548075	0.278584	1.96736	0.0491418	0.999947
ENSG00000102837	119.047	-0.942104	0.478907	-1.9672	0.0491604	0.999947
ENSG00000172543	32.1954	0.409529	0.208229	1.96672	0.0492155	0.999947
ENSG00000006453	65.7702	0.196189	0.0997567	1.96668	0.0492204	0.999947
ENSG00000083807	14.0869	0.333566	0.169624	1.96651	0.0492401	0.999947
ENSG00000179044	2.40298	0.447173	0.227463	1.96591	0.0493086	0.999947
ENSG00000002822	1.08755	0.745123	0.379042	1.96581	0.0493211	0.999947
ENSG00000128045	1.95787	-0.570181	0.290063	-1.96571	0.0493318	0.999947
ENSG00000136866	13.1485	0.254358	0.129425	1.96529	0.0493811	0.999947
ENSG00000198816	14.8479	0.27677	0.140844	1.96509	0.0494043	0.999947
ENSG00000138411	4.27775	0.387547	0.197501	1.96226	0.0497327	0.999947
ENSG00000127511	54.3844	0.18403	0.0938192	1.96153	0.0498168	0.999947
ENSG00000108669	132.442	0.156961	0.0800211	1.96149	0.0498221	0.999947
ENSG00000101146	129.473	-0.105717	0.0539196	-1.96063	0.0499217	0.999947
ENSG00000204183	1.32501	0.735554	0.375217	1.96034	0.0499555	0.999947
ENSG00000034971	4.81132	-0.579136	0.295854	-1.9575	0.0502883	0.999947
ENSG00000273045	24.2236	-0.235178	0.120151	-1.95736	0.0503052	0.999947
ENSG00000171202	145.679	0.210693	0.107649	1.95722	0.0503211	0.999947
ENSG00000133321	252.965	0.462659	0.236401	1.95709	0.0503364	0.999947
ENSG00000104290	148.993	-0.186469	0.0952844	-1.95697	0.0503504	0.999947
ENSG00000093134	3.2661	0.934743	0.477654	1.95695	0.0503539	0.999947
ENSG00000165457	32.1137	0.415685	0.212558	1.95563	0.0505088	0.999947
ENSG00000138835	35.9613	-0.172256	0.0880827	-1.95562	0.0505102	0.999947
ENSG00000143793	66.6706	0.230397	0.117835	1.95525	0.0505533	0.999947
ENSG00000131503	11.0023	0.280123	0.143286	1.95499	0.050584	0.999947
ENSG00000146278	271.685	0.23555	0.12051	1.95462	0.0506284	0.999947
ENSG00000068985	2.92414	0.624427	0.319521	1.95426	0.0506704	0.999947
ENSG00000071564	35.2938	0.243257	0.124527	1.95344	0.0507673	0.999947
ENSG00000169105	13.2428	0.313908	0.160753	1.95273	0.050852	0.999947
ENSG00000124839	43.0846	-0.20478	0.104881	-1.9525	0.0508792	0.999947
ENSG00000175727	151.844	0.184349	0.0944263	1.9523	0.0509023	0.999947
ENSG00000196182	51.4884	0.1825	0.0934852	1.95218	0.0509169	0.999947
ENSG00000088256	38.5678	0.22739	0.116541	1.95116	0.0510381	0.999947
ENSG00000106565	76.7117	0.573567	0.294007	1.95086	0.0510733	0.999947
ENSG00000167751	1.08952	-0.903918	0.463385	-1.95068	0.0510947	0.999947
ENSG00000070915	10.571	-0.546796	0.280456	-1.94967	0.0512158	0.999947
ENSG00000164024	659.194	-0.216466	0.111041	-1.94942	0.051245	0.999947
ENSG00000180113	23.2945	0.321425	0.164896	1.94926	0.0512644	0.999947
ENSG00000137692	112.554	-0.118748	0.0609259	-1.94906	0.0512888	0.999947
ENSG00000267796	10.3958	0.27532	0.141298	1.94851	0.0513544	0.999947
ENSG00000188529	570.476	-0.101085	0.0518889	-1.94811	0.0514016	0.999947
ENSG00000101194	7.42168	-0.321148	0.16488	-1.94776	0.0514432	0.999947
ENSG00000107829	43.1796	0.212406	0.109076	1.94731	0.0514972	0.999947
ENSG00000159335	50.9215	0.332031	0.170556	1.94676	0.0515635	0.999947
ENSG00000169139	524.741	-0.104025	0.0534362	-1.94672	0.0515681	0.999947
ENSG00000270170	105.452	0.193101	0.0992152	1.94629	0.0516205	0.999947
ENSG00000136231	4.0274	-0.544338	0.279698	-1.94616	0.0516354	0.999947
ENSG00000184432	1090.65	-0.151779	0.0779959	-1.94599	0.051656	0.999947
ENSG00000110057	6.16979	0.445382	0.228938	1.94542	0.0517239	0.999947
ENSG00000171051	17.8887	1.04379	0.536768	1.94458	0.0518256	0.999947
ENSG00000143384	520.014	0.167334	0.086078	1.94398	0.0518984	0.999947
ENSG00000143178	11.0051	0.306427	0.157644	1.94379	0.0519202	0.999947
ENSG00000100311	13.8981	0.224399	0.115444	1.94379	0.0519205	0.999947
ENSG00000164209	196.085	-0.138955	0.0714895	-1.94372	0.0519295	0.999947
ENSG00000131480	0.996233	0.668546	0.344055	1.94314	0.0519993	0.999947
ENSG00000165650	348.332	0.245633	0.126433	1.94278	0.0520422	0.999947
ENSG00000013297	1.4735	0.617326	0.317777	1.94264	0.0520598	0.999947
ENSG00000159210	46.8686	0.20216	0.104174	1.9406	0.0523074	0.999947
ENSG00000156299	25.8104	0.260463	0.134222	1.94054	0.0523139	0.999947
ENSG00000111652	292.643	-0.119684	0.0617076	-1.93954	0.0524354	0.999947
ENSG00000158717	10.7735	0.247686	0.127716	1.93936	0.0524581	0.999947
ENSG00000221926	56.2164	-0.313823	0.161878	-1.93864	0.0525452	0.999947
ENSG00000144043	96.1276	0.123067	0.0635023	1.93799	0.052625	0.999947
ENSG00000128609	1011.3	-0.158541	0.0818071	-1.93798	0.0526256	0.999947
ENSG00000136875	138.852	-0.145134	0.0749009	-1.93768	0.0526627	0.999947
ENSG00000111361	237.04	-0.0970239	0.0500725	-1.93767	0.0526635	0.999947
ENSG00000121797	7.44737	0.881134	0.454854	1.93718	0.0527232	0.999947
ENSG00000164934	364.208	-0.15232	0.0786485	-1.93672	0.0527796	0.999947
ENSG00000198643	0.717797	0.905352	0.467469	1.93671	0.0527808	0.999947
ENSG00000069122	12.7024	0.342507	0.176871	1.93648	0.0528092	0.999947
ENSG00000111371	389.782	-0.287477	0.148493	-1.93596	0.0528725	0.999947
ENSG00000119771	9.20717	0.334829	0.173053	1.93484	0.0530102	0.999947
ENSG00000105672	5.58229	0.365437	0.188884	1.93471	0.0530253	0.999947
ENSG00000124116	4.71458	0.60462	0.312516	1.93468	0.0530292	0.999947
ENSG00000205084	56.9461	-0.225897	0.116805	-1.93397	0.0531165	0.999947
ENSG00000119203	186.355	-0.127225	0.0657979	-1.93357	0.0531661	0.999947
ENSG00000119655	641.436	0.236344	0.122263	1.93307	0.053227	0.999947
ENSG00000134548	11.5634	0.789888	0.40865	1.93292	0.053246	0.999947
ENSG00000257950	2.96539	-0.463274	0.239904	-1.93108	0.0534732	0.999947
ENSG00000160948	331.513	0.250725	0.12984	1.93103	0.0534792	0.999947
ENSG00000214517	252.509	-0.151252	0.0783436	-1.93062	0.0535301	0.999947
ENSG00000068079	112.995	0.24094	0.124994	1.92761	0.0539039	0.999947
ENSG00000090520	234.565	-0.15445	0.0801304	-1.92748	0.0539194	0.999947
ENSG00000132801	12.1716	0.320162	0.166153	1.92691	0.0539905	0.999947
ENSG00000173208	1.25666	0.569205	0.295436	1.92666	0.054022	0.999947
ENSG00000181218	15.131	0.270772	0.140584	1.92605	0.0540975	0.999947
ENSG00000160972	50.6893	0.230893	0.119879	1.92605	0.0540976	0.999947
ENSG00000196136	0.446244	0.992236	0.515177	1.92601	0.0541032	0.999947
ENSG00000101040	376.146	0.14975	0.0777583	1.92585	0.0541237	0.999947
ENSG00000137815	158.467	0.207078	0.10754	1.92559	0.0541551	0.999947
ENSG00000163884	7.04887	0.466503	0.24227	1.92555	0.0541602	0.999947
ENSG00000144366	479.983	-0.242226	0.125802	-1.92546	0.054172	0.999947
ENSG00000008405	108.955	-0.179664	0.0933187	-1.92527	0.0541953	0.999947
ENSG00000122378	2273.09	-0.159543	0.0828799	-1.92499	0.0542308	0.999947
ENSG00000105379	64.253	0.252548	0.131229	1.92449	0.0542932	0.999947
ENSG00000113583	568.196	-0.152165	0.0790789	-1.92422	0.0543269	0.999947
ENSG00000012048	45.859	0.325276	0.169047	1.92418	0.0543325	0.999947
ENSG00000115310	654.024	-0.17738	0.0922326	-1.92318	0.0544571	0.999947
ENSG00000127249	89.5179	-0.420597	0.21872	-1.923	0.0544807	0.999947
ENSG00000151846	6.75172	0.383865	0.199669	1.92251	0.0545415	0.999947
ENSG00000171860	32.0818	0.74305	0.386593	1.92205	0.0545998	0.999947
ENSG00000092964	471.879	0.260019	0.135326	1.92143	0.0546777	0.999947
ENSG00000186479	32.057	-0.393526	0.204933	-1.92026	0.0548244	0.999947
ENSG00000152086	1.37773	-0.668517	0.348178	-1.92004	0.0548527	0.999947
ENSG00000144406	1.40106	0.668938	0.348494	1.91951	0.0549199	0.999947
ENSG00000196353	4.58991	-0.593393	0.309338	-1.91827	0.055077	0.999947
ENSG00000096080	165.691	0.202411	0.105537	1.91792	0.0551218	0.999947
ENSG00000186205	265.46	-0.437472	0.228102	-1.91788	0.0551258	0.999947
ENSG00000115520	196.423	-0.175877	0.0917909	-1.91606	0.0553576	0.999947
ENSG00000115514	342.202	-0.138122	0.072106	-1.91554	0.0554239	0.999947
ENSG00000129084	224.227	-0.140257	0.0732291	-1.91532	0.0554517	0.999947
ENSG00000257017	2.38784	0.722558	0.377532	1.9139	0.0556329	0.999947
ENSG00000198668	2545.18	0.126196	0.0659452	1.91365	0.0556654	0.999947
ENSG00000115946	110.01	-0.15289	0.079958	-1.91212	0.0558602	0.999947
ENSG00000090238	39.8639	0.31771	0.16616	1.91208	0.0558665	0.999947
ENSG00000136490	13.071	0.392297	0.205245	1.91136	0.0559579	0.999947
ENSG00000136631	184.527	-0.130642	0.0683582	-1.91113	0.0559877	0.999947
ENSG00000128595	983.221	-0.143583	0.0751692	-1.91013	0.0561159	0.999947
ENSG00000103591	260.437	-0.145989	0.0764359	-1.90995	0.0561392	0.999947
ENSG00000009844	514.316	-0.154705	0.0810214	-1.90943	0.0562063	0.999947
ENSG00000130222	7.2422	0.428399	0.224374	1.90931	0.0562224	0.999947
ENSG00000111863	0.833761	0.924968	0.484466	1.90925	0.0562297	0.999947
ENSG00000147168	12.2803	0.52728	0.276224	1.90888	0.0562772	0.999947
ENSG00000148600	15.9284	0.384824	0.201628	1.90858	0.0563159	0.999947
ENSG00000186891	3.83792	0.583476	0.305922	1.90727	0.0564858	0.999947
ENSG00000150045	11.1343	-0.271848	0.142548	-1.90706	0.0565127	0.999947
ENSG00000138363	240.572	-0.198016	0.103835	-1.90702	0.0565184	0.999947
ENSG00000142627	17.1327	0.347041	0.182019	1.90662	0.0565699	0.999947
ENSG00000130826	159.368	-0.119319	0.0625927	-1.90628	0.0566135	0.999947
ENSG00000277117	1.27363	0.738845	0.387669	1.90587	0.0566676	0.999947
ENSG00000105383	7.01612	0.776807	0.407696	1.90536	0.0567336	0.999947
ENSG00000143546	66.3586	0.984411	0.516804	1.9048	0.0568054	0.999947
ENSG00000107317	38.9659	0.366078	0.192277	1.90391	0.0569225	0.999947
ENSG00000108784	30.3517	0.191111	0.100392	1.90365	0.0569563	0.999947
ENSG00000124203	0.46303	0.857915	0.451005	1.90223	0.0571414	0.999947
ENSG00000123329	12.8503	0.402103	0.211417	1.90194	0.0571786	0.999947
ENSG00000179071	9.43783	-0.304198	0.160035	-1.90083	0.0573247	0.999947
ENSG00000196843	92.1574	0.438005	0.230429	1.90083	0.0573248	0.999947
ENSG00000164946	10.4456	-0.327392	0.172242	-1.90077	0.0573321	0.999947
ENSG00000137601	188.294	-0.243649	0.128235	-1.90002	0.05743	0.999947
ENSG00000114353	83.6209	0.306973	0.161637	1.89916	0.0575439	0.999947
ENSG00000111142	428.493	0.146662	0.077232	1.89898	0.0575669	0.999947
ENSG00000172236	0.839535	0.893343	0.470801	1.8975	0.0577624	0.999947
ENSG00000188488	4191.04	-0.40889	0.215524	-1.89719	0.057803	0.999947
ENSG00000111358	114.624	-0.129	0.0680007	-1.89704	0.0578233	0.999947
ENSG00000008324	157.727	0.173888	0.091692	1.89643	0.0579025	0.999947
ENSG00000101460	131.556	0.210104	0.110845	1.89547	0.0580303	0.999947
ENSG00000197530	11.4275	0.347446	0.183316	1.89534	0.0580475	0.999947
ENSG00000110484	328.442	0.658386	0.347383	1.89527	0.0580561	0.999947
ENSG00000100162	85.8601	0.302933	0.15996	1.8938	0.0582511	0.999947
ENSG00000119508	2.03978	0.63176	0.333845	1.89238	0.0584409	0.999947
ENSG00000164953	62.5056	-0.215935	0.11411	-1.89235	0.0584443	0.999947
ENSG00000176101	155.883	0.218832	0.115655	1.89211	0.058476	0.999947
ENSG00000114988	84.5338	-0.120993	0.0639553	-1.89183	0.0585132	0.999947
ENSG00000173762	2.44004	0.622438	0.329152	1.89104	0.0586192	0.999947
ENSG00000275993	6.27665	0.379447	0.200692	1.89069	0.0586659	0.999947
ENSG00000113739	3.73432	0.553015	0.29266	1.88962	0.0588089	0.999947
ENSG00000197183	36.4133	0.226257	0.119768	1.88913	0.0588742	0.999947
ENSG00000144736	116.741	-0.150145	0.0794859	-1.88895	0.058898	0.999947
ENSG00000186063	95.7563	-0.166936	0.0884024	-1.88837	0.0589767	0.999947
ENSG00000150527	1033.16	-0.242129	0.128226	-1.88829	0.0589864	0.999947
ENSG00000175110	147.328	-0.203085	0.10756	-1.8881	0.0590122	0.999947
ENSG00000185100	33.2936	0.374782	0.198538	1.88771	0.0590647	0.999947
ENSG00000262919	13.1731	0.265054	0.140433	1.88741	0.0591051	0.999947
ENSG00000198019	1.24289	1.11322	0.590134	1.88639	0.0592422	0.999947
ENSG00000043462	29.6946	0.421808	0.223706	1.88555	0.0593555	0.999947
ENSG00000164751	274.466	-0.120016	0.0637092	-1.88381	0.0595906	0.999947
ENSG00000162927	55.5725	-0.186585	0.0990527	-1.88369	0.0596065	0.999947
ENSG00000140274	2.23835	0.690097	0.366355	1.88368	0.0596079	0.999947
ENSG00000175467	27.1209	0.241205	0.128069	1.88339	0.0596473	0.999947
ENSG00000111252	21.479	0.358546	0.19046	1.88252	0.0597648	0.999947
ENSG00000136861	93.5417	0.164363	0.0873135	1.88244	0.0597761	0.999947
ENSG00000099194	424.453	-0.27075	0.143867	-1.88195	0.059843	0.999947
ENSG00000173821	272.584	0.230413	0.12248	1.88123	0.0599409	0.999947
ENSG00000163874	27.0417	0.25544	0.135806	1.88091	0.0599837	0.999947
ENSG00000013588	106.267	0.4394	0.233616	1.88087	0.0599898	0.999947
ENSG00000184602	22.1802	0.202997	0.107944	1.88058	0.060029	0.999947
ENSG00000171621	44.2972	0.27729	0.147518	1.87971	0.060148	0.999947
ENSG00000144504	38.5505	-0.185546	0.0987229	-1.87946	0.0601816	0.999947
ENSG00000130935	140.742	-0.116359	0.061931	-1.87885	0.0602647	0.999947
ENSG00000152503	10.2052	-0.378431	0.201427	-1.87875	0.0602793	0.999947
ENSG00000145794	279.874	-0.464	0.247031	-1.87831	0.0603388	0.999947
ENSG00000115042	56.2646	-0.155338	0.0827455	-1.8773	0.0604771	0.999947
ENSG00000111961	147.258	0.202767	0.108033	1.8769	0.0605321	0.999947
ENSG00000113048	162.078	-0.123929	0.0660403	-1.87657	0.0605768	0.999947
ENSG00000182578	44.2225	0.548202	0.2922	1.87612	0.0606388	0.999947
ENSG00000138709	124.46	0.136855	0.0729476	1.87607	0.0606452	0.999947
ENSG00000181852	112.919	-0.101093	0.0538982	-1.87563	0.060706	0.999947
ENSG00000142409	19.3928	0.359744	0.191984	1.87383	0.0609545	0.999947
ENSG00000152749	143.465	-0.176493	0.0942196	-1.87321	0.0610396	0.999947
ENSG00000173578	1.18643	0.909949	0.485895	1.87273	0.0611061	0.999947
ENSG00000198015	526.118	-0.147761	0.0789048	-1.87265	0.0611161	0.999947
ENSG00000070444	36.4382	0.257098	0.137346	1.8719	0.0612203	0.999947
ENSG00000166333	22.457	-0.207286	0.110772	-1.87128	0.0613058	0.999947
ENSG00000146021	18.0727	-0.259298	0.138587	-1.87101	0.0613441	0.999947
ENSG00000140650	199.589	0.121737	0.0650729	1.87077	0.0613764	0.999947
ENSG00000180209	3.39044	0.533563	0.285228	1.87066	0.0613924	0.999947
ENSG00000155275	30.3503	0.222391	0.118937	1.86982	0.0615083	0.999947
ENSG00000136153	169.978	0.228495	0.122213	1.86964	0.0615339	0.999947
ENSG00000178460	6.02358	-0.299618	0.160274	-1.86941	0.0615654	0.999947
ENSG00000141030	291.879	-0.174143	0.0931608	-1.86927	0.0615847	0.999947
ENSG00000132669	362.169	0.42932	0.229719	1.86889	0.0616374	0.999947
ENSG00000134533	40.4031	-0.339359	0.181592	-1.86881	0.0616497	0.999947
ENSG00000110429	255.038	-0.134053	0.0717446	-1.86847	0.0616963	0.999947
ENSG00000203965	54.0608	-0.163987	0.0877897	-1.86795	0.0617685	0.999947
ENSG00000198841	22.0932	-0.178995	0.0958343	-1.86775	0.0617964	0.999947
ENSG00000250571	3.4418	0.479295	0.256731	1.86691	0.0619138	0.999947
ENSG00000284194	5.07722	0.435056	0.233041	1.86686	0.0619206	0.999947
ENSG00000174808	50.682	-0.221595	0.118811	-1.86511	0.0621662	0.999947
ENSG00000105559	15.603	0.404533	0.216927	1.86484	0.0622045	0.999947
ENSG00000169738	483.211	0.306105	0.164158	1.8647	0.0622238	0.999947
ENSG00000162711	4.41563	0.753545	0.404207	1.86426	0.0622859	0.999947
ENSG00000160326	9.00371	0.406822	0.218263	1.86391	0.0623344	0.999947
ENSG00000137691	70.3068	-0.273376	0.146668	-1.86391	0.0623349	0.999947
ENSG00000010671	6.98778	0.72311	0.388043	1.86348	0.0623949	0.999947
ENSG00000007384	34.5999	0.217664	0.116807	1.86344	0.0624002	0.999947
ENSG00000178796	21.5741	0.423225	0.227177	1.86298	0.0624658	0.999947
ENSG00000120129	475.115	0.303383	0.16286	1.86285	0.062483	0.999947
ENSG00000124785	2.34253	0.534507	0.287089	1.86182	0.0626288	0.999947
ENSG00000060138	216.764	0.253413	0.136136	1.86146	0.0626788	0.999947
ENSG00000158825	35.7604	0.823143	0.442286	1.86111	0.0627287	0.999947
ENSG00000150768	245.472	-0.252674	0.135767	-1.86109	0.0627315	0.999947
ENSG00000185917	57.981	-0.120243	0.0646481	-1.85996	0.0628909	0.999947
ENSG00000112357	85.4654	-0.286639	0.154146	-1.85953	0.0629521	0.999947
ENSG00000147454	116.016	0.256078	0.137714	1.8595	0.0629564	0.999947
ENSG00000118246	199.528	-0.104659	0.0562848	-1.85945	0.0629635	0.999947
ENSG00000100519	625.269	-0.102707	0.0552444	-1.85914	0.0630072	0.999947
ENSG00000170509	0.901707	0.710245	0.382097	1.85881	0.0630543	0.999947
ENSG00000182600	2.46894	0.480459	0.258548	1.85829	0.0631272	0.999947
ENSG00000151067	6.01165	0.365967	0.196939	1.85828	0.0631297	0.999947
ENSG00000107798	250.83	0.339826	0.18288	1.85819	0.0631418	0.999947
ENSG00000064012	171.724	-0.0986691	0.0531019	-1.85811	0.0631533	0.999947
ENSG00000198890	97.9829	-0.21773	0.117201	-1.85775	0.0632046	0.999947
ENSG00000173692	473.99	-0.137071	0.073805	-1.85721	0.0632818	0.999947
ENSG00000129968	7.44436	0.373623	0.201182	1.85714	0.063291	0.999947
ENSG00000198736	133.081	0.246722	0.132909	1.85632	0.063408	0.999947
ENSG00000180855	70.0488	-0.247301	0.133337	-1.85471	0.0636379	0.999947
ENSG00000157315	34	0.58291	0.314487	1.85353	0.0638067	0.999947
ENSG00000196388	5.69839	0.316571	0.170846	1.85296	0.0638875	0.999947
ENSG00000123933	90.3752	0.186133	0.100456	1.85288	0.0638994	0.999947
ENSG00000184009	7539.6	-0.277066	0.149622	-1.85178	0.0640581	0.999947
ENSG00000126461	16.085	0.251869	0.136033	1.85153	0.0640932	0.999947
ENSG00000110076	4.24619	0.474434	0.256305	1.85105	0.064162	0.999947
ENSG00000114686	1823.11	-0.298375	0.161197	-1.85099	0.0641707	0.999947
ENSG00000132334	33.9452	0.38271	0.206792	1.8507	0.0642126	0.999947
ENSG00000089639	34.17	0.201319	0.108845	1.84959	0.0643723	0.999947
ENSG00000005469	87.4307	-0.193488	0.104666	-1.84862	0.0645129	0.999947
ENSG00000171649	8.16136	0.302933	0.163871	1.84861	0.0645143	0.999947
ENSG00000187905	11.5405	-0.329919	0.1785	-1.84829	0.064561	0.999947
ENSG00000145860	95.0441	0.189232	0.102404	1.8479	0.0646169	0.999947
ENSG00000123338	26.0438	0.554456	0.300105	1.84754	0.0646684	0.999947
ENSG00000162616	199.266	-0.214474	0.116119	-1.84701	0.064745	0.999947
ENSG00000198369	41.5134	0.197287	0.106815	1.847	0.0647464	0.999947
ENSG00000170946	58.0015	-0.13628	0.0737908	-1.84684	0.0647704	0.999947
ENSG00000068400	117.183	0.108844	0.0589599	1.84607	0.0648817	0.999947
ENSG00000018625	0.635552	0.903807	0.489586	1.84606	0.0648829	0.999947
ENSG00000155816	10.8108	-0.527889	0.286017	-1.84565	0.0649425	0.999947
ENSG00000130725	20.5951	0.239425	0.129775	1.84493	0.0650479	0.999947
ENSG00000108840	76.4507	0.266898	0.144678	1.84477	0.0650711	0.999947
ENSG00000077420	11.0632	0.463941	0.251545	1.84436	0.0651303	0.999947
ENSG00000124479	218.946	-0.280802	0.15225	-1.84435	0.0651325	0.999947
ENSG00000103043	41.2597	0.19115	0.10369	1.84348	0.065259	0.999947
ENSG00000162614	10.5572	0.418176	0.227006	1.84214	0.0654554	0.999947
ENSG00000116857	291.894	-0.143286	0.0777846	-1.84209	0.0654622	0.999947
ENSG00000020577	26.5772	0.275817	0.149814	1.84107	0.065611	0.999947
ENSG00000111684	235.704	-0.214299	0.116429	-1.84061	0.0656791	0.999947
ENSG00000115392	60.8189	-0.139893	0.076008	-1.8405	0.0656948	0.999947
ENSG00000240694	11.8617	-0.313093	0.170196	-1.8396	0.0658264	0.999947
ENSG00000138069	1686.24	-0.129541	0.070423	-1.83947	0.0658459	0.999947
ENSG00000145833	245.205	0.159731	0.0868423	1.83933	0.065867	0.999947
ENSG00000170469	15.1448	0.266068	0.144659	1.83927	0.065875	0.999947
ENSG00000185885	267.664	0.383241	0.20837	1.83923	0.0658808	0.999947
ENSG00000159640	116.332	0.338895	0.184265	1.83917	0.0658905	0.999947
ENSG00000088970	59.2012	0.196829	0.107032	1.83899	0.0659173	0.999947
ENSG00000142233	0.79006	0.730123	0.397034	1.83894	0.0659233	0.999947
ENSG00000165985	4.82658	-0.537232	0.29234	-1.8377	0.066107	0.999947
ENSG00000064763	12.8826	0.317364	0.172771	1.8369	0.0662249	0.999947
ENSG00000197982	184.089	0.282935	0.154059	1.83653	0.0662786	0.999947
ENSG00000198018	61.3126	-0.149477	0.0813972	-1.83639	0.0662995	0.999947
ENSG00000112149	30.4049	0.43703	0.238013	1.83616	0.0663347	0.999947
ENSG00000076641	16.7696	0.459311	0.250152	1.83613	0.0663389	0.999947
ENSG00000010379	1.15022	-0.8321	0.453587	-1.83449	0.0665817	0.999947
ENSG00000198824	49.5787	0.196133	0.106915	1.83448	0.0665823	0.999947
ENSG00000066468	183.68	-0.241439	0.131649	-1.83395	0.066661	0.999947
ENSG00000133789	291.553	0.165943	0.0904941	1.83375	0.0666913	0.999947
ENSG00000115363	125.177	-0.226524	0.123535	-1.83369	0.0667001	0.999947
ENSG00000110324	16.5616	0.572501	0.312213	1.83369	0.0667006	0.999947
ENSG00000100916	53.1289	-0.18974	0.103518	-1.83292	0.0668138	0.999947
ENSG00000152404	103.571	0.182782	0.0997254	1.83285	0.0668243	0.999947
ENSG00000184730	2.65015	0.608817	0.332447	1.83132	0.0670525	0.999947
ENSG00000119669	11.1863	0.342933	0.187394	1.83002	0.0672473	0.999947
ENSG00000213190	8.98612	-0.377382	0.206227	-1.82993	0.06726	0.999947
ENSG00000110436	9.80638	0.31605	0.172748	1.82954	0.0673181	0.999947
ENSG00000125753	51.529	0.232439	0.127078	1.82911	0.0673832	0.999947
ENSG00000079974	96.6398	-0.128136	0.070062	-1.82889	0.0674159	0.999947
ENSG00000110876	18.6885	0.468524	0.256188	1.82883	0.0674247	0.999947
ENSG00000142599	188.548	0.214403	0.117236	1.82881	0.0674275	0.999947
ENSG00000119938	31.7284	-0.369159	0.201864	-1.82875	0.0674372	0.999947
ENSG00000198049	7.59928	-0.599939	0.328212	-1.8279	0.0675641	0.999947
ENSG00000186889	28.0627	-0.220673	0.120748	-1.82755	0.0676177	0.999947
ENSG00000177105	86.3136	0.234207	0.128198	1.82692	0.0677113	0.999947
ENSG00000107745	188.238	0.146609	0.0802503	1.8269	0.0677147	0.999947
ENSG00000111801	42.9296	0.219977	0.120423	1.8267	0.0677443	0.999947
ENSG00000137364	362.27	-0.194569	0.106519	-1.82661	0.0677591	0.999947
ENSG00000182220	1626.36	-0.180332	0.0987496	-1.82616	0.0678268	0.999947
ENSG00000167671	70.8891	0.220571	0.120785	1.82615	0.0678277	0.999947
ENSG00000089351	37.5571	0.179537	0.0983358	1.82575	0.0678875	0.999947
ENSG00000268043	33.3649	0.183541	0.100543	1.82549	0.0679271	0.999947
ENSG00000165487	388.242	-0.159387	0.0873266	-1.82518	0.0679742	0.999947
ENSG00000166321	12.1122	0.250429	0.137239	1.82476	0.0680366	0.999947
ENSG00000174946	3.8257	0.420872	0.230728	1.82411	0.0681358	0.999947
ENSG00000149932	396.646	0.192455	0.105561	1.82316	0.0682788	0.999947
ENSG00000102471	452.651	-0.183352	0.100571	-1.82311	0.068286	0.999947
ENSG00000138678	3.44896	0.597285	0.327627	1.82306	0.0682937	0.999947
ENSG00000145687	283.487	-0.156275	0.0857687	-1.82205	0.068447	0.999947
ENSG00000162384	151.77	0.162102	0.0890018	1.82134	0.0685557	0.999947
ENSG00000134283	374.432	-0.101078	0.0555008	-1.8212	0.0685765	0.999947
ENSG00000177943	5.51146	-0.386106	0.212025	-1.82104	0.0686013	0.999947
ENSG00000105146	1.33945	-0.572234	0.314366	-1.82028	0.0687162	0.999947
ENSG00000133678	249.212	-0.157806	0.0867045	-1.82004	0.0687528	0.999947
ENSG00000177000	57.0588	0.15759	0.0866234	1.81925	0.0688727	0.999947
ENSG00000104980	59.1854	0.145561	0.0800184	1.81909	0.0688978	0.999947
ENSG00000012963	1.8447	-0.803396	0.441744	-1.81869	0.0689583	0.999947
ENSG00000113407	315.301	-0.133926	0.073644	-1.81856	0.068978	0.999947
ENSG00000166171	106.131	-0.153427	0.0843746	-1.8184	0.0690033	0.999947
ENSG00000078668	520.164	-0.118159	0.0650002	-1.81782	0.0690914	0.999947
ENSG00000180772	4.07825	-1.18479	0.651832	-1.81763	0.0691202	0.999947
ENSG00000168938	231.708	-0.14927	0.0821247	-1.8176	0.0691249	0.999947
ENSG00000180329	105.076	-0.114109	0.0627869	-1.8174	0.0691562	0.999947
ENSG00000197928	79.3402	0.144214	0.0793954	1.8164	0.069309	0.999947
ENSG00000148290	98.0404	0.284781	0.156885	1.81522	0.0694904	0.999947
ENSG00000185862	22.0574	0.533984	0.294301	1.81442	0.0696134	0.999947
ENSG00000184378	11.448	-0.27006	0.148904	-1.81366	0.0697307	0.999947
ENSG00000103264	46.2017	0.21799	0.120227	1.81316	0.0698065	0.999947
ENSG00000128710	9.75604	-0.42945	0.236856	-1.81313	0.0698123	0.999947
ENSG00000184445	30.1966	0.211268	0.116531	1.81298	0.0698353	0.999947
ENSG00000165119	2556.69	-0.133909	0.0738734	-1.81268	0.0698812	0.999947
ENSG00000165312	29.635	0.247761	0.136698	1.81246	0.0699148	0.999947
ENSG00000156261	758.478	-0.132086	0.0729017	-1.81184	0.0700113	0.999947
ENSG00000174109	77.0821	0.19624	0.108312	1.81181	0.0700155	0.999947
ENSG00000204385	1.1925	-1.02916	0.568036	-1.81179	0.0700191	0.999947
ENSG00000137098	32.9592	-0.325428	0.179645	-1.81151	0.0700627	0.999947
ENSG00000033011	68.3301	-0.123218	0.0680402	-1.81096	0.0701467	0.999947
ENSG00000156804	98.5667	0.305333	0.168607	1.81091	0.0701546	0.999947
ENSG00000180245	1.14001	0.605733	0.334505	1.81084	0.0701663	0.999947
ENSG00000169251	266.112	-0.140246	0.0774624	-1.81051	0.0702174	0.999947
ENSG00000100056	35.212	0.166924	0.0922074	1.81031	0.0702481	0.999947
ENSG00000104312	374.997	-0.209044	0.115501	-1.80989	0.0703126	0.999947
ENSG00000009413	601.918	0.209711	0.115916	1.80916	0.0704259	0.999947
ENSG00000091039	305.992	0.196648	0.108739	1.80844	0.0705377	0.999947
ENSG00000132664	72.1546	-0.139612	0.0772293	-1.80776	0.0706433	0.999947
ENSG00000153048	100.196	0.264172	0.146153	1.8075	0.0706845	0.999947
ENSG00000124786	417.787	-0.200675	0.111085	-1.8065	0.0708399	0.999947
ENSG00000181264	41.4995	0.225839	0.125058	1.80588	0.0709368	0.999947
ENSG00000119922	83.4661	0.290354	0.160825	1.8054	0.0710126	0.999947
ENSG00000011258	41.8153	0.205759	0.113977	1.80527	0.0710323	0.999947
ENSG00000013016	5.97392	0.320974	0.177799	1.80527	0.0710328	0.999947
ENSG00000153786	77.3902	0.204743	0.113431	1.80501	0.0710738	0.999947
ENSG00000035928	195.113	0.10079	0.0558424	1.80489	0.0710912	0.999947
ENSG00000168159	59.961	0.31378	0.173852	1.80486	0.0710963	0.999947
ENSG00000170606	427.965	-0.142657	0.0790558	-1.80451	0.0711518	0.999947
ENSG00000140795	32.8128	-0.258088	0.143036	-1.80436	0.0711754	0.999947
ENSG00000110200	53.1962	0.235614	0.130625	1.80374	0.0712721	0.999947
ENSG00000106560	27.5312	0.303375	0.168253	1.80309	0.0713741	0.999947
ENSG00000104524	0.576212	0.866096	0.480533	1.80236	0.0714881	0.999947
ENSG00000101856	805.528	-0.145524	0.0807519	-1.80211	0.0715277	0.999947
ENSG00000113088	3.76156	0.440891	0.2447	1.80176	0.0715834	0.999947
ENSG00000129048	1.00864	0.608012	0.337484	1.80161	0.0716075	0.999947
ENSG00000169136	15.1206	0.365367	0.202825	1.80139	0.0716415	0.999947
ENSG00000085998	82.4291	0.14025	0.077859	1.80133	0.0716508	0.999947
ENSG00000125910	1.42573	0.701697	0.389622	1.80097	0.071708	0.999947
ENSG00000047410	450.207	0.133676	0.0742294	1.80085	0.0717264	0.999947
ENSG00000081237	85.4321	0.452231	0.251211	1.80021	0.071828	0.999947
ENSG00000204767	0.857822	0.90826	0.50473	1.7995	0.0719401	0.999947
ENSG00000169371	84.621	-0.115769	0.0643523	-1.79898	0.0720215	0.999947
ENSG00000167553	313.682	-0.315157	0.175267	-1.79816	0.0721524	0.999947
ENSG00000034693	170.637	-0.212595	0.118277	-1.79742	0.0722683	0.999947
ENSG00000173992	81.5612	0.165334	0.0920089	1.79694	0.0723458	0.999947
ENSG00000166260	182.693	-0.129915	0.0723021	-1.79684	0.0723617	0.999947
ENSG00000104856	11.0535	0.521754	0.290391	1.79673	0.0723782	0.999947
ENSG00000151778	3.25936	0.398044	0.221565	1.79651	0.0724135	0.999947
ENSG00000178381	57.3015	0.210697	0.117296	1.79629	0.0724486	0.999947
ENSG00000151881	135.432	-0.182567	0.1017	-1.79515	0.0726299	0.999947
ENSG00000105974	171.444	0.250274	0.139443	1.79481	0.0726846	0.999947
ENSG00000198331	38.0165	-0.171015	0.0952872	-1.79473	0.072697	0.999947
ENSG00000109929	248.994	-0.167973	0.0936069	-1.79445	0.0727406	0.999947
ENSG00000039537	38.7722	-0.338203	0.18852	-1.79399	0.0728146	0.999947
ENSG00000129646	6.96288	-0.327913	0.182794	-1.79389	0.0728303	0.999947
ENSG00000188523	25.6165	-0.34082	0.190017	-1.79363	0.0728722	0.999947
ENSG00000135452	213.226	-0.125396	0.0699298	-1.79318	0.0729448	0.999947
ENSG00000147183	0.403056	-0.91219	0.508829	-1.79273	0.0730169	0.999947
ENSG00000171566	217.89	-0.0979689	0.0546501	-1.79266	0.073028	0.999947
ENSG00000206535	5.63515	-0.318332	0.177601	-1.7924	0.073069	0.999947
ENSG00000179399	1.35655	-0.842433	0.470161	-1.7918	0.0731654	0.999947
ENSG00000168906	314.946	-0.234725	0.131036	-1.7913	0.0732449	0.999947
ENSG00000115216	347.529	-0.112445	0.0627797	-1.79111	0.0732756	0.999947
ENSG00000141456	21.0381	0.226474	0.126487	1.79049	0.0733748	0.999947
ENSG00000242110	11.5744	-0.256573	0.143299	-1.79048	0.0733768	0.999947
ENSG00000198612	376.026	-0.130554	0.072919	-1.79039	0.0733905	0.999947
ENSG00000006530	62.8657	-0.241571	0.134938	-1.79024	0.073415	0.999947
ENSG00000146232	5.66899	0.37845	0.21145	1.78978	0.073489	0.999947
ENSG00000204356	5.74378	0.950798	0.531282	1.78963	0.0735136	0.999947
ENSG00000151892	0.911448	-0.844347	0.471843	-1.78947	0.0735394	0.999947
ENSG00000131355	1.26092	1.04158	0.582164	1.78916	0.0735897	0.999947
ENSG00000270885	2.42119	0.521279	0.291393	1.78892	0.073628	0.999947
ENSG00000162763	17.6243	0.504267	0.282039	1.78793	0.0737867	0.999947
ENSG00000167658	1285.39	0.132624	0.0741864	1.78772	0.0738219	0.999947
ENSG00000213563	7.56164	0.354401	0.198259	1.78757	0.073846	0.999947
ENSG00000268500	0.673778	0.942442	0.527396	1.78697	0.0739421	0.999947
ENSG00000054282	3.30455	-0.630161	0.352723	-1.78656	0.0740082	0.999947
ENSG00000126814	80.3372	-0.099336	0.0556022	-1.78655	0.0740105	0.999947
ENSG00000006016	0.715303	0.679254	0.380218	1.78649	0.0740203	0.999947
ENSG00000123572	2.93522	-0.625648	0.350271	-1.78618	0.0740698	0.999947
ENSG00000146476	296.167	-0.201565	0.112903	-1.78529	0.0742138	0.999947
ENSG00000164880	81.2579	0.179625	0.100619	1.78519	0.0742299	0.999947
ENSG00000204179	2.76648	-0.639364	0.358233	-1.78477	0.0742983	0.999947
ENSG00000142512	2.72854	0.638103	0.357648	1.78416	0.0743969	0.999947
ENSG00000108819	10.5772	0.280635	0.15733	1.78374	0.074466	0.999947
ENSG00000161647	4.18738	-0.441035	0.247281	-1.78354	0.0744991	0.999947
ENSG00000181220	15.4737	0.253123	0.141929	1.78345	0.0745138	0.999947
ENSG00000144635	211.996	-0.137173	0.0769173	-1.78338	0.0745247	0.999947
ENSG00000109911	83.5679	-0.134983	0.0757169	-1.78273	0.074631	0.999947
ENSG00000162302	9.20234	0.299055	0.167777	1.78245	0.0746757	0.999947
ENSG00000153157	0.482841	0.723232	0.40581	1.7822	0.0747174	0.999947
ENSG00000142224	12.871	0.525617	0.295022	1.78162	0.0748111	0.999947
ENSG00000141627	261.523	-0.150739	0.0846146	-1.78148	0.0748341	0.999947
ENSG00000126945	761.125	-0.153513	0.0861765	-1.78138	0.0748499	0.999947
ENSG00000175482	46.6891	0.251481	0.141192	1.78113	0.0748911	0.999947
ENSG00000136026	276.943	0.193388	0.108589	1.78092	0.0749251	0.999947
ENSG00000165507	1865.17	0.455385	0.255763	1.78049	0.074995	0.999947
ENSG00000135521	67.2068	-0.148523	0.0834177	-1.78048	0.0749976	0.999947
ENSG00000119760	101.371	-0.0789908	0.0443714	-1.78022	0.0750397	0.999947
ENSG00000160883	7.1561	0.872339	0.490031	1.78017	0.075048	0.999947
ENSG00000012171	22.7651	0.263877	0.148256	1.77987	0.0750977	0.999947
ENSG00000130176	2.47769	0.498662	0.28023	1.77948	0.0751616	0.999947
ENSG00000204116	56.2638	-0.19661	0.110503	-1.77923	0.0752024	0.999947
ENSG00000198399	183.741	0.134664	0.0756876	1.77921	0.0752059	0.999947
ENSG00000204628	1805.69	0.202964	0.114099	1.77884	0.0752664	0.999947
ENSG00000180347	2.07649	-0.915472	0.514724	-1.77857	0.0753106	0.999947
ENSG00000138279	917.286	-0.194259	0.109294	-1.77741	0.0755008	0.999947
ENSG00000255150	4.84457	-0.312641	0.175939	-1.77699	0.0755702	0.999947
ENSG00000111331	46.4406	0.352573	0.198448	1.77665	0.0756261	0.999947
ENSG00000133112	2572.11	0.237318	0.133597	1.77636	0.0756728	0.999947
ENSG00000104884	28.2941	-0.195998	0.110357	-1.77604	0.075726	0.999947
ENSG00000103126	20.1322	0.198059	0.111524	1.77594	0.0757432	0.999947
ENSG00000198759	7.43587	-0.363052	0.204496	-1.77535	0.0758396	0.999947
ENSG00000102401	549.665	-0.146589	0.0826024	-1.77463	0.0759584	0.999947
ENSG00000172116	4.38716	0.561487	0.316463	1.77426	0.0760204	0.999947
ENSG00000174938	30.777	0.226229	0.127519	1.77408	0.0760501	0.999947
ENSG00000228278	7.5767	0.587054	0.33091	1.77406	0.0760531	0.999947
ENSG00000096384	3189.55	-0.103453	0.0583197	-1.7739	0.0760802	0.999947
ENSG00000169413	16.4399	0.458328	0.258401	1.77371	0.0761112	0.999947
ENSG00000132768	61.1437	-0.154256	0.0869683	-1.7737	0.0761129	0.999947
ENSG00000101868	22.4411	0.189464	0.106839	1.77336	0.0761689	0.999947
ENSG00000116852	3.30865	0.383194	0.216095	1.77326	0.0761854	0.999947
ENSG00000120457	1.22652	0.843355	0.475783	1.77256	0.0763012	0.999947
ENSG00000136143	813.165	-0.194504	0.109749	-1.77226	0.0763508	0.999947
ENSG00000067066	295.343	0.122354	0.0690404	1.7722	0.0763609	0.999947
ENSG00000171497	116.982	-0.165909	0.0936194	-1.77216	0.076368	0.999947
ENSG00000111052	44.1759	-0.235271	0.132782	-1.77185	0.076419	0.999947
ENSG00000198954	243.329	-0.129665	0.0732144	-1.77104	0.0765548	0.999947
ENSG00000087589	1.71982	0.659956	0.372686	1.77081	0.076592	0.999947
ENSG00000173372	107.952	0.58668	0.331366	1.77049	0.0766454	0.999947
ENSG00000165424	48.9392	0.250257	0.141442	1.76933	0.0768396	0.999947
ENSG00000253276	35.2428	0.186377	0.10534	1.76929	0.0768452	0.999947
ENSG00000160710	393.85	0.122819	0.0694226	1.76915	0.076869	0.999947
ENSG00000164111	3180.94	-0.155249	0.0877591	-1.76904	0.0768872	0.999947
ENSG00000156218	4.38995	0.417981	0.236324	1.76868	0.0769479	0.999947
ENSG00000140749	57.1917	0.66087	0.373676	1.76857	0.0769662	0.999947
ENSG00000248713	4.44044	-0.487309	0.275553	-1.76847	0.0769817	0.999947
ENSG00000170291	105.423	0.178763	0.101099	1.7682	0.0770269	0.999947
ENSG00000185379	23.525	-0.182598	0.103276	-1.76805	0.0770517	0.999947
ENSG00000225528	1.09821	0.626496	0.354424	1.76764	0.0771205	0.999947
ENSG00000130768	15.2927	-0.399962	0.226274	-1.7676	0.0771281	0.999947
ENSG00000175550	139.134	0.164875	0.0932819	1.76749	0.077146	0.999947
ENSG00000100034	22.2491	0.207645	0.117504	1.76713	0.0772059	0.999947
ENSG00000146802	144.93	-0.181089	0.102486	-1.76696	0.077235	0.999947
ENSG00000188505	13.5713	0.492544	0.278774	1.76682	0.0772589	0.999947
ENSG00000151923	128.335	0.188727	0.106832	1.76657	0.0773005	0.999947
ENSG00000243943	79.302	-0.146534	0.0829714	-1.76607	0.0773835	0.999947
ENSG00000177889	726.642	-0.120895	0.0684593	-1.76593	0.0774069	0.999947
ENSG00000070759	7.09621	-0.356278	0.20187	-1.76489	0.0775827	0.999947
ENSG00000183166	0.631025	0.832235	0.471709	1.7643	0.0776821	0.999947
ENSG00000101421	25.3774	0.29977	0.169933	1.76405	0.0777243	0.999947
ENSG00000102595	154.723	-0.160387	0.0909255	-1.76394	0.0777418	0.999947
ENSG00000110711	92.1923	0.158535	0.0898774	1.7639	0.0777488	0.999947
ENSG00000183688	33.7132	0.448862	0.254507	1.76365	0.0777909	0.999947
ENSG00000135069	1726.4	-0.296261	0.168002	-1.76344	0.0778262	0.999947
ENSG00000239388	3.04413	0.396686	0.225034	1.76278	0.0779371	0.999947
ENSG00000130561	0.511487	-0.959295	0.544388	-1.76215	0.0780436	0.999947
ENSG00000198189	311.188	0.233381	0.132463	1.76186	0.0780936	0.999947
ENSG00000148291	29.8706	0.206922	0.117453	1.76174	0.0781125	0.999947
ENSG00000067798	22.6866	-0.297368	0.168877	-1.76086	0.0782622	0.999947
ENSG00000153975	101.197	-0.134367	0.0763106	-1.76079	0.0782732	0.999947
ENSG00000106392	142.272	-0.132949	0.0755065	-1.76077	0.0782779	0.999947
ENSG00000133983	92.3385	-0.221913	0.126042	-1.76062	0.078303	0.999947
ENSG00000186577	97.7399	0.206676	0.1174	1.76045	0.0783321	0.999947
ENSG00000025434	40.0238	0.250424	0.142274	1.76015	0.0783822	0.999947
ENSG00000100401	74.574	0.19503	0.110853	1.75936	0.0785162	0.999947
ENSG00000173894	8.52226	-0.26366	0.149863	-1.75934	0.0785206	0.999947
ENSG00000112320	5.5451	0.351664	0.199891	1.75928	0.0785304	0.999947
ENSG00000166394	150.51	-0.278928	0.158565	-1.75908	0.0785642	0.999947
ENSG00000171236	65.508	0.263174	0.14964	1.75872	0.0786252	0.999947
ENSG00000172006	9.07629	0.239068	0.135998	1.75788	0.0787673	0.999947
ENSG00000140463	110.373	-0.111225	0.0632784	-1.7577	0.0787981	0.999947
ENSG00000213853	242.313	0.223769	0.127328	1.75743	0.0788448	0.999947
ENSG00000119523	218.327	-0.118674	0.0675636	-1.75648	0.0790058	0.999947
ENSG00000088247	79.9998	0.198468	0.113002	1.75632	0.0790338	0.999947
ENSG00000182175	7.1985	0.343391	0.195519	1.75631	0.0790359	0.999947
ENSG00000018280	19.5047	0.577964	0.329168	1.75583	0.079117	0.999947
ENSG00000082497	28.1148	0.370401	0.210973	1.75568	0.0791426	0.999947
ENSG00000163131	330.334	0.425105	0.242164	1.75544	0.0791835	0.999947
ENSG00000188064	1.09517	-0.862277	0.491219	-1.75538	0.0791939	0.999947
ENSG00000186998	10.3203	0.292662	0.166744	1.75516	0.0792323	0.999947
ENSG00000176407	119.972	0.155639	0.0887201	1.75427	0.0793842	0.999947
ENSG00000120899	28.6604	0.183577	0.104646	1.75427	0.0793843	0.999947
ENSG00000139726	419.604	-0.156086	0.0889787	-1.7542	0.0793964	0.999947
ENSG00000136869	95.2249	0.32801	0.187051	1.75359	0.0795014	0.999947
ENSG00000144560	148.152	0.138313	0.0788802	1.75345	0.0795243	0.999947
ENSG00000145287	28.4623	0.303469	0.17307	1.75345	0.0795246	0.999947
ENSG00000000457	59.4834	-0.125325	0.0714756	-1.7534	0.0795328	0.999947
ENSG00000119977	308.428	-0.133031	0.0758893	-1.75296	0.0796095	0.999947
ENSG00000111348	164.338	0.366568	0.209147	1.75269	0.0796559	0.999947
ENSG00000172663	254.099	0.183901	0.104936	1.7525	0.079688	0.999947
ENSG00000130775	38.0456	0.401368	0.229027	1.7525	0.0796885	0.999947
ENSG00000139914	0.456716	0.921476	0.526169	1.75129	0.0798951	0.999947
ENSG00000155307	34.2985	0.580272	0.331357	1.7512	0.0799114	0.999947
ENSG00000169714	2824.11	-0.0973826	0.0556093	-1.75119	0.079913	0.999947
ENSG00000188732	77.9442	-0.205385	0.117284	-1.75118	0.0799154	0.999947
ENSG00000127152	1.87359	0.592009	0.33808	1.75109	0.0799301	0.999947
ENSG00000062282	2.69442	0.53861	0.307603	1.75099	0.0799473	0.999947
ENSG00000117228	174.142	0.325538	0.185929	1.75088	0.0799671	0.999947
ENSG00000168291	369.935	-0.104306	0.0595807	-1.75067	0.0800032	0.999947
ENSG00000121578	719.487	-0.217159	0.124067	-1.75034	0.0800593	0.999947
ENSG00000125520	35.6307	0.268598	0.153457	1.75032	0.0800629	0.999947
ENSG00000204525	108.701	-0.907982	0.518829	-1.75006	0.080108	0.999947
ENSG00000214063	34.7669	0.316002	0.180567	1.75005	0.0801092	0.999947
ENSG00000198208	2.30195	-0.460482	0.263239	-1.74929	0.0802401	0.999947
ENSG00000120149	61.362	0.233171	0.133317	1.74899	0.0802922	0.999947
ENSG00000125430	18.628	0.391044	0.223597	1.74888	0.0803122	0.999947
ENSG00000089597	228.044	-0.113608	0.0649698	-1.74862	0.0803566	0.999947
ENSG00000179456	21.035	0.381397	0.218133	1.74846	0.0803837	0.999947
ENSG00000087053	189.879	-0.1267	0.0724788	-1.7481	0.0804465	0.999947
ENSG00000104870	176.372	0.237338	0.135835	1.74725	0.0805944	0.999947
ENSG00000154864	2.32863	0.603713	0.345616	1.74677	0.0806765	0.999947
ENSG00000076043	291.213	0.170136	0.0974092	1.74661	0.0807055	0.999947
ENSG00000120251	2.44322	-0.678567	0.388542	-1.74644	0.0807339	0.999947
ENSG00000183770	9.09817	0.402025	0.230241	1.7461	0.0807931	0.999947
ENSG00000112972	190.222	-0.252693	0.144731	-1.74596	0.0808187	0.999947
ENSG00000001626	73.5431	-0.497162	0.284839	-1.74541	0.080913	0.999947
ENSG00000165949	41.6812	-0.480988	0.275614	-1.74515	0.080958	0.999947
ENSG00000175832	6.31627	0.404961	0.232063	1.74505	0.0809759	0.999947
ENSG00000125962	38.1427	-0.160397	0.0919247	-1.74487	0.081007	0.999947
ENSG00000261210	0.623488	0.713465	0.409005	1.74439	0.081091	0.999947
ENSG00000169871	132.607	0.177902	0.102013	1.74392	0.0811733	0.999947
ENSG00000147419	180.38	0.142621	0.0818274	1.74296	0.0813414	0.999947
ENSG00000172183	653.155	0.309213	0.177424	1.74279	0.0813696	0.999947
ENSG00000235098	13.7662	0.315233	0.180887	1.7427	0.081386	0.999947
ENSG00000120662	53.2533	-0.11397	0.0654006	-1.74264	0.0813966	0.999947
ENSG00000185739	0.51618	0.780069	0.447723	1.7423	0.0814558	0.999947
ENSG00000173511	40.4841	0.271726	0.155978	1.74208	0.0814949	0.999947
ENSG00000085733	621.167	0.253045	0.145282	1.74175	0.0815523	0.999947
ENSG00000010270	271.4	-0.144206	0.0827996	-1.74163	0.0815728	0.999947
ENSG00000115415	391.665	0.281075	0.161388	1.74161	0.081576	0.999947
ENSG00000069399	15.0601	0.367408	0.211068	1.74071	0.0817344	0.999947
ENSG00000171819	0.821492	0.664832	0.381967	1.74055	0.0817626	0.999947
ENSG00000196517	14.3455	-0.436562	0.250934	-1.73975	0.0819031	0.999947
ENSG00000126247	367.442	0.220708	0.126868	1.73967	0.0819166	0.999947
ENSG00000102904	12.5248	-0.279025	0.160422	-1.73931	0.0819794	0.999947
ENSG00000187109	608.084	0.164118	0.094359	1.73929	0.081983	0.999947
ENSG00000116871	38.5585	0.334701	0.192503	1.73868	0.0820914	0.999947
ENSG00000106638	224.264	-0.117362	0.0675106	-1.73842	0.0821363	0.999947
ENSG00000089048	180.053	0.121478	0.0698805	1.73837	0.0821459	0.999947
ENSG00000152082	31.0334	0.293402	0.168792	1.73824	0.082168	0.999947
ENSG00000156206	19.7063	-0.300139	0.172685	-1.73807	0.0821976	0.999947
ENSG00000035681	67.5255	0.145147	0.0835339	1.73758	0.0822843	0.999947
ENSG00000180353	54.3691	0.373702	0.215074	1.73755	0.0822904	0.999947
ENSG00000145692	1.29577	0.615494	0.354317	1.73713	0.0823645	0.999947
ENSG00000164932	78.4609	0.246121	0.141699	1.73693	0.0824003	0.999947
ENSG00000164411	6.35876	-0.346435	0.199474	-1.73674	0.0824335	0.999947
ENSG00000261611	1.04052	-0.666378	0.383849	-1.73604	0.0825569	0.999947
ENSG00000163719	131.152	0.112302	0.0647092	1.73548	0.0826559	0.999947
ENSG00000087263	289.586	-0.272477	0.157008	-1.73544	0.0826634	0.999947
ENSG00000114023	214.741	-0.169571	0.0978037	-1.73379	0.0829547	0.999947
ENSG00000100528	435.604	-0.153957	0.0888205	-1.73335	0.0830331	0.999947
ENSG00000149557	16.968	-0.250786	0.144754	-1.7325	0.0831848	0.999947
ENSG00000134910	917.725	-0.164673	0.0950914	-1.73173	0.0833215	0.999947
ENSG00000169193	119.623	-0.195768	0.11305	-1.73169	0.0833288	0.999947
ENSG00000196800	0.474169	-0.895215	0.517029	-1.73146	0.08337	0.999947
ENSG00000122203	353.016	-0.102221	0.0590537	-1.73098	0.0834561	0.999947
ENSG00000115233	458.79	-0.113688	0.0656906	-1.73066	0.0835115	0.999947
ENSG00000153283	24.7171	0.277353	0.160268	1.73056	0.0835309	0.999947
ENSG00000186047	0.90159	0.933454	0.539457	1.73036	0.0835664	0.999947
ENSG00000143556	0.627373	1.36307	0.787777	1.73027	0.0835824	0.999947
ENSG00000166971	100.379	-0.119692	0.0692168	-1.72924	0.0837662	0.999947
ENSG00000164466	124.144	-0.105911	0.0612931	-1.72794	0.0839981	0.999947
ENSG00000164485	0.494969	0.883093	0.511179	1.72756	0.084067	0.999947
ENSG00000141480	12.5715	0.443433	0.256713	1.72735	0.0841052	0.999947
ENSG00000188306	0.338085	0.964926	0.558651	1.72724	0.0841243	0.999947
ENSG00000107341	112.3	0.196467	0.113753	1.72715	0.0841414	0.999947
ENSG00000155926	34.9746	0.472984	0.273894	1.72688	0.0841884	0.999947
ENSG00000035499	30.2373	-0.375542	0.21747	-1.72687	0.0841913	0.999947
ENSG00000104967	1.46087	0.54184	0.313903	1.72614	0.0843228	0.999947
ENSG00000023902	18.3662	0.328044	0.190087	1.72576	0.0843911	0.999947
ENSG00000130940	63.171	0.223626	0.12962	1.72524	0.0844835	0.999947
ENSG00000175416	83.4877	0.237649	0.137772	1.72494	0.0845377	0.999947
ENSG00000189227	36.2782	0.215484	0.124933	1.7248	0.0845631	0.999947
ENSG00000109381	121.561	0.127306	0.0738147	1.72467	0.0845867	0.999947
ENSG00000097007	78.1292	0.184735	0.107128	1.72443	0.0846305	0.999947
ENSG00000137463	0.658251	-0.722658	0.419151	-1.7241	0.0846898	0.999947
ENSG00000139574	0.763648	0.699049	0.405475	1.72403	0.0847031	0.999947
ENSG00000071073	273.445	-0.19404	0.112566	-1.7238	0.0847445	0.999947
ENSG00000124491	50.0342	0.459214	0.266397	1.72379	0.084745	0.999947
ENSG00000117262	44.3593	-0.191261	0.110966	-1.7236	0.0847793	0.999947
ENSG00000182256	1.67508	-0.514828	0.298736	-1.72335	0.0848244	0.999947
ENSG00000072110	1121.95	-0.214312	0.124387	-1.72295	0.0848982	0.999947
ENSG00000172301	27.3528	0.277168	0.160869	1.72294	0.0848989	0.999947
ENSG00000006210	21.9112	0.318824	0.185265	1.72091	0.0852675	0.999947
ENSG00000136449	7.59762	-0.331846	0.192864	-1.72062	0.0853189	0.999947
ENSG00000151498	118.358	-0.121544	0.0706465	-1.72046	0.085349	0.999947
ENSG00000174460	1.23927	0.783399	0.455435	1.72011	0.0854124	0.999947
ENSG00000168143	29.6955	-0.257513	0.149735	-1.71979	0.085471	0.999947
ENSG00000133424	40.7033	-0.181582	0.105593	-1.71964	0.0854977	0.999947
ENSG00000125834	64.5957	0.134279	0.0780951	1.71943	0.0855368	0.999947
ENSG00000221968	20.0573	0.196288	0.114172	1.71923	0.0855729	0.999947
ENSG00000283632	0.773182	0.677852	0.394331	1.71899	0.0856155	0.999947
ENSG00000168763	52.0885	0.200988	0.116939	1.71874	0.0856612	0.999947
ENSG00000175792	129.944	-0.14253	0.0829379	-1.71851	0.0857028	0.999947
ENSG00000156502	76.7114	-0.104986	0.061104	-1.71815	0.0857688	0.999947
ENSG00000269743	34.1768	0.239529	0.139424	1.71799	0.0857988	0.999947
ENSG00000108953	31.7475	-0.457982	0.266597	-1.71788	0.0858177	0.999947
ENSG00000175536	12.2802	-0.240924	0.140319	-1.71697	0.0859837	0.999947
ENSG00000164144	499.035	-0.137935	0.0803465	-1.71676	0.0860239	0.999947
ENSG00000079332	684.808	0.18572	0.108188	1.71664	0.0860445	0.999947
ENSG00000105819	272.473	-0.124467	0.0725172	-1.71638	0.0860929	0.999947
ENSG00000182534	177.464	0.251211	0.146367	1.71631	0.0861051	0.999947
ENSG00000089486	1.17986	-0.57984	0.337957	-1.71572	0.0862132	0.999947
ENSG00000141179	212.435	-0.201156	0.117266	-1.71539	0.0862742	0.999947
ENSG00000069812	23.8479	0.37365	0.217828	1.71535	0.0862815	0.999947
ENSG00000116117	15.495	0.210907	0.122988	1.71486	0.0863704	0.999947
ENSG00000162227	6.15809	0.377581	0.220189	1.71481	0.0863804	0.999947
ENSG00000109089	97.8041	0.238095	0.138898	1.71417	0.0864971	0.999947
ENSG00000178860	1.19299	0.776378	0.452934	1.71411	0.0865086	0.999947
ENSG00000213782	6.19134	-0.289166	0.168704	-1.71405	0.0865195	0.999947
ENSG00000085265	18.505	0.887549	0.518024	1.71333	0.0866512	0.999947
ENSG00000198712	24678.1	0.260222	0.151933	1.71275	0.0867586	0.999947
ENSG00000100372	168.115	-0.11605	0.0677681	-1.71245	0.0868131	0.999947
ENSG00000146038	160.717	-0.185789	0.108502	-1.71232	0.0868384	0.999947
ENSG00000162004	35.2098	-0.320445	0.187143	-1.7123	0.0868419	0.999947
ENSG00000182872	122.68	0.105245	0.0615003	1.71129	0.0870277	0.999947
ENSG00000197885	105.191	-0.172611	0.100885	-1.71096	0.087088	0.999947
ENSG00000197557	34.3659	-0.172592	0.100879	-1.71088	0.0871031	0.999947
ENSG00000169221	34.2054	0.200841	0.117406	1.71065	0.087145	0.999947
ENSG00000139354	12.5408	0.345136	0.201801	1.71028	0.0872136	0.999947
ENSG00000167969	67.1931	0.217626	0.127287	1.70973	0.087316	0.999947
ENSG00000133275	27.6696	0.239931	0.140336	1.70969	0.0873236	0.999947
ENSG00000078804	85.53	0.237664	0.139054	1.70916	0.0874219	0.999947
ENSG00000169764	499.24	-0.119895	0.070154	-1.70902	0.0874469	0.999947
ENSG00000120254	38.5235	0.291789	0.170743	1.70894	0.0874629	0.999947
ENSG00000179859	20.6145	-0.281842	0.164923	-1.70893	0.0874645	0.999947
ENSG00000188112	42.0123	0.205503	0.120256	1.70887	0.0874743	0.999947
ENSG00000186474	2.37516	0.588638	0.344556	1.7084	0.0875629	0.999947
ENSG00000182400	44.1818	-0.21518	0.125977	-1.70809	0.0876194	0.999947
ENSG00000160917	21.1054	0.167936	0.0983204	1.70805	0.0876274	0.999947
ENSG00000135905	27.1544	0.328758	0.192527	1.70759	0.087712	0.999947
ENSG00000114204	3.41925	-0.459249	0.26897	-1.70743	0.0877418	0.999947
ENSG00000112304	93.7954	0.136168	0.0797793	1.70681	0.0878579	0.999947
ENSG00000181374	21.5344	0.97479	0.571232	1.70647	0.0879208	0.999947
ENSG00000150977	55.5122	0.261078	0.152993	1.70647	0.0879212	0.999947
ENSG00000214026	12.8557	0.494361	0.289862	1.70551	0.0881	0.999947
ENSG00000054118	538.575	0.111129	0.0651617	1.70544	0.0881133	0.999947
ENSG00000165672	1354.48	-0.0980176	0.0574798	-1.70525	0.0881473	0.999947
ENSG00000015475	51.3069	0.254542	0.149275	1.70518	0.08816	0.999947
ENSG00000117533	113.22	-0.16116	0.0945255	-1.70494	0.0882063	0.999947
ENSG00000154589	20.377	0.584054	0.342662	1.70446	0.0882947	0.999947
ENSG00000114735	62.296	-0.142997	0.083901	-1.70436	0.0883144	0.999947
ENSG00000131584	10.4521	0.2892	0.169717	1.70402	0.0883778	0.999947
ENSG00000171314	380.146	-0.226458	0.132921	-1.70371	0.0884362	0.999947
ENSG00000123843	3.10934	0.690206	0.405163	1.70353	0.0884695	0.999947
ENSG00000171877	1.09222	0.605315	0.355474	1.70284	0.0885978	0.999947
ENSG00000182218	1.15127	0.559921	0.32882	1.70282	0.088602	0.999947
ENSG00000186723	0.938293	0.575042	0.337881	1.7019	0.0887733	0.999947
ENSG00000105948	102.958	-0.136665	0.0803077	-1.70177	0.0887993	0.999947
ENSG00000151131	129.504	0.195788	0.11508	1.70132	0.0888829	0.999947
ENSG00000083444	304.35	-0.186057	0.109373	-1.70112	0.0889213	0.999947
ENSG00000148229	221.293	-0.0911972	0.0536124	-1.70105	0.0889345	0.999947
ENSG00000169129	116.616	-0.268909	0.158115	-1.70071	0.0889968	0.999947
ENSG00000111846	212.903	-0.157951	0.0928867	-1.70047	0.0890425	0.999947
ENSG00000148334	21.5799	0.270917	0.159321	1.70045	0.0890465	0.999947
ENSG00000180543	16.7284	0.235147	0.138308	1.70017	0.0890993	0.999947
ENSG00000260286	0.837408	0.629582	0.370426	1.69962	0.0892032	0.999947
ENSG00000185414	123.141	-0.113055	0.0665363	-1.69915	0.0892901	0.999947
ENSG00000181722	476.685	0.215506	0.126842	1.69902	0.0893163	0.999947
ENSG00000094880	159.671	-0.122622	0.0721746	-1.69896	0.089326	0.999947
ENSG00000144579	112.48	0.117336	0.0691056	1.69793	0.0895214	0.999947
ENSG00000164287	0.462403	1.22811	0.723407	1.69768	0.0895687	0.999947
ENSG00000069943	80.3512	-0.14332	0.084423	-1.69765	0.0895747	0.999947
ENSG00000173548	32.6007	0.141625	0.0834258	1.69762	0.0895803	0.999947
ENSG00000151967	2.40826	0.445564	0.262602	1.69673	0.0897486	0.999947
ENSG00000141646	187.743	0.15236	0.0898047	1.69657	0.0897774	0.999947
ENSG00000111859	344.091	-0.24973	0.147274	-1.69568	0.0899463	0.999947
ENSG00000141425	257.741	-0.118896	0.0701259	-1.69547	0.0899865	0.999947
ENSG00000060491	13.3626	0.49638	0.292773	1.69544	0.0899917	0.999947
ENSG00000115350	97.0864	0.253873	0.149757	1.69524	0.0900305	0.999947
ENSG00000143013	204.754	0.178028	0.105022	1.69515	0.0900468	0.999947
ENSG00000140519	2.05586	-1.18046	0.696525	-1.69479	0.0901153	0.999947
ENSG00000111581	112.058	-0.116036	0.0684735	-1.69461	0.0901486	0.999947
ENSG00000270882	0.405482	0.826187	0.487609	1.69436	0.0901965	0.999947
ENSG00000172724	0.706151	0.974051	0.574956	1.69413	0.0902406	0.999947
ENSG00000114446	256.861	-0.138901	0.0819914	-1.69409	0.0902479	0.999947
ENSG00000169032	66.0162	0.252212	0.148892	1.69392	0.09028	0.999947
ENSG00000084073	452.832	-0.164783	0.0973003	-1.69355	0.0903509	0.999947
ENSG00000105373	86.9879	0.415891	0.245641	1.69309	0.0904388	0.999947
ENSG00000147689	0.728088	0.995788	0.588286	1.69269	0.0905139	0.999947
ENSG00000100532	95.011	-0.134845	0.0796676	-1.69259	0.0905332	0.999947
ENSG00000154917	7.71376	-0.376473	0.222514	-1.6919	0.0906648	0.999947
ENSG00000128283	17.8269	0.235733	0.139344	1.69174	0.0906964	0.999947
ENSG00000182568	50.608	0.219419	0.129703	1.6917	0.0907035	0.999947
ENSG00000187037	1.45241	0.721863	0.426804	1.69132	0.0907757	0.999947
ENSG00000150459	1010.41	-0.120803	0.0714289	-1.69124	0.0907915	0.999947
ENSG00000170893	22.1463	0.548319	0.324279	1.69088	0.0908589	0.999947
ENSG00000170445	198.555	-0.0889396	0.0526057	-1.69068	0.0908976	0.999947
ENSG00000110693	70.3889	-0.254355	0.15048	-1.69029	0.0909726	0.999947
ENSG00000184719	36.3345	-0.130489	0.0772128	-1.68999	0.0910294	0.999947
ENSG00000141040	35.1781	-0.128695	0.0761514	-1.68999	0.0910305	0.999947
ENSG00000137101	4.62999	0.456279	0.270004	1.6899	0.0910471	0.999947
ENSG00000170836	66.6096	-0.105407	0.0623835	-1.68966	0.0910936	0.999947
ENSG00000182208	52.457	0.245947	0.14557	1.68955	0.0911141	0.999947
ENSG00000189129	20.2973	0.393369	0.232853	1.68935	0.091153	0.999947
ENSG00000133641	193.121	-0.168595	0.0998064	-1.68922	0.0911773	0.999947
ENSG00000174527	0.909853	-0.644243	0.381394	-1.68918	0.0911852	0.999947
ENSG00000051620	200.453	0.188803	0.11181	1.6886	0.0912959	0.999947
ENSG00000077380	579.21	0.127487	0.0755016	1.68854	0.0913077	0.999947
ENSG00000075426	252.263	0.221482	0.131219	1.68788	0.0914342	0.999947
ENSG00000141905	213.421	0.252623	0.14967	1.68786	0.0914373	0.999947
ENSG00000161920	62.8103	-0.167174	0.0990813	-1.68724	0.0915576	0.999947
ENSG00000088538	7.81681	-0.253232	0.150107	-1.68702	0.0916	0.999947
ENSG00000175348	531.539	-0.115048	0.0681988	-1.68695	0.0916133	0.999947
ENSG00000130479	75.1278	0.208887	0.123859	1.68649	0.0917009	0.999947
ENSG00000173110	2.34748	0.939229	0.556957	1.68636	0.0917268	0.999947
ENSG00000108018	4.28912	0.448078	0.265711	1.68634	0.0917311	0.999947
ENSG00000176714	48.567	-0.174041	0.103225	-1.68603	0.0917896	0.999947
ENSG00000111875	179.614	-0.116573	0.0691521	-1.68575	0.0918445	0.999947
ENSG00000115266	1.01046	-0.633016	0.375753	-1.68466	0.092054	0.999947
ENSG00000154920	1.89684	-0.499688	0.296634	-1.68453	0.0920796	0.999947
ENSG00000128016	216.055	0.184711	0.109674	1.68418	0.0921463	0.999947
ENSG00000106804	8.68711	0.249823	0.148363	1.68386	0.092209	0.999947
ENSG00000099942	144.432	0.151991	0.0902641	1.68385	0.0922106	0.999947
ENSG00000149300	3.39236	-0.414527	0.246191	-1.68377	0.0922271	0.999947
ENSG00000137193	54.0825	0.371526	0.220655	1.68374	0.0922313	0.999947
ENSG00000117215	1.61512	1.20337	0.714758	1.68361	0.0922579	0.999947
ENSG00000105245	15.8718	0.233124	0.138499	1.68322	0.0923331	0.999947
ENSG00000162144	64.275	-0.160446	0.0953268	-1.68312	0.0923523	0.999947
ENSG00000234465	8.40305	0.313574	0.186334	1.68286	0.0924026	0.999947
ENSG00000278129	22.9791	0.161005	0.0956923	1.68253	0.0924665	0.999947
ENSG00000214022	56.4361	0.183213	0.108904	1.68234	0.0925031	0.999947
ENSG00000139797	0.936508	0.61837	0.367599	1.68219	0.0925328	0.999947
ENSG00000110448	1.51044	0.526879	0.313247	1.68199	0.0925702	0.999947
ENSG00000179532	6.83675	0.29329	0.174483	1.68091	0.0927799	0.999947
ENSG00000136938	247.84	0.150388	0.0895168	1.68	0.0929572	0.999947
ENSG00000153246	92.8151	-0.197347	0.117489	-1.6797	0.093015	0.999947
ENSG00000170191	32.4591	-0.141577	0.0842974	-1.67949	0.0930558	0.999947
ENSG00000060558	13.1723	0.42714	0.254352	1.67933	0.0930883	0.999947
ENSG00000188368	2.7298	-0.361429	0.215259	-1.67904	0.093144	0.999947
ENSG00000197253	1.08632	0.821331	0.489262	1.67871	0.0932081	0.999947
ENSG00000111726	400.462	-0.189345	0.11288	-1.6774	0.0934638	0.999947
ENSG00000076053	244.943	-0.116124	0.0692327	-1.67729	0.0934851	0.999947
ENSG00000166164	95.2476	0.124426	0.074195	1.67701	0.0935402	0.999947
ENSG00000157191	175.306	0.164595	0.0981589	1.67682	0.0935783	0.999947
ENSG00000138433	242.334	0.138448	0.0825678	1.67678	0.0935856	0.999947
ENSG00000099804	25.458	0.331229	0.197567	1.67654	0.0936326	0.999947
ENSG00000103742	2.65975	0.450778	0.268982	1.67587	0.0937643	0.999947
ENSG00000143409	47.3278	0.137574	0.0820968	1.67576	0.0937858	0.999947
ENSG00000103024	104.198	0.224524	0.13399	1.67567	0.0938021	0.999947
ENSG00000065361	332.398	0.249013	0.148711	1.67448	0.0940362	0.999947
ENSG00000189180	353.028	0.115525	0.0689941	1.67441	0.0940497	0.999947
ENSG00000106080	47.4431	-0.175567	0.104897	-1.67372	0.0941861	0.999947
ENSG00000204967	5.36585	-0.339652	0.202939	-1.67366	0.094197	0.999947
ENSG00000205302	879.38	-0.121634	0.0727669	-1.67156	0.0946113	0.999947
ENSG00000147465	9.92648	-0.379324	0.227054	-1.67063	0.0947941	0.999947
ENSG00000164867	12.7464	0.487981	0.292123	1.67047	0.0948273	0.999947
ENSG00000090615	174.869	0.140181	0.0839232	1.67035	0.0948497	0.999947
ENSG00000103811	212.46	0.260479	0.155968	1.67008	0.0949032	0.999947
ENSG00000171496	1.3584	0.545026	0.326361	1.67001	0.0949179	0.999947
ENSG00000172935	5.68948	-0.457977	0.274308	-1.66957	0.0950042	0.999947
ENSG00000162191	190.905	0.174207	0.104346	1.66951	0.0950164	0.999947
ENSG00000173258	18.5496	0.237814	0.142513	1.66871	0.0951742	0.999947
ENSG00000113302	0.701295	0.770427	0.461717	1.66861	0.0951941	0.999947
ENSG00000158552	73.6164	0.120299	0.0721159	1.66814	0.0952879	0.999947
ENSG00000122986	9.89172	0.346516	0.207757	1.66789	0.0953376	0.999947
ENSG00000113593	138.788	-0.0958969	0.0575024	-1.6677	0.0953751	0.999947
ENSG00000106483	207.893	0.332088	0.199151	1.66752	0.095411	0.999947
ENSG00000100380	1007.36	-0.104208	0.0625175	-1.66687	0.0955411	0.999947
ENSG00000163697	44.7347	0.170838	0.102499	1.66673	0.0955682	0.999947
ENSG00000062716	1529.99	0.134064	0.0804371	1.66669	0.0955766	0.999947
ENSG00000235194	17.7454	0.240911	0.144601	1.66604	0.0957063	0.999947
ENSG00000071655	27.021	0.20237	0.121516	1.66538	0.0958377	0.999947
ENSG00000145293	260.65	-0.16267	0.0977026	-1.66495	0.0959222	0.999947
ENSG00000149657	10.8225	0.217958	0.130914	1.6649	0.0959325	0.999947
ENSG00000196511	82.9593	-0.273699	0.164431	-1.66452	0.0960085	0.999947
ENSG00000198848	0.560149	0.895634	0.538116	1.66439	0.0960349	0.999947
ENSG00000047617	1.99245	-0.636877	0.382685	-1.66423	0.0960658	0.999947
ENSG00000101843	514.159	-0.113539	0.068225	-1.66419	0.0960753	0.999947
ENSG00000070761	136.023	-0.123896	0.0744494	-1.66416	0.0960809	0.999947
ENSG00000090266	608.958	-0.173486	0.104259	-1.66399	0.096114	0.999947
ENSG00000142327	84.6143	0.160185	0.0962761	1.6638	0.0961515	0.999947
ENSG00000152104	192.932	0.225584	0.135585	1.66379	0.0961552	0.999947
ENSG00000107937	204.938	-0.0865284	0.0520181	-1.66343	0.0962264	0.999947
ENSG00000166793	2.01199	0.43541	0.261766	1.66335	0.0962416	0.999947
ENSG00000135624	498.112	-0.112485	0.0676369	-1.66307	0.0962987	0.999947
ENSG00000138964	10.5248	0.440607	0.26496	1.66292	0.0963284	0.999947
ENSG00000143502	46.5149	-0.334049	0.200888	-1.66286	0.0963401	0.999947
ENSG00000186532	27.6154	-0.15546	0.0935011	-1.66265	0.0963826	0.999947
ENSG00000156049	15.6208	-0.27704	0.166632	-1.66259	0.0963954	0.999947
ENSG00000153879	114.589	0.17213	0.103573	1.66191	0.09653	0.999947
ENSG00000135457	88.7463	-0.0909111	0.0547038	-1.66188	0.096537	0.999947
ENSG00000145545	37.2794	-0.150897	0.090807	-1.66173	0.096566	0.999947
ENSG00000139921	461.803	-0.124712	0.0750557	-1.6616	0.096594	0.999947
ENSG00000117016	1.06155	0.621532	0.374087	1.66146	0.0966208	0.999947
ENSG00000139131	284.727	-0.225719	0.135857	-1.66145	0.0966234	0.999947
ENSG00000163734	17.1978	0.592594	0.356708	1.66128	0.0966564	0.999947
ENSG00000134242	8.39919	0.398525	0.2399	1.66121	0.0966707	0.999947
ENSG00000185811	14.1976	0.412826	0.248552	1.66093	0.0967284	0.999947
ENSG00000129484	78.206	-0.117777	0.0709357	-1.66033	0.0968481	0.999947
ENSG00000049449	979.009	-0.260669	0.157	-1.66031	0.0968511	0.999947
ENSG00000010072	62.4104	-0.123626	0.0744609	-1.66028	0.0968582	0.999947
ENSG00000198885	1.49374	0.47229	0.284485	1.66016	0.0968823	0.999947
ENSG00000115806	459.021	-0.111246	0.0670172	-1.65996	0.0969224	0.999947
ENSG00000162714	29.5205	0.157805	0.0950873	1.65958	0.0969981	0.999947
ENSG00000065154	490.877	-0.196413	0.118418	-1.65865	0.097187	0.999947
ENSG00000121274	61.1787	0.19199	0.115762	1.6585	0.097217	0.999947
ENSG00000101019	171.41	-0.135691	0.0818248	-1.65831	0.0972556	0.999947
ENSG00000090054	620.126	-0.170525	0.102843	-1.65811	0.097295	0.999947
ENSG00000136527	418.878	-0.129243	0.0779975	-1.65702	0.0975157	0.999947
ENSG00000163600	1.47091	0.762235	0.460043	1.65688	0.097544	0.999947
ENSG00000196428	60.3143	0.123803	0.0747426	1.65639	0.097642	0.999947
ENSG00000016391	26.5326	0.297932	0.179881	1.65627	0.0976673	0.999947
ENSG00000164850	3.59075	0.326221	0.19699	1.65603	0.0977158	0.999947
ENSG00000124795	420.613	0.142386	0.0859857	1.65593	0.0977363	0.999947
ENSG00000100605	2.05867	0.45083	0.272317	1.65554	0.0978155	0.999947
ENSG00000115816	190.435	0.109066	0.0658837	1.65544	0.0978356	0.999947
ENSG00000131242	197.955	-0.218939	0.132257	-1.65541	0.0978417	0.999947
ENSG00000085415	189.112	-0.132687	0.0801745	-1.65497	0.09793	0.999947
ENSG00000160703	27.9582	0.160593	0.0970653	1.65448	0.0980296	0.999947
ENSG00000147526	456.903	-0.186378	0.11269	-1.65391	0.0981467	0.999947
ENSG00000214212	2.14154	0.500009	0.302392	1.65351	0.0982267	0.999947
ENSG00000107957	77.5809	0.210303	0.127196	1.65337	0.0982547	0.999947
ENSG00000152804	9.21541	0.393769	0.238179	1.65325	0.0982803	0.999947
ENSG00000090621	105.045	0.200064	0.121037	1.65291	0.0983495	0.999947
ENSG00000182752	34.5461	0.330714	0.200126	1.65253	0.0984262	0.999947
ENSG00000002549	358.794	0.206407	0.124906	1.6525	0.0984319	0.999947
ENSG00000114383	110.885	0.16541	0.10011	1.65228	0.0984772	0.999947
ENSG00000131979	15.5064	0.29928	0.181135	1.65225	0.0984833	0.999947
ENSG00000033170	61.7304	-0.158695	0.0960533	-1.65216	0.0985022	0.999947
ENSG00000198934	1.45401	0.517948	0.313582	1.65171	0.0985929	0.999947
ENSG00000136802	180.714	0.19472	0.117907	1.65147	0.0986434	0.999947
ENSG00000104880	50.4479	0.145888	0.0883745	1.65079	0.0987821	0.999947
ENSG00000100591	378.116	-0.11679	0.0707578	-1.65056	0.0988285	0.999947
ENSG00000103642	28.1332	0.262095	0.158802	1.65045	0.0988514	0.999947
ENSG00000130818	162.453	0.131611	0.0797478	1.65034	0.098874	0.999947
ENSG00000120438	964.974	-0.112748	0.0683247	-1.65019	0.0989047	0.999947
ENSG00000198889	18.8826	-0.291738	0.176829	-1.64984	0.0989764	0.999947
ENSG00000181982	21.502	0.194457	0.117879	1.64963	0.0990183	0.999947
ENSG00000260643	3.99931	-0.276941	0.16792	-1.64924	0.0990985	0.999947
ENSG00000138379	0.640057	0.68753	0.417074	1.64846	0.0992577	0.999947
ENSG00000151116	217.125	-0.141544	0.0858763	-1.64824	0.0993044	0.999947
ENSG00000080822	556.896	-0.133764	0.0811954	-1.64744	0.099468	0.999947
ENSG00000122952	94.1611	-0.254756	0.15464	-1.64741	0.0994736	0.999947
ENSG00000239713	41.0394	0.257859	0.156578	1.64683	0.0995922	0.999947
ENSG00000124935	13330.8	0.433786	0.263426	1.64671	0.0996174	0.999947
ENSG00000120675	1269.51	0.208126	0.126425	1.64623	0.0997155	0.999947
ENSG00000154330	7.86037	0.329464	0.200155	1.64604	0.0997552	0.999947
ENSG00000132196	81.6719	-0.172887	0.105119	-1.64468	0.100037	0.999947
ENSG00000265681	56.5074	0.19727	0.119946	1.64466	0.100039	0.999947
ENSG00000105229	65.8297	0.122233	0.0743318	1.64443	0.100088	0.999947
ENSG00000114354	892.794	-0.106088	0.0645148	-1.64439	0.100095	0.999947
ENSG00000162521	440.355	-0.118923	0.0723259	-1.64426	0.100122	0.999947
ENSG00000196659	40.01	-0.159321	0.0969229	-1.64379	0.100219	0.999947
ENSG00000112290	45.3484	-0.184976	0.112608	-1.64265	0.100456	0.999947
ENSG00000165084	41.6401	-0.165214	0.100578	-1.64264	0.100458	0.999947
ENSG00000163626	43.9342	-0.143769	0.0875233	-1.64263	0.100459	0.999947
ENSG00000163827	3.94036	0.459465	0.279724	1.64256	0.100473	0.999947
ENSG00000102158	497.984	-0.107541	0.0654995	-1.64186	0.100619	0.999947
ENSG00000005243	8.54577	0.34026	0.207285	1.64151	0.100692	0.999947
ENSG00000239521	20.7061	0.215578	0.131345	1.6413	0.100735	0.999947
ENSG00000126368	9.70795	0.313531	0.191132	1.64039	0.100923	0.999947
ENSG00000197361	5.26019	0.360889	0.220017	1.64028	0.100947	0.999947
ENSG00000119820	429.554	-0.0972451	0.0593	-1.63988	0.101029	0.999947
ENSG00000112159	70.3161	0.192699	0.117509	1.63986	0.101033	0.999947
ENSG00000197713	137.241	-0.122053	0.0744393	-1.63964	0.101081	0.999947
ENSG00000060339	247.028	0.0768277	0.0468585	1.63957	0.101095	0.999947
ENSG00000126759	1.0126	0.906067	0.552713	1.63931	0.101149	0.999947
ENSG00000015413	3.7877	-0.465522	0.284258	-1.63768	0.101489	0.999947
ENSG00000119787	116.248	-0.122803	0.0749951	-1.63747	0.101531	0.999947
ENSG00000154957	31.8109	-0.136279	0.0832551	-1.63688	0.101655	0.999947
ENSG00000107201	15.17	0.229358	0.14012	1.63687	0.101657	0.999947
ENSG00000183765	36.8527	-0.197967	0.120947	-1.63681	0.101671	0.999947
ENSG00000117281	3.35482	0.406525	0.248392	1.63663	0.101709	0.999947
ENSG00000128383	0.778683	1.15111	0.703374	1.63656	0.101723	0.999947
ENSG00000147592	136.258	-0.187541	0.114642	-1.63588	0.101865	0.999947
ENSG00000145990	24.5417	0.411649	0.251648	1.63581	0.101879	0.999947
ENSG00000163006	38.2115	-0.172553	0.105503	-1.63553	0.101939	0.999947
ENSG00000014138	7.27461	-0.258059	0.157811	-1.63524	0.101999	0.999947
ENSG00000171853	5.20456	0.336421	0.205755	1.63505	0.102038	0.999947
ENSG00000132825	18.567	0.205572	0.125791	1.63423	0.10221	0.999947
ENSG00000172349	14.4737	0.294212	0.180061	1.63396	0.102267	0.999947
ENSG00000114013	17.884	0.578231	0.353985	1.63349	0.102366	0.999947
ENSG00000041353	207.177	-0.439516	0.269168	-1.63287	0.102497	0.999947
ENSG00000133103	160.969	-0.154941	0.094908	-1.63254	0.102567	0.999947
ENSG00000153404	34.007	-0.261391	0.160187	-1.63179	0.102723	0.999947
ENSG00000126602	166.19	-0.13926	0.0853471	-1.63169	0.102744	0.999947
ENSG00000122490	23.7008	0.174776	0.107116	1.63166	0.102752	0.999947
ENSG00000157570	6.77518	0.41539	0.254587	1.63163	0.102758	0.999947
ENSG00000092820	2356.51	0.159687	0.0978804	1.63144	0.102796	0.999947
ENSG00000197978	0.586372	-0.84657	0.518936	-1.63136	0.102815	0.999947
ENSG00000100441	69.8233	0.118397	0.0725821	1.63122	0.102844	0.999947
ENSG00000106682	515.48	-0.099908	0.0612584	-1.63093	0.102906	0.999947
ENSG00000067208	110.378	0.118251	0.0725066	1.63089	0.102913	0.999947
ENSG00000153064	137.528	-0.25601	0.157006	-1.63057	0.10298	0.999947
ENSG00000197429	112.578	-0.123225	0.0755857	-1.63026	0.103046	0.999947
ENSG00000205707	556.306	-0.275663	0.169095	-1.63023	0.103053	0.999947
ENSG00000129515	610.258	-0.102874	0.0631061	-1.63018	0.103063	0.999947
ENSG00000185347	8.65476	0.335524	0.205827	1.63012	0.103076	0.999947
ENSG00000100890	16.2591	-0.186678	0.114561	-1.6295	0.103207	0.999947
ENSG00000204852	153.07	-0.135414	0.0831109	-1.62931	0.103246	0.999947
ENSG00000100351	3.69177	0.410737	0.252121	1.62913	0.103286	0.999947
ENSG00000104218	119.777	0.113945	0.0699482	1.62899	0.103315	0.999947
ENSG00000181458	80.8202	-0.233933	0.143616	-1.62888	0.103338	0.999947
ENSG00000138614	160.773	-0.113781	0.0698709	-1.62845	0.10343	0.999947
ENSG00000185736	11.9989	0.386765	0.237533	1.62826	0.103471	0.999947
ENSG00000103150	32.666	0.203658	0.125092	1.62806	0.103511	0.999947
ENSG00000203667	10.015	0.257378	0.158142	1.62752	0.103627	0.999947
ENSG00000151893	579.47	0.197716	0.121492	1.62739	0.103654	0.999947
ENSG00000167004	2876.2	-0.125647	0.0772104	-1.62733	0.103668	0.999947
ENSG00000126882	2.99118	0.516019	0.317204	1.62677	0.103786	0.999947
ENSG00000126653	263.203	0.131852	0.0810624	1.62655	0.103832	0.999947
ENSG00000142784	32.1896	0.183352	0.112747	1.62623	0.103901	0.999947
ENSG00000117643	8.3829	0.30454	0.187337	1.62562	0.10403	0.999947
ENSG00000111011	413.963	0.0855116	0.0526328	1.62468	0.10423	0.999947
ENSG00000120328	2.9858	-0.413046	0.254242	-1.62462	0.104244	0.999947
ENSG00000131871	614.112	0.110795	0.0682593	1.62315	0.104557	0.999947
ENSG00000130772	117.137	-0.199221	0.12274	-1.62311	0.104566	0.999947
ENSG00000164124	420.316	-0.26289	0.162023	-1.62255	0.104686	0.999947
ENSG00000151229	12.6887	0.222953	0.137425	1.62237	0.104725	0.999947
ENSG00000168724	122.118	0.114661	0.0707016	1.62176	0.104855	0.999947
ENSG00000215915	10.7636	-0.31547	0.194552	-1.62152	0.104906	0.999947
ENSG00000131873	61.1002	0.205105	0.126525	1.62106	0.105005	0.999947
ENSG00000145919	35.6612	0.151998	0.0937895	1.62062	0.105098	0.999947
ENSG00000151239	421.553	-0.170901	0.105487	-1.62012	0.105207	0.999947
ENSG00000118518	210.727	-0.0954196	0.0589186	-1.61952	0.105336	0.999947
ENSG00000008517	50.5839	0.390696	0.241272	1.61932	0.105379	0.999947
ENSG00000065268	128.578	0.139558	0.0862052	1.6189	0.105468	0.999947
ENSG00000176723	2.31942	-0.377932	0.233451	-1.61889	0.10547	0.999947
ENSG00000166192	45.817	-0.113041	0.0698264	-1.61889	0.105471	0.999947
ENSG00000148841	48.0963	0.248077	0.153253	1.61874	0.105503	0.999947
ENSG00000188710	0.374853	-0.780768	0.482473	-1.61826	0.105606	0.999947
ENSG00000037637	167.392	-0.104955	0.0648566	-1.61826	0.105607	0.999947
ENSG00000103510	28.6111	0.189023	0.116836	1.61785	0.105694	0.999947
ENSG00000038295	3.6901	0.383537	0.237067	1.61784	0.105697	0.999947
ENSG00000171476	69.5806	0.315269	0.194924	1.61739	0.105794	0.999947
ENSG00000121060	144.29	0.140802	0.0870817	1.6169	0.105901	0.999947
ENSG00000075624	15694.6	-0.229771	0.142107	-1.61689	0.105902	0.999947
ENSG00000162244	733.314	0.230358	0.142482	1.61675	0.105932	0.999947
ENSG00000165533	201.462	-0.271179	0.167733	-1.61673	0.105937	0.999947
ENSG00000197548	161.485	-0.124369	0.0769304	-1.61665	0.105955	0.999947
ENSG00000039523	44.6974	0.167134	0.103387	1.61658	0.105968	0.999947
ENSG00000136932	69.9589	-0.105738	0.0654333	-1.61596	0.106102	0.999947
ENSG00000104231	200.163	-0.107286	0.0663974	-1.61582	0.106133	0.999947
ENSG00000137491	27.8417	0.497097	0.307683	1.61561	0.106178	0.999947
ENSG00000142178	0.662381	-0.94585	0.585627	-1.61511	0.106288	0.999947
ENSG00000009709	0.412276	-1.05163	0.651192	-1.61493	0.106326	0.999947
ENSG00000272514	2.28755	-0.470735	0.291563	-1.61452	0.106414	0.999947
ENSG00000146197	4.61849	0.325159	0.201537	1.61339	0.10666	0.999947
ENSG00000179909	7.00471	0.290571	0.180176	1.61271	0.106808	0.999947
ENSG00000150510	8.03116	-0.37419	0.232043	-1.61259	0.106833	0.999947
ENSG00000198522	177.48	-0.102297	0.063466	-1.61183	0.106998	0.999947
ENSG00000052795	87.1746	0.228032	0.141487	1.61168	0.107031	0.999947
ENSG00000176681	1.23462	-0.697932	0.433371	-1.61047	0.107295	0.999947
ENSG00000141446	144.481	0.110614	0.0687062	1.60996	0.107407	0.999947
ENSG00000151208	0.36734	1.32321	0.822011	1.60973	0.107457	0.999947
ENSG00000149927	0.542593	-0.730677	0.454004	-1.60941	0.107527	0.999947
ENSG00000141527	2.65843	-0.377281	0.234424	-1.60939	0.10753	0.999947
ENSG00000154359	89.1907	0.209239	0.130025	1.60922	0.107568	0.999947
ENSG00000168918	17.1904	0.320465	0.199268	1.60821	0.107789	0.999947
ENSG00000261371	60.6516	0.330516	0.205532	1.6081	0.107814	0.999947
ENSG00000134709	480.158	-0.148306	0.0922476	-1.6077	0.107902	0.999947
ENSG00000115540	264.299	-0.165336	0.102882	-1.60704	0.108046	0.999947
ENSG00000150628	9.23554	-0.306238	0.190576	-1.6069	0.108075	0.999947
ENSG00000177669	1.97783	-1.01632	0.632483	-1.60688	0.108081	0.999947
ENSG00000076248	90.294	-0.138193	0.0860024	-1.60685	0.108088	0.999947
ENSG00000159348	245.02	0.145393	0.0905123	1.60634	0.1082	0.999947
ENSG00000129911	6.22421	0.283373	0.176412	1.60631	0.108206	0.999947
ENSG00000187713	26.7633	0.174688	0.108763	1.60613	0.108245	0.999947
ENSG00000188517	73.281	-0.382009	0.237845	-1.60612	0.108247	0.999947
ENSG00000174501	62.2939	0.24567	0.152973	1.60597	0.108281	0.999947
ENSG00000114626	41.8834	0.215507	0.134205	1.60581	0.108316	0.999947
ENSG00000187068	2.3194	0.44861	0.279367	1.60581	0.108316	0.999947
ENSG00000110934	18.6512	0.416594	0.259441	1.60574	0.108331	0.999947
ENSG00000187824	29.1431	-0.241279	0.150275	-1.60558	0.108366	0.999947
ENSG00000078589	5.00897	0.317927	0.198023	1.60551	0.108382	0.999947
ENSG00000145850	1.52114	1.25599	0.782418	1.60527	0.108435	0.999947
ENSG00000240563	0.461247	1.0701	0.666664	1.60516	0.108459	0.999947
ENSG00000064225	501.833	-0.198285	0.123539	-1.60503	0.108486	0.999947
ENSG00000240230	108.475	0.149443	0.0931137	1.60495	0.108505	0.999947
ENSG00000132359	32.4966	0.201463	0.125538	1.60479	0.10854	0.999947
ENSG00000169330	2.58127	-0.473941	0.295344	-1.60471	0.108558	0.999947
ENSG00000111880	86.3125	-0.177903	0.110924	-1.60383	0.108752	0.999947
ENSG00000116679	2121.4	-0.143087	0.0892238	-1.60368	0.108784	0.999947
ENSG00000145741	1694.1	0.197353	0.123065	1.60364	0.108793	0.999947
ENSG00000176472	3.66966	0.346697	0.216224	1.60342	0.108842	0.999947
ENSG00000131051	1100.25	0.0752235	0.0469147	1.60341	0.108844	0.999947
ENSG00000204370	657.84	-0.107249	0.0669013	-1.60309	0.108916	0.999947
ENSG00000067900	288.236	0.103768	0.0647336	1.60301	0.108933	0.999947
ENSG00000106785	40.5356	0.177085	0.110478	1.6029	0.108957	0.999947
ENSG00000163751	2.07162	0.722309	0.450779	1.60236	0.109077	0.999947
ENSG00000081148	2.8716	-0.403819	0.252032	-1.60225	0.1091	0.999947
ENSG00000122691	7.08761	0.308563	0.192652	1.60166	0.10923	0.999947
ENSG00000162006	3.30628	0.503405	0.31432	1.60157	0.109251	0.999947
ENSG00000139826	134.218	-0.108284	0.0676132	-1.60152	0.109261	0.999947
ENSG00000157992	218.878	0.19184	0.119798	1.60136	0.109298	0.999947
ENSG00000132286	194.485	-0.0959041	0.0599076	-1.60087	0.109407	0.999947
ENSG00000168556	61.4291	0.133147	0.0831868	1.60058	0.109469	0.999947
ENSG00000162981	116.576	-0.218981	0.136823	-1.60047	0.109495	0.999947
ENSG00000144567	70.3544	0.177888	0.111156	1.60035	0.109522	0.999947
ENSG00000141551	243.611	0.124312	0.0777258	1.59936	0.10974	0.999947
ENSG00000141380	379.258	-0.121198	0.075802	-1.59888	0.109848	0.999947
ENSG00000168374	1978.81	-0.121051	0.0757115	-1.59885	0.109854	0.999947
ENSG00000125656	148.39	0.185376	0.115965	1.59855	0.10992	0.999947
ENSG00000099246	864.329	-0.128113	0.0801437	-1.59854	0.109922	0.999947
ENSG00000163468	623.961	-0.0905837	0.0566676	-1.59851	0.109929	0.999947
ENSG00000145332	61.154	0.122969	0.0769275	1.59851	0.10993	0.999947
ENSG00000139531	153.33	-0.174236	0.109023	-1.59816	0.110007	0.999947
ENSG00000135916	132.136	-0.252437	0.157957	-1.59814	0.110012	0.999947
ENSG00000198732	0.85236	0.594154	0.371796	1.59806	0.110029	0.999947
ENSG00000153551	293.176	-0.210345	0.131636	-1.59792	0.11006	0.999947
ENSG00000175066	266.627	-0.167063	0.104553	-1.59788	0.110069	0.999947
ENSG00000135372	81.0029	-0.10028	0.06276	-1.59783	0.110081	0.999947
ENSG00000120688	124.567	0.122742	0.0768228	1.59773	0.110104	0.999947
ENSG00000100911	588.837	0.184561	0.115571	1.59694	0.110279	0.999947
ENSG00000147257	4.41336	-0.402257	0.251941	-1.59663	0.110347	0.999947
ENSG00000186973	94.8203	0.310909	0.19475	1.59645	0.110388	0.999947
ENSG00000168899	58.1607	0.271423	0.170026	1.59636	0.110409	0.999947
ENSG00000126934	46.2314	0.212326	0.133034	1.59602	0.110484	0.999947
ENSG00000249242	41.5714	0.327102	0.204968	1.59587	0.110519	0.999947
ENSG00000105968	355.391	0.117693	0.0737625	1.59556	0.110586	0.999947
ENSG00000087086	4995.32	0.425269	0.2666	1.59516	0.110677	0.999947
ENSG00000175489	10.421	0.684094	0.428928	1.59489	0.110736	0.999947
ENSG00000116580	117.796	0.119976	0.0752294	1.5948	0.110756	0.999947
ENSG00000108342	0.751056	1.15066	0.721703	1.59437	0.110853	0.999947
ENSG00000119630	3.88149	0.491778	0.308485	1.59417	0.110898	0.999947
ENSG00000171402	2.31189	0.525789	0.329855	1.594	0.110936	0.999947
ENSG00000164530	0.641374	-1.06507	0.668676	-1.59281	0.111203	0.999947
ENSG00000100483	36.9631	-0.135185	0.0848903	-1.59247	0.111279	0.999947
ENSG00000105835	753.285	0.189003	0.118695	1.59234	0.111308	0.999947
ENSG00000131044	7.74489	-0.307873	0.193352	-1.59229	0.11132	0.999947
ENSG00000168389	119.662	-0.243649	0.153032	-1.59214	0.111353	0.999947
ENSG00000258539	0.496356	0.719217	0.451858	1.59169	0.111455	0.999947
ENSG00000138646	17.4036	0.298956	0.187838	1.59157	0.111482	0.999947
ENSG00000147117	0.562818	-0.683877	0.429733	-1.5914	0.111519	0.999947
ENSG00000213463	713.338	-0.204537	0.128551	-1.5911	0.111588	0.999947
ENSG00000168036	341.866	0.174008	0.109372	1.59097	0.111616	0.999947
ENSG00000196704	305.312	-0.093718	0.0589147	-1.59074	0.111668	0.999947
ENSG00000162813	149.215	-0.10533	0.0662274	-1.59043	0.111738	0.999947
ENSG00000162971	73.5373	-0.111637	0.0702013	-1.59025	0.111779	0.999947
ENSG00000092330	246.708	-0.0856755	0.053883	-1.59003	0.111828	0.999947
ENSG00000130313	91.7342	0.194153	0.122155	1.5894	0.111969	0.999947
ENSG00000122386	4.259	0.430831	0.271229	1.58844	0.112187	0.999947
ENSG00000164106	5.31689	0.33881	0.21331	1.58835	0.112208	0.999947
ENSG00000135931	44.8033	-0.133344	0.083959	-1.58821	0.112239	0.999947
ENSG00000160593	18.52	0.443484	0.279238	1.5882	0.112242	0.999947
ENSG00000150773	31.2886	-0.194538	0.122533	-1.58765	0.112367	0.999947
ENSG00000178645	0.503225	0.88351	0.556492	1.58764	0.112367	0.999947
ENSG00000173039	149.351	0.114036	0.0718312	1.58755	0.112388	0.999947
ENSG00000182704	94.1551	0.194129	0.122291	1.58744	0.112412	0.999947
ENSG00000127824	63.559	-0.363881	0.229251	-1.58726	0.112455	0.999947
ENSG00000178445	14.1814	-0.433517	0.273178	-1.58694	0.112526	0.999947
ENSG00000085377	234.031	-0.161694	0.101898	-1.58683	0.112552	0.999947
ENSG00000115657	4.83245	-0.295396	0.186155	-1.58683	0.112552	0.999947
ENSG00000172331	109.909	-0.12467	0.078571	-1.58672	0.112577	0.999947
ENSG00000119720	61.6819	0.159904	0.100802	1.58633	0.112665	0.999947
ENSG00000148672	348.397	0.201473	0.127015	1.58622	0.11269	0.999947
ENSG00000130021	109.213	-0.149389	0.0941911	-1.58602	0.112735	0.999947
ENSG00000167522	147.107	0.227012	0.143145	1.58588	0.112765	0.999947
ENSG00000164610	40.5935	0.159459	0.100575	1.58547	0.11286	0.999947
ENSG00000196422	36.429	0.119995	0.0756877	1.5854	0.112876	0.999947
ENSG00000196139	155.851	-0.30632	0.193231	-1.58526	0.112907	0.999947
ENSG00000179922	2.67163	0.369659	0.23319	1.58523	0.112915	0.999947
ENSG00000139697	327.11	0.0722619	0.0455885	1.58509	0.112946	0.999947
ENSG00000188394	0.833686	-0.746398	0.470909	-1.58502	0.112963	0.999947
ENSG00000151632	2.45949	-0.616588	0.389032	-1.58493	0.112982	0.999947
ENSG00000264522	113.2	0.219081	0.138284	1.58428	0.113131	0.999947
ENSG00000115866	800.562	-0.100547	0.0634735	-1.58408	0.113175	0.999947
ENSG00000163138	52.7252	-0.112441	0.0709938	-1.58381	0.113237	0.999947
ENSG00000167701	2.84726	0.463536	0.292787	1.58318	0.113379	0.999947
ENSG00000099994	4.91757	0.427674	0.270238	1.58259	0.113516	0.999947
ENSG00000211452	0.66572	-0.730938	0.461931	-1.58235	0.113569	0.999947
ENSG00000113140	2152.1	-0.225107	0.142264	-1.58232	0.113577	0.999947
ENSG00000127952	171.475	-0.1164	0.0735723	-1.58212	0.113623	0.999947
ENSG00000113643	675.366	-0.174797	0.110514	-1.58168	0.113722	0.999947
ENSG00000185163	11.4241	-0.23014	0.145522	-1.58148	0.113768	0.999947
ENSG00000160785	71.7213	-0.10117	0.0639754	-1.58139	0.113789	0.999947
ENSG00000121390	132.861	-0.088295	0.0558352	-1.58135	0.113798	0.999947
ENSG00000162572	2.88472	0.356343	0.225348	1.5813	0.113809	0.999947
ENSG00000103507	190.916	0.0753202	0.0476341	1.58123	0.113826	0.999947
ENSG00000130304	24.278	0.169161	0.106986	1.58116	0.113841	0.999947
ENSG00000107738	26.2839	0.37806	0.239197	1.58054	0.113984	0.999947
ENSG00000103121	113.22	0.162368	0.102736	1.58044	0.114007	0.999947
ENSG00000129437	0.493389	-0.791907	0.501123	-1.58027	0.114046	0.999947
ENSG00000168884	88.1638	0.201977	0.127837	1.57996	0.114115	0.999947
ENSG00000171791	31.0805	0.224609	0.142166	1.5799	0.114129	0.999947
ENSG00000242715	5.73537	-0.343272	0.217285	-1.57982	0.114147	0.999947
ENSG00000136999	518.232	-0.25503	0.161449	-1.57963	0.114191	0.999947
ENSG00000141668	1.98056	-0.57058	0.36124	-1.5795	0.114221	0.999947
ENSG00000121289	79.0523	0.121734	0.0770759	1.57941	0.114243	0.999947
ENSG00000106484	148.66	-0.191317	0.12114	-1.57931	0.114266	0.999947
ENSG00000154217	45.9603	0.177786	0.112607	1.57881	0.114379	0.999947
ENSG00000092208	61.6401	-0.103967	0.0658558	-1.5787	0.114404	0.999947
ENSG00000140332	20.8638	0.432909	0.274249	1.57852	0.114446	0.999947
ENSG00000121690	1.51593	-0.571408	0.362063	-1.5782	0.114519	0.999947
ENSG00000137672	9.56338	0.293019	0.185696	1.57795	0.114577	0.999947
ENSG00000125733	45.5594	0.153188	0.0970922	1.57776	0.114621	0.999947
ENSG00000132376	179.101	0.115491	0.0732209	1.57729	0.114729	0.999947
ENSG00000197724	56.0989	0.151733	0.0962015	1.57724	0.11474	0.999947
ENSG00000196715	114.21	0.165914	0.105194	1.57722	0.114746	0.999947
ENSG00000164972	113.984	0.311885	0.197828	1.57655	0.1149	0.999947
ENSG00000117560	4.89088	0.32253	0.204583	1.57652	0.114905	0.999947
ENSG00000069424	9.84624	0.457204	0.290194	1.57551	0.115138	0.999947
ENSG00000197915	0.465704	0.773729	0.491329	1.57477	0.11531	0.999947
ENSG00000124209	109.826	0.127232	0.080807	1.57451	0.115368	0.999947
ENSG00000177042	124.409	0.12551	0.0797243	1.5743	0.115418	0.999947
ENSG00000143612	744.996	-0.101002	0.0641713	-1.57394	0.115501	0.999947
ENSG00000153767	130.513	-0.136851	0.086954	-1.57383	0.115527	0.999947
ENSG00000181562	1.64526	-0.596299	0.378963	-1.5735	0.115603	0.999947
ENSG00000125998	0.676611	-0.858104	0.545395	-1.57336	0.115635	0.999947
ENSG00000135541	143.637	0.132165	0.0840022	1.57335	0.115637	0.999947
ENSG00000164048	234.871	-0.239508	0.152243	-1.5732	0.115673	0.999947
ENSG00000170464	22.4197	0.190805	0.121291	1.57311	0.115693	0.999947
ENSG00000028528	471.243	-0.0749482	0.0476449	-1.57306	0.115706	0.999947
ENSG00000101596	163.591	0.156783	0.0997052	1.57246	0.115843	0.999947
ENSG00000143742	2913.62	-0.124359	0.079099	-1.5722	0.115904	0.999947
ENSG00000185896	93.4458	0.193174	0.1229	1.57179	0.115999	0.999947
ENSG00000065054	56.4372	0.230368	0.146571	1.57172	0.116016	0.999947
ENSG00000162194	7.69146	-0.232089	0.14767	-1.57168	0.116025	0.999947
ENSG00000161642	5.76982	0.448766	0.285569	1.57148	0.116071	0.999947
ENSG00000169733	21.5658	0.160886	0.10243	1.5707	0.116252	0.999947
ENSG00000185010	23.6083	0.145098	0.0924039	1.57025	0.116356	0.999947
ENSG00000137486	13.0398	0.321624	0.204913	1.56956	0.116517	0.999947
[truncated: 16,245 more rows]
