# Supplementary material for: Interaction Between Chronic Endometritis Caused Endometrial Microbiota Disorder and Endometrial Immune Environment Change in Recurrent Implantation Failure
Source: Front Immunol. 2021 Oct 4;12:748447. doi: 10.3389/fimmu.2021.748447 (PMC8521098; doi:10.3389/fimmu.2021.748447)
Supplement: Supplementary Table 2 — The result table of functional enrichment analysis of DEGs. [file Table_2.xlsx]

## Sheet: GO
id	num	pvalue	per	ratio	class	ID	Descrption	Pvalue	Qvalue	Up	Down	fg_num	bg_num
GO:0006952 defense response	44	2.09573e-19	48.889	0.023	Biological Process	GO:0006952	defense response	2.09573e-19	5.85338e-16	41	3	44	1941
GO:0006954 inflammatory response	31	1.30237e-17	34.444	0.033	Biological Process	GO:0006954	inflammatory response	1.30237e-17	1.81876e-14	29	2	31	945
GO:0006955 immune response	45	6.52142e-17	50	0.019	Biological Process	GO:0006955	immune response	6.52142e-17	6.07144e-14	43	2	45	2368
GO:0002376 immune system process	49	2.33119e-14	54.444	0.015	Biological Process	GO:0002376	immune system process	2.33119e-14	1.62776e-11	45	4	49	3292
GO:0009605 response to external stimulus	44	5.70451e-14	48.889	0.016	Biological Process	GO:0009605	response to external stimulus	5.70451e-14	3.18654e-11	40	4	44	2704
GO:0002682 regulation of immune system process	35	5.30657e-13	38.889	0.019	Biological Process	GO:0002682	regulation of immune system process	5.30657e-13	2.47021e-10	32	3	35	1802
GO:0006950 response to stress	53	2.22374e-12	58.889	0.012	Biological Process	GO:0006950	response to stress	2.22374e-12	8.87273e-10	45	8	53	4297
GO:0044459 plasma membrane part	42	5.2882e-12	46.154	0.015	Cellular Component	GO:0044459	plasma membrane part	5.2882e-12	1.69222e-09	36	6	42	2896
GO:0031226 intrinsic component of plasma membrane	31	5.84824e-11	34.066	0.018	Cellular Component	GO:0031226	intrinsic component of plasma membrane	5.84824e-11	9.35718e-09	26	5	31	1723
GO:0005887 integral component of plasma membrane	30	9.05712e-11	32.967	0.018	Cellular Component	GO:0005887	integral component of plasma membrane	9.05712e-11	9.66093e-09	26	4	30	1641
GO:0002684 positive regulation of immune system process	27	3.42442e-11	30	0.022	Biological Process	GO:0002684	positive regulation of immune system process	3.42442e-11	1.19555e-08	25	2	27	1225
GO:0050776 regulation of immune response	26	2.74947e-10	28.889	0.021	Biological Process	GO:0050776	regulation of immune response	2.74947e-10	8.53252e-08	24	2	26	1243
GO:0071944 cell periphery	56	1.07625e-09	61.538	0.01	Cellular Component	GO:0071944	cell periphery	1.07625e-09	8.60998e-08	48	8	56	5694
GO:0005886 plasma membrane	55	1.59248e-09	60.44	0.01	Cellular Component	GO:0005886	plasma membrane	1.59248e-09	1.01919e-07	48	7	55	5569
GO:0050727 regulation of inflammatory response	18	8.01123e-10	20	0.03	Biological Process	GO:0050727	regulation of inflammatory response	8.01123e-10	2.23754e-07	16	2	18	591
GO:0038023 signaling receptor activity	28	8.3615e-10	30.108	0.018	Molecular Function	GO:0038023	signaling receptor activity	8.3615e-10	2.84154e-07	26	2	28	1518
GO:0060089 molecular transducer activity	28	1.54852e-09	30.108	0.018	Molecular Function	GO:0060089	molecular transducer activity	1.54852e-09	2.84154e-07	26	2	28	1560
GO:0032101 regulation of response to external stimulus	23	1.31387e-09	25.556	0.022	Biological Process	GO:0032101	regulation of response to external stimulus	1.31387e-09	3.33603e-07	20	3	23	1040
GO:0045087 innate immune response	23	2.07468e-09	25.556	0.022	Biological Process	GO:0045087	innate immune response	2.07468e-09	4.82882e-07	22	1	23	1065
GO:0004888 transmembrane signaling receptor activity	25	6.04719e-09	26.882	0.019	Molecular Function	GO:0004888	transmembrane signaling receptor activity	6.04719e-09	7.39773e-07	23	2	25	1331
GO:0031347 regulation of defense response	22	4.38351e-09	24.444	0.022	Biological Process	GO:0031347	regulation of defense response	4.38351e-09	9.4178e-07	20	2	22	1011
GO:0048584 positive regulation of response to stimulus	35	5.0988e-09	38.889	0.014	Biological Process	GO:0048584	positive regulation of response to stimulus	5.0988e-09	1.01721e-06	31	4	35	2499
GO:0050896 response to stimulus	73	1.18933e-08	81.111	0.008	Biological Process	GO:0050896	response to stimulus	1.18933e-08	2.21453e-06	64	9	73	9291
GO:0002526 acute inflammatory response	11	1.39542e-08	12.222	0.05	Biological Process	GO:0002526	acute inflammatory response	1.39542e-08	2.43587e-06	10	1	11	219
GO:0019221 cytokine-mediated signaling pathway	19	1.5121e-08	21.111	0.024	Biological Process	GO:0019221	cytokine-mediated signaling pathway	1.5121e-08	2.48428e-06	19	0	19	800
GO:0071345 cellular response to cytokine stimulus	22	2.58464e-08	24.444	0.02	Biological Process	GO:0071345	cellular response to cytokine stimulus	2.58464e-08	4.0105e-06	21	1	22	1115
GO:0031982 vesicle	42	8.31626e-08	46.154	0.011	Cellular Component	GO:0031982	vesicle	8.31626e-08	4.43534e-06	35	7	42	3928
GO:0031224 intrinsic component of membrane	53	1.33084e-07	58.242	0.009	Cellular Component	GO:0031224	intrinsic component of membrane	1.33084e-07	6.08384e-06	44	9	53	5868
GO:0051240 positive regulation of multicellular organismal process	28	4.14789e-08	31.111	0.015	Biological Process	GO:0051240	positive regulation of multicellular organismal process	4.14789e-08	6.09739e-06	26	2	28	1812
GO:0001775 cell activation	25	5.49431e-08	27.778	0.017	Biological Process	GO:0001775	cell activation	5.49431e-08	7.6728e-06	24	1	25	1487
GO:0034097 response to cytokine	22	9.92459e-08	24.444	0.018	Biological Process	GO:0034097	response to cytokine	9.92459e-08	1.31997e-05	21	1	22	1203
GO:0002252 immune effector process	23	1.06291e-07	25.556	0.017	Biological Process	GO:0002252	immune effector process	1.06291e-07	1.34942e-05	22	1	23	1315
GO:0007166 cell surface receptor signaling pathway	37	1.12764e-07	41.111	0.012	Biological Process	GO:0007166	cell surface receptor signaling pathway	1.12764e-07	1.36935e-05	34	3	37	3098
GO:0045321 leukocyte activation	23	1.21912e-07	25.556	0.017	Biological Process	GO:0045321	leukocyte activation	1.21912e-07	1.41875e-05	22	1	23	1325
GO:0071310 cellular response to organic substance	34	1.36837e-07	37.778	0.013	Biological Process	GO:0071310	cellular response to organic substance	1.36837e-07	1.52875e-05	31	3	34	2699
GO:0005576 extracellular region	43	4.44469e-07	47.253	0.01	Cellular Component	GO:0005576	extracellular region	4.44469e-07	1.67587e-05	36	7	43	4324
GO:0016021 integral component of membrane	51	4.71337e-07	56.044	0.009	Cellular Component	GO:0016021	integral component of membrane	4.71337e-07	1.67587e-05	43	8	51	5713
GO:0042110 T cell activation	14	1.65165e-07	15.556	0.029	Biological Process	GO:0042110	T cell activation	1.65165e-07	1.74282e-05	13	1	14	490
GO:0070887 cellular response to chemical stimulus	38	1.68479e-07	42.222	0.012	Biological Process	GO:0070887	cellular response to chemical stimulus	1.68479e-07	1.74282e-05	33	5	38	3291
GO:0009897 external side of plasma membrane	12	5.73253e-07	13.187	0.03	Cellular Component	GO:0009897	external side of plasma membrane	5.73253e-07	1.83441e-05	12	0	12	400
GO:0030139 endocytic vesicle	11	7.27671e-07	12.088	0.033	Cellular Component	GO:0030139	endocytic vesicle	7.27671e-07	2.11686e-05	10	1	11	335
GO:0001817 regulation of cytokine production	17	2.16398e-07	18.889	0.022	Biological Process	GO:0001817	regulation of cytokine production	2.16398e-07	2.15857e-05	17	0	17	757
GO:0001816 cytokine production	17	2.375e-07	18.889	0.022	Biological Process	GO:0001816	cytokine production	2.375e-07	2.28737e-05	17	0	17	762
GO:0048583 regulation of response to stimulus	45	2.58534e-07	50	0.01	Biological Process	GO:0048583	regulation of response to stimulus	2.58534e-07	2.40695e-05	39	6	45	4428
GO:0042613 MHC class II protein complex	4	9.36973e-07	4.396	0.25	Cellular Component	GO:0042613	MHC class II protein complex	9.36973e-07	2.49859e-05	4	0	4	16
GO:0005615 extracellular space	36	1.06397e-06	39.56	0.011	Cellular Component	GO:0005615	extracellular space	1.06397e-06	2.61721e-05	30	6	36	3339
GO:0098797 plasma membrane protein complex	14	1.17586e-06	15.385	0.023	Cellular Component	GO:0098797	plasma membrane protein complex	1.17586e-06	2.61721e-05	10	4	14	597
GO:0009986 cell surface	17	1.22682e-06	18.681	0.019	Cellular Component	GO:0009986	cell surface	1.22682e-06	2.61721e-05	16	1	17	887
GO:0042221 response to chemical	47	3.16584e-07	52.222	0.01	Biological Process	GO:0042221	response to chemical	3.16584e-07	2.85232e-05	41	6	47	4786
GO:1903039 positive regulation of leukocyte cell-cell adhesion	10	3.49274e-07	11.111	0.042	Biological Process	GO:1903039	positive regulation of leukocyte cell-cell adhesion	3.49274e-07	3.0485e-05	9	1	10	238
GO:0098609 cell-cell adhesion	18	3.77132e-07	20	0.02	Biological Process	GO:0098609	cell-cell adhesion	3.77132e-07	3.16274e-05	16	2	18	883
GO:0080134 regulation of response to stress	26	3.94668e-07	28.889	0.015	Biological Process	GO:0080134	regulation of response to stress	3.94668e-07	3.16274e-05	23	3	26	1768
GO:0002443 leukocyte mediated immunity	18	3.96333e-07	20	0.02	Biological Process	GO:0002443	leukocyte mediated immunity	3.96333e-07	3.16274e-05	17	1	18	886
GO:0098552 side of membrane	14	1.60502e-06	15.385	0.023	Cellular Component	GO:0098552	side of membrane	1.60502e-06	3.21004e-05	14	0	14	613
GO:0043410 positive regulation of MAPK cascade	14	5.46295e-07	15.556	0.026	Biological Process	GO:0043410	positive regulation of MAPK cascade	5.46295e-07	4.23834e-05	12	2	14	541
GO:0050778 positive regulation of immune response	18	5.75969e-07	20	0.02	Biological Process	GO:0050778	positive regulation of immune response	5.75969e-07	4.34778e-05	17	1	18	909
GO:0032623 interleukin-2 production	6	6.38538e-07	6.667	0.098	Biological Process	GO:0032623	interleukin-2 production	6.38538e-07	4.57291e-05	6	0	6	61
GO:0032663 regulation of interleukin-2 production	6	6.38538e-07	6.667	0.098	Biological Process	GO:0032663	regulation of interleukin-2 production	6.38538e-07	4.57291e-05	6	0	6	61
GO:1903037 regulation of leukocyte cell-cell adhesion	11	7.77676e-07	12.222	0.034	Biological Process	GO:1903037	regulation of leukocyte cell-cell adhesion	7.77676e-07	5.42734e-05	10	1	11	326
GO:0030593 neutrophil chemotaxis	7	7.9671e-07	7.778	0.069	Biological Process	GO:0030593	neutrophil chemotaxis	7.9671e-07	5.42734e-05	6	1	7	101
GO:0048518 positive regulation of biological process	55	9.00678e-07	61.111	0.009	Biological Process	GO:0048518	positive regulation of biological process	9.00678e-07	5.98951e-05	48	7	55	6360
GO:0050863 regulation of T cell activation	11	1.07672e-06	12.222	0.033	Biological Process	GO:0050863	regulation of T cell activation	1.07672e-06	6.99365e-05	10	1	11	337
GO:0030260 entry into host cell	8	1.25595e-06	8.889	0.051	Biological Process	GO:0030260	entry into host cell	1.25595e-06	7.62582e-05	7	1	8	156
GO:0044409 entry into host	8	1.25595e-06	8.889	0.051	Biological Process	GO:0044409	entry into host	1.25595e-06	7.62582e-05	7	1	8	156
GO:0051806 entry into cell of other organism involved in symbiotic interaction	8	1.25595e-06	8.889	0.051	Biological Process	GO:0051806	entry into cell of other organism involved in symbiotic interaction	1.25595e-06	7.62582e-05	7	1	8	156
GO:0051828 entry into other organism involved in symbiotic interaction	8	1.31795e-06	8.889	0.051	Biological Process	GO:0051828	entry into other organism involved in symbiotic interaction	1.31795e-06	7.832e-05	7	1	8	157
GO:0022409 positive regulation of cell-cell adhesion	10	1.58608e-06	11.111	0.036	Biological Process	GO:0022409	positive regulation of cell-cell adhesion	1.58608e-06	9.19898e-05	9	1	10	281
GO:0050870 positive regulation of T cell activation	9	1.61386e-06	10	0.041	Biological Process	GO:0050870	positive regulation of T cell activation	1.61386e-06	9.19898e-05	8	1	9	218
GO:0042611 MHC protein complex	4	5.30891e-06	4.396	0.167	Cellular Component	GO:0042611	MHC protein complex	5.30891e-06	9.54489e-05	4	0	4	24
GO:0044421 extracellular region part	36	5.369e-06	39.56	0.01	Cellular Component	GO:0044421	extracellular region part	5.369e-06	9.54489e-05	30	6	36	3570
GO:0045785 positive regulation of cell adhesion	12	1.9245e-06	13.333	0.028	Biological Process	GO:0045785	positive regulation of cell adhesion	1.9245e-06	0.000105473	10	2	12	434
GO:0010033 response to organic substance	36	1.92593e-06	40	0.011	Biological Process	GO:0010033	response to organic substance	1.92593e-06	0.000105473	31	5	36	3309
GO:0044425 membrane part	56	6.67222e-06	61.538	0.008	Cellular Component	GO:0044425	membrane part	6.67222e-06	0.000112374	47	9	56	7144
GO:0007159 leukocyte cell-cell adhesion	11	2.15889e-06	12.222	0.03	Biological Process	GO:0007159	leukocyte cell-cell adhesion	2.15889e-06	0.000115957	10	1	11	362
GO:0002250 adaptive immune response	14	2.29964e-06	15.556	0.023	Biological Process	GO:0002250	adaptive immune response	2.29964e-06	0.000120926	13	1	14	611
GO:0002460 adaptive immune response based on somatic recombination of immune receptors built from immunoglobulin superfamily domains	11	2.33799e-06	12.222	0.03	Biological Process	GO:0002460	adaptive immune response based on somatic recombination of immune receptors built from immunoglobulin superfamily domains	2.33799e-06	0.000120926	10	1	11	365
GO:0032940 secretion by cell	21	2.38523e-06	23.333	0.016	Biological Process	GO:0032940	secretion by cell	2.38523e-06	0.000121126	20	1	21	1334
GO:1990266 neutrophil migration	7	2.69473e-06	7.778	0.058	Biological Process	GO:1990266	neutrophil migration	2.69473e-06	0.000133677	6	1	7	121
GO:0042129 regulation of T cell proliferation	8	2.72811e-06	8.889	0.046	Biological Process	GO:0042129	regulation of T cell proliferation	2.72811e-06	0.000133677	8	0	8	173
GO:0001934 positive regulation of protein phosphorylation	18	2.79192e-06	20	0.018	Biological Process	GO:0001934	positive regulation of protein phosphorylation	2.79192e-06	0.000134445	16	2	18	1015
GO:0071621 granulocyte chemotaxis	7	3.17341e-06	7.778	0.056	Biological Process	GO:0071621	granulocyte chemotaxis	3.17341e-06	0.000148084	6	1	7	124
GO:0002366 leukocyte activation involved in immune response	15	3.21206e-06	16.667	0.021	Biological Process	GO:0002366	leukocyte activation involved in immune response	3.21206e-06	0.000148084	15	0	15	722
GO:0071346 cellular response to interferon-gamma	8	3.23419e-06	8.889	0.045	Biological Process	GO:0071346	cellular response to interferon-gamma	3.23419e-06	0.000148084	8	0	8	177
GO:0046903 secretion	22	3.36548e-06	24.444	0.015	Biological Process	GO:0046903	secretion	3.36548e-06	0.000151609	21	1	22	1481
GO:0002263 cell activation involved in immune response	15	3.43601e-06	16.667	0.021	Biological Process	GO:0002263	cell activation involved in immune response	3.43601e-06	0.00015233	15	0	15	726
GO:0007186 G protein-coupled receptor signaling pathway	21	3.51093e-06	23.333	0.015	Biological Process	GO:0007186	G protein-coupled receptor signaling pathway	3.51093e-06	0.000153219	20	1	21	1367
GO:0051239 regulation of multicellular organismal process	35	3.80422e-06	38.889	0.011	Biological Process	GO:0051239	regulation of multicellular organismal process	3.80422e-06	0.000163465	31	4	35	3253
GO:0050865 regulation of cell activation	14	4.15429e-06	15.556	0.022	Biological Process	GO:0050865	regulation of cell activation	4.15429e-06	0.000175802	13	1	14	643
GO:0002437 inflammatory response to antigenic stimulus	9	4.34897e-06	10	0.037	Biological Process	GO:0002437	inflammatory response to antigenic stimulus	4.34897e-06	0.000181294	8	1	9	246
GO:0006935 chemotaxis	14	4.46154e-06	15.556	0.022	Biological Process	GO:0006935	chemotaxis	4.46154e-06	0.000182044	12	2	14	647
GO:0010562 positive regulation of phosphorus metabolic process	19	4.56252e-06	21.111	0.016	Biological Process	GO:0010562	positive regulation of phosphorus metabolic process	4.56252e-06	0.000182044	17	2	19	1161
GO:0045937 positive regulation of phosphate metabolic process	19	4.56252e-06	21.111	0.016	Biological Process	GO:0045937	positive regulation of phosphate metabolic process	4.56252e-06	0.000182044	17	2	19	1161
GO:0042330 taxis	14	4.7051e-06	15.556	0.022	Biological Process	GO:0042330	taxis	4.7051e-06	0.000185089	12	2	14	650
GO:0010817 regulation of hormone levels	13	5.04903e-06	14.444	0.023	Biological Process	GO:0010817	regulation of hormone levels	5.04903e-06	0.00019586	11	2	13	563
GO:0070098 chemokine-mediated signaling pathway	6	5.22589e-06	6.667	0.069	Biological Process	GO:0070098	chemokine-mediated signaling pathway	5.22589e-06	0.000199944	6	0	6	87
GO:0046879 hormone secretion	10	5.33831e-06	11.111	0.031	Biological Process	GO:0046879	hormone secretion	5.33831e-06	0.000201485	9	1	10	322
GO:0002683 negative regulation of immune system process	14	5.70277e-06	15.556	0.021	Biological Process	GO:0002683	negative regulation of immune system process	5.70277e-06	0.000212371	12	2	14	661
GO:0042127 regulation of cell proliferation	23	5.84286e-06	25.556	0.014	Biological Process	GO:0042127	regulation of cell proliferation	5.84286e-06	0.000214725	21	2	23	1655
GO:0002790 peptide secretion	11	6.93387e-06	12.222	0.027	Biological Process	GO:0002790	peptide secretion	6.93387e-06	0.00025151	10	1	11	409
GO:0034341 response to interferon-gamma	8	7.40052e-06	8.889	0.04	Biological Process	GO:0034341	response to interferon-gamma	7.40052e-06	0.000263862	8	0	8	198
GO:0042327 positive regulation of phosphorylation	18	7.52986e-06	20	0.017	Biological Process	GO:0042327	positive regulation of phosphorylation	7.52986e-06	0.000263862	16	2	18	1090
GO:0009914 hormone transport	10	7.55781e-06	11.111	0.03	Biological Process	GO:0009914	hormone transport	7.55781e-06	0.000263862	9	1	10	335
GO:0009607 response to biotic stimulus	18	7.81981e-06	20	0.016	Biological Process	GO:0009607	response to biotic stimulus	7.81981e-06	0.000269639	18	0	18	1093
GO:0046718 viral entry into host cell	7	8.1518e-06	7.778	0.049	Biological Process	GO:0046718	viral entry into host cell	8.1518e-06	0.000277658	6	1	7	143
GO:0042098 T cell proliferation	8	8.56745e-06	8.889	0.04	Biological Process	GO:0042098	T cell proliferation	8.56745e-06	0.0002883	8	0	8	202
GO:0050867 positive regulation of cell activation	11	8.90464e-06	12.222	0.026	Biological Process	GO:0050867	positive regulation of cell activation	8.90464e-06	0.000296079	10	1	11	420
GO:0001819 positive regulation of cytokine production	12	9.41376e-06	13.333	0.024	Biological Process	GO:0001819	positive regulation of cytokine production	9.41376e-06	0.000309325	12	0	12	507
GO:1990868 response to chemokine	6	9.82001e-06	6.667	0.062	Biological Process	GO:1990868	response to chemokine	9.82001e-06	0.000315256	6	0	6	97
GO:1990869 cellular response to chemokine	6	9.82001e-06	6.667	0.062	Biological Process	GO:1990869	cellular response to chemokine	9.82001e-06	0.000315256	6	0	6	97
GO:0097530 granulocyte migration	7	1.0211e-05	7.778	0.047	Biological Process	GO:0097530	granulocyte migration	1.0211e-05	0.000324083	6	1	7	148
GO:0002694 regulation of leukocyte activation	13	1.03697e-05	14.444	0.022	Biological Process	GO:0002694	regulation of leukocyte activation	1.03697e-05	0.000325422	12	1	13	602
GO:0050777 negative regulation of immune response	10	1.10736e-05	11.111	0.029	Biological Process	GO:0050777	negative regulation of immune response	1.10736e-05	0.000339967	9	1	10	350
GO:0007155 cell adhesion	21	1.10766e-05	23.333	0.014	Biological Process	GO:0007155	cell adhesion	1.10766e-05	0.000339967	19	2	21	1472
GO:0051249 regulation of lymphocyte activation	12	1.16727e-05	13.333	0.023	Biological Process	GO:0051249	regulation of lymphocyte activation	1.16727e-05	0.000354368	11	1	12	518
GO:0022610 biological adhesion	21	1.19095e-05	23.333	0.014	Biological Process	GO:0022610	biological adhesion	1.19095e-05	0.000357669	19	2	21	1479
GO:0022407 regulation of cell-cell adhesion	11	1.23703e-05	12.222	0.025	Biological Process	GO:0022407	regulation of cell-cell adhesion	1.23703e-05	0.000367556	10	1	11	435
GO:0031410 cytoplasmic vesicle	27	2.55086e-05	29.67	0.011	Cellular Component	GO:0031410	cytoplasmic vesicle	2.55086e-05	0.000403364	24	3	27	2433
GO:0097708 intracellular vesicle	27	2.64708e-05	29.67	0.011	Cellular Component	GO:0097708	intracellular vesicle	2.64708e-05	0.000403364	24	3	27	2438
GO:0002449 lymphocyte mediated immunity	10	1.41347e-05	11.111	0.028	Biological Process	GO:0002449	lymphocyte mediated immunity	1.41347e-05	0.00041556	9	1	10	360
GO:0002822 regulation of adaptive immune response based on somatic recombination of immune receptors built from immunoglobulin superfamily domains	7	1.43928e-05	7.778	0.045	Biological Process	GO:0002822	regulation of adaptive immune response based on somatic recombination of immune receptors built from immunoglobulin superfamily domains	1.43928e-05	0.000418742	7	0	7	156
GO:0051716 cellular response to stimulus	59	1.49156e-05	65.556	0.008	Biological Process	GO:0051716	cellular response to stimulus	1.49156e-05	0.000429476	52	7	59	7661
GO:0051251 positive regulation of lymphocyte activation	10	1.51847e-05	11.111	0.028	Biological Process	GO:0051251	positive regulation of lymphocyte activation	1.51847e-05	0.000432764	9	1	10	363
GO:0042605 peptide antigen binding	4	5.02235e-06	4.301	0.174	Molecular Function	GO:0042605	peptide antigen binding	5.02235e-06	0.000460801	4	0	4	23
GO:0030155 regulation of cell adhesion	14	1.64516e-05	15.556	0.019	Biological Process	GO:0030155	regulation of cell adhesion	1.64516e-05	0.000464134	12	2	14	726
GO:0043408 regulation of MAPK cascade	14	1.6706e-05	15.556	0.019	Biological Process	GO:0043408	regulation of MAPK cascade	1.6706e-05	0.000466599	12	2	14	727
GO:0002253 activation of immune response	14	1.80311e-05	15.556	0.019	Biological Process	GO:0002253	activation of immune response	1.80311e-05	0.000498622	13	1	14	732
GO:0051707 response to other organism	17	1.86325e-05	18.889	0.016	Biological Process	GO:0051707	response to other organism	1.86325e-05	0.000510201	17	0	17	1052
GO:0043207 response to external biotic stimulus	17	1.88616e-05	18.889	0.016	Biological Process	GO:0043207	response to external biotic stimulus	1.88616e-05	0.000511461	17	0	17	1053
GO:0030595 leukocyte chemotaxis	8	1.93454e-05	8.889	0.035	Biological Process	GO:0030595	leukocyte chemotaxis	1.93454e-05	0.000519537	7	1	8	226
GO:0000165 MAPK cascade	16	1.98049e-05	17.778	0.017	Biological Process	GO:0000165	MAPK cascade	1.98049e-05	0.000521268	14	2	16	947
GO:0023014 signal transduction by protein phosphorylation	16	1.98049e-05	17.778	0.017	Biological Process	GO:0023014	signal transduction by protein phosphorylation	1.98049e-05	0.000521268	14	2	16	947
GO:0050670 regulation of lymphocyte proliferation	8	1.99698e-05	8.889	0.035	Biological Process	GO:0050670	regulation of lymphocyte proliferation	1.99698e-05	0.000521268	8	0	8	227
GO:0071216 cellular response to biotic stimulus	8	2.0611e-05	8.889	0.035	Biological Process	GO:0071216	cellular response to biotic stimulus	2.0611e-05	0.000533024	8	0	8	228
GO:0032944 regulation of mononuclear cell proliferation	8	2.12695e-05	8.889	0.035	Biological Process	GO:0032944	regulation of mononuclear cell proliferation	2.12695e-05	0.000545006	8	0	8	229
GO:0002699 positive regulation of immune effector process	8	2.19455e-05	8.889	0.035	Biological Process	GO:0002699	positive regulation of immune effector process	2.19455e-05	0.000553487	8	0	8	230
GO:0019058 viral life cycle	10	2.19968e-05	11.111	0.026	Biological Process	GO:0019058	viral life cycle	2.19968e-05	0.000553487	9	1	10	379
GO:0045589 regulation of regulatory T cell differentiation	4	2.26332e-05	4.444	0.121	Biological Process	GO:0045589	regulation of regulatory T cell differentiation	2.26332e-05	0.000564416	4	0	4	33
GO:0060326 cell chemotaxis	9	2.30708e-05	10	0.03	Biological Process	GO:0060326	cell chemotaxis	2.30708e-05	0.000570237	8	1	9	303
GO:0006959 humoral immune response	10	2.35307e-05	11.111	0.026	Biological Process	GO:0006959	humoral immune response	2.35307e-05	0.000576501	9	1	10	382
GO:0030666 endocytic vesicle membrane	7	4.10767e-05	7.692	0.037	Cellular Component	GO:0030666	endocytic vesicle membrane	4.10767e-05	0.00059748	7	0	7	190
GO:0019725 cellular homeostasis	16	2.52521e-05	17.778	0.017	Biological Process	GO:0019725	cellular homeostasis	2.52521e-05	0.000609968	14	2	16	966
GO:0038112 interleukin-8-mediated signaling pathway	2	2.5445e-05	2.222	1	Biological Process	GO:0038112	interleukin-8-mediated signaling pathway	2.5445e-05	0.000609968	2	0	2	2
GO:0032743 positive regulation of interleukin-2 production	4	2.55518e-05	4.444	0.118	Biological Process	GO:0032743	positive regulation of interleukin-2 production	2.55518e-05	0.000609968	4	0	4	34
GO:0002819 regulation of adaptive immune response	7	2.60537e-05	7.778	0.041	Biological Process	GO:0002819	regulation of adaptive immune response	2.60537e-05	0.000616678	7	0	7	171
GO:0040011 locomotion	24	2.80083e-05	26.667	0.012	Biological Process	GO:0040011	locomotion	2.80083e-05	0.000652111	22	2	24	1954
GO:0042130 negative regulation of T cell proliferation	5	2.80176e-05	5.556	0.071	Biological Process	GO:0042130	negative regulation of T cell proliferation	2.80176e-05	0.000652111	5	0	5	70
GO:0002697 regulation of immune effector process	11	2.89966e-05	12.222	0.023	Biological Process	GO:0002697	regulation of immune effector process	2.89966e-05	0.000669318	10	1	11	477
GO:0044433 cytoplasmic vesicle part	20	4.82785e-05	21.978	0.013	Cellular Component	GO:0044433	cytoplasmic vesicle part	4.82785e-05	0.000671701	19	1	20	1549
GO:0045066 regulatory T cell differentiation	4	3.22046e-05	4.444	0.111	Biological Process	GO:0045066	regulatory T cell differentiation	3.22046e-05	0.000737274	4	0	4	36
GO:0007204 positive regulation of cytosolic calcium ion concentration	9	3.28743e-05	10	0.028	Biological Process	GO:0007204	positive regulation of cytosolic calcium ion concentration	3.28743e-05	0.000741143	8	1	9	317
GO:0046649 lymphocyte activation	14	3.29043e-05	15.556	0.018	Biological Process	GO:0046649	lymphocyte activation	3.29043e-05	0.000741143	13	1	14	773
GO:0051701 interaction with host	8	3.44642e-05	8.889	0.033	Biological Process	GO:0051701	interaction with host	3.44642e-05	0.000770067	7	1	8	245
GO:0070663 regulation of leukocyte proliferation	8	3.54764e-05	8.889	0.033	Biological Process	GO:0070663	regulation of leukocyte proliferation	3.54764e-05	0.000786394	8	0	8	246
GO:0023052 signaling	53	3.71298e-05	58.889	0.008	Biological Process	GO:0023052	signaling	3.71298e-05	0.000816563	49	4	53	6699
GO:0001772 immunological synapse	4	6.29335e-05	4.396	0.091	Cellular Component	GO:0001772	immunological synapse	6.29335e-05	0.000839113	4	0	4	44
GO:0002696 positive regulation of leukocyte activation	10	4.03006e-05	11.111	0.025	Biological Process	GO:0002696	positive regulation of leukocyte activation	4.03006e-05	0.000872554	9	1	10	407
GO:0031348 negative regulation of defense response	10	4.03006e-05	11.111	0.025	Biological Process	GO:0031348	negative regulation of defense response	4.03006e-05	0.000872554	9	1	10	407
GO:1902533 positive regulation of intracellular signal transduction	17	4.08699e-05	18.889	0.015	Biological Process	GO:1902533	positive regulation of intracellular signal transduction	4.08699e-05	0.000878074	15	2	17	1119
GO:0007154 cell communication	53	4.19812e-05	58.889	0.008	Biological Process	GO:0007154	cell communication	4.19812e-05	0.000895066	49	4	53	6725
GO:0031401 positive regulation of protein modification process	18	4.48787e-05	20	0.014	Biological Process	GO:0031401	positive regulation of protein modification process	4.48787e-05	0.000949592	16	2	18	1245
GO:0032270 positive regulation of cellular protein metabolic process	21	4.95657e-05	23.333	0.013	Biological Process	GO:0032270	positive regulation of cellular protein metabolic process	4.95657e-05	0.00104088	19	2	21	1627
GO:0050900 leukocyte migration	11	5.04608e-05	12.222	0.022	Biological Process	GO:0050900	leukocyte migration	5.04608e-05	0.00104883	9	2	11	507
GO:0002440 production of molecular mediator of immune response	7	5.10387e-05	7.778	0.037	Biological Process	GO:0002440	production of molecular mediator of immune response	5.10387e-05	0.00104883	7	0	7	190
GO:0043491 protein kinase B signaling	8	5.1071e-05	8.889	0.031	Biological Process	GO:0043491	protein kinase B signaling	5.1071e-05	0.00104883	6	2	8	259
GO:0007165 signal transduction	50	5.25222e-05	55.556	0.008	Biological Process	GO:0007165	signal transduction	5.25222e-05	0.00107076	47	3	50	6216
GO:0009617 response to bacterium	13	5.31553e-05	14.444	0.018	Biological Process	GO:0009617	response to bacterium	5.31553e-05	0.00107582	13	0	13	704
GO:0030217 T cell differentiation	8	5.39133e-05	8.889	0.031	Biological Process	GO:0030217	T cell differentiation	5.39133e-05	0.00108331	8	0	8	261
GO:0071222 cellular response to lipopolysaccharide	7	5.82303e-05	7.778	0.036	Biological Process	GO:0071222	cellular response to lipopolysaccharide	5.82303e-05	0.00116169	7	0	7	194
GO:0098805 whole membrane	21	9.83284e-05	23.077	0.012	Cellular Component	GO:0098805	whole membrane	9.83284e-05	0.0012586	19	2	21	1765
GO:0042592 homeostatic process	23	6.71038e-05	25.556	0.012	Biological Process	GO:0042592	homeostatic process	6.71038e-05	0.00131599	21	2	23	1926
GO:0032604 granulocyte macrophage colony-stimulating factor production	3	6.73777e-05	3.333	0.188	Biological Process	GO:0032604	granulocyte macrophage colony-stimulating factor production	6.73777e-05	0.00131599	3	0	3	16
GO:0032645 regulation of granulocyte macrophage colony-stimulating factor production	3	6.73777e-05	3.333	0.188	Biological Process	GO:0032645	regulation of granulocyte macrophage colony-stimulating factor production	6.73777e-05	0.00131599	3	0	3	16
GO:0050672 negative regulation of lymphocyte proliferation	5	7.15317e-05	5.556	0.059	Biological Process	GO:0050672	negative regulation of lymphocyte proliferation	7.15317e-05	0.00138742	5	0	5	85
GO:0051480 regulation of cytosolic calcium ion concentration	9	7.22852e-05	10	0.026	Biological Process	GO:0051480	regulation of cytosolic calcium ion concentration	7.22852e-05	0.00139236	8	1	9	351
GO:0008283 cell proliferation	23	7.38704e-05	25.556	0.012	Biological Process	GO:0008283	cell proliferation	7.38704e-05	0.00139802	21	2	23	1938
GO:1901700 response to oxygen-containing compound	21	7.43146e-05	23.333	0.013	Biological Process	GO:1901700	response to oxygen-containing compound	7.43146e-05	0.00139802	17	4	21	1673
GO:0032945 negative regulation of mononuclear cell proliferation	5	7.56456e-05	5.556	0.058	Biological Process	GO:0032945	negative regulation of mononuclear cell proliferation	7.56456e-05	0.00139802	5	0	5	86
GO:0030451 regulation of complement activation, alternative pathway	2	7.60826e-05	2.222	0.667	Biological Process	GO:0030451	regulation of complement activation, alternative pathway	7.60826e-05	0.00139802	2	0	2	3
GO:0045957 negative regulation of complement activation, alternative pathway	2	7.60826e-05	2.222	0.667	Biological Process	GO:0045957	negative regulation of complement activation, alternative pathway	7.60826e-05	0.00139802	2	0	2	3
GO:0098758 response to interleukin-8	2	7.60826e-05	2.222	0.667	Biological Process	GO:0098758	response to interleukin-8	7.60826e-05	0.00139802	2	0	2	3
GO:0098759 cellular response to interleukin-8	2	7.60826e-05	2.222	0.667	Biological Process	GO:0098759	cellular response to interleukin-8	7.60826e-05	0.00139802	2	0	2	3
GO:0071219 cellular response to molecule of bacterial origin	7	7.74759e-05	7.778	0.034	Biological Process	GO:0071219	cellular response to molecule of bacterial origin	7.74759e-05	0.00141432	7	0	7	203
GO:0042088 T-helper 1 type immune response	4	7.86708e-05	4.444	0.089	Biological Process	GO:0042088	T-helper 1 type immune response	7.86708e-05	0.0014268	4	0	4	45
GO:0070374 positive regulation of ERK1 and ERK2 cascade	7	7.99017e-05	7.778	0.034	Biological Process	GO:0070374	positive regulation of ERK1 and ERK2 cascade	7.99017e-05	0.00143978	6	1	7	204
GO:0006957 complement activation, alternative pathway	3	8.15157e-05	3.333	0.176	Biological Process	GO:0006957	complement activation, alternative pathway	8.15157e-05	0.00145944	2	1	3	17
GO:0046883 regulation of hormone secretion	8	8.38461e-05	8.889	0.029	Biological Process	GO:0046883	regulation of hormone secretion	8.38461e-05	0.00149161	7	1	8	278
GO:0005125 cytokine activity	8	2.5084e-05	8.602	0.034	Molecular Function	GO:0005125	cytokine activity	2.5084e-05	0.00154453	8	0	8	235
GO:0004918 interleukin-8 receptor activity	2	2.52511e-05	2.151	1	Molecular Function	GO:0004918	interleukin-8 receptor activity	2.52511e-05	0.00154453	2	0	2	2
GO:0002703 regulation of leukocyte mediated immunity	7	9.02337e-05	7.778	0.034	Biological Process	GO:0002703	regulation of leukocyte mediated immunity	9.02337e-05	0.00159508	7	0	7	208
GO:0051234 establishment of localization	44	9.47691e-05	48.889	0.008	Biological Process	GO:0051234	establishment of localization	9.47691e-05	0.00166472	38	6	44	5265
GO:0048018 receptor ligand activity	11	3.97176e-05	11.828	0.022	Molecular Function	GO:0048018	receptor ligand activity	3.97176e-05	0.00167625	10	1	11	495
GO:0001618 virus receptor activity	5	4.11069e-05	5.376	0.066	Molecular Function	GO:0001618	virus receptor activity	4.11069e-05	0.00167625	4	1	5	76
GO:0104005 hijacked molecular function	5	4.11069e-05	5.376	0.066	Molecular Function	GO:0104005	hijacked molecular function	4.11069e-05	0.00167625	4	1	5	76
GO:0045591 positive regulation of regulatory T cell differentiation	3	9.746e-05	3.333	0.167	Biological Process	GO:0045591	positive regulation of regulatory T cell differentiation	9.746e-05	0.00170129	3	0	3	18
GO:0051247 positive regulation of protein metabolic process	21	9.83659e-05	23.333	0.012	Biological Process	GO:0051247	positive regulation of protein metabolic process	9.83659e-05	0.00170643	19	2	21	1706
GO:0050729 positive regulation of inflammatory response	6	0.000102579	6.667	0.041	Biological Process	GO:0050729	positive regulation of inflammatory response	0.000102579	0.00175484	6	0	6	147
GO:0006810 transport	43	0.000103067	47.778	0.008	Biological Process	GO:0006810	transport	0.000103067	0.00175484	38	5	43	5108
GO:0023061 signal release	10	0.000103842	11.111	0.022	Biological Process	GO:0023061	signal release	0.000103842	0.00175484	9	1	10	456
GO:0001932 regulation of protein phosphorylation	19	0.000104046	21.111	0.013	Biological Process	GO:0001932	regulation of protein phosphorylation	0.000104046	0.00175484	17	2	19	1454
GO:0070664 negative regulation of leukocyte proliferation	5	0.000104298	5.556	0.054	Biological Process	GO:0070664	negative regulation of leukocyte proliferation	0.000104298	0.00175484	5	0	5	92
GO:0009306 protein secretion	9	0.000110223	10	0.024	Biological Process	GO:0009306	protein secretion	0.000110223	0.00184343	8	1	9	371
GO:0002861 regulation of inflammatory response to antigenic stimulus	7	0.000110926	7.778	0.033	Biological Process	GO:0002861	regulation of inflammatory response to antigenic stimulus	0.000110926	0.00184414	6	1	7	215
GO:0048585 negative regulation of response to stimulus	22	0.000111769	24.444	0.012	Biological Process	GO:0048585	negative regulation of response to stimulus	0.000111769	0.00184717	19	3	22	1855
GO:0046651 lymphocyte proliferation	8	0.000115094	8.889	0.027	Biological Process	GO:0046651	lymphocyte proliferation	0.000115094	0.00187544	8	0	8	291
GO:0070372 regulation of ERK1 and ERK2 cascade	8	0.000115094	8.889	0.027	Biological Process	GO:0070372	regulation of ERK1 and ERK2 cascade	0.000115094	0.00187544	7	1	8	291
GO:0045582 positive regulation of T cell differentiation	5	0.000115494	5.556	0.053	Biological Process	GO:0045582	positive regulation of T cell differentiation	0.000115494	0.00187544	5	0	5	94
GO:0097529 myeloid leukocyte migration	7	0.000117499	7.778	0.032	Biological Process	GO:0097529	myeloid leukocyte migration	0.000117499	0.00189696	6	1	7	217
GO:0006953 acute-phase response	4	0.000119273	4.444	0.08	Biological Process	GO:0006953	acute-phase response	0.000119273	0.00191453	4	0	4	50
GO:0002274 myeloid leukocyte activation	12	0.0001206	13.333	0.018	Biological Process	GO:0002274	myeloid leukocyte activation	0.0001206	0.00192478	12	0	12	659
GO:0032943 mononuclear cell proliferation	8	0.000123529	8.889	0.027	Biological Process	GO:0032943	mononuclear cell proliferation	0.000123529	0.00196032	8	0	8	294
GO:0006468 protein phosphorylation	23	0.000130962	25.556	0.011	Biological Process	GO:0006468	protein phosphorylation	0.000130962	0.00206653	19	4	23	2012
GO:0045580 regulation of T cell differentiation	6	0.000132451	6.667	0.039	Biological Process	GO:0045580	regulation of T cell differentiation	0.000132451	0.00207828	6	0	6	154
GO:0002673 regulation of acute inflammatory response	6	0.000137228	6.667	0.039	Biological Process	GO:0002673	regulation of acute inflammatory response	0.000137228	0.00214122	5	1	6	155
GO:0046631 alpha-beta T cell activation	6	0.000142142	6.667	0.038	Biological Process	GO:0046631	alpha-beta T cell activation	0.000142142	0.00220519	6	0	6	156
GO:0030098 lymphocyte differentiation	9	0.000142907	10	0.023	Biological Process	GO:0030098	lymphocyte differentiation	0.000142907	0.00220519	9	0	9	384
GO:0045917 positive regulation of complement activation	2	0.000151662	2.222	0.5	Biological Process	GO:0045917	positive regulation of complement activation	0.000151662	0.00231471	2	0	2	4
GO:2000259 positive regulation of protein activation cascade	2	0.000151662	2.222	0.5	Biological Process	GO:2000259	positive regulation of protein activation cascade	0.000151662	0.00231471	2	0	2	4
GO:0000323 lytic vacuole	12	0.000207521	13.187	0.017	Cellular Component	GO:0000323	lytic vacuole	0.000207521	0.00245951	11	1	12	723
GO:0005764 lysosome	12	0.000207521	13.187	0.017	Cellular Component	GO:0005764	lysosome	0.000207521	0.00245951	11	1	12	723
GO:0098657 import into cell	15	0.00017291	16.667	0.015	Biological Process	GO:0098657	import into cell	0.00017291	0.00262466	13	2	15	1018
GO:0071556 integral component of lumenal side of endoplasmic reticulum membrane	3	0.000241806	3.297	0.12	Cellular Component	GO:0071556	integral component of lumenal side of endoplasmic reticulum membrane	0.000241806	0.00266821	3	0	3	25
GO:0098553 lumenal side of endoplasmic reticulum membrane	3	0.000241806	3.297	0.12	Cellular Component	GO:0098553	lumenal side of endoplasmic reticulum membrane	0.000241806	0.00266821	3	0	3	25
GO:0002824 positive regulation of adaptive immune response based on somatic recombination of immune receptors built from immunoglobulin superfamily domains	5	0.00017772	5.556	0.049	Biological Process	GO:0002824	positive regulation of adaptive immune response based on somatic recombination of immune receptors built from immunoglobulin superfamily domains	0.00017772	0.00268309	5	0	5	103
GO:0002827 positive regulation of T-helper 1 type immune response	3	0.00018125	3.333	0.136	Biological Process	GO:0002827	positive regulation of T-helper 1 type immune response	0.00018125	0.00270005	3	0	3	22
GO:0036499 PERK-mediated unfolded protein response	3	0.00018125	3.333	0.136	Biological Process	GO:0036499	PERK-mediated unfolded protein response	0.00018125	0.00270005	2	1	3	22
GO:0006875 cellular metal ion homeostasis	11	0.000181743	12.222	0.019	Biological Process	GO:0006875	cellular metal ion homeostasis	0.000181743	0.00270005	9	2	11	586
GO:0070371 ERK1 and ERK2 cascade	8	0.000185581	8.889	0.026	Biological Process	GO:0070371	ERK1 and ERK2 cascade	0.000185581	0.00274247	7	1	8	312
GO:0031325 positive regulation of cellular metabolic process	32	0.000186693	35.556	0.009	Biological Process	GO:0031325	positive regulation of cellular metabolic process	0.000186693	0.00274439	29	3	32	3401
GO:0019959 interleukin-8 binding	2	7.55038e-05	2.151	0.667	Molecular Function	GO:0019959	interleukin-8 binding	7.55038e-05	0.00277099	2	0	2	3
GO:0002791 regulation of peptide secretion	8	0.000193828	8.889	0.025	Biological Process	GO:0002791	regulation of peptide secretion	0.000193828	0.00283436	7	1	8	314
GO:0019882 antigen processing and presentation	7	0.000197222	7.778	0.03	Biological Process	GO:0019882	antigen processing and presentation	0.000197222	0.00286896	7	0	7	236
GO:0098796 membrane protein complex	16	0.000279545	17.582	0.013	Cellular Component	GO:0098796	membrane protein complex	0.000279545	0.00298181	12	4	16	1227
GO:0032612 interleukin-1 production	5	0.000212418	5.556	0.047	Biological Process	GO:0032612	interleukin-1 production	0.000212418	0.00305816	5	0	5	107
GO:0032652 regulation of interleukin-1 production	5	0.000212418	5.556	0.047	Biological Process	GO:0032652	regulation of interleukin-1 production	0.000212418	0.00305816	5	0	5	107
GO:0016477 cell migration	19	0.000220277	21.111	0.012	Biological Process	GO:0016477	cell migration	0.000220277	0.00312938	17	2	19	1540
GO:0070661 leukocyte proliferation	8	0.000220401	8.889	0.025	Biological Process	GO:0070661	leukocyte proliferation	0.000220401	0.00312938	8	0	8	320
GO:0002821 positive regulation of adaptive immune response	5	0.000221846	5.556	0.046	Biological Process	GO:0002821	positive regulation of adaptive immune response	0.000221846	0.00312938	5	0	5	108
GO:0045621 positive regulation of lymphocyte differentiation	5	0.000221846	5.556	0.046	Biological Process	GO:0045621	positive regulation of lymphocyte differentiation	0.000221846	0.00312938	5	0	5	108
GO:0030545 receptor regulator activity	11	9.71912e-05	11.828	0.02	Molecular Function	GO:0030545	receptor regulator activity	9.71912e-05	0.00324265	10	1	11	547
GO:0008285 negative regulation of cell proliferation	12	0.000234579	13.333	0.017	Biological Process	GO:0008285	negative regulation of cell proliferation	0.000234579	0.00329236	11	1	12	708
GO:0008284 positive regulation of cell proliferation	14	0.00024493	15.556	0.015	Biological Process	GO:0008284	positive regulation of cell proliferation	0.00024493	0.00342044	13	1	14	934
GO:0045766 positive regulation of angiogenesis	6	0.00024924	6.667	0.035	Biological Process	GO:0045766	positive regulation of angiogenesis	0.00024924	0.00346333	6	0	6	173
GO:0050728 negative regulation of inflammatory response	8	0.000260421	8.889	0.024	Biological Process	GO:0050728	negative regulation of inflammatory response	0.000260421	0.00360077	7	1	8	328
GO:0002478 antigen processing and presentation of exogenous peptide antigen	6	0.000265156	6.667	0.034	Biological Process	GO:0002478	antigen processing and presentation of exogenous peptide antigen	0.000265156	0.00362159	6	0	6	175
GO:0032103 positive regulation of response to external stimulus	8	0.000265817	8.889	0.024	Biological Process	GO:0032103	positive regulation of response to external stimulus	0.000265817	0.00362159	8	0	8	329
GO:0032496 response to lipopolysaccharide	8	0.000265817	8.889	0.024	Biological Process	GO:0032496	response to lipopolysaccharide	0.000265817	0.00362159	8	0	8	329
GO:0032649 regulation of interferon-gamma production	5	0.000273862	5.556	0.044	Biological Process	GO:0032649	regulation of interferon-gamma production	0.000273862	0.0037131	5	0	5	113
GO:0006898 receptor-mediated endocytosis	8	0.000276885	8.889	0.024	Biological Process	GO:0006898	receptor-mediated endocytosis	0.000276885	0.00373205	8	0	8	331
GO:0001525 angiogenesis	10	0.000277933	11.111	0.019	Biological Process	GO:0001525	angiogenesis	0.000277933	0.00373205	10	0	10	515
GO:0032609 interferon-gamma production	5	0.00028529	5.556	0.044	Biological Process	GO:0032609	interferon-gamma production	0.00028529	0.00381251	5	0	5	114
GO:0055082 cellular chemical homeostasis	13	0.000289826	14.444	0.016	Biological Process	GO:0055082	cellular chemical homeostasis	0.000289826	0.00385468	11	2	13	835
GO:0032757 positive regulation of interleukin-8 production	4	0.00029339	4.444	0.063	Biological Process	GO:0032757	positive regulation of interleukin-8 production	0.00029339	0.0038836	4	0	4	63
GO:0051897 positive regulation of protein kinase B signaling	6	0.000299383	6.667	0.034	Biological Process	GO:0051897	positive regulation of protein kinase B signaling	0.000299383	0.00393543	4	2	6	179
GO:0031349 positive regulation of defense response	10	0.000300124	11.111	0.019	Biological Process	GO:0031349	positive regulation of defense response	0.000300124	0.00393543	10	0	10	520
GO:0072676 lymphocyte migration	5	0.000309228	5.556	0.043	Biological Process	GO:0072676	lymphocyte migration	0.000309228	0.00403586	4	1	5	116
GO:0048878 chemical homeostasis	16	0.000313789	17.778	0.013	Biological Process	GO:0048878	chemical homeostasis	0.000313789	0.00407634	14	2	16	1198
GO:0032102 negative regulation of response to external stimulus	10	0.00031893	11.111	0.019	Biological Process	GO:0032102	negative regulation of response to external stimulus	0.00031893	0.00412394	8	2	10	524
GO:0048870 cell motility	20	0.000325389	22.222	0.012	Biological Process	GO:0048870	cell motility	0.000325389	0.00416886	18	2	20	1722
GO:0051674 localization of cell	20	0.000325389	22.222	0.012	Biological Process	GO:0051674	localization of cell	0.000325389	0.00416886	18	2	20	1722
GO:0002695 negative regulation of leukocyte activation	6	0.000327258	6.667	0.033	Biological Process	GO:0002695	negative regulation of leukocyte activation	0.000327258	0.00417366	6	0	6	182
GO:0019884 antigen processing and presentation of exogenous antigen	6	0.000336988	6.667	0.033	Biological Process	GO:0019884	antigen processing and presentation of exogenous antigen	0.000336988	0.00425886	6	0	6	183
GO:0045619 regulation of lymphocyte differentiation	6	0.000336988	6.667	0.033	Biological Process	GO:0045619	regulation of lymphocyte differentiation	0.000336988	0.00425886	6	0	6	183
GO:0030072 peptide hormone secretion	7	0.000347058	7.778	0.027	Biological Process	GO:0030072	peptide hormone secretion	0.000347058	0.00436636	6	1	7	259
GO:0030669 clathrin-coated endocytic vesicle membrane	4	0.000429636	4.396	0.056	Cellular Component	GO:0030669	clathrin-coated endocytic vesicle membrane	0.000429636	0.00439434	4	0	4	72
GO:0070062 extracellular exosome	22	0.000439494	24.176	0.01	Cellular Component	GO:0070062	extracellular exosome	0.000439494	0.00439434	17	5	22	2112
GO:0030659 cytoplasmic vesicle membrane	12	0.000453166	13.187	0.015	Cellular Component	GO:0030659	cytoplasmic vesicle membrane	0.000453166	0.00439434	12	0	12	788
GO:0046635 positive regulation of alpha-beta T cell activation	4	0.0003509	4.444	0.061	Biological Process	GO:0046635	positive regulation of alpha-beta T cell activation	0.0003509	0.00439491	4	0	4	66
GO:0050868 negative regulation of T cell activation	5	0.000361645	5.556	0.042	Biological Process	GO:0050868	negative regulation of T cell activation	0.000361645	0.00450926	5	0	5	120
GO:0070162 adiponectin secretion	2	0.000376655	2.222	0.333	Biological Process	GO:0070162	adiponectin secretion	0.000376655	0.00465485	2	0	2	6
GO:0070163 regulation of adiponectin secretion	2	0.000376655	2.222	0.333	Biological Process	GO:0070163	regulation of adiponectin secretion	0.000376655	0.00465485	2	0	2	6
GO:1903561 extracellular vesicle	22	0.000503988	24.176	0.01	Cellular Component	GO:1903561	extracellular vesicle	0.000503988	0.00466784	17	5	22	2133
GO:0043230 extracellular organelle	22	0.000510545	24.176	0.01	Cellular Component	GO:0043230	extracellular organelle	0.000510545	0.00466784	17	5	22	2135
GO:0002237 response to molecule of bacterial origin	8	0.000379749	8.889	0.023	Biological Process	GO:0002237	response to molecule of bacterial origin	0.000379749	0.00467241	8	0	8	347
GO:0046888 negative regulation of hormone secretion	4	0.000393457	4.444	0.059	Biological Process	GO:0046888	negative regulation of hormone secretion	0.000393457	0.00481985	4	0	4	68
GO:0016310 phosphorylation	25	0.000411773	27.778	0.01	Biological Process	GO:0016310	phosphorylation	0.000411773	0.0050222	20	5	25	2466
GO:0051173 positive regulation of nitrogen compound metabolic process	30	0.000415894	33.333	0.009	Biological Process	GO:0051173	positive regulation of nitrogen compound metabolic process	0.000415894	0.0050461	27	3	30	3231
GO:0002675 positive regulation of acute inflammatory response	3	0.000419154	3.333	0.103	Biological Process	GO:0002675	positive regulation of acute inflammatory response	0.000419154	0.0050461	3	0	3	29
GO:0002825 regulation of T-helper 1 type immune response	3	0.000419154	3.333	0.103	Biological Process	GO:0002825	regulation of T-helper 1 type immune response	0.000419154	0.0050461	3	0	3	29
GO:0012506 vesicle membrane	12	0.000578863	13.187	0.015	Cellular Component	GO:0012506	vesicle membrane	0.000578863	0.00514545	12	0	12	810
GO:0010604 positive regulation of macromolecule metabolic process	31	0.000429277	34.444	0.009	Biological Process	GO:0010604	positive regulation of macromolecule metabolic process	0.000429277	0.00514579	28	3	31	3395
GO:0042325 regulation of phosphorylation	19	0.000432013	21.111	0.012	Biological Process	GO:0042325	regulation of phosphorylation	0.000432013	0.00514995	17	2	19	1624
GO:0002757 immune response-activating signal transduction	11	0.000434702	12.222	0.017	Biological Process	GO:0002757	immune response-activating signal transduction	0.000434702	0.00514995	11	0	11	649
GO:0002285 lymphocyte activation involved in immune response	6	0.000435155	6.667	0.031	Biological Process	GO:0002285	lymphocyte activation involved in immune response	0.000435155	0.00514995	6	0	6	192
GO:0032732 positive regulation of interleukin-1 production	4	0.00043958	4.444	0.057	Biological Process	GO:0032732	positive regulation of interleukin-1 production	0.00043958	0.00518037	4	0	4	70
GO:0048002 antigen processing and presentation of peptide antigen	6	0.000447309	6.667	0.031	Biological Process	GO:0048002	antigen processing and presentation of peptide antigen	0.000447309	0.00522734	6	0	6	193
GO:1904018 positive regulation of vasculature development	6	0.000447309	6.667	0.031	Biological Process	GO:1904018	positive regulation of vasculature development	0.000447309	0.00522734	6	0	6	193
GO:0006874 cellular calcium ion homeostasis	9	0.00046756	10	0.02	Biological Process	GO:0006874	cellular calcium ion homeostasis	0.00046756	0.00544123	8	1	9	451
GO:0005773 vacuole	12	0.000631331	13.187	0.015	Cellular Component	GO:0005773	vacuole	0.000631331	0.00546016	11	1	12	818
GO:0050731 positive regulation of peptidyl-tyrosine phosphorylation	6	0.000472411	6.667	0.031	Biological Process	GO:0050731	positive regulation of peptidyl-tyrosine phosphorylation	0.000472411	0.00547487	6	0	6	195
GO:0055065 metal ion homeostasis	11	0.00050044	12.222	0.017	Biological Process	GO:0055065	metal ion homeostasis	0.00050044	0.00577574	9	2	11	660
GO:0090022 regulation of neutrophil chemotaxis	3	0.00051186	3.333	0.097	Biological Process	GO:0090022	regulation of neutrophil chemotaxis	0.00051186	0.00588323	2	1	3	31
GO:0002521 leukocyte differentiation	10	0.000529755	11.111	0.018	Biological Process	GO:0002521	leukocyte differentiation	0.000529755	0.00606396	9	1	10	559
GO:0030003 cellular cation homeostasis	11	0.000532972	12.222	0.017	Biological Process	GO:0030003	cellular cation homeostasis	0.000532972	0.00607588	9	2	11	665
GO:0016493 C-C chemokine receptor activity	3	0.000205461	3.226	0.13	Molecular Function	GO:0016493	C-C chemokine receptor activity	0.000205461	0.00611725	3	0	3	23
GO:0019957 C-C chemokine binding	3	0.000233955	3.226	0.125	Molecular Function	GO:0019957	C-C chemokine binding	0.000233955	0.00611725	3	0	3	24
GO:0038187 pattern recognition receptor activity	3	0.000233955	3.226	0.125	Molecular Function	GO:0038187	pattern recognition receptor activity	0.000233955	0.00611725	3	0	3	24
GO:0001851 complement component C3b binding	2	0.000250024	2.151	0.4	Molecular Function	GO:0001851	complement component C3b binding	0.000250024	0.00611725	2	0	2	5
GO:1903038 negative regulation of leukocyte cell-cell adhesion	5	0.00054063	5.556	0.038	Biological Process	GO:1903038	negative regulation of leukocyte cell-cell adhesion	0.00054063	0.00613812	5	0	5	131
GO:0002862 negative regulation of inflammatory response to antigenic stimulus	6	0.000554364	6.667	0.03	Biological Process	GO:0002862	negative regulation of inflammatory response to antigenic stimulus	0.000554364	0.00626858	5	1	6	201
GO:0055074 calcium ion homeostasis	9	0.000564818	10	0.019	Biological Process	GO:0055074	calcium ion homeostasis	0.000564818	0.00636104	8	1	9	463
GO:0010827 regulation of glucose transmembrane transport	4	0.000571593	4.444	0.053	Biological Process	GO:0010827	regulation of glucose transmembrane transport	0.000571593	0.00638584	4	0	4	75
GO:0051785 positive regulation of nuclear division	4	0.000571593	4.444	0.053	Biological Process	GO:0051785	positive regulation of nuclear division	0.000571593	0.00638584	3	1	4	75
GO:0001637 G protein-coupled chemoattractant receptor activity	3	0.000298344	3.226	0.115	Molecular Function	GO:0001637	G protein-coupled chemoattractant receptor activity	0.000298344	0.00644073	3	0	3	26
GO:0004950 chemokine receptor activity	3	0.000298344	3.226	0.115	Molecular Function	GO:0004950	chemokine receptor activity	0.000298344	0.00644073	3	0	3	26
GO:0050866 negative regulation of cell activation	6	0.000584007	6.667	0.03	Biological Process	GO:0050866	negative regulation of cell activation	0.000584007	0.00649853	6	0	6	203
GO:0051179 localization	50	0.000587774	55.556	0.007	Biological Process	GO:0051179	localization	0.000587774	0.0065145	43	7	50	6771
GO:0002429 immune response-activating cell surface receptor signaling pathway	9	0.000600711	10	0.019	Biological Process	GO:0002429	immune response-activating cell surface receptor signaling pathway	0.000600711	0.0066168	9	0	9	467
GO:0001818 negative regulation of cytokine production	7	0.000601742	7.778	0.025	Biological Process	GO:0001818	negative regulation of cytokine production	0.000601742	0.0066168	7	0	7	284
GO:0051094 positive regulation of developmental process	17	0.000614602	18.889	0.012	Biological Process	GO:0051094	positive regulation of developmental process	0.000614602	0.0067317	15	2	17	1403
GO:0051704 multi-organism process	27	0.000630406	30	0.01	Biological Process	GO:0051704	multi-organism process	0.000630406	0.00687783	25	2	27	2840
GO:0040012 regulation of locomotion	14	0.000636088	15.556	0.014	Biological Process	GO:0040012	regulation of locomotion	0.000636088	0.00691282	12	2	14	1027
GO:0006873 cellular ion homeostasis	11	0.0006414	12.222	0.016	Biological Process	GO:0006873	cellular ion homeostasis	0.0006414	0.00694352	9	2	11	680
GO:1901701 cellular response to oxygen-containing compound	15	0.000662178	16.667	0.013	Biological Process	GO:1901701	cellular response to oxygen-containing compound	0.000662178	0.00712771	13	2	15	1155
GO:0002685 regulation of leukocyte migration	6	0.000663517	6.667	0.029	Biological Process	GO:0002685	regulation of leukocyte migration	0.000663517	0.00712771	5	1	6	208
GO:0002764 immune response-regulating signaling pathway	11	0.000673243	12.222	0.016	Biological Process	GO:0002764	immune response-regulating signaling pathway	0.000673243	0.00720448	11	0	11	684
GO:0032501 multicellular organismal process	55	0.000678076	61.111	0.007	Biological Process	GO:0032501	multicellular organismal process	0.000678076	0.0072285	48	7	55	7767
GO:1903530 regulation of secretion by cell	10	0.000695161	11.111	0.017	Biological Process	GO:1903530	regulation of secretion by cell	0.000695161	0.00730126	9	1	10	579
GO:0002840 regulation of T cell mediated immune response to tumor cell	2	0.000698454	2.222	0.25	Biological Process	GO:0002840	regulation of T cell mediated immune response to tumor cell	0.000698454	0.00730126	2	0	2	8
GO:0033029 regulation of neutrophil apoptotic process	2	0.000698454	2.222	0.25	Biological Process	GO:0033029	regulation of neutrophil apoptotic process	0.000698454	0.00730126	2	0	2	8
GO:0040017 positive regulation of locomotion	10	0.000704441	11.111	0.017	Biological Process	GO:0040017	positive regulation of locomotion	0.000704441	0.00730126	9	1	10	580
GO:0032635 interleukin-6 production	5	0.000707621	5.556	0.036	Biological Process	GO:0032635	interleukin-6 production	0.000707621	0.00730126	5	0	5	139
GO:0032675 regulation of interleukin-6 production	5	0.000707621	5.556	0.036	Biological Process	GO:0032675	regulation of interleukin-6 production	0.000707621	0.00730126	5	0	5	139
GO:1903531 negative regulation of secretion by cell	5	0.000707621	5.556	0.036	Biological Process	GO:1903531	negative regulation of secretion by cell	0.000707621	0.00730126	5	0	5	139
GO:0019220 regulation of phosphate metabolic process	20	0.000708428	22.222	0.011	Biological Process	GO:0019220	regulation of phosphate metabolic process	0.000708428	0.00730126	18	2	20	1829
GO:0051174 regulation of phosphorus metabolic process	20	0.000708428	22.222	0.011	Biological Process	GO:0051174	regulation of phosphorus metabolic process	0.000708428	0.00730126	18	2	20	1829
GO:0045730 respiratory burst	3	0.00073446	3.333	0.086	Biological Process	GO:0045730	respiratory burst	0.00073446	0.00754172	3	0	3	35
GO:0019958 C-X-C chemokine binding	2	0.000373801	2.151	0.333	Molecular Function	GO:0019958	C-X-C chemokine binding	0.000373801	0.00762139	2	0	2	6
GO:0065008 regulation of biological quality	35	0.000745987	38.889	0.008	Biological Process	GO:0065008	regulation of biological quality	0.000745987	0.00763202	30	5	35	4160
GO:0019722 calcium-mediated signaling	6	0.000751183	6.667	0.028	Biological Process	GO:0019722	calcium-mediated signaling	0.000751183	0.00765713	6	0	6	213
GO:0045334 clathrin-coated endocytic vesicle	4	0.000957162	4.396	0.045	Cellular Component	GO:0045334	clathrin-coated endocytic vesicle	0.000957162	0.00806032	4	0	4	89
GO:0072503 cellular divalent inorganic cation homeostasis	9	0.000821239	10	0.018	Biological Process	GO:0072503	cellular divalent inorganic cation homeostasis	0.000821239	0.0083408	8	1	9	488
GO:0051246 regulation of protein metabolic process	27	0.000857737	30	0.009	Biological Process	GO:0051246	regulation of protein metabolic process	0.000857737	0.00867993	23	4	27	2896
GO:0032637 interleukin-8 production	4	0.000876485	4.444	0.048	Biological Process	GO:0032637	interleukin-8 production	0.000876485	0.00877428	4	0	4	84
GO:0032677 regulation of interleukin-8 production	4	0.000876485	4.444	0.048	Biological Process	GO:0032677	regulation of interleukin-8 production	0.000876485	0.00877428	4	0	4	84
GO:0050886 endocrine process	4	0.000876485	4.444	0.048	Biological Process	GO:0050886	endocrine process	0.000876485	0.00877428	4	0	4	84
GO:0090276 regulation of peptide hormone secretion	6	0.000888679	6.667	0.027	Biological Process	GO:0090276	regulation of peptide hormone secretion	0.000888679	0.00883347	5	1	6	220
GO:0001781 neutrophil apoptotic process	2	0.000895049	2.222	0.222	Biological Process	GO:0001781	neutrophil apoptotic process	0.000895049	0.00883347	2	0	2	9
GO:0002424 T cell mediated immune response to tumor cell	2	0.000895049	2.222	0.222	Biological Process	GO:0002424	T cell mediated immune response to tumor cell	0.000895049	0.00883347	2	0	2	9
GO:1903431 positive regulation of cell maturation	2	0.000895049	2.222	0.222	Biological Process	GO:1903431	positive regulation of cell maturation	0.000895049	0.00883347	1	1	2	9
GO:0016064 immunoglobulin mediated immune response	6	0.000909807	6.667	0.027	Biological Process	GO:0016064	immunoglobulin mediated immune response	0.000909807	0.0089475	5	1	6	221
GO:0042554 superoxide anion generation	3	0.000936325	3.333	0.079	Biological Process	GO:0042554	superoxide anion generation	0.000936325	0.00917303	3	0	3	38
GO:0009893 positive regulation of metabolic process	32	0.000939308	35.556	0.009	Biological Process	GO:0009893	positive regulation of metabolic process	0.000939308	0.00917303	29	3	32	3712
GO:0005126 cytokine receptor binding	7	0.000477436	7.527	0.026	Molecular Function	GO:0005126	cytokine receptor binding	0.000477436	0.00922204	7	0	7	274
GO:0045765 regulation of angiogenesis	7	0.000950378	7.778	0.023	Biological Process	GO:0045765	regulation of angiogenesis	0.000950378	0.0092488	7	0	7	307
GO:0048514 blood vessel morphogenesis	10	0.000959919	11.111	0.017	Biological Process	GO:0048514	blood vessel morphogenesis	0.000959919	0.00930922	10	0	10	604
GO:0033993 response to lipid	13	0.000966184	14.444	0.014	Biological Process	GO:0033993	response to lipid	0.000966184	0.00933755	11	2	13	949
GO:0019724 B cell mediated immunity	6	0.000975522	6.667	0.027	Biological Process	GO:0019724	B cell mediated immunity	0.000975522	0.00939529	5	1	6	224
GO:0002768 immune response-regulating cell surface receptor signaling pathway	9	0.00100203	10	0.018	Biological Process	GO:0002768	immune response-regulating cell surface receptor signaling pathway	0.00100203	0.00961738	9	0	9	502
GO:0032879 regulation of localization	26	0.00101298	28.889	0.009	Biological Process	GO:0032879	regulation of localization	0.00101298	0.00966365	22	4	26	2772
GO:2000145 regulation of cell motility	13	0.00101377	14.444	0.014	Biological Process	GO:2000145	regulation of cell motility	0.00101377	0.00966365	11	2	13	954
GO:0060333 interferon-gamma-mediated signaling pathway	4	0.0010431	4.444	0.045	Biological Process	GO:0060333	interferon-gamma-mediated signaling pathway	0.0010431	0.00990942	4	0	4	88
GO:0072507 divalent inorganic cation homeostasis	9	0.00107395	10	0.018	Biological Process	GO:0072507	divalent inorganic cation homeostasis	0.00107395	0.0101679	8	1	9	507
GO:0005102 signaling receptor binding	19	0.000558019	20.43	0.011	Molecular Function	GO:0005102	signaling receptor binding	0.000558019	0.0102397	17	2	19	1661
GO:0045429 positive regulation of nitric oxide biosynthetic process	3	0.0010886	3.333	0.075	Biological Process	GO:0045429	positive regulation of nitric oxide biosynthetic process	0.0010886	0.0102719	3	0	3	40
GO:0060353 regulation of cell adhesion molecule production	2	0.00111512	2.222	0.2	Biological Process	GO:0060353	regulation of cell adhesion molecule production	0.00111512	0.0104866	2	0	2	10
GO:0051250 negative regulation of lymphocyte activation	5	0.00112111	5.556	0.032	Biological Process	GO:0051250	negative regulation of lymphocyte activation	0.00112111	0.0105075	5	0	5	154
GO:0019956 chemokine binding	3	0.000610251	3.226	0.091	Molecular Function	GO:0019956	chemokine binding	0.000610251	0.0106649	3	0	3	33
GO:1902622 regulation of neutrophil migration	3	0.00117026	3.333	0.073	Biological Process	GO:1902622	regulation of neutrophil migration	0.00117026	0.0108938	2	1	3	41
GO:1904407 positive regulation of nitric oxide metabolic process	3	0.00117026	3.333	0.073	Biological Process	GO:1904407	positive regulation of nitric oxide metabolic process	0.00117026	0.0108938	3	0	3	41
GO:0032611 interleukin-1 beta production	4	0.00118182	4.444	0.044	Biological Process	GO:0032611	interleukin-1 beta production	0.00118182	0.0108938	4	0	4	91
GO:0032651 regulation of interleukin-1 beta production	4	0.00118182	4.444	0.044	Biological Process	GO:0032651	regulation of interleukin-1 beta production	0.00118182	0.0108938	4	0	4	91
GO:0032755 positive regulation of interleukin-6 production	4	0.00118182	4.444	0.044	Biological Process	GO:0032755	positive regulation of interleukin-6 production	0.00118182	0.0108938	4	0	4	91
GO:0002706 regulation of lymphocyte mediated immunity	5	0.0011874	5.556	0.032	Biological Process	GO:0002706	regulation of lymphocyte mediated immunity	0.0011874	0.0109093	5	0	5	156
GO:0016494 C-X-C chemokine receptor activity	2	0.000693177	2.151	0.25	Molecular Function	GO:0016494	C-X-C chemokine receptor activity	0.000693177	0.0110607	2	0	2	8
GO:0032395 MHC class II receptor activity	2	0.000693177	2.151	0.25	Molecular Function	GO:0032395	MHC class II receptor activity	0.000693177	0.0110607	2	0	2	8
GO:0006897 endocytosis	12	0.00121201	13.333	0.014	Biological Process	GO:0006897	endocytosis	0.00121201	0.0110989	12	0	12	852
GO:0051896 regulation of protein kinase B signaling	6	0.0012213	6.667	0.026	Biological Process	GO:0051896	regulation of protein kinase B signaling	0.0012213	0.0111473	4	2	6	234
GO:0048534 hematopoietic or lymphoid organ development	13	0.00123572	14.444	0.013	Biological Process	GO:0048534	hematopoietic or lymphoid organ development	0.00123572	0.0112423	11	2	13	975
GO:0055080 cation homeostasis	11	0.00130491	12.222	0.015	Biological Process	GO:0055080	cation homeostasis	0.00130491	0.0118332	9	2	11	742
GO:0050793 regulation of developmental process	25	0.00132818	27.778	0.009	Biological Process	GO:0050793	regulation of developmental process	0.00132818	0.0120052	22	3	25	2668
GO:0032268 regulation of cellular protein metabolic process	25	0.00134986	27.778	0.009	Biological Process	GO:0032268	regulation of cellular protein metabolic process	0.00134986	0.0121564	22	3	25	2671
GO:0051049 regulation of transport	19	0.00135361	21.111	0.011	Biological Process	GO:0051049	regulation of transport	0.00135361	0.0121564	17	2	19	1784
GO:0045916 negative regulation of complement activation	2	0.00135843	2.222	0.182	Biological Process	GO:0045916	negative regulation of complement activation	0.00135843	0.0121606	2	0	2	11
GO:1902107 positive regulation of leukocyte differentiation	5	0.00136583	5.556	0.031	Biological Process	GO:1902107	positive regulation of leukocyte differentiation	0.00136583	0.0121718	5	0	5	161
GO:0030335 positive regulation of cell migration	9	0.00136841	10	0.017	Biological Process	GO:0030335	positive regulation of cell migration	0.00136841	0.0121718	8	1	9	525
GO:0043020 NADPH oxidase complex	2	0.00151683	2.198	0.167	Cellular Component	GO:0043020	NADPH oxidase complex	0.00151683	0.0124458	2	0	2	12
GO:2000273 positive regulation of signaling receptor activity	3	0.00143808	3.333	0.068	Biological Process	GO:2000273	positive regulation of signaling receptor activity	0.00143808	0.0127093	3	0	3	44
GO:2001239 regulation of extrinsic apoptotic signaling pathway in absence of ligand	3	0.00143808	3.333	0.068	Biological Process	GO:2001239	regulation of extrinsic apoptotic signaling pathway in absence of ligand	0.00143808	0.0127093	2	1	3	44
GO:0002700 regulation of production of molecular mediator of immune response	5	0.00144248	5.556	0.031	Biological Process	GO:0002700	regulation of production of molecular mediator of immune response	0.00144248	0.0127093	5	0	5	163
GO:0051048 negative regulation of secretion	5	0.00148197	5.556	0.03	Biological Process	GO:0051048	negative regulation of secretion	0.00148197	0.0129857	5	0	5	164
GO:0098771 inorganic ion homeostasis	11	0.00148315	12.222	0.015	Biological Process	GO:0098771	inorganic ion homeostasis	0.00148315	0.0129857	9	2	11	754
GO:0019886 antigen processing and presentation of exogenous peptide antigen via MHC class II	4	0.00149718	4.444	0.041	Biological Process	GO:0019886	antigen processing and presentation of exogenous peptide antigen via MHC class II	0.00149718	0.0130676	4	0	4	97
GO:0051046 regulation of secretion	10	0.00155241	11.111	0.016	Biological Process	GO:0051046	regulation of secretion	0.00155241	0.0135074	9	1	10	644
GO:0002430 complement receptor mediated signaling pathway	2	0.00162475	2.222	0.167	Biological Process	GO:0002430	complement receptor mediated signaling pathway	0.00162475	0.0140493	2	0	2	12
GO:0072683 T cell extravasation	2	0.00162475	2.222	0.167	Biological Process	GO:0072683	T cell extravasation	0.00162475	0.0140493	2	0	2	12
GO:0009967 positive regulation of signal transduction	18	0.001651	20	0.011	Biological Process	GO:0009967	positive regulation of signal transduction	0.001651	0.0142322	16	2	18	1673
GO:0002377 immunoglobulin production	4	0.00167498	4.444	0.04	Biological Process	GO:0002377	immunoglobulin production	0.00167498	0.0143945	4	0	4	100
GO:0008528 G protein-coupled peptide receptor activity	5	0.00095293	5.376	0.034	Molecular Function	GO:0008528	G protein-coupled peptide receptor activity	0.00095293	0.0145719	4	1	5	149
GO:0002495 antigen processing and presentation of peptide antigen via MHC class II	4	0.00173737	4.444	0.04	Biological Process	GO:0002495	antigen processing and presentation of peptide antigen via MHC class II	0.00173737	0.0148469	4	0	4	101
GO:1901342 regulation of vasculature development	7	0.00173825	7.778	0.021	Biological Process	GO:1901342	regulation of vasculature development	0.00173825	0.0148469	7	0	7	341
GO:0030334 regulation of cell migration	12	0.00175414	13.333	0.013	Biological Process	GO:0030334	regulation of cell migration	0.00175414	0.0149369	10	2	12	890
GO:0004930 G protein-coupled receptor activity	12	0.00102768	12.903	0.014	Molecular Function	GO:0004930	G protein-coupled receptor activity	0.00102768	0.0150432	11	1	12	838
GO:0001653 peptide receptor activity	5	0.00107277	5.376	0.033	Molecular Function	GO:0001653	peptide receptor activity	0.00107277	0.0150432	4	1	5	153
GO:0019864 IgG binding	2	0.00110672	2.151	0.2	Molecular Function	GO:0019864	IgG binding	0.00110672	0.0150432	2	0	2	10
GO:0002456 T cell mediated immunity	4	0.00180135	4.444	0.039	Biological Process	GO:0002456	T cell mediated immunity	0.00180135	0.0152923	4	0	4	102
GO:0007267 cell-cell signaling	18	0.00182445	20	0.011	Biological Process	GO:0007267	cell-cell signaling	0.00182445	0.0154414	16	2	18	1688
GO:0060986 endocrine hormone secretion	3	0.00185081	3.333	0.062	Biological Process	GO:0060986	endocrine hormone secretion	0.00185081	0.0156173	3	0	3	48
GO:2000147 positive regulation of cell motility	9	0.00185921	10	0.016	Biological Process	GO:2000147	positive regulation of cell motility	0.00185921	0.0156409	8	1	9	549
GO:0046634 regulation of alpha-beta T cell activation	4	0.00186695	4.444	0.039	Biological Process	GO:0046634	regulation of alpha-beta T cell activation	0.00186695	0.0156588	4	0	4	103
GO:0045741 positive regulation of epidermal growth factor-activated receptor activity	2	0.00191383	2.222	0.154	Biological Process	GO:0045741	positive regulation of epidermal growth factor-activated receptor activity	0.00191383	0.0159562	2	0	2	13
GO:0060352 cell adhesion molecule production	2	0.00191383	2.222	0.154	Biological Process	GO:0060352	cell adhesion molecule production	0.00191383	0.0159562	2	0	2	13
GO:0051302 regulation of cell division	5	0.00192201	5.556	0.029	Biological Process	GO:0051302	regulation of cell division	0.00192201	0.0159767	3	2	5	174
GO:0002275 myeloid cell activation involved in immune response	9	0.00192939	10	0.016	Biological Process	GO:0002275	myeloid cell activation involved in immune response	0.00192939	0.0159828	9	0	9	552
GO:0002504 antigen processing and presentation of peptide or polysaccharide antigen via MHC class II	4	0.00193419	4.444	0.038	Biological Process	GO:0002504	antigen processing and presentation of peptide or polysaccharide antigen via MHC class II	0.00193419	0.0159828	4	0	4	104
GO:0019932 second-messenger-mediated signaling	8	0.00197324	8.889	0.018	Biological Process	GO:0019932	second-messenger-mediated signaling	0.00197324	0.0162574	7	1	8	448
GO:0002520 immune system development	13	0.00198305	14.444	0.013	Biological Process	GO:0002520	immune system development	0.00198305	0.0162902	11	2	13	1028
GO:0010647 positive regulation of cell communication	19	0.00205434	21.111	0.01	Biological Process	GO:0010647	positive regulation of cell communication	0.00205434	0.0168263	17	2	19	1849
GO:0071622 regulation of granulocyte chemotaxis	3	0.00208211	3.333	0.06	Biological Process	GO:0071622	regulation of granulocyte chemotaxis	0.00208211	0.0169649	2	1	3	50
GO:0050730 regulation of peptidyl-tyrosine phosphorylation	6	0.0020834	6.667	0.023	Biological Process	GO:0050730	regulation of peptidyl-tyrosine phosphorylation	0.0020834	0.0169649	6	0	6	260
GO:0004875 complement receptor activity	2	0.00134821	2.151	0.182	Molecular Function	GO:0004875	complement receptor activity	0.00134821	0.0170619	2	0	2	11
GO:0016175 superoxide-generating NADPH oxidase activity	2	0.00134821	2.151	0.182	Molecular Function	GO:0016175	superoxide-generating NADPH oxidase activity	0.00134821	0.0170619	2	0	2	11
GO:0023056 positive regulation of signaling	19	0.00213233	21.111	0.01	Biological Process	GO:0023056	positive regulation of signaling	0.00213233	0.0173128	17	2	19	1855
GO:1904659 glucose transmembrane transport	4	0.00214595	4.444	0.037	Biological Process	GO:1904659	glucose transmembrane transport	0.00214595	0.0173729	4	0	4	107
GO:0035556 intracellular signal transduction	26	0.00218025	28.889	0.009	Biological Process	GO:0035556	intracellular signal transduction	0.00218025	0.0175995	24	2	26	2920
GO:2000351 regulation of endothelial cell apoptotic process	3	0.00220418	3.333	0.059	Biological Process	GO:2000351	regulation of endothelial cell apoptotic process	0.00220418	0.0177414	3	0	3	51
GO:0051270 regulation of cellular component movement	13	0.00221475	14.444	0.012	Biological Process	GO:0051270	regulation of cellular component movement	0.00221475	0.0177591	11	2	13	1041
GO:0032725 positive regulation of granulocyte macrophage colony-stimulating factor production	2	0.00222545	2.222	0.143	Biological Process	GO:0032725	positive regulation of granulocyte macrophage colony-stimulating factor production	0.00222545	0.0177591	2	0	2	14
GO:0071639 positive regulation of monocyte chemotactic protein-1 production	2	0.00222545	2.222	0.143	Biological Process	GO:0071639	positive regulation of monocyte chemotactic protein-1 production	0.00222545	0.0177591	2	0	2	14
GO:0009891 positive regulation of biosynthetic process	20	0.00224347	22.222	0.01	Biological Process	GO:0009891	positive regulation of biosynthetic process	0.00224347	0.0178519	19	1	20	2009
GO:0030449 regulation of complement activation	4	0.0022957	4.444	0.037	Biological Process	GO:0030449	regulation of complement activation	0.0022957	0.0182156	3	1	4	109
GO:0051272 positive regulation of cellular component movement	9	0.0023129	10	0.016	Biological Process	GO:0051272	positive regulation of cellular component movement	0.0023129	0.0183001	8	1	9	567
GO:0071347 cellular response to interleukin-1	5	0.00233757	5.556	0.027	Biological Process	GO:0071347	cellular response to interleukin-1	0.00233757	0.018443	5	0	5	182
GO:0031399 regulation of protein modification process	19	0.00238159	21.111	0.01	Biological Process	GO:0031399	regulation of protein modification process	0.00238159	0.0187374	17	2	19	1873
GO:0030665 clathrin-coated vesicle membrane	4	0.00238416	4.396	0.035	Cellular Component	GO:0030665	clathrin-coated vesicle membrane	0.00238416	0.0190733	4	0	4	114
GO:0002286 T cell activation involved in immune response	4	0.00245251	4.444	0.036	Biological Process	GO:0002286	T cell activation involved in immune response	0.00245251	0.0190767	4	0	4	111
GO:0008645 hexose transmembrane transport	4	0.00245251	4.444	0.036	Biological Process	GO:0008645	hexose transmembrane transport	0.00245251	0.0190767	4	0	4	111
GO:0002381 immunoglobulin production involved in immunoglobulin mediated immune response	3	0.00246145	3.333	0.057	Biological Process	GO:0002381	immunoglobulin production involved in immunoglobulin mediated immune response	0.00246145	0.0190767	3	0	3	53
GO:0006968 cellular defense response	3	0.00246145	3.333	0.057	Biological Process	GO:0006968	cellular defense response	0.00246145	0.0190767	3	0	3	53
GO:0006984 ER-nucleus signaling pathway	3	0.00246145	3.333	0.057	Biological Process	GO:0006984	ER-nucleus signaling pathway	0.00246145	0.0190767	2	1	3	53
GO:0001568 blood vessel development	10	0.0024657	11.111	0.015	Biological Process	GO:0001568	blood vessel development	0.0024657	0.0190767	10	0	10	686
GO:0010469 regulation of signaling receptor activity	5	0.0025091	5.556	0.027	Biological Process	GO:0010469	regulation of signaling receptor activity	0.0025091	0.0193056	4	1	5	185
GO:0022408 negative regulation of cell-cell adhesion	5	0.0025091	5.556	0.027	Biological Process	GO:0022408	negative regulation of cell-cell adhesion	0.0025091	0.0193056	5	0	5	185
GO:0046632 alpha-beta T cell differentiation	4	0.00253361	4.444	0.036	Biological Process	GO:0046632	alpha-beta T cell differentiation	0.00253361	0.0194406	4	0	4	112
GO:0004896 cytokine receptor activity	4	0.00159351	4.301	0.04	Molecular Function	GO:0004896	cytokine receptor activity	0.00159351	0.019494	4	0	4	99
GO:0002921 negative regulation of humoral immune response	2	0.00255937	2.222	0.133	Biological Process	GO:0002921	negative regulation of humoral immune response	0.00255937	0.0195845	2	0	2	15
GO:1903428 positive regulation of reactive oxygen species biosynthetic process	3	0.00259676	3.333	0.056	Biological Process	GO:1903428	positive regulation of reactive oxygen species biosynthetic process	0.00259676	0.0198162	3	0	3	54
GO:0015749 monosaccharide transmembrane transport	4	0.00261654	4.444	0.035	Biological Process	GO:0015749	monosaccharide transmembrane transport	0.00261654	0.0199128	4	0	4	113
GO:0030097 hemopoiesis	12	0.00268773	13.333	0.013	Biological Process	GO:0030097	hemopoiesis	0.00268773	0.020399	11	1	12	937
GO:0002704 negative regulation of leukocyte mediated immunity	3	0.00273658	3.333	0.055	Biological Process	GO:0002704	negative regulation of leukocyte mediated immunity	0.00273658	0.0206018	3	0	3	55
GO:0032613 interleukin-10 production	3	0.00273658	3.333	0.055	Biological Process	GO:0032613	interleukin-10 production	0.00273658	0.0206018	3	0	3	55
GO:0032653 regulation of interleukin-10 production	3	0.00273658	3.333	0.055	Biological Process	GO:0032653	regulation of interleukin-10 production	0.00273658	0.0206018	3	0	3	55
GO:0030136 clathrin-coated vesicle	5	0.00265389	5.495	0.026	Cellular Component	GO:0030136	clathrin-coated vesicle	0.00265389	0.0207133	5	0	5	194
GO:0034219 carbohydrate transmembrane transport	4	0.00278795	4.444	0.035	Biological Process	GO:0034219	carbohydrate transmembrane transport	0.00278795	0.0209166	4	0	4	115
GO:0006928 movement of cell or subcellular component	21	0.00279338	23.333	0.01	Biological Process	GO:0006928	movement of cell or subcellular component	0.00279338	0.0209166	19	2	21	2196
GO:0012507 ER to Golgi transport vesicle membrane	3	0.00274739	3.297	0.053	Cellular Component	GO:0012507	ER to Golgi transport vesicle membrane	0.00274739	0.0209325	3	0	3	57
GO:0002702 positive regulation of production of molecular mediator of immune response	4	0.00287648	4.444	0.034	Biological Process	GO:0002702	positive regulation of production of molecular mediator of immune response	0.00287648	0.0214574	4	0	4	116
GO:0072577 endothelial cell apoptotic process	3	0.00288096	3.333	0.054	Biological Process	GO:0072577	endothelial cell apoptotic process	0.00288096	0.0214574	3	0	3	56
GO:2000257 regulation of protein activation cascade	4	0.00296691	4.444	0.034	Biological Process	GO:2000257	regulation of protein activation cascade	0.00296691	0.0220388	3	1	4	117
GO:0034762 regulation of transmembrane transport	9	0.00301686	10	0.015	Biological Process	GO:0034762	regulation of transmembrane transport	0.00301686	0.0223304	8	1	9	590
GO:0050801 ion homeostasis	11	0.00302216	12.222	0.013	Biological Process	GO:0050801	ion homeostasis	0.00302216	0.0223304	9	2	11	826
GO:0018108 peptidyl-tyrosine phosphorylation	7	0.00304972	7.778	0.019	Biological Process	GO:0018108	peptidyl-tyrosine phosphorylation	0.00304972	0.0224746	6	1	7	377
GO:0072593 reactive oxygen species metabolic process	6	0.00306504	6.667	0.021	Biological Process	GO:0072593	reactive oxygen species metabolic process	0.00306504	0.0225281	5	1	6	281
GO:0030141 secretory granule	11	0.0030773	12.088	0.013	Cellular Component	GO:0030141	secretory granule	0.0030773	0.0229009	10	1	11	857
GO:0008009 chemokine activity	3	0.00194395	3.226	0.061	Molecular Function	GO:0008009	chemokine activity	0.00194395	0.0230139	3	0	3	49
GO:0050708 regulation of protein secretion	6	0.00317393	6.667	0.021	Biological Process	GO:0050708	regulation of protein secretion	0.00317393	0.0231738	5	1	6	283
GO:0031295 T cell costimulation	3	0.0031836	3.333	0.052	Biological Process	GO:0031295	T cell costimulation	0.0031836	0.0231738	2	1	3	58
GO:0045428 regulation of nitric oxide biosynthetic process	3	0.0031836	3.333	0.052	Biological Process	GO:0045428	regulation of nitric oxide biosynthetic process	0.0031836	0.0231738	3	0	3	58
GO:0018212 peptidyl-tyrosine modification	7	0.00318609	7.778	0.018	Biological Process	GO:0018212	peptidyl-tyrosine modification	0.00318609	0.0231738	6	1	7	380
GO:0005765 lysosomal membrane	7	0.00326016	7.692	0.018	Cellular Component	GO:0005765	lysosomal membrane	0.00326016	0.0231833	6	1	7	395
GO:0098852 lytic vacuole membrane	7	0.00326016	7.692	0.018	Cellular Component	GO:0098852	lytic vacuole membrane	0.00326016	0.0231833	6	1	7	395
GO:0048522 positive regulation of cellular process	41	0.00324725	45.556	0.007	Biological Process	GO:0048522	positive regulation of cellular process	0.00324725	0.0235574	35	6	41	5566
GO:0007158 neuron cell-cell adhesion	2	0.00329322	2.222	0.118	Biological Process	GO:0007158	neuron cell-cell adhesion	0.00329322	0.0238289	1	1	2	17
GO:1902531 regulation of intracellular signal transduction	19	0.00332103	21.111	0.01	Biological Process	GO:1902531	regulation of intracellular signal transduction	0.00332103	0.0239681	17	2	19	1929
GO:0032731 positive regulation of interleukin-1 beta production	3	0.00334195	3.333	0.051	Biological Process	GO:0032731	positive regulation of interleukin-1 beta production	0.00334195	0.0240393	3	0	3	59
GO:0002688 regulation of leukocyte chemotaxis	4	0.00334811	4.444	0.033	Biological Process	GO:0002688	regulation of leukocyte chemotaxis	0.00334811	0.0240393	3	1	4	121
GO:0001944 vasculature development	10	0.00338493	11.111	0.014	Biological Process	GO:0001944	vasculature development	0.00338493	0.0241793	10	0	10	717
GO:0072358 cardiovascular system development	10	0.00338493	11.111	0.014	Biological Process	GO:0072358	cardiovascular system development	0.00338493	0.0241793	10	0	10	717
GO:1902105 regulation of leukocyte differentiation	6	0.00340035	6.667	0.021	Biological Process	GO:1902105	regulation of leukocyte differentiation	0.00340035	0.0242275	6	0	6	287
GO:0031294 lymphocyte costimulation	3	0.00350505	3.333	0.05	Biological Process	GO:0031294	lymphocyte costimulation	0.00350505	0.0248467	2	1	3	60
GO:0045840 positive regulation of mitotic nuclear division	3	0.00350505	3.333	0.05	Biological Process	GO:0045840	positive regulation of mitotic nuclear division	0.00350505	0.0248467	3	0	3	60
GO:0035239 tube morphogenesis	11	0.0035932	12.222	0.013	Biological Process	GO:0035239	tube morphogenesis	0.0035932	0.0254071	10	1	11	845
GO:0002689 negative regulation of leukocyte chemotaxis	2	0.00369269	2.222	0.111	Biological Process	GO:0002689	negative regulation of leukocyte chemotaxis	0.00369269	0.025979	1	1	2	18
GO:2000258 negative regulation of protein activation cascade	2	0.00369269	2.222	0.111	Biological Process	GO:2000258	negative regulation of protein activation cascade	0.00369269	0.025979	2	0	2	18
GO:1903708 positive regulation of hemopoiesis	5	0.00381505	5.556	0.025	Biological Process	GO:1903708	positive regulation of hemopoiesis	0.00381505	0.0267725	5	0	5	204
GO:0042119 neutrophil activation	8	0.00386467	8.889	0.016	Biological Process	GO:0042119	neutrophil activation	0.00386467	0.0270527	8	0	8	500
GO:0071396 cellular response to lipid	9	0.00388098	10	0.015	Biological Process	GO:0071396	cellular response to lipid	0.00388098	0.0270989	8	1	9	613
GO:0051783 regulation of nuclear division	5	0.00389506	5.556	0.024	Biological Process	GO:0051783	regulation of nuclear division	0.00389506	0.0271294	3	2	5	205
GO:0010008 endosome membrane	8	0.00397471	8.791	0.015	Cellular Component	GO:0010008	endosome membrane	0.00397471	0.0276501	7	1	8	520
GO:0002698 negative regulation of immune effector process	4	0.00398049	4.444	0.031	Biological Process	GO:0002698	negative regulation of immune effector process	0.00398049	0.0276555	4	0	4	127
GO:0048247 lymphocyte chemotaxis	3	0.0040233	3.333	0.048	Biological Process	GO:0048247	lymphocyte chemotaxis	0.0040233	0.0278836	3	0	3	63
GO:0001780 neutrophil homeostasis	2	0.00411356	2.222	0.105	Biological Process	GO:0001780	neutrophil homeostasis	0.00411356	0.0280223	2	0	2	19
GO:0002834 regulation of response to tumor cell	2	0.00411356	2.222	0.105	Biological Process	GO:0002834	regulation of response to tumor cell	0.00411356	0.0280223	2	0	2	19
GO:0002837 regulation of immune response to tumor cell	2	0.00411356	2.222	0.105	Biological Process	GO:0002837	regulation of immune response to tumor cell	0.00411356	0.0280223	2	0	2	19
GO:0010893 positive regulation of steroid biosynthetic process	2	0.00411356	2.222	0.105	Biological Process	GO:0010893	positive regulation of steroid biosynthetic process	0.00411356	0.0280223	2	0	2	19
GO:0071605 monocyte chemotactic protein-1 production	2	0.00411356	2.222	0.105	Biological Process	GO:0071605	monocyte chemotactic protein-1 production	0.00411356	0.0280223	2	0	2	19
GO:0071637 regulation of monocyte chemotactic protein-1 production	2	0.00411356	2.222	0.105	Biological Process	GO:0071637	regulation of monocyte chemotactic protein-1 production	0.00411356	0.0280223	2	0	2	19
GO:0098543 detection of other organism	2	0.00411356	2.222	0.105	Biological Process	GO:0098543	detection of other organism	0.00411356	0.0280223	2	0	2	19
GO:0070555 response to interleukin-1	5	0.00414229	5.556	0.024	Biological Process	GO:0070555	response to interleukin-1	0.00414229	0.0281494	5	0	5	208
GO:0036230 granulocyte activation	8	0.00420067	8.889	0.016	Biological Process	GO:0036230	granulocyte activation	0.00420067	0.0284429	8	0	8	507
GO:0002720 positive regulation of cytokine production involved in immune response	3	0.00420584	3.333	0.047	Biological Process	GO:0002720	positive regulation of cytokine production involved in immune response	0.00420584	0.0284429	3	0	3	64
GO:0001846 opsonin binding	2	0.00254023	2.151	0.133	Molecular Function	GO:0001846	opsonin binding	0.00254023	0.0291332	2	0	2	15
GO:0042093 T-helper cell differentiation	3	0.00439333	3.333	0.046	Biological Process	GO:0042093	T-helper cell differentiation	0.00439333	0.0295677	3	0	3	65
GO:0050766 positive regulation of phagocytosis	3	0.00439333	3.333	0.046	Biological Process	GO:0050766	positive regulation of phagocytosis	0.00439333	0.0295677	3	0	3	65
GO:0000333 telomerase catalytic core complex	1	0.004898	1.099	1	Cellular Component	GO:0000333	telomerase catalytic core complex	0.004898	0.0295728	1	0	1	1
GO:0005889 potassium:proton exchanging ATPase complex	1	0.004898	1.099	1	Cellular Component	GO:0005889	potassium:proton exchanging ATPase complex	0.004898	0.0295728	0	1	1	1
GO:0030526 granulocyte macrophage colony-stimulating factor receptor complex	1	0.004898	1.099	1	Cellular Component	GO:0030526	granulocyte macrophage colony-stimulating factor receptor complex	0.004898	0.0295728	1	0	1	1
GO:0044218 other organism cell membrane	1	0.004898	1.099	1	Cellular Component	GO:0044218	other organism cell membrane	0.004898	0.0295728	0	1	1	1
GO:0044279 other organism membrane	1	0.004898	1.099	1	Cellular Component	GO:0044279	other organism membrane	0.004898	0.0295728	0	1	1	1
GO:0044299 C-fiber	1	0.004898	1.099	1	Cellular Component	GO:0044299	C-fiber	0.004898	0.0295728	1	0	1	1
GO:1990572 TERT-RMRP complex	1	0.004898	1.099	1	Cellular Component	GO:1990572	TERT-RMRP complex	0.004898	0.0295728	1	0	1	1
GO:0031328 positive regulation of cellular biosynthetic process	19	0.00443119	21.111	0.01	Biological Process	GO:0031328	positive regulation of cellular biosynthetic process	0.00443119	0.0297508	18	1	19	1980
GO:0072678 T cell migration	3	0.00458583	3.333	0.045	Biological Process	GO:0072678	T cell migration	0.00458583	0.0307152	3	0	3	66
GO:0002920 regulation of humoral immune response	4	0.00468927	4.444	0.03	Biological Process	GO:0002920	regulation of humoral immune response	0.00468927	0.0313329	3	1	4	133
GO:0043085 positive regulation of catalytic activity	15	0.00474158	16.667	0.011	Biological Process	GO:0043085	positive regulation of catalytic activity	0.00474158	0.0316068	14	1	15	1412
GO:0002294 CD4-positive, alpha-beta T cell differentiation involved in immune response	3	0.00478337	3.333	0.045	Biological Process	GO:0002294	CD4-positive, alpha-beta T cell differentiation involved in immune response	0.00478337	0.0316306	3	0	3	67
GO:0045597 positive regulation of cell differentiation	12	0.00483628	13.333	0.012	Biological Process	GO:0045597	positive regulation of cell differentiation	0.00483628	0.0316306	10	2	12	1008
GO:0030073 insulin secretion	5	0.00485626	5.556	0.023	Biological Process	GO:0030073	insulin secretion	0.00485626	0.0316306	4	1	5	216
GO:0002287 alpha-beta T cell activation involved in immune response	3	0.00498598	3.333	0.044	Biological Process	GO:0002287	alpha-beta T cell activation involved in immune response	0.00498598	0.0316306	3	0	3	68
GO:0002293 alpha-beta T cell differentiation involved in immune response	3	0.00498598	3.333	0.044	Biological Process	GO:0002293	alpha-beta T cell differentiation involved in immune response	0.00498598	0.0316306	3	0	3	68
GO:0046686 response to cadmium ion	3	0.00498598	3.333	0.044	Biological Process	GO:0046686	response to cadmium ion	0.00498598	0.0316306	3	0	3	68
GO:0002922 positive regulation of humoral immune response	2	0.0050186	2.222	0.095	Biological Process	GO:0002922	positive regulation of humoral immune response	0.0050186	0.0316306	2	0	2	21
GO:0006590 thyroid hormone generation	2	0.0050186	2.222	0.095	Biological Process	GO:0006590	thyroid hormone generation	0.0050186	0.0316306	2	0	2	21
GO:0006925 inflammatory cell apoptotic process	2	0.0050186	2.222	0.095	Biological Process	GO:0006925	inflammatory cell apoptotic process	0.0050186	0.0316306	2	0	2	21
GO:0001172 transcription, RNA-templated	1	0.00507242	1.111	1	Biological Process	GO:0001172	transcription, RNA-templated	0.00507242	0.0316306	1	0	1	1
GO:0002435 immune complex clearance by erythrocytes	1	0.00507242	1.111	1	Biological Process	GO:0002435	immune complex clearance by erythrocytes	0.00507242	0.0316306	1	0	1	1
GO:0009683 indoleacetic acid metabolic process	1	0.00507242	1.111	1	Biological Process	GO:0009683	indoleacetic acid metabolic process	0.00507242	0.0316306	1	0	1	1
GO:0010477 response to sulfur dioxide	1	0.00507242	1.111	1	Biological Process	GO:0010477	response to sulfur dioxide	0.00507242	0.0316306	1	0	1	1
GO:0010920 negative regulation of inositol phosphate biosynthetic process	1	0.00507242	1.111	1	Biological Process	GO:0010920	negative regulation of inositol phosphate biosynthetic process	0.00507242	0.0316306	1	0	1	1
GO:0010924 regulation of inositol-polyphosphate 5-phosphatase activity	1	0.00507242	1.111	1	Biological Process	GO:0010924	regulation of inositol-polyphosphate 5-phosphatase activity	0.00507242	0.0316306	1	0	1	1
GO:0010925 positive regulation of inositol-polyphosphate 5-phosphatase activity	1	0.00507242	1.111	1	Biological Process	GO:0010925	positive regulation of inositol-polyphosphate 5-phosphatase activity	0.00507242	0.0316306	1	0	1	1
GO:0019440 tryptophan catabolic process to indole-3-acetate	1	0.00507242	1.111	1	Biological Process	GO:0019440	tryptophan catabolic process to indole-3-acetate	0.00507242	0.0316306	1	0	1	1
GO:0030845 phospholipase C-inhibiting G protein-coupled receptor signaling pathway	1	0.00507242	1.111	1	Biological Process	GO:0030845	phospholipase C-inhibiting G protein-coupled receptor signaling pathway	0.00507242	0.0316306	1	0	1	1
GO:0032491 detection of molecule of fungal origin	1	0.00507242	1.111	1	Biological Process	GO:0032491	detection of molecule of fungal origin	0.00507242	0.0316306	1	0	1	1
GO:0032685 negative regulation of granulocyte macrophage colony-stimulating factor production	1	0.00507242	1.111	1	Biological Process	GO:0032685	negative regulation of granulocyte macrophage colony-stimulating factor production	0.00507242	0.0316306	1	0	1	1
GO:0043063 intercellular bridge organization	1	0.00507242	1.111	1	Biological Process	GO:0043063	intercellular bridge organization	0.00507242	0.0316306	0	1	1	1
GO:0060305 regulation of cell diameter	1	0.00507242	1.111	1	Biological Process	GO:0060305	regulation of cell diameter	0.00507242	0.0316306	1	0	1	1
GO:0075512 clathrin-dependent endocytosis of virus by host cell	1	0.00507242	1.111	1	Biological Process	GO:0075512	clathrin-dependent endocytosis of virus by host cell	0.00507242	0.0316306	1	0	1	1
GO:0090275 negative regulation of somatostatin secretion	1	0.00507242	1.111	1	Biological Process	GO:0090275	negative regulation of somatostatin secretion	0.00507242	0.0316306	1	0	1	1
GO:1900099 negative regulation of plasma cell differentiation	1	0.00507242	1.111	1	Biological Process	GO:1900099	negative regulation of plasma cell differentiation	0.00507242	0.0316306	1	0	1	1
GO:1903618 regulation of transdifferentiation	1	0.00507242	1.111	1	Biological Process	GO:1903618	regulation of transdifferentiation	0.00507242	0.0316306	1	0	1	1
GO:1903620 positive regulation of transdifferentiation	1	0.00507242	1.111	1	Biological Process	GO:1903620	positive regulation of transdifferentiation	0.00507242	0.0316306	1	0	1	1
GO:1903704 negative regulation of production of siRNA involved in RNA interference	1	0.00507242	1.111	1	Biological Process	GO:1903704	negative regulation of production of siRNA involved in RNA interference	0.00507242	0.0316306	1	0	1	1
GO:0002705 positive regulation of leukocyte mediated immunity	4	0.00507358	4.444	0.029	Biological Process	GO:0002705	positive regulation of leukocyte mediated immunity	0.00507358	0.0316306	4	0	4	136
GO:0032722 positive regulation of chemokine production	3	0.0051937	3.333	0.043	Biological Process	GO:0032722	positive regulation of chemokine production	0.0051937	0.0323074	3	0	3	69
GO:0050920 regulation of chemotaxis	5	0.00534459	5.556	0.023	Biological Process	GO:0050920	regulation of chemotaxis	0.00534459	0.0331721	4	1	5	221
GO:0002418 immune response to tumor cell	2	0.00550233	2.222	0.091	Biological Process	GO:0002418	immune response to tumor cell	0.00550233	0.033925	2	0	2	22
GO:0090280 positive regulation of calcium ion import	2	0.00550233	2.222	0.091	Biological Process	GO:0090280	positive regulation of calcium ion import	0.00550233	0.033925	1	1	2	22
GO:1903429 regulation of cell maturation	2	0.00550233	2.222	0.091	Biological Process	GO:1903429	regulation of cell maturation	0.00550233	0.033925	1	1	2	22
GO:0016020 membrane	60	0.00583399	65.934	0.006	Cellular Component	GO:0016020	membrane	0.00583399	0.0345718	51	9	60	9721
GO:0002792 negative regulation of peptide secretion	3	0.0058479	3.333	0.042	Biological Process	GO:0002792	negative regulation of peptide secretion	0.0058479	0.0355843	3	0	3	72
GO:0006801 superoxide metabolic process	3	0.0058479	3.333	0.042	Biological Process	GO:0006801	superoxide metabolic process	0.0058479	0.0355843	3	0	3	72
GO:0006809 nitric oxide biosynthetic process	3	0.0058479	3.333	0.042	Biological Process	GO:0006809	nitric oxide biosynthetic process	0.0058479	0.0355843	3	0	3	72
GO:0032729 positive regulation of interferon-gamma production	3	0.0058479	3.333	0.042	Biological Process	GO:0032729	positive regulation of interferon-gamma production	0.0058479	0.0355843	3	0	3	72
GO:0038034 signal transduction in absence of ligand	3	0.0058479	3.333	0.042	Biological Process	GO:0038034	signal transduction in absence of ligand	0.0058479	0.0355843	2	1	3	72
GO:0097192 extrinsic apoptotic signaling pathway in absence of ligand	3	0.0058479	3.333	0.042	Biological Process	GO:0097192	extrinsic apoptotic signaling pathway in absence of ligand	0.0058479	0.0355843	2	1	3	72
GO:0045121 membrane raft	6	0.00642208	6.593	0.018	Cellular Component	GO:0045121	membrane raft	0.00642208	0.0361271	4	2	6	339
GO:0098857 membrane microdomain	6	0.00642208	6.593	0.018	Cellular Component	GO:0098857	membrane microdomain	0.00642208	0.0361271	4	2	6	339
GO:0005774 vacuolar membrane	7	0.00643514	7.692	0.016	Cellular Component	GO:0005774	vacuolar membrane	0.00643514	0.0361271	6	1	7	448
GO:0044440 endosomal part	8	0.00655862	8.791	0.014	Cellular Component	GO:0044440	endosomal part	0.00655862	0.0361855	7	1	8	566
GO:0043299 leukocyte degranulation	8	0.0059685	8.889	0.015	Biological Process	GO:0043299	leukocyte degranulation	0.0059685	0.0362392	8	0	8	538
GO:0050664 oxidoreductase activity, acting on NAD(P)H, oxygen as acceptor	2	0.00326866	2.151	0.118	Molecular Function	GO:0050664	oxidoreductase activity, acting on NAD(P)H, oxygen as acceptor	0.00326866	0.0363514	2	0	2	17
GO:0002687 positive regulation of leukocyte migration	4	0.00605127	4.444	0.028	Biological Process	GO:0002687	positive regulation of leukocyte migration	0.00605127	0.036662	4	0	4	143
GO:0033627 cell adhesion mediated by integrin	3	0.00607641	3.333	0.041	Biological Process	GO:0033627	cell adhesion mediated by integrin	0.00607641	0.0367347	1	2	3	73
GO:0002292 T cell differentiation involved in immune response	3	0.00631021	3.333	0.041	Biological Process	GO:0002292	T cell differentiation involved in immune response	0.00631021	0.0380657	3	0	3	74
GO:0001664 G protein-coupled receptor binding	6	0.00364058	6.452	0.021	Molecular Function	GO:0001664	G protein-coupled receptor binding	0.00364058	0.0386279	6	0	6	292
GO:0004675 transmembrane receptor protein serine/threonine kinase activity	2	0.00408296	2.151	0.105	Molecular Function	GO:0004675	transmembrane receptor protein serine/threonine kinase activity	0.00408296	0.0386279	2	0	2	19
GO:0042277 peptide binding	6	0.00449828	6.452	0.02	Molecular Function	GO:0042277	peptide binding	0.00449828	0.0386279	5	1	6	305
GO:0001848 complement binding	2	0.00498138	2.151	0.095	Molecular Function	GO:0001848	complement binding	0.00498138	0.0386279	2	0	2	21
GO:0001716 L-amino-acid oxidase activity	1	0.00505215	1.075	1	Molecular Function	GO:0001716	L-amino-acid oxidase activity	0.00505215	0.0386279	1	0	1	1
GO:0001861 complement component C4b receptor activity	1	0.00505215	1.075	1	Molecular Function	GO:0001861	complement component C4b receptor activity	0.00505215	0.0386279	1	0	1	1
GO:0003721 telomerase RNA reverse transcriptase activity	1	0.00505215	1.075	1	Molecular Function	GO:0003721	telomerase RNA reverse transcriptase activity	0.00505215	0.0386279	1	0	1	1
GO:0003968 RNA-directed 5'-3' RNA polymerase activity	1	0.00505215	1.075	1	Molecular Function	GO:0003968	RNA-directed 5'-3' RNA polymerase activity	0.00505215	0.0386279	1	0	1	1
GO:0004877 complement component C3b receptor activity	1	0.00505215	1.075	1	Molecular Function	GO:0004877	complement component C3b receptor activity	0.00505215	0.0386279	1	0	1	1
GO:0005147 oncostatin-M receptor binding	1	0.00505215	1.075	1	Molecular Function	GO:0005147	oncostatin-M receptor binding	0.00505215	0.0386279	1	0	1	1
GO:0008507 sodium:iodide symporter activity	1	0.00505215	1.075	1	Molecular Function	GO:0008507	sodium:iodide symporter activity	0.00505215	0.0386279	1	0	1	1
GO:0008843 endochitinase activity	1	0.00505215	1.075	1	Molecular Function	GO:0008843	endochitinase activity	0.00505215	0.0386279	1	0	1	1
GO:0032841 calcitonin binding	1	0.00505215	1.075	1	Molecular Function	GO:0032841	calcitonin binding	0.00505215	0.0386279	0	1	1	1
GO:0070553 nicotinic acid receptor activity	1	0.00505215	1.075	1	Molecular Function	GO:0070553	nicotinic acid receptor activity	0.00505215	0.0386279	1	0	1	1
GO:0098680 template-free RNA nucleotidyltransferase	1	0.00505215	1.075	1	Molecular Function	GO:0098680	template-free RNA nucleotidyltransferase	0.00505215	0.0386279	1	0	1	1
GO:0002438 acute inflammatory response to antigenic stimulus	2	0.00653114	2.222	0.083	Biological Process	GO:0002438	acute inflammatory response to antigenic stimulus	0.00653114	0.039061	2	0	2	24
GO:0042832 defense response to protozoan	2	0.00653114	2.222	0.083	Biological Process	GO:0042832	defense response to protozoan	0.00653114	0.039061	2	0	2	24
GO:0090023 positive regulation of neutrophil chemotaxis	2	0.00653114	2.222	0.083	Biological Process	GO:0090023	positive regulation of neutrophil chemotaxis	0.00653114	0.039061	2	0	2	24
GO:0098581 detection of external biotic stimulus	2	0.00653114	2.222	0.083	Biological Process	GO:0098581	detection of external biotic stimulus	0.00653114	0.039061	2	0	2	24
GO:0019865 immunoglobulin binding	2	0.00546159	2.151	0.091	Molecular Function	GO:0019865	immunoglobulin binding	0.00546159	0.0407264	2	0	2	22
GO:0019955 cytokine binding	4	0.00554855	4.301	0.029	Molecular Function	GO:0019955	cytokine binding	0.00554855	0.0407264	4	0	4	140
GO:0098589 membrane region	6	0.0076671	6.593	0.017	Cellular Component	GO:0098589	membrane region	0.0076671	0.0415843	4	2	6	352
GO:0042379 chemokine receptor binding	3	0.00578864	3.226	0.042	Molecular Function	GO:0042379	chemokine receptor binding	0.00578864	0.0416555	3	0	3	72
GO:0046209 nitric oxide metabolic process	3	0.00704359	3.333	0.039	Biological Process	GO:0046209	nitric oxide metabolic process	0.00704359	0.041959	3	0	3	77
GO:0001562 response to protozoan	2	0.00707579	2.222	0.08	Biological Process	GO:0001562	response to protozoan	0.00707579	0.041959	2	0	2	25
GO:0033032 regulation of myeloid cell apoptotic process	2	0.00707579	2.222	0.08	Biological Process	GO:0033032	regulation of myeloid cell apoptotic process	0.00707579	0.041959	2	0	2	25
GO:0050995 negative regulation of lipid catabolic process	2	0.00707579	2.222	0.08	Biological Process	GO:0050995	negative regulation of lipid catabolic process	0.00707579	0.041959	2	0	2	25
GO:0008643 carbohydrate transport	4	0.00714714	4.444	0.027	Biological Process	GO:0008643	carbohydrate transport	0.00714714	0.0422923	4	0	4	150
GO:0034764 positive regulation of transmembrane transport	5	0.00726524	5.556	0.021	Biological Process	GO:0034764	positive regulation of transmembrane transport	0.00726524	0.0429002	4	1	5	238
GO:2001057 reactive nitrogen species metabolic process	3	0.00729881	3.333	0.038	Biological Process	GO:2001057	reactive nitrogen species metabolic process	0.00729881	0.0429432	3	0	3	78
GO:0002444 myeloid leukocyte mediated immunity	8	0.00730326	8.889	0.014	Biological Process	GO:0002444	myeloid leukocyte mediated immunity	0.00730326	0.0429432	8	0	8	557
GO:0050789 regulation of biological process	71	0.00734104	78.889	0.006	Biological Process	GO:0050789	regulation of biological process	0.00734104	0.0430746	62	9	71	11817
GO:0008219 cell death	20	0.0074804	22.222	0.009	Biological Process	GO:0008219	cell death	0.0074804	0.0438004	18	2	20	2233
GO:0002407 dendritic cell chemotaxis	2	0.00764031	2.222	0.077	Biological Process	GO:0002407	dendritic cell chemotaxis	0.00764031	0.0445499	2	0	2	26
GO:0032703 negative regulation of interleukin-2 production	2	0.00764031	2.222	0.077	Biological Process	GO:0032703	negative regulation of interleukin-2 production	0.00764031	0.0445499	2	0	2	26
GO:0070820 tertiary granule	4	0.00845065	4.396	0.025	Cellular Component	GO:0070820	tertiary granule	0.00845065	0.0450701	4	0	4	163
GO:0002709 regulation of T cell mediated immunity	3	0.00782555	3.333	0.037	Biological Process	GO:0002709	regulation of T cell mediated immunity	0.00782555	0.0454403	3	0	3	80
GO:0071260 cellular response to mechanical stimulus	3	0.00782555	3.333	0.037	Biological Process	GO:0071260	cellular response to mechanical stimulus	0.00782555	0.0454403	3	0	3	80
GO:0012501 programmed cell death	19	0.00790236	21.111	0.009	Biological Process	GO:0012501	programmed cell death	0.00790236	0.045791	18	1	19	2090
GO:0016914 follicle-stimulating hormone complex	1	0.00977228	1.099	0.5	Cellular Component	GO:0016914	follicle-stimulating hormone complex	0.00977228	0.0462344	1	0	1	2
GO:0061696 pituitary gonadotropin complex	1	0.00977228	1.099	0.5	Cellular Component	GO:0061696	pituitary gonadotropin complex	0.00977228	0.0462344	1	0	1	2
GO:0150056 amylin receptor complex 1	1	0.00977228	1.099	0.5	Cellular Component	GO:0150056	amylin receptor complex 1	0.00977228	0.0462344	0	1	1	2
GO:0150057 amylin receptor complex 2	1	0.00977228	1.099	0.5	Cellular Component	GO:0150057	amylin receptor complex 2	0.00977228	0.0462344	0	1	1	2
GO:0150058 amylin receptor complex 3	1	0.00977228	1.099	0.5	Cellular Component	GO:0150058	amylin receptor complex 3	0.00977228	0.0462344	0	1	1	2
GO:1903767 sweet taste receptor complex	1	0.00977228	1.099	0.5	Cellular Component	GO:1903767	sweet taste receptor complex	0.00977228	0.0462344	1	0	1	2
GO:1903768 taste receptor complex	1	0.00977228	1.099	0.5	Cellular Component	GO:1903768	taste receptor complex	0.00977228	0.0462344	1	0	1	2
GO:0030134 COPII-coated ER to Golgi transport vesicle	3	0.00982482	3.297	0.033	Cellular Component	GO:0030134	COPII-coated ER to Golgi transport vesicle	0.00982482	0.0462344	3	0	3	90
GO:0000187 activation of MAPK activity	4	0.00800544	4.444	0.026	Biological Process	GO:0000187	activation of MAPK activity	0.00800544	0.0462923	3	1	4	155
GO:0042593 glucose homeostasis	5	0.00804528	5.556	0.02	Biological Process	GO:0042593	glucose homeostasis	0.00804528	0.0464266	5	0	5	244
GO:0002312 B cell activation involved in immune response	3	0.00809713	3.333	0.037	Biological Process	GO:0002312	B cell activation involved in immune response	0.00809713	0.0466295	3	0	3	81
GO:0033500 carbohydrate homeostasis	5	0.00818073	5.556	0.02	Biological Process	GO:0033500	carbohydrate homeostasis	0.00818073	0.0468796	5	0	5	245
GO:0009595 detection of biotic stimulus	2	0.00822449	2.222	0.074	Biological Process	GO:0009595	detection of biotic stimulus	0.00822449	0.0468796	2	0	2	27
GO:0042403 thyroid hormone metabolic process	2	0.00822449	2.222	0.074	Biological Process	GO:0042403	thyroid hormone metabolic process	0.00822449	0.0468796	2	0	2	27
GO:0071624 positive regulation of granulocyte chemotaxis	2	0.00822449	2.222	0.074	Biological Process	GO:0071624	positive regulation of granulocyte chemotaxis	0.00822449	0.0468796	2	0	2	27
GO:1900745 positive regulation of p38MAPK cascade	2	0.00822449	2.222	0.074	Biological Process	GO:1900745	positive regulation of p38MAPK cascade	0.00822449	0.0468796	2	0	2	27
GO:0045931 positive regulation of mitotic cell cycle	4	0.00836691	4.444	0.025	Biological Process	GO:0045931	positive regulation of mitotic cell cycle	0.00836691	0.0474426	4	0	4	157
GO:2001236 regulation of extrinsic apoptotic signaling pathway	4	0.00836691	4.444	0.025	Biological Process	GO:2001236	regulation of extrinsic apoptotic signaling pathway	0.00836691	0.0474426	3	1	4	157
GO:0019915 lipid storage	3	0.00837421	3.333	0.037	Biological Process	GO:0019915	lipid storage	0.00837421	0.0474426	3	0	3	82
GO:0065007 biological regulation	74	0.00843402	82.222	0.006	Biological Process	GO:0065007	biological regulation	0.00843402	0.0476847	63	11	74	12535
GO:0090087 regulation of peptide transport	8	0.00859322	8.889	0.014	Biological Process	GO:0090087	regulation of peptide transport	0.00859322	0.0484866	7	1	8	573
GO:0034698 response to gonadotropin	2	0.00882813	2.222	0.071	Biological Process	GO:0034698	response to gonadotropin	0.00882813	0.0497116	2	0	2	28
GO:0022603 regulation of anatomical structure morphogenesis	12	0.00890717	13.333	0.011	Biological Process	GO:0022603	regulation of anatomical structure morphogenesis	0.00890717	0.0500558	11	1	12	1091
GO:0043367 CD4-positive, alpha-beta T cell differentiation	3	0.00894498	3.333	0.036	Biological Process	GO:0043367	CD4-positive, alpha-beta T cell differentiation	0.00894498	0.0501673	3	0	3	84
GO:0010646 regulation of cell communication	28	0.0089886	31.111	0.008	Biological Process	GO:0010646	regulation of cell communication	0.0089886	0.0503109	24	4	28	3573
GO:0001871 pattern binding	2	0.00758406	2.151	0.077	Molecular Function	GO:0001871	pattern binding	0.00758406	0.0515435	2	0	2	26
GO:0008527 taste receptor activity	2	0.00758406	2.151	0.077	Molecular Function	GO:0008527	taste receptor activity	0.00758406	0.0515435	2	0	2	26
GO:0030247 polysaccharide binding	2	0.00758406	2.151	0.077	Molecular Function	GO:0030247	polysaccharide binding	0.00758406	0.0515435	2	0	2	26
GO:0045088 regulation of innate immune response	7	0.00926656	7.778	0.015	Biological Process	GO:0045088	regulation of innate immune response	0.00926656	0.051763	7	0	7	464
GO:0030662 coated vesicle membrane	4	0.0111935	4.396	0.023	Cellular Component	GO:0030662	coated vesicle membrane	0.0111935	0.0519117	4	0	4	177
GO:0042445 hormone metabolic process	5	0.00932193	5.556	0.02	Biological Process	GO:0042445	hormone metabolic process	0.00932193	0.0519684	4	1	5	253
GO:0010954 positive regulation of protein processing	2	0.00945102	2.222	0.069	Biological Process	GO:0010954	positive regulation of protein processing	0.00945102	0.0523744	2	0	2	29
GO:0033028 myeloid cell apoptotic process	2	0.00945102	2.222	0.069	Biological Process	GO:0033028	myeloid cell apoptotic process	0.00945102	0.0523744	2	0	2	29
GO:1902624 positive regulation of neutrophil migration	2	0.00945102	2.222	0.069	Biological Process	GO:1902624	positive regulation of neutrophil migration	0.00945102	0.0523744	2	0	2	29
GO:0010628 positive regulation of gene expression	19	0.00952627	21.111	0.009	Biological Process	GO:0010628	positive regulation of gene expression	0.00952627	0.0526869	17	2	19	2128
GO:0048646 anatomical structure formation involved in morphogenesis	12	0.00960495	13.333	0.011	Biological Process	GO:0048646	anatomical structure formation involved in morphogenesis	0.00960495	0.0527304	11	1	12	1102
GO:0007187 G protein-coupled receptor signaling pathway, coupled to cyclic nucleotide second messenger	5	0.00977687	5.556	0.02	Biological Process	GO:0007187	G protein-coupled receptor signaling pathway, coupled to cyclic nucleotide second messenger	0.00977687	0.0527304	4	1	5	256
GO:0007176 regulation of epidermal growth factor-activated receptor activity	2	0.0100929	2.222	0.067	Biological Process	GO:0007176	regulation of epidermal growth factor-activated receptor activity	0.0100929	0.0527304	2	0	2	30
GO:0032770 positive regulation of monooxygenase activity	2	0.0100929	2.222	0.067	Biological Process	GO:0032770	positive regulation of monooxygenase activity	0.0100929	0.0527304	2	0	2	30
GO:0045577 regulation of B cell differentiation	2	0.0100929	2.222	0.067	Biological Process	GO:0045577	regulation of B cell differentiation	0.0100929	0.0527304	2	0	2	30
GO:0045940 positive regulation of steroid metabolic process	2	0.0100929	2.222	0.067	Biological Process	GO:0045940	positive regulation of steroid metabolic process	0.0100929	0.0527304	2	0	2	30
GO:0001582 detection of chemical stimulus involved in sensory perception of sweet taste	1	0.0101194	1.111	0.5	Biological Process	GO:0001582	detection of chemical stimulus involved in sensory perception of sweet taste	0.0101194	0.0527304	1	0	1	2
GO:0001970 positive regulation of activation of membrane attack complex	1	0.0101194	1.111	0.5	Biological Process	GO:0001970	positive regulation of activation of membrane attack complex	0.0101194	0.0527304	1	0	1	2
GO:0002469 myeloid dendritic cell antigen processing and presentation	1	0.0101194	1.111	0.5	Biological Process	GO:0002469	myeloid dendritic cell antigen processing and presentation	0.0101194	0.0527304	1	0	1	2
GO:0002491 antigen processing and presentation of endogenous peptide antigen via MHC class II	1	0.0101194	1.111	0.5	Biological Process	GO:0002491	antigen processing and presentation of endogenous peptide antigen via MHC class II	0.0101194	0.0527304	1	0	1	2
GO:0002752 cell surface pattern recognition receptor signaling pathway	1	0.0101194	1.111	0.5	Biological Process	GO:0002752	cell surface pattern recognition receptor signaling pathway	0.0101194	0.0527304	1	0	1	2
GO:0002841 negative regulation of T cell mediated immune response to tumor cell	1	0.0101194	1.111	0.5	Biological Process	GO:0002841	negative regulation of T cell mediated immune response to tumor cell	0.0101194	0.0527304	1	0	1	2
GO:0002879 positive regulation of acute inflammatory response to non-antigenic stimulus	1	0.0101194	1.111	0.5	Biological Process	GO:0002879	positive regulation of acute inflammatory response to non-antigenic stimulus	0.0101194	0.0527304	1	0	1	2
GO:0007497 posterior midgut development	1	0.0101194	1.111	0.5	Biological Process	GO:0007497	posterior midgut development	0.0101194	0.0527304	0	1	1	2
GO:0016046 detection of fungus	1	0.0101194	1.111	0.5	Biological Process	GO:0016046	detection of fungus	0.0101194	0.0527304	1	0	1	2
GO:0033030 negative regulation of neutrophil apoptotic process	1	0.0101194	1.111	0.5	Biological Process	GO:0033030	negative regulation of neutrophil apoptotic process	0.0101194	0.0527304	1	0	1	2
GO:0035504 regulation of myosin light chain kinase activity	1	0.0101194	1.111	0.5	Biological Process	GO:0035504	regulation of myosin light chain kinase activity	0.0101194	0.0527304	1	0	1	2
GO:0035505 positive regulation of myosin light chain kinase activity	1	0.0101194	1.111	0.5	Biological Process	GO:0035505	positive regulation of myosin light chain kinase activity	0.0101194	0.0527304	1	0	1	2
GO:0036321 ghrelin secretion	1	0.0101194	1.111	0.5	Biological Process	GO:0036321	ghrelin secretion	0.0101194	0.0527304	1	0	1	2
GO:0038041 cross-receptor inhibition within G protein-coupled receptor heterodimer	1	0.0101194	1.111	0.5	Biological Process	GO:0038041	cross-receptor inhibition within G protein-coupled receptor heterodimer	0.0101194	0.0527304	0	1	1	2
GO:0038043 interleukin-5-mediated signaling pathway	1	0.0101194	1.111	0.5	Biological Process	GO:0038043	interleukin-5-mediated signaling pathway	0.0101194	0.0527304	1	0	1	2
GO:0045918 negative regulation of cytolysis	1	0.0101194	1.111	0.5	Biological Process	GO:0045918	negative regulation of cytolysis	0.0101194	0.0527304	1	0	1	2
GO:0048160 primary follicle stage	1	0.0101194	1.111	0.5	Biological Process	GO:0048160	primary follicle stage	0.0101194	0.0527304	1	0	1	2
GO:0060177 regulation of angiotensin metabolic process	1	0.0101194	1.111	0.5	Biological Process	GO:0060177	regulation of angiotensin metabolic process	0.0101194	0.0527304	1	0	1	2
GO:0070165 positive regulation of adiponectin secretion	1	0.0101194	1.111	0.5	Biological Process	GO:0070165	positive regulation of adiponectin secretion	0.0101194	0.0527304	1	0	1	2
GO:0070560 protein secretion by platelet	1	0.0101194	1.111	0.5	Biological Process	GO:0070560	protein secretion by platelet	0.0101194	0.0527304	1	0	1	2
GO:0090065 regulation of production of siRNA involved in RNA interference	1	0.0101194	1.111	0.5	Biological Process	GO:0090065	regulation of production of siRNA involved in RNA interference	0.0101194	0.0527304	1	0	1	2
GO:1900369 negative regulation of RNA interference	1	0.0101194	1.111	0.5	Biological Process	GO:1900369	negative regulation of RNA interference	0.0101194	0.0527304	1	0	1	2
GO:1901383 negative regulation of chorionic trophoblast cell proliferation	1	0.0101194	1.111	0.5	Biological Process	GO:1901383	negative regulation of chorionic trophoblast cell proliferation	0.0101194	0.0527304	1	0	1	2
GO:1903597 negative regulation of gap junction assembly	1	0.0101194	1.111	0.5	Biological Process	GO:1903597	negative regulation of gap junction assembly	0.0101194	0.0527304	1	0	1	2
GO:2000502 negative regulation of natural killer cell chemotaxis	1	0.0101194	1.111	0.5	Biological Process	GO:2000502	negative regulation of natural killer cell chemotaxis	0.0101194	0.0527304	1	0	1	2
GO:0099503 secretory vesicle	11	0.0115397	12.088	0.011	Cellular Component	GO:0099503	secretory vesicle	0.0115397	0.0527529	10	1	11	1027
GO:0051781 positive regulation of cell division	3	0.0101536	3.333	0.034	Biological Process	GO:0051781	positive regulation of cell division	0.0101536	0.05281	3	0	3	88
GO:0007156 homophilic cell adhesion via plasma membrane adhesion molecules	4	0.0103349	4.444	0.024	Biological Process	GO:0007156	homophilic cell adhesion via plasma membrane adhesion molecules	0.0103349	0.0536533	3	1	4	167
GO:0003823 antigen binding	4	0.00808482	4.301	0.026	Molecular Function	GO:0003823	antigen binding	0.00808482	0.0539478	4	0	4	156
GO:0044419 interspecies interaction between organisms	12	0.0104143	13.333	0.011	Biological Process	GO:0044419	interspecies interaction between organisms	0.0104143	0.0539651	11	1	12	1114
GO:0031960 response to corticosteroid	4	0.0105468	4.444	0.024	Biological Process	GO:0031960	response to corticosteroid	0.0105468	0.0545505	3	1	4	168
GO:0023051 regulation of signaling	28	0.0106509	31.111	0.008	Biological Process	GO:0023051	regulation of signaling	0.0106509	0.0549872	24	4	28	3618
GO:0043372 positive regulation of CD4-positive, alpha-beta T cell differentiation	2	0.0107537	2.222	0.065	Biological Process	GO:0043372	positive regulation of CD4-positive, alpha-beta T cell differentiation	0.0107537	0.0552116	2	0	2	31
GO:1903319 positive regulation of protein maturation	2	0.0107537	2.222	0.065	Biological Process	GO:1903319	positive regulation of protein maturation	0.0107537	0.0552116	2	0	2	31
GO:2000352 negative regulation of endothelial cell apoptotic process	2	0.0107537	2.222	0.065	Biological Process	GO:2000352	negative regulation of endothelial cell apoptotic process	0.0107537	0.0552116	2	0	2	31
GO:0032588 trans-Golgi network membrane	3	0.0123692	3.297	0.031	Cellular Component	GO:0032588	trans-Golgi network membrane	0.0123692	0.0557486	3	0	3	98
GO:0014068 positive regulation of phosphatidylinositol 3-kinase signaling	3	0.0111194	3.333	0.033	Biological Process	GO:0014068	positive regulation of phosphatidylinositol 3-kinase signaling	0.0111194	0.0569461	3	0	3	91
GO:0050794 regulation of cellular process	67	0.0111323	74.444	0.006	Biological Process	GO:0050794	regulation of cellular process	0.0111323	0.0569461	59	8	67	11089
GO:0043325 phosphatidylinositol-3,4-bisphosphate binding	2	0.00876333	2.151	0.071	Molecular Function	GO:0043325	phosphatidylinositol-3,4-bisphosphate binding	0.00876333	0.0574311	2	0	2	28
GO:0043312 neutrophil degranulation	7	0.0113851	7.778	0.014	Biological Process	GO:0043312	neutrophil degranulation	0.0113851	0.0580532	7	0	7	483
GO:0070613 regulation of protein processing	4	0.0114224	4.444	0.023	Biological Process	GO:0070613	regulation of protein processing	0.0114224	0.0580532	3	1	4	172
GO:0019835 cytolysis	2	0.0114331	2.222	0.062	Biological Process	GO:0019835	cytolysis	0.0114331	0.0580532	1	1	2	32
GO:0036336 dendritic cell migration	2	0.0114331	2.222	0.062	Biological Process	GO:0036336	dendritic cell migration	0.0114331	0.0580532	2	0	2	32
GO:1904035 regulation of epithelial cell apoptotic process	3	0.0114527	3.333	0.033	Biological Process	GO:1904035	regulation of epithelial cell apoptotic process	0.0114527	0.0580532	3	0	3	92
GO:0001855 complement component C4b binding	1	0.0100791	1.075	0.5	Molecular Function	GO:0001855	complement component C4b binding	0.0100791	0.0587145	1	0	1	2
GO:0001872 (1->3)-beta-D-glucan binding	1	0.0100791	1.075	0.5	Molecular Function	GO:0001872	(1->3)-beta-D-glucan binding	0.0100791	0.0587145	1	0	1	2
GO:0004912 interleukin-3 receptor activity	1	0.0100791	1.075	0.5	Molecular Function	GO:0004912	interleukin-3 receptor activity	0.0100791	0.0587145	1	0	1	2
GO:0004914 interleukin-5 receptor activity	1	0.0100791	1.075	0.5	Molecular Function	GO:0004914	interleukin-5 receptor activity	0.0100791	0.0587145	1	0	1	2
GO:0004948 calcitonin receptor activity	1	0.0100791	1.075	0.5	Molecular Function	GO:0004948	calcitonin receptor activity	0.0100791	0.0587145	0	1	1	2
GO:0016913 follicle-stimulating hormone activity	1	0.0100791	1.075	0.5	Molecular Function	GO:0016913	follicle-stimulating hormone activity	0.0100791	0.0587145	1	0	1	2
GO:0033041 sweet taste receptor activity	1	0.0100791	1.075	0.5	Molecular Function	GO:0033041	sweet taste receptor activity	0.0100791	0.0587145	1	0	1	2
GO:0016192 vesicle-mediated transport	19	0.0116271	21.111	0.009	Biological Process	GO:0016192	vesicle-mediated transport	0.0116271	0.0588304	19	0	19	2170
GO:0010557 positive regulation of macromolecule biosynthetic process	17	0.0117749	18.889	0.009	Biological Process	GO:0010557	positive regulation of macromolecule biosynthetic process	0.0117749	0.0592343	16	1	17	1864
GO:0032642 regulation of chemokine production	3	0.0117917	3.333	0.032	Biological Process	GO:0032642	regulation of chemokine production	0.0117917	0.0592343	3	0	3	93
GO:0098659 inorganic cation import across plasma membrane	3	0.0117917	3.333	0.032	Biological Process	GO:0098659	inorganic cation import across plasma membrane	0.0117917	0.0592343	1	2	3	93
GO:0099587 inorganic ion import across plasma membrane	3	0.0117917	3.333	0.032	Biological Process	GO:0099587	inorganic ion import across plasma membrane	0.0117917	0.0592343	1	2	3	93
GO:1903317 regulation of protein maturation	4	0.0118773	4.444	0.023	Biological Process	GO:1903317	regulation of protein maturation	0.0118773	0.059557	3	1	4	174
GO:0002283 neutrophil activation involved in immune response	7	0.0119969	7.778	0.014	Biological Process	GO:0002283	neutrophil activation involved in immune response	0.0119969	0.0600488	7	0	7	488
GO:0032633 interleukin-4 production	2	0.0121309	2.222	0.061	Biological Process	GO:0032633	interleukin-4 production	0.0121309	0.0601016	2	0	2	33
GO:0032673 regulation of interleukin-4 production	2	0.0121309	2.222	0.061	Biological Process	GO:0032673	regulation of interleukin-4 production	0.0121309	0.0601016	2	0	2	33
GO:0002367 cytokine production involved in immune response	3	0.0121365	3.333	0.032	Biological Process	GO:0002367	cytokine production involved in immune response	0.0121365	0.0601016	3	0	3	94
GO:0002718 regulation of cytokine production involved in immune response	3	0.0121365	3.333	0.032	Biological Process	GO:0002718	regulation of cytokine production involved in immune response	0.0121365	0.0601016	3	0	3	94
GO:0032602 chemokine production	3	0.0121365	3.333	0.032	Biological Process	GO:0032602	chemokine production	0.0121365	0.0601016	3	0	3	94
GO:0048010 vascular endothelial growth factor receptor signaling pathway	3	0.0121365	3.333	0.032	Biological Process	GO:0048010	vascular endothelial growth factor receptor signaling pathway	0.0121365	0.0601016	3	0	3	94
GO:0010038 response to metal ion	6	0.0123421	6.667	0.016	Biological Process	GO:0010038	response to metal ion	0.0123421	0.0609113	6	0	6	377
GO:0007088 regulation of mitotic nuclear division	4	0.0123436	4.444	0.023	Biological Process	GO:0007088	regulation of mitotic nuclear division	0.0123436	0.0609113	3	1	4	176
GO:0016032 viral process	11	0.0125331	12.222	0.011	Biological Process	GO:0016032	viral process	0.0125331	0.0617371	10	1	11	1004
GO:0006956 complement activation	4	0.0125812	4.444	0.023	Biological Process	GO:0006956	complement activation	0.0125812	0.0618647	3	1	4	177
GO:0038024 cargo receptor activity	3	0.0110089	3.226	0.033	Molecular Function	GO:0038024	cargo receptor activity	0.0110089	0.0622284	3	0	3	91
GO:0033218 amide binding	6	0.0110214	6.452	0.016	Molecular Function	GO:0033218	amide binding	0.0110214	0.0622284	5	1	6	369
GO:1903706 regulation of hemopoiesis	7	0.012762	7.778	0.014	Biological Process	GO:1903706	regulation of hemopoiesis	0.012762	0.0625116	7	0	7	494
GO:0050764 regulation of phagocytosis	3	0.0128434	3.333	0.031	Biological Process	GO:0050764	regulation of phagocytosis	0.0128434	0.0625116	3	0	3	96
GO:0097194 execution phase of apoptosis	3	0.0128434	3.333	0.031	Biological Process	GO:0097194	execution phase of apoptosis	0.0128434	0.0625116	3	0	3	96
GO:1903426 regulation of reactive oxygen species biosynthetic process	3	0.0128434	3.333	0.031	Biological Process	GO:1903426	regulation of reactive oxygen species biosynthetic process	0.0128434	0.0625116	3	0	3	96
GO:0002347 response to tumor cell	2	0.012847	2.222	0.059	Biological Process	GO:0002347	response to tumor cell	0.012847	0.0625116	2	0	2	34
GO:0045907 positive regulation of vasoconstriction	2	0.012847	2.222	0.059	Biological Process	GO:0045907	positive regulation of vasoconstriction	0.012847	0.0625116	2	0	2	34
GO:0098636 protein complex involved in cell adhesion	2	0.0141388	2.198	0.054	Cellular Component	GO:0098636	protein complex involved in cell adhesion	0.0141388	0.062839	2	0	2	37
GO:0098742 cell-cell adhesion via plasma-membrane adhesion molecules	5	0.0130179	5.556	0.018	Biological Process	GO:0098742	cell-cell adhesion via plasma-membrane adhesion molecules	0.0130179	0.0632332	4	1	5	275
GO:0010950 positive regulation of endopeptidase activity	4	0.0130649	4.444	0.022	Biological Process	GO:0010950	positive regulation of endopeptidase activity	0.0130649	0.0633514	3	1	4	179
GO:0031379 RNA-directed RNA polymerase complex	1	0.0146229	1.099	0.333	Cellular Component	GO:0031379	RNA-directed RNA polymerase complex	0.0146229	0.0641006	1	0	1	3
GO:0002446 neutrophil mediated immunity	7	0.0135619	7.778	0.014	Biological Process	GO:0002446	neutrophil mediated immunity	0.0135619	0.0654	7	0	7	500
GO:0032760 positive regulation of tumor necrosis factor production	3	0.0135734	3.333	0.031	Biological Process	GO:0032760	positive regulation of tumor necrosis factor production	0.0135734	0.0654	3	0	3	98
GO:1901099 negative regulation of signal transduction in absence of ligand	2	0.0135811	2.222	0.057	Biological Process	GO:1901099	negative regulation of signal transduction in absence of ligand	0.0135811	0.0654	2	0	2	35
GO:2001240 negative regulation of extrinsic apoptotic signaling pathway in absence of ligand	2	0.0135811	2.222	0.057	Biological Process	GO:2001240	negative regulation of extrinsic apoptotic signaling pathway in absence of ligand	0.0135811	0.0654	2	0	2	35
GO:0030135 coated vesicle	5	0.0151749	5.495	0.017	Cellular Component	GO:0030135	coated vesicle	0.0151749	0.0656213	5	0	5	296
GO:0030660 Golgi-associated vesicle membrane	3	0.0156432	3.297	0.028	Cellular Component	GO:0030660	Golgi-associated vesicle membrane	0.0156432	0.0667442	3	0	3	107
GO:0007162 negative regulation of cell adhesion	5	0.0141763	5.556	0.018	Biological Process	GO:0007162	negative regulation of cell adhesion	0.0141763	0.0681485	5	0	5	281
GO:0051385 response to mineralocorticoid	2	0.014333	2.222	0.056	Biological Process	GO:0051385	response to mineralocorticoid	0.014333	0.0683182	2	0	2	36
GO:0031341 regulation of cell killing	3	0.0147121	3.333	0.03	Biological Process	GO:0031341	regulation of cell killing	0.0147121	0.0683182	3	0	3	101
GO:0042102 positive regulation of T cell proliferation	3	0.0147121	3.333	0.03	Biological Process	GO:0042102	positive regulation of T cell proliferation	0.0147121	0.0683182	3	0	3	101
GO:2000516 positive regulation of CD4-positive, alpha-beta T cell activation	2	0.0151026	2.222	0.054	Biological Process	GO:2000516	positive regulation of CD4-positive, alpha-beta T cell activation	0.0151026	0.0683182	2	0	2	37
GO:0042136 neurotransmitter biosynthetic process	3	0.0151033	3.333	0.029	Biological Process	GO:0042136	neurotransmitter biosynthetic process	0.0151033	0.0683182	3	0	3	102
GO:1903557 positive regulation of tumor necrosis factor superfamily cytokine production	3	0.0151033	3.333	0.029	Biological Process	GO:1903557	positive regulation of tumor necrosis factor superfamily cytokine production	0.0151033	0.0683182	3	0	3	102
GO:0050796 regulation of insulin secretion	4	0.0151185	4.444	0.021	Biological Process	GO:0050796	regulation of insulin secretion	0.0151185	0.0683182	3	1	4	187
GO:0001550 ovarian cumulus expansion	1	0.0151411	1.111	0.333	Biological Process	GO:0001550	ovarian cumulus expansion	0.0151411	0.0683182	1	0	1	3
GO:0001834 trophectodermal cell proliferation	1	0.0151411	1.111	0.333	Biological Process	GO:0001834	trophectodermal cell proliferation	0.0151411	0.0683182	1	0	1	3
GO:0001971 negative regulation of activation of membrane attack complex	1	0.0151411	1.111	0.333	Biological Process	GO:0001971	negative regulation of activation of membrane attack complex	0.0151411	0.0683182	1	0	1	3
GO:0002343 peripheral B cell selection	1	0.0151411	1.111	0.333	Biological Process	GO:0002343	peripheral B cell selection	0.0151411	0.0683182	1	0	1	3
GO:0002344 B cell affinity maturation	1	0.0151411	1.111	0.333	Biological Process	GO:0002344	B cell affinity maturation	0.0151411	0.0683182	1	0	1	3
GO:0002525 acute inflammatory response to non-antigenic stimulus	1	0.0151411	1.111	0.333	Biological Process	GO:0002525	acute inflammatory response to non-antigenic stimulus	0.0151411	0.0683182	1	0	1	3
GO:0002877 regulation of acute inflammatory response to non-antigenic stimulus	1	0.0151411	1.111	0.333	Biological Process	GO:0002877	regulation of acute inflammatory response to non-antigenic stimulus	0.0151411	0.0683182	1	0	1	3
GO:0006982 response to lipid hydroperoxide	1	0.0151411	1.111	0.333	Biological Process	GO:0006982	response to lipid hydroperoxide	0.0151411	0.0683182	0	1	1	3
GO:0009624 response to nematode	1	0.0151411	1.111	0.333	Biological Process	GO:0009624	response to nematode	0.0151411	0.0683182	1	0	1	3
GO:0009850 auxin metabolic process	1	0.0151411	1.111	0.333	Biological Process	GO:0009850	auxin metabolic process	0.0151411	0.0683182	1	0	1	3
GO:0010716 negative regulation of extracellular matrix disassembly	1	0.0151411	1.111	0.333	Biological Process	GO:0010716	negative regulation of extracellular matrix disassembly	0.0151411	0.0683182	0	1	1	3
GO:0032701 negative regulation of interleukin-18 production	1	0.0151411	1.111	0.333	Biological Process	GO:0032701	negative regulation of interleukin-18 production	0.0151411	0.0683182	1	0	1	3
GO:0035684 helper T cell extravasation	1	0.0151411	1.111	0.333	Biological Process	GO:0035684	helper T cell extravasation	0.0151411	0.0683182	1	0	1	3
GO:0036343 psychomotor behavior	1	0.0151411	1.111	0.333	Biological Process	GO:0036343	psychomotor behavior	0.0151411	0.0683182	0	1	1	3
GO:0042268 regulation of cytolysis	1	0.0151411	1.111	0.333	Biological Process	GO:0042268	regulation of cytolysis	0.0151411	0.0683182	1	0	1	3
GO:0042700 luteinizing hormone signaling pathway	1	0.0151411	1.111	0.333	Biological Process	GO:0042700	luteinizing hormone signaling pathway	0.0151411	0.0683182	1	0	1	3
GO:0048165 fused antrum stage	1	0.0151411	1.111	0.333	Biological Process	GO:0048165	fused antrum stage	0.0151411	0.0683182	1	0	1	3
GO:0060557 positive regulation of vitamin D biosynthetic process	1	0.0151411	1.111	0.333	Biological Process	GO:0060557	positive regulation of vitamin D biosynthetic process	0.0151411	0.0683182	1	0	1	3
GO:0060559 positive regulation of calcidiol 1-monooxygenase activity	1	0.0151411	1.111	0.333	Biological Process	GO:0060559	positive regulation of calcidiol 1-monooxygenase activity	0.0151411	0.0683182	1	0	1	3
GO:0061146 Peyer's patch morphogenesis	1	0.0151411	1.111	0.333	Biological Process	GO:0061146	Peyer's patch morphogenesis	0.0151411	0.0683182	0	1	1	3
GO:0070094 positive regulation of glucagon secretion	1	0.0151411	1.111	0.333	Biological Process	GO:0070094	positive regulation of glucagon secretion	0.0151411	0.0683182	1	0	1	3
GO:0071623 negative regulation of granulocyte chemotaxis	1	0.0151411	1.111	0.333	Biological Process	GO:0071623	negative regulation of granulocyte chemotaxis	0.0151411	0.0683182	0	1	1	3
GO:0090024 negative regulation of neutrophil chemotaxis	1	0.0151411	1.111	0.333	Biological Process	GO:0090024	negative regulation of neutrophil chemotaxis	0.0151411	0.0683182	0	1	1	3
GO:0090273 regulation of somatostatin secretion	1	0.0151411	1.111	0.333	Biological Process	GO:0090273	regulation of somatostatin secretion	0.0151411	0.0683182	1	0	1	3
GO:1900005 positive regulation of serine-type endopeptidase activity	1	0.0151411	1.111	0.333	Biological Process	GO:1900005	positive regulation of serine-type endopeptidase activity	0.0151411	0.0683182	1	0	1	3
GO:1901624 negative regulation of lymphocyte chemotaxis	1	0.0151411	1.111	0.333	Biological Process	GO:1901624	negative regulation of lymphocyte chemotaxis	0.0151411	0.0683182	1	0	1	3
GO:1902573 positive regulation of serine-type peptidase activity	1	0.0151411	1.111	0.333	Biological Process	GO:1902573	positive regulation of serine-type peptidase activity	0.0151411	0.0683182	1	0	1	3
GO:1904200 iodide transmembrane transport	1	0.0151411	1.111	0.333	Biological Process	GO:1904200	iodide transmembrane transport	0.0151411	0.0683182	1	0	1	3
GO:1904669 ATP export	1	0.0151411	1.111	0.333	Biological Process	GO:1904669	ATP export	0.0151411	0.0683182	1	0	1	3
GO:1904845 cellular response to L-glutamine	1	0.0151411	1.111	0.333	Biological Process	GO:1904845	cellular response to L-glutamine	0.0151411	0.0683182	1	0	1	3
GO:1905665 positive regulation of calcium ion import across plasma membrane	1	0.0151411	1.111	0.333	Biological Process	GO:1905665	positive regulation of calcium ion import across plasma membrane	0.0151411	0.0683182	0	1	1	3
GO:0048519 negative regulation of biological process	39	0.0153048	43.333	0.007	Biological Process	GO:0048519	negative regulation of biological process	0.0153048	0.0689456	34	5	39	5673
GO:1990204 oxidoreductase complex	3	0.0164307	3.297	0.028	Cellular Component	GO:1990204	oxidoreductase complex	0.0164307	0.0691818	3	0	3	109
GO:0007200 phospholipase C-activating G protein-coupled receptor signaling pathway	3	0.0155004	3.333	0.029	Biological Process	GO:0007200	phospholipase C-activating G protein-coupled receptor signaling pathway	0.0155004	0.0696023	3	0	3	103
GO:0035710 CD4-positive, alpha-beta T cell activation	3	0.0155004	3.333	0.029	Biological Process	GO:0035710	CD4-positive, alpha-beta T cell activation	0.0155004	0.0696023	3	0	3	103
GO:0001906 cell killing	4	0.0156619	4.444	0.021	Biological Process	GO:0001906	cell killing	0.0156619	0.0702145	3	1	4	189
GO:0043235 receptor complex	6	0.0169631	6.593	0.014	Cellular Component	GO:0043235	receptor complex	0.0169631	0.0704958	4	2	6	419
GO:0045622 regulation of T-helper cell differentiation	2	0.0158896	2.222	0.053	Biological Process	GO:0045622	regulation of T-helper cell differentiation	0.0158896	0.0708423	2	0	2	38
GO:0045742 positive regulation of epidermal growth factor receptor signaling pathway	2	0.0158896	2.222	0.053	Biological Process	GO:0045742	positive regulation of epidermal growth factor receptor signaling pathway	0.0158896	0.0708423	2	0	2	38
GO:0046326 positive regulation of glucose import	2	0.0158896	2.222	0.053	Biological Process	GO:0046326	positive regulation of glucose import	0.0158896	0.0708423	2	0	2	38
GO:0019233 sensory perception of pain	3	0.0159034	3.333	0.029	Biological Process	GO:0019233	sensory perception of pain	0.0159034	0.0708423	3	0	3	104
GO:0098588 bounding membrane of organelle	18	0.0175967	19.78	0.008	Cellular Component	GO:0098588	bounding membrane of organelle	0.0175967	0.0717572	16	2	18	2178
GO:0030667 secretory granule membrane	5	0.0177151	5.495	0.016	Cellular Component	GO:0030667	secretory granule membrane	0.0177151	0.0717572	5	0	5	308
GO:0045935 positive regulation of nucleobase-containing compound metabolic process	17	0.0161429	18.889	0.009	Biological Process	GO:0045935	positive regulation of nucleobase-containing compound metabolic process	0.0161429	0.071795	15	2	17	1929
GO:2000379 positive regulation of reactive oxygen species metabolic process	3	0.0163122	3.333	0.029	Biological Process	GO:2000379	positive regulation of reactive oxygen species metabolic process	0.0163122	0.0724324	3	0	3	105
GO:0035295 tube development	11	0.0166802	12.222	0.011	Biological Process	GO:0035295	tube development	0.0166802	0.0733411	10	1	11	1047
GO:0010955 negative regulation of protein processing	2	0.0166939	2.222	0.051	Biological Process	GO:0010955	negative regulation of protein processing	0.0166939	0.0733411	2	0	2	39
GO:0032733 positive regulation of interleukin-10 production	2	0.0166939	2.222	0.051	Biological Process	GO:0032733	positive regulation of interleukin-10 production	0.0166939	0.0733411	2	0	2	39
GO:1900744 regulation of p38MAPK cascade	2	0.0166939	2.222	0.051	Biological Process	GO:1900744	regulation of p38MAPK cascade	0.0166939	0.0733411	2	0	2	39
GO:1903318 negative regulation of protein maturation	2	0.0166939	2.222	0.051	Biological Process	GO:1903318	negative regulation of protein maturation	0.0166939	0.0733411	2	0	2	39
GO:0045893 positive regulation of transcription, DNA-templated	15	0.0167049	16.667	0.009	Biological Process	GO:0045893	positive regulation of transcription, DNA-templated	0.0167049	0.0733411	14	1	15	1630
GO:1903508 positive regulation of nucleic acid-templated transcription	15	0.0167049	16.667	0.009	Biological Process	GO:1903508	positive regulation of nucleic acid-templated transcription	0.0167049	0.0733411	14	1	15	1630
GO:2001237 negative regulation of extrinsic apoptotic signaling pathway	3	0.0167269	3.333	0.028	Biological Process	GO:2001237	negative regulation of extrinsic apoptotic signaling pathway	0.0167269	0.0733411	3	0	3	106
GO:0030246 carbohydrate binding	5	0.0132124	5.376	0.018	Molecular Function	GO:0030246	carbohydrate binding	0.0132124	0.0734688	5	0	5	277
GO:1902680 positive regulation of RNA biosynthetic process	15	0.0167901	16.667	0.009	Biological Process	GO:1902680	positive regulation of RNA biosynthetic process	0.0167901	0.0735028	14	1	15	1631
GO:0002708 positive regulation of lymphocyte mediated immunity	3	0.0171475	3.333	0.028	Biological Process	GO:0002708	positive regulation of lymphocyte mediated immunity	0.0171475	0.07495	3	0	3	107
GO:0006796 phosphate-containing compound metabolic process	26	0.0172864	28.889	0.008	Biological Process	GO:0006796	phosphate-containing compound metabolic process	0.0172864	0.075439	21	5	26	3412
GO:0006915 apoptotic process	17	0.0173929	18.889	0.009	Biological Process	GO:0006915	apoptotic process	0.0173929	0.0757853	16	1	17	1945
GO:0048246 macrophage chemotaxis	2	0.0175152	2.222	0.05	Biological Process	GO:0048246	macrophage chemotaxis	0.0175152	0.0759627	2	0	2	40
GO:0071276 cellular response to cadmium ion	2	0.0175152	2.222	0.05	Biological Process	GO:0071276	cellular response to cadmium ion	0.0175152	0.0759627	2	0	2	40
GO:1901186 positive regulation of ERBB signaling pathway	2	0.0175152	2.222	0.05	Biological Process	GO:1901186	positive regulation of ERBB signaling pathway	0.0175152	0.0759627	2	0	2	40
GO:0071356 cellular response to tumor necrosis factor	5	0.0176001	5.556	0.017	Biological Process	GO:0071356	cellular response to tumor necrosis factor	0.0176001	0.0760944	5	0	5	297
GO:0090068 positive regulation of cell cycle process	5	0.0176001	5.556	0.017	Biological Process	GO:0090068	positive regulation of cell cycle process	0.0176001	0.0760944	4	1	5	297
GO:0051604 protein maturation	6	0.01777	6.667	0.015	Biological Process	GO:0051604	protein maturation	0.01777	0.0767105	5	1	6	409
GO:0072558 NLRP1 inflammasome complex	1	0.0194501	1.099	0.25	Cellular Component	GO:0072558	NLRP1 inflammasome complex	0.0194501	0.0768399	1	0	1	4
GO:1903440 amylin receptor complex	1	0.0194501	1.099	0.25	Cellular Component	GO:1903440	amylin receptor complex	0.0194501	0.0768399	0	1	1	4
GO:0030658 transport vesicle membrane	4	0.01976	4.396	0.019	Cellular Component	GO:0030658	transport vesicle membrane	0.01976	0.0771124	4	0	4	210
GO:0010952 positive regulation of peptidase activity	4	0.0179582	4.444	0.02	Biological Process	GO:0010952	positive regulation of peptidase activity	0.0179582	0.0772841	3	1	4	197
GO:0050852 T cell receptor signaling pathway	4	0.0179582	4.444	0.02	Biological Process	GO:0050852	T cell receptor signaling pathway	0.0179582	0.0772841	4	0	4	197
GO:0033138 positive regulation of peptidyl-serine phosphorylation	3	0.0180064	3.333	0.028	Biological Process	GO:0033138	positive regulation of peptidyl-serine phosphorylation	0.0180064	0.0773722	1	2	3	109
GO:0035590 purinergic nucleotide receptor signaling pathway	2	0.0183534	2.222	0.049	Biological Process	GO:0035590	purinergic nucleotide receptor signaling pathway	0.0183534	0.078742	2	0	2	41
GO:0005153 interleukin-8 receptor binding	1	0.0150808	1.075	0.333	Molecular Function	GO:0005153	interleukin-8 receptor binding	0.0150808	0.0790666	1	0	1	3
GO:0008900 potassium:proton exchanging ATPase activity	1	0.0150808	1.075	0.333	Molecular Function	GO:0008900	potassium:proton exchanging ATPase activity	0.0150808	0.0790666	0	1	1	3
GO:0015111 iodide transmembrane transporter activity	1	0.0150808	1.075	0.333	Molecular Function	GO:0015111	iodide transmembrane transporter activity	0.0150808	0.0790666	1	0	1	3
GO:0046592 polyamine oxidase activity	1	0.0150808	1.075	0.333	Molecular Function	GO:0046592	polyamine oxidase activity	0.0150808	0.0790666	1	0	1	3
GO:2000026 regulation of multicellular organismal development	18	0.0185376	20	0.009	Biological Process	GO:2000026	regulation of multicellular organismal development	0.0185376	0.0794102	15	3	18	2116
GO:0045055 regulated exocytosis	9	0.018647	10	0.011	Biological Process	GO:0045055	regulated exocytosis	0.018647	0.0797566	9	0	9	790
GO:0006793 phosphorus metabolic process	26	0.0190112	28.889	0.008	Biological Process	GO:0006793	phosphorus metabolic process	0.0190112	0.0811902	21	5	26	3439
GO:0016651 oxidoreductase activity, acting on NAD(P)H	3	0.0157476	3.226	0.029	Molecular Function	GO:0016651	oxidoreductase activity, acting on NAD(P)H	0.0157476	0.0813997	3	0	3	104
GO:0072376 protein activation cascade	4	0.0191811	4.444	0.02	Biological Process	GO:0072376	protein activation cascade	0.0191811	0.0815331	3	1	4	201
GO:0032689 negative regulation of interferon-gamma production	2	0.0192083	2.222	0.048	Biological Process	GO:0032689	negative regulation of interferon-gamma production	0.0192083	0.0815331	2	0	2	42
GO:0044060 regulation of endocrine process	2	0.0192083	2.222	0.048	Biological Process	GO:0044060	regulation of endocrine process	0.0192083	0.0815331	2	0	2	42
GO:1990573 potassium ion import across plasma membrane	2	0.0192083	2.222	0.048	Biological Process	GO:1990573	potassium ion import across plasma membrane	0.0192083	0.0815331	1	1	2	42
GO:0001669 acrosomal vesicle	3	0.0211554	3.297	0.025	Cellular Component	GO:0001669	acrosomal vesicle	0.0211554	0.0815629	2	1	3	120
GO:1901652 response to peptide	7	0.0193108	7.778	0.013	Biological Process	GO:1901652	response to peptide	0.0193108	0.0818437	5	2	7	537
GO:0044403 symbiont process	11	0.0196466	12.222	0.01	Biological Process	GO:0044403	symbiont process	0.0196466	0.0819885	10	1	11	1073
GO:0002686 negative regulation of leukocyte migration	2	0.0200797	2.222	0.047	Biological Process	GO:0002686	negative regulation of leukocyte migration	0.0200797	0.0819885	1	1	2	43
GO:0045454 cell redox homeostasis	2	0.0200797	2.222	0.047	Biological Process	GO:0045454	cell redox homeostasis	0.0200797	0.0819885	2	0	2	43
GO:0001905 activation of membrane attack complex	1	0.0201375	1.111	0.25	Biological Process	GO:0001905	activation of membrane attack complex	0.0201375	0.0819885	1	0	1	4
GO:0001969 regulation of activation of membrane attack complex	1	0.0201375	1.111	0.25	Biological Process	GO:0001969	regulation of activation of membrane attack complex	0.0201375	0.0819885	1	0	1	4
GO:0002399 MHC class II protein complex assembly	1	0.0201375	1.111	0.25	Biological Process	GO:0002399	MHC class II protein complex assembly	0.0201375	0.0819885	1	0	1	4
GO:0002503 peptide antigen assembly with MHC class II protein complex	1	0.0201375	1.111	0.25	Biological Process	GO:0002503	peptide antigen assembly with MHC class II protein complex	0.0201375	0.0819885	1	0	1	4
GO:0002835 negative regulation of response to tumor cell	1	0.0201375	1.111	0.25	Biological Process	GO:0002835	negative regulation of response to tumor cell	0.0201375	0.0819885	1	0	1	4
GO:0002838 negative regulation of immune response to tumor cell	1	0.0201375	1.111	0.25	Biological Process	GO:0002838	negative regulation of immune response to tumor cell	0.0201375	0.0819885	1	0	1	4
GO:0014805 smooth muscle adaptation	1	0.0201375	1.111	0.25	Biological Process	GO:0014805	smooth muscle adaptation	0.0201375	0.0819885	1	0	1	4
GO:0018120 peptidyl-arginine ADP-ribosylation	1	0.0201375	1.111	0.25	Biological Process	GO:0018120	peptidyl-arginine ADP-ribosylation	0.0201375	0.0819885	0	1	1	4
GO:0030450 regulation of complement activation, classical pathway	1	0.0201375	1.111	0.25	Biological Process	GO:0030450	regulation of complement activation, classical pathway	0.0201375	0.0819885	1	0	1	4
GO:0034158 toll-like receptor 8 signaling pathway	1	0.0201375	1.111	0.25	Biological Process	GO:0034158	toll-like receptor 8 signaling pathway	0.0201375	0.0819885	1	0	1	4
GO:0035799 ureter maturation	1	0.0201375	1.111	0.25	Biological Process	GO:0035799	ureter maturation	0.0201375	0.0819885	0	1	1	4
GO:0038156 interleukin-3-mediated signaling pathway	1	0.0201375	1.111	0.25	Biological Process	GO:0038156	interleukin-3-mediated signaling pathway	0.0201375	0.0819885	1	0	1	4
GO:0045959 negative regulation of complement activation, classical pathway	1	0.0201375	1.111	0.25	Biological Process	GO:0045959	negative regulation of complement activation, classical pathway	0.0201375	0.0819885	1	0	1	4
GO:0060355 positive regulation of cell adhesion molecule production	1	0.0201375	1.111	0.25	Biological Process	GO:0060355	positive regulation of cell adhesion molecule production	0.0201375	0.0819885	1	0	1	4
GO:0070164 negative regulation of adiponectin secretion	1	0.0201375	1.111	0.25	Biological Process	GO:0070164	negative regulation of adiponectin secretion	0.0201375	0.0819885	1	0	1	4
GO:0070253 somatostatin secretion	1	0.0201375	1.111	0.25	Biological Process	GO:0070253	somatostatin secretion	0.0201375	0.0819885	1	0	1	4
GO:0071226 cellular response to molecule of fungal origin	1	0.0201375	1.111	0.25	Biological Process	GO:0071226	cellular response to molecule of fungal origin	0.0201375	0.0819885	1	0	1	4
GO:0072300 positive regulation of metanephric glomerulus development	1	0.0201375	1.111	0.25	Biological Process	GO:0072300	positive regulation of metanephric glomerulus development	0.0201375	0.0819885	0	1	1	4
GO:0097368 establishment of Sertoli cell barrier	1	0.0201375	1.111	0.25	Biological Process	GO:0097368	establishment of Sertoli cell barrier	0.0201375	0.0819885	1	0	1	4
GO:1900098 regulation of plasma cell differentiation	1	0.0201375	1.111	0.25	Biological Process	GO:1900098	regulation of plasma cell differentiation	0.0201375	0.0819885	1	0	1	4
GO:1900368 regulation of RNA interference	1	0.0201375	1.111	0.25	Biological Process	GO:1900368	regulation of RNA interference	0.0201375	0.0819885	1	0	1	4
GO:1902623 negative regulation of neutrophil migration	1	0.0201375	1.111	0.25	Biological Process	GO:1902623	negative regulation of neutrophil migration	0.0201375	0.0819885	0	1	1	4
GO:1902630 regulation of membrane hyperpolarization	1	0.0201375	1.111	0.25	Biological Process	GO:1902630	regulation of membrane hyperpolarization	0.0201375	0.0819885	1	0	1	4
GO:1904844 response to L-glutamine	1	0.0201375	1.111	0.25	Biological Process	GO:1904844	response to L-glutamine	0.0201375	0.0819885	1	0	1	4
GO:1904019 epithelial cell apoptotic process	3	0.0207251	3.333	0.026	Biological Process	GO:1904019	epithelial cell apoptotic process	0.0207251	0.084258	3	0	3	115
GO:0090279 regulation of calcium ion import	2	0.0209674	2.222	0.045	Biological Process	GO:0090279	regulation of calcium ion import	0.0209674	0.085119	1	1	2	44
GO:0051050 positive regulation of transport	10	0.0210983	11.111	0.011	Biological Process	GO:0051050	positive regulation of transport	0.0210983	0.0855264	9	1	10	944
GO:0031623 receptor internalization	3	0.021199	3.333	0.026	Biological Process	GO:0031623	receptor internalization	0.021199	0.0858097	3	0	3	116
GO:0010828 positive regulation of glucose transmembrane transport	2	0.0218712	2.222	0.044	Biological Process	GO:0010828	positive regulation of glucose transmembrane transport	0.0218712	0.0881476	2	0	2	45
GO:0038066 p38MAPK cascade	2	0.0218712	2.222	0.044	Biological Process	GO:0038066	p38MAPK cascade	0.0218712	0.0881476	2	0	2	45
GO:0090278 negative regulation of peptide hormone secretion	2	0.0218712	2.222	0.044	Biological Process	GO:0090278	negative regulation of peptide hormone secretion	0.0218712	0.0881476	2	0	2	45
GO:0005768 endosome	10	0.0232686	10.989	0.01	Cellular Component	GO:0005768	endosome	0.0232686	0.0886424	9	1	10	993
GO:0051241 negative regulation of multicellular organismal process	12	0.0223673	13.333	0.01	Biological Process	GO:0051241	negative regulation of multicellular organismal process	0.0223673	0.0900172	11	1	12	1239
GO:1903439 calcitonin family receptor complex	1	0.0242539	1.099	0.2	Cellular Component	GO:1903439	calcitonin family receptor complex	0.0242539	0.0913087	0	1	1	5
GO:0002707 negative regulation of lymphocyte mediated immunity	2	0.022791	2.222	0.043	Biological Process	GO:0002707	negative regulation of lymphocyte mediated immunity	0.022791	0.0913274	2	0	2	46
GO:0045911 positive regulation of DNA recombination	2	0.022791	2.222	0.043	Biological Process	GO:0045911	positive regulation of DNA recombination	0.022791	0.0913274	1	1	2	46
GO:0050912 detection of chemical stimulus involved in sensory perception of taste	2	0.022791	2.222	0.043	Biological Process	GO:0050912	detection of chemical stimulus involved in sensory perception of taste	0.022791	0.0913274	2	0	2	46
GO:0042981 regulation of apoptotic process	14	0.0228495	15.556	0.009	Biological Process	GO:0042981	regulation of apoptotic process	0.0228495	0.0914306	13	1	14	1541
GO:1903409 reactive oxygen species biosynthetic process	3	0.0231537	3.333	0.025	Biological Process	GO:1903409	reactive oxygen species biosynthetic process	0.0231537	0.0925156	3	0	3	120
GO:0034612 response to tumor necrosis factor	5	0.0234214	5.556	0.016	Biological Process	GO:0034612	response to tumor necrosis factor	0.0234214	0.0934513	5	0	5	320
GO:0010941 regulation of cell death	15	0.0235289	16.667	0.009	Biological Process	GO:0010941	regulation of cell death	0.0235289	0.0937462	13	2	15	1700
GO:0010107 potassium ion import	2	0.0237265	2.222	0.043	Biological Process	GO:0010107	potassium ion import	0.0237265	0.0941308	1	1	2	47
GO:0050999 regulation of nitric-oxide synthase activity	2	0.0237265	2.222	0.043	Biological Process	GO:0050999	regulation of nitric-oxide synthase activity	0.0237265	0.0941308	2	0	2	47
GO:1904036 negative regulation of epithelial cell apoptotic process	2	0.0237265	2.222	0.043	Biological Process	GO:1904036	negative regulation of epithelial cell apoptotic process	0.0237265	0.0941308	2	0	2	47
GO:0001635 calcitonin gene-related peptide receptor activity	1	0.0200576	1.075	0.25	Molecular Function	GO:0001635	calcitonin gene-related peptide receptor activity	0.0200576	0.0943736	0	1	1	4
GO:0001847 opsonin receptor activity	1	0.0200576	1.075	0.25	Molecular Function	GO:0001847	opsonin receptor activity	0.0200576	0.0943736	1	0	1	4
GO:0004568 chitinase activity	1	0.0200576	1.075	0.25	Molecular Function	GO:0004568	chitinase activity	0.0200576	0.0943736	1	0	1	4
GO:0004982 N-formyl peptide receptor activity	1	0.0200576	1.075	0.25	Molecular Function	GO:0004982	N-formyl peptide receptor activity	0.0200576	0.0943736	1	0	1	4
GO:0016647 oxidoreductase activity, acting on the CH-NH group of donors, oxygen as acceptor	1	0.0200576	1.075	0.25	Molecular Function	GO:0016647	oxidoreductase activity, acting on the CH-NH group of donors, oxygen as acceptor	0.0200576	0.0943736	1	0	1	4
GO:0097643 amylin receptor activity	1	0.0200576	1.075	0.25	Molecular Function	GO:0097643	amylin receptor activity	0.0200576	0.0943736	0	1	1	4
GO:0097644 calcitonin family binding	1	0.0200576	1.075	0.25	Molecular Function	GO:0097644	calcitonin family binding	0.0200576	0.0943736	0	1	1	4
GO:0051051 negative regulation of transport	6	0.0241802	6.667	0.014	Biological Process	GO:0051051	negative regulation of transport	0.0241802	0.0954139	6	0	6	439
GO:0009612 response to mechanical stimulus	4	0.0245827	4.444	0.018	Biological Process	GO:0009612	response to mechanical stimulus	0.0245827	0.0954139	4	0	4	217
GO:0002204 somatic recombination of immunoglobulin genes involved in immune response	2	0.0246776	2.222	0.042	Biological Process	GO:0002204	somatic recombination of immunoglobulin genes involved in immune response	0.0246776	0.0954139	2	0	2	48
GO:0002208 somatic diversification of immunoglobulins involved in immune response	2	0.0246776	2.222	0.042	Biological Process	GO:0002208	somatic diversification of immunoglobulins involved in immune response	0.0246776	0.0954139	2	0	2	48
GO:0033628 regulation of cell adhesion mediated by integrin	2	0.0246776	2.222	0.042	Biological Process	GO:0033628	regulation of cell adhesion mediated by integrin	0.0246776	0.0954139	0	2	2	48
GO:0045190 isotype switching	2	0.0246776	2.222	0.042	Biological Process	GO:0045190	isotype switching	0.0246776	0.0954139	2	0	2	48
GO:1904645 response to amyloid-beta	2	0.0246776	2.222	0.042	Biological Process	GO:1904645	response to amyloid-beta	0.0246776	0.0954139	1	1	2	48
GO:0001999 renal response to blood flow involved in circulatory renin-angiotensin regulation of systemic arterial blood pressure	1	0.0251089	1.111	0.2	Biological Process	GO:0001999	renal response to blood flow involved in circulatory renin-angiotensin regulation of systemic arterial blood pressure	0.0251089	0.0954139	1	0	1	5
GO:0002001 renin secretion into blood stream	1	0.0251089	1.111	0.2	Biological Process	GO:0002001	renin secretion into blood stream	0.0251089	0.0954139	1	0	1	5
GO:0002238 response to molecule of fungal origin	1	0.0251089	1.111	0.2	Biological Process	GO:0002238	response to molecule of fungal origin	0.0251089	0.0954139	1	0	1	5
GO:0002339 B cell selection	1	0.0251089	1.111	0.2	Biological Process	GO:0002339	B cell selection	0.0251089	0.0954139	1	0	1	5
GO:0002434 immune complex clearance	1	0.0251089	1.111	0.2	Biological Process	GO:0002434	immune complex clearance	0.0251089	0.0954139	1	0	1	5
GO:0002842 positive regulation of T cell mediated immune response to tumor cell	1	0.0251089	1.111	0.2	Biological Process	GO:0002842	positive regulation of T cell mediated immune response to tumor cell	0.0251089	0.0954139	1	0	1	5
GO:0014042 positive regulation of neuron maturation	1	0.0251089	1.111	0.2	Biological Process	GO:0014042	positive regulation of neuron maturation	0.0251089	0.0954139	0	1	1	5
GO:0022614 membrane to membrane docking	1	0.0251089	1.111	0.2	Biological Process	GO:0022614	membrane to membrane docking	0.0251089	0.0954139	1	0	1	5
GO:0032829 regulation of CD4-positive, CD25-positive, alpha-beta regulatory T cell differentiation	1	0.0251089	1.111	0.2	Biological Process	GO:0032829	regulation of CD4-positive, CD25-positive, alpha-beta regulatory T cell differentiation	0.0251089	0.0954139	1	0	1	5
GO:0032831 positive regulation of CD4-positive, CD25-positive, alpha-beta regulatory T cell differentiation	1	0.0251089	1.111	0.2	Biological Process	GO:0032831	positive regulation of CD4-positive, CD25-positive, alpha-beta regulatory T cell differentiation	0.0251089	0.0954139	1	0	1	5
GO:0033031 positive regulation of neutrophil apoptotic process	1	0.0251089	1.111	0.2	Biological Process	GO:0033031	positive regulation of neutrophil apoptotic process	0.0251089	0.0954139	1	0	1	5
GO:0033092 positive regulation of immature T cell proliferation in thymus	1	0.0251089	1.111	0.2	Biological Process	GO:0033092	positive regulation of immature T cell proliferation in thymus	0.0251089	0.0954139	1	0	1	5
GO:0045578 negative regulation of B cell differentiation	1	0.0251089	1.111	0.2	Biological Process	GO:0045578	negative regulation of B cell differentiation	0.0251089	0.0954139	1	0	1	5
GO:0046136 positive regulation of vitamin metabolic process	1	0.0251089	1.111	0.2	Biological Process	GO:0046136	positive regulation of vitamin metabolic process	0.0251089	0.0954139	1	0	1	5
GO:0046813 receptor-mediated virion attachment to host cell	1	0.0251089	1.111	0.2	Biological Process	GO:0046813	receptor-mediated virion attachment to host cell	0.0251089	0.0954139	1	0	1	5
GO:0060354 negative regulation of cell adhesion molecule production	1	0.0251089	1.111	0.2	Biological Process	GO:0060354	negative regulation of cell adhesion molecule production	0.0251089	0.0954139	1	0	1	5
GO:0070487 monocyte aggregation	1	0.0251089	1.111	0.2	Biological Process	GO:0070487	monocyte aggregation	0.0251089	0.0954139	1	0	1	5
GO:0072298 regulation of metanephric glomerulus development	1	0.0251089	1.111	0.2	Biological Process	GO:0072298	regulation of metanephric glomerulus development	0.0251089	0.0954139	0	1	1	5
GO:0097360 chorionic trophoblast cell proliferation	1	0.0251089	1.111	0.2	Biological Process	GO:0097360	chorionic trophoblast cell proliferation	0.0251089	0.0954139	1	0	1	5
GO:0097411 hypoxia-inducible factor-1alpha signaling pathway	1	0.0251089	1.111	0.2	Biological Process	GO:0097411	hypoxia-inducible factor-1alpha signaling pathway	0.0251089	0.0954139	1	0	1	5
GO:1901382 regulation of chorionic trophoblast cell proliferation	1	0.0251089	1.111	0.2	Biological Process	GO:1901382	regulation of chorionic trophoblast cell proliferation	0.0251089	0.0954139	1	0	1	5
GO:1904751 positive regulation of protein localization to nucleolus	1	0.0251089	1.111	0.2	Biological Process	GO:1904751	positive regulation of protein localization to nucleolus	0.0251089	0.0954139	1	0	1	5
GO:1905563 negative regulation of vascular endothelial cell proliferation	1	0.0251089	1.111	0.2	Biological Process	GO:1905563	negative regulation of vascular endothelial cell proliferation	0.0251089	0.0954139	1	0	1	5
GO:1905664 regulation of calcium ion import across plasma membrane	1	0.0251089	1.111	0.2	Biological Process	GO:1905664	regulation of calcium ion import across plasma membrane	0.0251089	0.0954139	0	1	1	5
GO:0002823 negative regulation of adaptive immune response based on somatic recombination of immune receptors built from immunoglobulin superfamily domains	2	0.0256441	2.222	0.041	Biological Process	GO:0002823	negative regulation of adaptive immune response based on somatic recombination of immune receptors built from immunoglobulin superfamily domains	0.0256441	0.0971833	2	0	2	49
GO:0046638 positive regulation of alpha-beta T cell differentiation	2	0.0256441	2.222	0.041	Biological Process	GO:0046638	positive regulation of alpha-beta T cell differentiation	0.0256441	0.0971833	2	0	2	49
GO:0043067 regulation of programmed cell death	14	0.0260748	15.556	0.009	Biological Process	GO:0043067	regulation of programmed cell death	0.0260748	0.0986813	13	1	14	1568
GO:0051254 positive regulation of RNA metabolic process	15	0.0261808	16.667	0.009	Biological Process	GO:0051254	positive regulation of RNA metabolic process	0.0261808	0.0989486	14	1	15	1723
GO:0009966 regulation of signal transduction	24	0.0264928	26.667	0.008	Biological Process	GO:0009966	regulation of signal transduction	0.0264928	0.0999923	21	3	24	3195
GO:0043277 apoptotic cell clearance	2	0.0266259	2.222	0.04	Biological Process	GO:0043277	apoptotic cell clearance	0.0266259	0.100224	2	0	2	50
GO:0043370 regulation of CD4-positive, alpha-beta T cell differentiation	2	0.0266259	2.222	0.04	Biological Process	GO:0043370	regulation of CD4-positive, alpha-beta T cell differentiation	0.0266259	0.100224	2	0	2	50
GO:0019079 viral genome replication	3	0.0268031	3.333	0.024	Biological Process	GO:0019079	viral genome replication	0.0268031	0.10062	3	0	3	127
GO:0030968 endoplasmic reticulum unfolded protein response	3	0.0268031	3.333	0.024	Biological Process	GO:0030968	endoplasmic reticulum unfolded protein response	0.0268031	0.10062	2	1	3	127
GO:0097191 extrinsic apoptotic signaling pathway	4	0.0272078	4.444	0.018	Biological Process	GO:0097191	extrinsic apoptotic signaling pathway	0.0272078	0.102002	3	1	4	224
GO:0014066 regulation of phosphatidylinositol 3-kinase signaling	3	0.0273481	3.333	0.023	Biological Process	GO:0014066	regulation of phosphatidylinositol 3-kinase signaling	0.0273481	0.10239	3	0	3	128
GO:0045058 T cell selection	2	0.0276227	2.222	0.039	Biological Process	GO:0045058	T cell selection	0.0276227	0.103142	2	0	2	51
GO:0061028 establishment of endothelial barrier	2	0.0276227	2.222	0.039	Biological Process	GO:0061028	establishment of endothelial barrier	0.0276227	0.103142	2	0	2	51
GO:0042113 B cell activation	5	0.0278204	5.556	0.015	Biological Process	GO:0042113	B cell activation	0.0278204	0.103742	5	0	5	335
GO:0044437 vacuolar part	7	0.0287086	7.692	0.012	Cellular Component	GO:0044437	vacuolar part	0.0287086	0.104393	6	1	7	604
GO:0032010 phagolysosome	1	0.0290344	1.099	0.167	Cellular Component	GO:0032010	phagolysosome	0.0290344	0.104393	1	0	1	6
GO:0042629 mast cell granule	1	0.0290344	1.099	0.167	Cellular Component	GO:0042629	mast cell granule	0.0290344	0.104393	1	0	1	6
GO:0097165 nuclear stress granule	1	0.0290344	1.099	0.167	Cellular Component	GO:0097165	nuclear stress granule	0.0290344	0.104393	0	1	1	6
GO:0043434 response to peptide hormone	6	0.0281647	6.667	0.013	Biological Process	GO:0043434	response to peptide hormone	0.0281647	0.104885	5	1	6	455
GO:1904724 tertiary granule lumen	2	0.029789	2.198	0.036	Cellular Component	GO:1904724	tertiary granule lumen	0.029789	0.105917	2	0	2	55
GO:0002711 positive regulation of T cell mediated immunity	2	0.0286344	2.222	0.038	Biological Process	GO:0002711	positive regulation of T cell mediated immunity	0.0286344	0.105961	2	0	2	52
GO:0007566 embryo implantation	2	0.0286344	2.222	0.038	Biological Process	GO:0007566	embryo implantation	0.0286344	0.105961	2	0	2	52
GO:0035587 purinergic receptor signaling pathway	2	0.0286344	2.222	0.038	Biological Process	GO:0035587	purinergic receptor signaling pathway	0.0286344	0.105961	2	0	2	52
GO:1902930 regulation of alcohol biosynthetic process	2	0.0286344	2.222	0.038	Biological Process	GO:1902930	regulation of alcohol biosynthetic process	0.0286344	0.105961	2	0	2	52
GO:0045595 regulation of cell differentiation	16	0.0286433	17.778	0.008	Biological Process	GO:0045595	regulation of cell differentiation	0.0286433	0.105961	13	3	16	1900
GO:0016485 protein processing	5	0.0287592	5.556	0.015	Biological Process	GO:0016485	protein processing	0.0287592	0.106249	4	1	5	338
GO:0070201 regulation of establishment of protein localization	7	0.0295481	7.778	0.012	Biological Process	GO:0070201	regulation of establishment of protein localization	0.0295481	0.108316	5	2	7	587
GO:0002457 T cell antigen processing and presentation	1	0.0300554	1.111	0.167	Biological Process	GO:0002457	T cell antigen processing and presentation	0.0300554	0.108316	1	0	1	6
GO:0002501 peptide antigen assembly with MHC protein complex	1	0.0300554	1.111	0.167	Biological Process	GO:0002501	peptide antigen assembly with MHC protein complex	0.0300554	0.108316	1	0	1	6
GO:0006030 chitin metabolic process	1	0.0300554	1.111	0.167	Biological Process	GO:0006030	chitin metabolic process	0.0300554	0.108316	1	0	1	6
GO:0006032 chitin catabolic process	1	0.0300554	1.111	0.167	Biological Process	GO:0006032	chitin catabolic process	0.0300554	0.108316	1	0	1	6
GO:0006572 tyrosine catabolic process	1	0.0300554	1.111	0.167	Biological Process	GO:0006572	tyrosine catabolic process	0.0300554	0.108316	1	0	1	6
GO:0015705 iodide transport	1	0.0300554	1.111	0.167	Biological Process	GO:0015705	iodide transport	0.0300554	0.108316	1	0	1	6
GO:0033091 positive regulation of immature T cell proliferation	1	0.0300554	1.111	0.167	Biological Process	GO:0033091	positive regulation of immature T cell proliferation	0.0300554	0.108316	1	0	1	6
GO:0035744 T-helper 1 cell cytokine production	1	0.0300554	1.111	0.167	Biological Process	GO:0035744	T-helper 1 cell cytokine production	0.0300554	0.108316	1	0	1	6
GO:0036015 response to interleukin-3	1	0.0300554	1.111	0.167	Biological Process	GO:0036015	response to interleukin-3	0.0300554	0.108316	1	0	1	6
GO:0036016 cellular response to interleukin-3	1	0.0300554	1.111	0.167	Biological Process	GO:0036016	cellular response to interleukin-3	0.0300554	0.108316	1	0	1	6
GO:0043305 negative regulation of mast cell degranulation	1	0.0300554	1.111	0.167	Biological Process	GO:0043305	negative regulation of mast cell degranulation	0.0300554	0.108316	1	0	1	6
GO:0045627 positive regulation of T-helper 1 cell differentiation	1	0.0300554	1.111	0.167	Biological Process	GO:0045627	positive regulation of T-helper 1 cell differentiation	0.0300554	0.108316	1	0	1	6
GO:0050916 sensory perception of sweet taste	1	0.0300554	1.111	0.167	Biological Process	GO:0050916	sensory perception of sweet taste	0.0300554	0.108316	1	0	1	6
GO:0050917 sensory perception of umami taste	1	0.0300554	1.111	0.167	Biological Process	GO:0050917	sensory perception of umami taste	0.0300554	0.108316	1	0	1	6
GO:0072679 thymocyte migration	1	0.0300554	1.111	0.167	Biological Process	GO:0072679	thymocyte migration	0.0300554	0.108316	1	0	1	6
GO:1901164 negative regulation of trophoblast cell migration	1	0.0300554	1.111	0.167	Biological Process	GO:1901164	negative regulation of trophoblast cell migration	0.0300554	0.108316	1	0	1	6
GO:2000554 regulation of T-helper 1 cell cytokine production	1	0.0300554	1.111	0.167	Biological Process	GO:2000554	regulation of T-helper 1 cell cytokine production	0.0300554	0.108316	1	0	1	6
GO:2000556 positive regulation of T-helper 1 cell cytokine production	1	0.0300554	1.111	0.167	Biological Process	GO:2000556	positive regulation of T-helper 1 cell cytokine production	0.0300554	0.108316	1	0	1	6
GO:0015026 coreceptor activity	2	0.0235571	2.151	0.043	Molecular Function	GO:0015026	coreceptor activity	0.0235571	0.109268	2	0	2	47
GO:0005044 scavenger receptor activity	2	0.0245017	2.151	0.042	Molecular Function	GO:0005044	scavenger receptor activity	0.0245017	0.109268	2	0	2	48
GO:0048020 CCR chemokine receptor binding	2	0.0245017	2.151	0.042	Molecular Function	GO:0048020	CCR chemokine receptor binding	0.0245017	0.109268	2	0	2	48
GO:0003956 NAD(P)+-protein-arginine ADP-ribosyltransferase activity	1	0.0250095	1.075	0.2	Molecular Function	GO:0003956	NAD(P)+-protein-arginine ADP-ribosyltransferase activity	0.0250095	0.109268	0	1	1	5
GO:0016361 activin receptor activity, type I	1	0.0250095	1.075	0.2	Molecular Function	GO:0016361	activin receptor activity, type I	0.0250095	0.109268	1	0	1	5
GO:0038100 nodal binding	1	0.0250095	1.075	0.2	Molecular Function	GO:0038100	nodal binding	0.0250095	0.109268	1	0	1	5
GO:0002712 regulation of B cell mediated immunity	2	0.0307017	2.222	0.037	Biological Process	GO:0002712	regulation of B cell mediated immunity	0.0307017	0.109936	2	0	2	54
GO:0002820 negative regulation of adaptive immune response	2	0.0307017	2.222	0.037	Biological Process	GO:0002820	negative regulation of adaptive immune response	0.0307017	0.109936	2	0	2	54
GO:0002889 regulation of immunoglobulin mediated immune response	2	0.0307017	2.222	0.037	Biological Process	GO:0002889	regulation of immunoglobulin mediated immune response	0.0307017	0.109936	2	0	2	54
GO:0016447 somatic recombination of immunoglobulin gene segments	2	0.0307017	2.222	0.037	Biological Process	GO:0016447	somatic recombination of immunoglobulin gene segments	0.0307017	0.109936	2	0	2	54
GO:0045744 negative regulation of G protein-coupled receptor signaling pathway	2	0.0307017	2.222	0.037	Biological Process	GO:0045744	negative regulation of G protein-coupled receptor signaling pathway	0.0307017	0.109936	2	0	2	54
GO:0044093 positive regulation of molecular function	15	0.0311858	16.667	0.009	Biological Process	GO:0044093	positive regulation of molecular function	0.0311858	0.111526	14	1	15	1762
GO:0043269 regulation of ion transport	8	0.0315928	8.889	0.011	Biological Process	GO:0043269	regulation of ion transport	0.0315928	0.112837	7	1	8	729
GO:0001541 ovarian follicle development	2	0.031757	2.222	0.036	Biological Process	GO:0001541	ovarian follicle development	0.031757	0.113134	2	0	2	55
GO:1905517 macrophage migration	2	0.031757	2.222	0.036	Biological Process	GO:1905517	macrophage migration	0.031757	0.113134	2	0	2	55
GO:0043280 positive regulation of cysteine-type endopeptidase activity involved in apoptotic process	3	0.031921	3.333	0.022	Biological Process	GO:0043280	positive regulation of cysteine-type endopeptidase activity involved in apoptotic process	0.031921	0.113574	2	1	3	136
GO:0005579 membrane attack complex	1	0.0337917	1.099	0.143	Cellular Component	GO:0005579	membrane attack complex	0.0337917	0.116272	0	1	1	7
GO:0046581 intercellular canaliculus	1	0.0337917	1.099	0.143	Cellular Component	GO:0046581	intercellular canaliculus	0.0337917	0.116272	0	1	1	7
GO:0048179 activin receptor complex	1	0.0337917	1.099	0.143	Cellular Component	GO:0048179	activin receptor complex	0.0337917	0.116272	1	0	1	7
GO:0031529 ruffle organization	2	0.0328265	2.222	0.036	Biological Process	GO:0031529	ruffle organization	0.0328265	0.116498	2	0	2	56
GO:0046324 regulation of glucose import	2	0.0328265	2.222	0.036	Biological Process	GO:0046324	regulation of glucose import	0.0328265	0.116498	2	0	2	56
GO:0030154 cell differentiation	30	0.0331108	33.333	0.007	Biological Process	GO:0030154	cell differentiation	0.0331108	0.117253	26	4	30	4311
GO:0050671 positive regulation of lymphocyte proliferation	3	0.033123	3.333	0.022	Biological Process	GO:0050671	positive regulation of lymphocyte proliferation	0.033123	0.117253	3	0	3	138
GO:0048869 cellular developmental process	31	0.0332537	34.444	0.007	Biological Process	GO:0048869	cellular developmental process	0.0332537	0.117566	27	4	31	4491
GO:0032946 positive regulation of mononuclear cell proliferation	3	0.0337328	3.333	0.022	Biological Process	GO:0032946	positive regulation of mononuclear cell proliferation	0.0337328	0.11866	3	0	3	139
GO:0046887 positive regulation of hormone secretion	3	0.0337328	3.333	0.022	Biological Process	GO:0046887	positive regulation of hormone secretion	0.0337328	0.11866	3	0	3	139
GO:0033674 positive regulation of kinase activity	7	0.0337377	7.778	0.012	Biological Process	GO:0033674	positive regulation of kinase activity	0.0337377	0.11866	6	1	7	604
GO:0031663 lipopolysaccharide-mediated signaling pathway	2	0.03391	2.222	0.035	Biological Process	GO:0031663	lipopolysaccharide-mediated signaling pathway	0.03391	0.11866	2	0	2	57
GO:0055085 transmembrane transport	14	0.0339916	15.556	0.009	Biological Process	GO:0055085	transmembrane transport	0.0339916	0.11866	11	3	14	1625
GO:0043066 negative regulation of apoptotic process	9	0.0346588	10	0.01	Biological Process	GO:0043066	negative regulation of apoptotic process	0.0346588	0.11866	9	0	9	882
GO:0042737 drug catabolic process	3	0.0349699	3.333	0.021	Biological Process	GO:0042737	drug catabolic process	0.0349699	0.11866	2	1	3	141
GO:0002232 leukocyte chemotaxis involved in inflammatory response	1	0.034977	1.111	0.143	Biological Process	GO:0002232	leukocyte chemotaxis involved in inflammatory response	0.034977	0.11866	1	0	1	7
GO:0002317 plasma cell differentiation	1	0.034977	1.111	0.143	Biological Process	GO:0002317	plasma cell differentiation	0.034977	0.11866	1	0	1	7
GO:0002396 MHC protein complex assembly	1	0.034977	1.111	0.143	Biological Process	GO:0002396	MHC protein complex assembly	0.034977	0.11866	1	0	1	7
GO:0002924 negative regulation of humoral immune response mediated by circulating immunoglobulin	1	0.034977	1.111	0.143	Biological Process	GO:0002924	negative regulation of humoral immune response mediated by circulating immunoglobulin	0.034977	0.11866	1	0	1	7
GO:0010572 positive regulation of platelet activation	1	0.034977	1.111	0.143	Biological Process	GO:0010572	positive regulation of platelet activation	0.034977	0.11866	1	0	1	7
GO:0019065 receptor-mediated endocytosis of virus by host cell	1	0.034977	1.111	0.143	Biological Process	GO:0019065	receptor-mediated endocytosis of virus by host cell	0.034977	0.11866	1	0	1	7
GO:0031394 positive regulation of prostaglandin biosynthetic process	1	0.034977	1.111	0.143	Biological Process	GO:0031394	positive regulation of prostaglandin biosynthetic process	0.034977	0.11866	1	0	1	7
GO:0031622 positive regulation of fever generation	1	0.034977	1.111	0.143	Biological Process	GO:0031622	positive regulation of fever generation	0.034977	0.11866	1	0	1	7
GO:0032466 negative regulation of cytokinesis	1	0.034977	1.111	0.143	Biological Process	GO:0032466	negative regulation of cytokinesis	0.034977	0.11866	0	1	1	7
GO:0038165 oncostatin-M-mediated signaling pathway	1	0.034977	1.111	0.143	Biological Process	GO:0038165	oncostatin-M-mediated signaling pathway	0.034977	0.11866	1	0	1	7
GO:0043615 astrocyte cell migration	1	0.034977	1.111	0.143	Biological Process	GO:0043615	astrocyte cell migration	0.034977	0.11866	1	0	1	7
GO:0044245 polysaccharide digestion	1	0.034977	1.111	0.143	Biological Process	GO:0044245	polysaccharide digestion	0.034977	0.11866	1	0	1	7
GO:0044571 [2Fe-2S] cluster assembly	1	0.034977	1.111	0.143	Biological Process	GO:0044571	[2Fe-2S] cluster assembly	0.034977	0.11866	1	0	1	7
GO:0046884 follicle-stimulating hormone secretion	1	0.034977	1.111	0.143	Biological Process	GO:0046884	follicle-stimulating hormone secretion	0.034977	0.11866	1	0	1	7
GO:0060558 regulation of calcidiol 1-monooxygenase activity	1	0.034977	1.111	0.143	Biological Process	GO:0060558	regulation of calcidiol 1-monooxygenase activity	0.034977	0.11866	1	0	1	7
GO:0075509 endocytosis involved in viral entry into host cell	1	0.034977	1.111	0.143	Biological Process	GO:0075509	endocytosis involved in viral entry into host cell	0.034977	0.11866	1	0	1	7
GO:0097021 lymphocyte migration into lymphoid organs	1	0.034977	1.111	0.143	Biological Process	GO:0097021	lymphocyte migration into lymphoid organs	0.034977	0.11866	0	1	1	7
GO:0097647 amylin receptor signaling pathway	1	0.034977	1.111	0.143	Biological Process	GO:0097647	amylin receptor signaling pathway	0.034977	0.11866	0	1	1	7
GO:1900004 negative regulation of serine-type endopeptidase activity	1	0.034977	1.111	0.143	Biological Process	GO:1900004	negative regulation of serine-type endopeptidase activity	0.034977	0.11866	1	0	1	7
GO:1902572 negative regulation of serine-type peptidase activity	1	0.034977	1.111	0.143	Biological Process	GO:1902572	negative regulation of serine-type peptidase activity	0.034977	0.11866	1	0	1	7
GO:1904044 response to aldosterone	1	0.034977	1.111	0.143	Biological Process	GO:1904044	response to aldosterone	0.034977	0.11866	1	0	1	7
GO:1904783 positive regulation of NMDA glutamate receptor activity	1	0.034977	1.111	0.143	Biological Process	GO:1904783	positive regulation of NMDA glutamate receptor activity	0.034977	0.11866	1	0	1	7
GO:2000535 regulation of entry of bacterium into host cell	1	0.034977	1.111	0.143	Biological Process	GO:2000535	regulation of entry of bacterium into host cell	0.034977	0.11866	1	0	1	7
GO:0032768 regulation of monooxygenase activity	2	0.0350073	2.222	0.034	Biological Process	GO:0032768	regulation of monooxygenase activity	0.0350073	0.11866	2	0	2	58
GO:0050922 negative regulation of chemotaxis	2	0.0350073	2.222	0.034	Biological Process	GO:0050922	negative regulation of chemotaxis	0.0350073	0.11866	1	1	2	58
GO:0051353 positive regulation of oxidoreductase activity	2	0.0350073	2.222	0.034	Biological Process	GO:0051353	positive regulation of oxidoreductase activity	0.0350073	0.11866	2	0	2	58
GO:0061098 positive regulation of protein tyrosine kinase activity	2	0.0350073	2.222	0.034	Biological Process	GO:0061098	positive regulation of protein tyrosine kinase activity	0.0350073	0.11866	2	0	2	58
GO:0051402 neuron apoptotic process	4	0.0351542	4.444	0.016	Biological Process	GO:0051402	neuron apoptotic process	0.0351542	0.118922	4	0	4	243
GO:0009725 response to hormone	10	0.0351698	11.111	0.01	Biological Process	GO:0009725	response to hormone	0.0351698	0.118922	8	2	10	1028
GO:0009743 response to carbohydrate	4	0.0360613	4.444	0.016	Biological Process	GO:0009743	response to carbohydrate	0.0360613	0.121687	4	0	4	245
GO:0032615 interleukin-12 production	2	0.0361184	2.222	0.034	Biological Process	GO:0032615	interleukin-12 production	0.0361184	0.121687	2	0	2	59
GO:0032655 regulation of interleukin-12 production	2	0.0361184	2.222	0.034	Biological Process	GO:0032655	regulation of interleukin-12 production	0.0361184	0.121687	2	0	2	59
GO:0007586 digestion	3	0.0362304	3.333	0.021	Biological Process	GO:0007586	digestion	0.0362304	0.121917	3	0	3	143
GO:0035580 specific granule lumen	2	0.036026	2.198	0.033	Cellular Component	GO:0035580	specific granule lumen	0.036026	0.122642	2	0	2	61
GO:0003720 telomerase activity	1	0.0299366	1.075	0.167	Molecular Function	GO:0003720	telomerase activity	0.0299366	0.123447	1	0	1	6
GO:0003964 RNA-directed DNA polymerase activity	1	0.0299366	1.075	0.167	Molecular Function	GO:0003964	RNA-directed DNA polymerase activity	0.0299366	0.123447	1	0	1	6
GO:0004969 histamine receptor activity	1	0.0299366	1.075	0.167	Molecular Function	GO:0004969	histamine receptor activity	0.0299366	0.123447	1	0	1	6
GO:0031727 CCR2 chemokine receptor binding	1	0.0299366	1.075	0.167	Molecular Function	GO:0031727	CCR2 chemokine receptor binding	0.0299366	0.123447	1	0	1	6
GO:0097642 calcitonin family receptor activity	1	0.0299366	1.075	0.167	Molecular Function	GO:0097642	calcitonin family receptor activity	0.0299366	0.123447	0	1	1	6
GO:0005802 trans-Golgi network	4	0.0366532	4.396	0.016	Cellular Component	GO:0005802	trans-Golgi network	0.0366532	0.123463	3	1	4	255
GO:0019730 antimicrobial humoral response	3	0.0368693	3.333	0.021	Biological Process	GO:0019730	antimicrobial humoral response	0.0368693	0.123621	3	0	3	144
GO:0033135 regulation of peptidyl-serine phosphorylation	3	0.0368693	3.333	0.021	Biological Process	GO:0033135	regulation of peptidyl-serine phosphorylation	0.0368693	0.123621	1	2	3	144
GO:0050921 positive regulation of chemotaxis	3	0.0368693	3.333	0.021	Biological Process	GO:0050921	positive regulation of chemotaxis	0.0368693	0.123621	3	0	3	144
GO:0030183 B cell differentiation	3	0.0381646	3.333	0.021	Biological Process	GO:0030183	B cell differentiation	0.0381646	0.127765	3	0	3	146
GO:0030001 metal ion transport	9	0.0381968	10	0.01	Biological Process	GO:0030001	metal ion transport	0.0381968	0.127765	7	2	9	898
GO:0016445 somatic diversification of immunoglobulins	2	0.038381	2.222	0.033	Biological Process	GO:0016445	somatic diversification of immunoglobulins	0.038381	0.127921	2	0	2	61
GO:0033619 membrane protein proteolysis	2	0.038381	2.222	0.033	Biological Process	GO:0033619	membrane protein proteolysis	0.038381	0.127921	1	1	2	61
GO:0050994 regulation of lipid catabolic process	2	0.038381	2.222	0.033	Biological Process	GO:0050994	regulation of lipid catabolic process	0.038381	0.127921	2	0	2	61
GO:0005080 protein kinase C binding	2	0.031533	2.151	0.036	Molecular Function	GO:0005080	protein kinase C binding	0.031533	0.128584	1	1	2	55
GO:0043524 negative regulation of neuron apoptotic process	3	0.0388208	3.333	0.02	Biological Process	GO:0043524	negative regulation of neuron apoptotic process	0.0388208	0.129233	3	0	3	147
GO:0034620 cellular response to unfolded protein	3	0.0394829	3.333	0.02	Biological Process	GO:0034620	cellular response to unfolded protein	0.0394829	0.129347	2	1	3	148
GO:0045669 positive regulation of osteoblast differentiation	2	0.0395321	2.222	0.032	Biological Process	GO:0045669	positive regulation of osteoblast differentiation	0.0395321	0.129347	1	1	2	62
GO:2000401 regulation of lymphocyte migration	2	0.0395321	2.222	0.032	Biological Process	GO:2000401	regulation of lymphocyte migration	0.0395321	0.129347	2	0	2	62
GO:0048856 anatomical structure development	39	0.0396821	43.333	0.006	Biological Process	GO:0048856	anatomical structure development	0.0396821	0.129347	32	7	39	6022
GO:0051924 regulation of calcium ion transport	4	0.0398245	4.444	0.016	Biological Process	GO:0051924	regulation of calcium ion transport	0.0398245	0.129347	3	1	4	253
GO:0001547 antral ovarian follicle growth	1	0.0398739	1.111	0.125	Biological Process	GO:0001547	antral ovarian follicle growth	0.0398739	0.129347	1	0	1	8
GO:0002361 CD4-positive, CD25-positive, alpha-beta regulatory T cell differentiation	1	0.0398739	1.111	0.125	Biological Process	GO:0002361	CD4-positive, CD25-positive, alpha-beta regulatory T cell differentiation	0.0398739	0.129347	1	0	1	8
GO:0006559 L-phenylalanine catabolic process	1	0.0398739	1.111	0.125	Biological Process	GO:0006559	L-phenylalanine catabolic process	0.0398739	0.129347	1	0	1	8
GO:0009756 carbohydrate mediated signaling	1	0.0398739	1.111	0.125	Biological Process	GO:0009756	carbohydrate mediated signaling	0.0398739	0.129347	1	0	1	8
GO:0022605 mammalian oogenesis stage	1	0.0398739	1.111	0.125	Biological Process	GO:0022605	mammalian oogenesis stage	0.0398739	0.129347	1	0	1	8
GO:0033007 negative regulation of mast cell activation involved in immune response	1	0.0398739	1.111	0.125	Biological Process	GO:0033007	negative regulation of mast cell activation involved in immune response	0.0398739	0.129347	1	0	1	8
GO:0033129 positive regulation of histone phosphorylation	1	0.0398739	1.111	0.125	Biological Process	GO:0033129	positive regulation of histone phosphorylation	0.0398739	0.129347	1	0	1	8
GO:0034351 negative regulation of glial cell apoptotic process	1	0.0398739	1.111	0.125	Biological Process	GO:0034351	negative regulation of glial cell apoptotic process	0.0398739	0.129347	1	0	1	8
GO:0048537 mucosal-associated lymphoid tissue development	1	0.0398739	1.111	0.125	Biological Process	GO:0048537	mucosal-associated lymphoid tissue development	0.0398739	0.129347	0	1	1	8
GO:0048541 Peyer's patch development	1	0.0398739	1.111	0.125	Biological Process	GO:0048541	Peyer's patch development	0.0398739	0.129347	0	1	1	8
GO:0052031 modulation by symbiont of host defense response	1	0.0398739	1.111	0.125	Biological Process	GO:0052031	modulation by symbiont of host defense response	0.0398739	0.129347	1	0	1	8
GO:0052255 modulation by organism of defense response of other organism involved in symbiotic interaction	1	0.0398739	1.111	0.125	Biological Process	GO:0052255	modulation by organism of defense response of other organism involved in symbiotic interaction	0.0398739	0.129347	1	0	1	8
GO:0060290 transdifferentiation	1	0.0398739	1.111	0.125	Biological Process	GO:0060290	transdifferentiation	0.0398739	0.129347	1	0	1	8
GO:0097646 calcitonin family receptor signaling pathway	1	0.0398739	1.111	0.125	Biological Process	GO:0097646	calcitonin family receptor signaling pathway	0.0398739	0.129347	0	1	1	8
GO:1902222 erythrose 4-phosphate/phosphoenolpyruvate family amino acid catabolic process	1	0.0398739	1.111	0.125	Biological Process	GO:1902222	erythrose 4-phosphate/phosphoenolpyruvate family amino acid catabolic process	0.0398739	0.129347	1	0	1	8
GO:2000427 positive regulation of apoptotic cell clearance	1	0.0398739	1.111	0.125	Biological Process	GO:2000427	positive regulation of apoptotic cell clearance	0.0398739	0.129347	1	0	1	8
GO:2000501 regulation of natural killer cell chemotaxis	1	0.0398739	1.111	0.125	Biological Process	GO:2000501	regulation of natural killer cell chemotaxis	0.0398739	0.129347	1	0	1	8
GO:0006887 exocytosis	9	0.040056	10	0.01	Biological Process	GO:0006887	exocytosis	0.040056	0.129637	9	0	9	906
GO:0043069 negative regulation of programmed cell death	9	0.040056	10	0.01	Biological Process	GO:0043069	negative regulation of programmed cell death	0.040056	0.129637	9	0	9	906
GO:0051384 response to glucocorticoid	3	0.0401507	3.333	0.02	Biological Process	GO:0051384	response to glucocorticoid	0.0401507	0.129793	2	1	3	149
GO:0019229 regulation of vasoconstriction	2	0.0406964	2.222	0.032	Biological Process	GO:0019229	regulation of vasoconstriction	0.0406964	0.131405	2	0	2	63
GO:0070665 positive regulation of leukocyte proliferation	3	0.0408242	3.333	0.02	Biological Process	GO:0070665	positive regulation of leukocyte proliferation	0.0408242	0.131665	3	0	3	150
GO:0001935 endothelial cell proliferation	3	0.0415035	3.333	0.02	Biological Process	GO:0001935	endothelial cell proliferation	0.0415035	0.133394	3	0	3	151
GO:0071322 cellular response to carbohydrate stimulus	3	0.0415035	3.333	0.02	Biological Process	GO:0071322	cellular response to carbohydrate stimulus	0.0415035	0.133394	3	0	3	151
GO:0098739 import across plasma membrane	3	0.0415035	3.333	0.02	Biological Process	GO:0098739	import across plasma membrane	0.0415035	0.133394	1	2	3	151
GO:0043406 positive regulation of MAP kinase activity	4	0.0417874	4.444	0.016	Biological Process	GO:0043406	positive regulation of MAP kinase activity	0.0417874	0.13412	3	1	4	257
GO:0002562 somatic diversification of immune receptors via germline recombination within a single locus	2	0.0418735	2.222	0.031	Biological Process	GO:0002562	somatic diversification of immune receptors via germline recombination within a single locus	0.0418735	0.13412	2	0	2	64
GO:0016444 somatic cell DNA recombination	2	0.0418735	2.222	0.031	Biological Process	GO:0016444	somatic cell DNA recombination	0.0418735	0.13412	2	0	2	64
GO:0019538 protein metabolic process	39	0.0425301	43.333	0.006	Biological Process	GO:0019538	protein metabolic process	0.0425301	0.136067	30	9	39	6050
GO:0071496 cellular response to external stimulus	5	0.0428148	5.556	0.013	Biological Process	GO:0071496	cellular response to external stimulus	0.0428148	0.136714	5	0	5	377
GO:0008277 regulation of G protein-coupled receptor signaling pathway	3	0.0428792	3.333	0.02	Biological Process	GO:0008277	regulation of G protein-coupled receptor signaling pathway	0.0428792	0.136714	2	1	3	153
GO:2001056 positive regulation of cysteine-type endopeptidase activity	3	0.0428792	3.333	0.02	Biological Process	GO:2001056	positive regulation of cysteine-type endopeptidase activity	0.0428792	0.136714	2	1	3	153
GO:0032502 developmental process	41	0.0429674	45.556	0.006	Biological Process	GO:0032502	developmental process	0.0429674	0.136839	34	7	41	6430
GO:0050709 negative regulation of protein secretion	2	0.0430633	2.222	0.031	Biological Process	GO:0050709	negative regulation of protein secretion	0.0430633	0.136988	2	0	2	65
GO:0045862 positive regulation of proteolysis	5	0.0432213	5.556	0.013	Biological Process	GO:0045862	positive regulation of proteolysis	0.0432213	0.137335	4	1	5	378
GO:0042133 neurotransmitter metabolic process	3	0.0435755	3.333	0.019	Biological Process	GO:0042133	neurotransmitter metabolic process	0.0435755	0.138146	3	0	3	154
GO:0045807 positive regulation of endocytosis	3	0.0435755	3.333	0.019	Biological Process	GO:0045807	positive regulation of endocytosis	0.0435755	0.138146	3	0	3	154
GO:0080090 regulation of primary metabolic process	40	0.0436306	44.444	0.006	Biological Process	GO:0080090	regulation of primary metabolic process	0.0436306	0.138164	34	6	40	6248
GO:0048731 system development	33	0.0440885	36.667	0.007	Biological Process	GO:0048731	system development	0.0440885	0.138863	29	4	33	4956
GO:2000514 regulation of CD4-positive, alpha-beta T cell activation	2	0.0442658	2.222	0.03	Biological Process	GO:2000514	regulation of CD4-positive, alpha-beta T cell activation	0.0442658	0.138863	2	0	2	66
GO:0006909 phagocytosis	5	0.0444548	5.556	0.013	Biological Process	GO:0006909	phagocytosis	0.0444548	0.138863	5	0	5	381
GO:0002291 T cell activation via T cell receptor contact with antigen bound to MHC molecule on antigen presenting cell	1	0.0447463	1.111	0.111	Biological Process	GO:0002291	T cell activation via T cell receptor contact with antigen bound to MHC molecule on antigen presenting cell	0.0447463	0.138863	1	0	1	9
GO:0002887 negative regulation of myeloid leukocyte mediated immunity	1	0.0447463	1.111	0.111	Biological Process	GO:0002887	negative regulation of myeloid leukocyte mediated immunity	0.0447463	0.138863	1	0	1	9
GO:0031620 regulation of fever generation	1	0.0447463	1.111	0.111	Biological Process	GO:0031620	regulation of fever generation	0.0447463	0.138863	1	0	1	9
GO:0033034 positive regulation of myeloid cell apoptotic process	1	0.0447463	1.111	0.111	Biological Process	GO:0033034	positive regulation of myeloid cell apoptotic process	0.0447463	0.138863	1	0	1	9
GO:0043382 positive regulation of memory T cell differentiation	1	0.0447463	1.111	0.111	Biological Process	GO:0043382	positive regulation of memory T cell differentiation	0.0447463	0.138863	1	0	1	9
GO:0048304 positive regulation of isotype switching to IgG isotypes	1	0.0447463	1.111	0.111	Biological Process	GO:0048304	positive regulation of isotype switching to IgG isotypes	0.0447463	0.138863	1	0	1	9
GO:0060267 positive regulation of respiratory burst	1	0.0447463	1.111	0.111	Biological Process	GO:0060267	positive regulation of respiratory burst	0.0447463	0.138863	1	0	1	9
GO:0060556 regulation of vitamin D biosynthetic process	1	0.0447463	1.111	0.111	Biological Process	GO:0060556	regulation of vitamin D biosynthetic process	0.0447463	0.138863	1	0	1	9
GO:0070782 phosphatidylserine exposure on apoptotic cell surface	1	0.0447463	1.111	0.111	Biological Process	GO:0070782	phosphatidylserine exposure on apoptotic cell surface	0.0447463	0.138863	1	0	1	9
GO:1900003 regulation of serine-type endopeptidase activity	1	0.0447463	1.111	0.111	Biological Process	GO:1900003	regulation of serine-type endopeptidase activity	0.0447463	0.138863	1	0	1	9
GO:1902571 regulation of serine-type peptidase activity	1	0.0447463	1.111	0.111	Biological Process	GO:1902571	regulation of serine-type peptidase activity	0.0447463	0.138863	1	0	1	9
GO:1903596 regulation of gap junction assembly	1	0.0447463	1.111	0.111	Biological Process	GO:1903596	regulation of gap junction assembly	0.0447463	0.138863	1	0	1	9
GO:1904749 regulation of protein localization to nucleolus	1	0.0447463	1.111	0.111	Biological Process	GO:1904749	regulation of protein localization to nucleolus	0.0447463	0.138863	1	0	1	9
GO:2001241 positive regulation of extrinsic apoptotic signaling pathway in absence of ligand	1	0.0447463	1.111	0.111	Biological Process	GO:2001241	positive regulation of extrinsic apoptotic signaling pathway in absence of ligand	0.0447463	0.138863	0	1	1	9
GO:2001280 positive regulation of unsaturated fatty acid biosynthetic process	1	0.0447463	1.111	0.111	Biological Process	GO:2001280	positive regulation of unsaturated fatty acid biosynthetic process	0.0447463	0.138863	1	0	1	9
GO:0051345 positive regulation of hydrolase activity	8	0.0448036	8.889	0.01	Biological Process	GO:0051345	positive regulation of hydrolase activity	0.0448036	0.138886	7	1	8	782
GO:0019838 growth factor binding	3	0.0346412	3.226	0.021	Molecular Function	GO:0019838	growth factor binding	0.0346412	0.138978	2	1	3	141
GO:0005114 type II transforming growth factor beta receptor binding	1	0.0348391	1.075	0.143	Molecular Function	GO:0005114	type II transforming growth factor beta receptor binding	0.0348391	0.138978	1	0	1	7
GO:0014065 phosphatidylinositol 3-kinase signaling	3	0.0449853	3.333	0.019	Biological Process	GO:0014065	phosphatidylinositol 3-kinase signaling	0.0449853	0.139295	3	0	3	156
GO:0002548 monocyte chemotaxis	2	0.0454806	2.222	0.03	Biological Process	GO:0002548	monocyte chemotaxis	0.0454806	0.140207	2	0	2	67
GO:0045824 negative regulation of innate immune response	2	0.0454806	2.222	0.03	Biological Process	GO:0045824	negative regulation of innate immune response	0.0454806	0.140207	2	0	2	67
GO:0046637 regulation of alpha-beta T cell differentiation	2	0.0454806	2.222	0.03	Biological Process	GO:0046637	regulation of alpha-beta T cell differentiation	0.0454806	0.140207	2	0	2	67
GO:0050909 sensory perception of taste	2	0.0454806	2.222	0.03	Biological Process	GO:0050909	sensory perception of taste	0.0454806	0.140207	2	0	2	67
GO:0042581 specific granule	3	0.0426023	3.297	0.019	Cellular Component	GO:0042581	specific granule	0.0426023	0.142008	3	0	3	158
GO:0097648 G protein-coupled receptor complex	1	0.0432373	1.099	0.111	Cellular Component	GO:0097648	G protein-coupled receptor complex	0.0432373	0.142639	0	1	1	9
GO:0032640 tumor necrosis factor production	3	0.0464176	3.333	0.019	Biological Process	GO:0032640	tumor necrosis factor production	0.0464176	0.14278	3	0	3	158
GO:0032680 regulation of tumor necrosis factor production	3	0.0464176	3.333	0.019	Biological Process	GO:0032680	regulation of tumor necrosis factor production	0.0464176	0.14278	3	0	3	158
GO:0045123 cellular extravasation	2	0.0467077	2.222	0.029	Biological Process	GO:0045123	cellular extravasation	0.0467077	0.143199	2	0	2	68
GO:0050810 regulation of steroid biosynthetic process	2	0.0467077	2.222	0.029	Biological Process	GO:0050810	regulation of steroid biosynthetic process	0.0467077	0.143199	2	0	2	68
GO:1903902 positive regulation of viral life cycle	2	0.0467077	2.222	0.029	Biological Process	GO:1903902	positive regulation of viral life cycle	0.0467077	0.143199	2	0	2	68
GO:0015081 sodium ion transmembrane transporter activity	3	0.037163	3.226	0.021	Molecular Function	GO:0015081	sodium ion transmembrane transporter activity	0.037163	0.144319	2	1	3	145
GO:0019199 transmembrane receptor protein kinase activity	3	0.037163	3.226	0.021	Molecular Function	GO:0019199	transmembrane receptor protein kinase activity	0.037163	0.144319	2	1	3	145
GO:0005391 sodium:potassium-exchanging ATPase activity	1	0.0397171	1.075	0.125	Molecular Function	GO:0005391	sodium:potassium-exchanging ATPase activity	0.0397171	0.144319	0	1	1	8
GO:0008061 chitin binding	1	0.0397171	1.075	0.125	Molecular Function	GO:0008061	chitin binding	0.0397171	0.144319	1	0	1	8
GO:0008430 selenium binding	1	0.0397171	1.075	0.125	Molecular Function	GO:0008430	selenium binding	0.0397171	0.144319	0	1	1	8
GO:0016176 superoxide-generating NADPH oxidase activator activity	1	0.0397171	1.075	0.125	Molecular Function	GO:0016176	superoxide-generating NADPH oxidase activator activity	0.0397171	0.144319	1	0	1	8
GO:0031731 CCR6 chemokine receptor binding	1	0.0397171	1.075	0.125	Molecular Function	GO:0031731	CCR6 chemokine receptor binding	0.0397171	0.144319	1	0	1	8
GO:0031995 insulin-like growth factor II binding	1	0.0397171	1.075	0.125	Molecular Function	GO:0031995	insulin-like growth factor II binding	0.0397171	0.144319	0	1	1	8
GO:1990405 protein antigen binding	1	0.0397171	1.075	0.125	Molecular Function	GO:1990405	protein antigen binding	0.0397171	0.144319	1	0	1	8
GO:0030176 integral component of endoplasmic reticulum membrane	3	0.0446285	3.297	0.019	Cellular Component	GO:0030176	integral component of endoplasmic reticulum membrane	0.0446285	0.145726	3	0	3	161
GO:0031343 positive regulation of cell killing	2	0.0479469	2.222	0.029	Biological Process	GO:0031343	positive regulation of cell killing	0.0479469	0.146677	2	0	2	69
GO:0090303 positive regulation of wound healing	2	0.0479469	2.222	0.029	Biological Process	GO:0090303	positive regulation of wound healing	0.0479469	0.146677	2	0	2	69
GO:0072359 circulatory system development	10	0.0483514	11.111	0.009	Biological Process	GO:0072359	circulatory system development	0.0483514	0.147358	10	0	10	1087
GO:0045089 positive regulation of innate immune response	5	0.0487188	5.556	0.013	Biological Process	GO:0045089	positive regulation of innate immune response	0.0487188	0.147358	5	0	5	391
GO:0045787 positive regulation of cell cycle	5	0.0491581	5.556	0.013	Biological Process	GO:0045787	positive regulation of cell cycle	0.0491581	0.147358	4	1	5	392
GO:0001885 endothelial cell development	2	0.0491981	2.222	0.029	Biological Process	GO:0001885	endothelial cell development	0.0491981	0.147358	2	0	2	70
GO:0002579 positive regulation of antigen processing and presentation	1	0.0495942	1.111	0.1	Biological Process	GO:0002579	positive regulation of antigen processing and presentation	0.0495942	0.147358	1	0	1	10
GO:0002732 positive regulation of dendritic cell cytokine production	1	0.0495942	1.111	0.1	Biological Process	GO:0002732	positive regulation of dendritic cell cytokine production	0.0495942	0.147358	1	0	1	10
GO:0006228 UTP biosynthetic process	1	0.0495942	1.111	0.1	Biological Process	GO:0006228	UTP biosynthetic process	0.0495942	0.147358	0	1	1	10
GO:0014041 regulation of neuron maturation	1	0.0495942	1.111	0.1	Biological Process	GO:0014041	regulation of neuron maturation	0.0495942	0.147358	0	1	1	10
GO:0019062 virion attachment to host cell	1	0.0495942	1.111	0.1	Biological Process	GO:0019062	virion attachment to host cell	0.0495942	0.147358	1	0	1	10
GO:0030422 production of siRNA involved in RNA interference	1	0.0495942	1.111	0.1	Biological Process	GO:0030422	production of siRNA involved in RNA interference	0.0495942	0.147358	1	0	1	10
GO:0031392 regulation of prostaglandin biosynthetic process	1	0.0495942	1.111	0.1	Biological Process	GO:0031392	regulation of prostaglandin biosynthetic process	0.0495942	0.147358	1	0	1	10
GO:0032275 luteinizing hormone secretion	1	0.0495942	1.111	0.1	Biological Process	GO:0032275	luteinizing hormone secretion	0.0495942	0.147358	1	0	1	10
GO:0032621 interleukin-18 production	1	0.0495942	1.111	0.1	Biological Process	GO:0032621	interleukin-18 production	0.0495942	0.147358	1	0	1	10
GO:0032661 regulation of interleukin-18 production	1	0.0495942	1.111	0.1	Biological Process	GO:0032661	regulation of interleukin-18 production	0.0495942	0.147358	1	0	1	10
GO:0033084 regulation of immature T cell proliferation in thymus	1	0.0495942	1.111	0.1	Biological Process	GO:0033084	regulation of immature T cell proliferation in thymus	0.0495942	0.147358	1	0	1	10
GO:0033689 negative regulation of osteoblast proliferation	1	0.0495942	1.111	0.1	Biological Process	GO:0033689	negative regulation of osteoblast proliferation	0.0495942	0.147358	0	1	1	10
GO:0034350 regulation of glial cell apoptotic process	1	0.0495942	1.111	0.1	Biological Process	GO:0034350	regulation of glial cell apoptotic process	0.0495942	0.147358	1	0	1	10
GO:0035747 natural killer cell chemotaxis	1	0.0495942	1.111	0.1	Biological Process	GO:0035747	natural killer cell chemotaxis	0.0495942	0.147358	1	0	1	10
GO:0035860 glial cell-derived neurotrophic factor receptor signaling pathway	1	0.0495942	1.111	0.1	Biological Process	GO:0035860	glial cell-derived neurotrophic factor receptor signaling pathway	0.0495942	0.147358	0	1	1	10
GO:0043117 positive regulation of vascular permeability	1	0.0495942	1.111	0.1	Biological Process	GO:0043117	positive regulation of vascular permeability	0.0495942	0.147358	1	0	1	10
GO:0045625 regulation of T-helper 1 cell differentiation	1	0.0495942	1.111	0.1	Biological Process	GO:0045625	regulation of T-helper 1 cell differentiation	0.0495942	0.147358	1	0	1	10
GO:0051712 positive regulation of killing of cells of other organism	1	0.0495942	1.111	0.1	Biological Process	GO:0051712	positive regulation of killing of cells of other organism	0.0495942	0.147358	1	0	1	10
GO:0070091 glucagon secretion	1	0.0495942	1.111	0.1	Biological Process	GO:0070091	glucagon secretion	0.0495942	0.147358	1	0	1	10
GO:0070092 regulation of glucagon secretion	1	0.0495942	1.111	0.1	Biological Process	GO:0070092	regulation of glucagon secretion	0.0495942	0.147358	1	0	1	10
GO:0090193 positive regulation of glomerulus development	1	0.0495942	1.111	0.1	Biological Process	GO:0090193	positive regulation of glomerulus development	0.0495942	0.147358	0	1	1	10
GO:1901072 glucosamine-containing compound catabolic process	1	0.0495942	1.111	0.1	Biological Process	GO:1901072	glucosamine-containing compound catabolic process	0.0495942	0.147358	1	0	1	10
GO:1903054 negative regulation of extracellular matrix organization	1	0.0495942	1.111	0.1	Biological Process	GO:1903054	negative regulation of extracellular matrix organization	0.0495942	0.147358	0	1	1	10
GO:0002793 positive regulation of peptide secretion	3	0.0500964	3.333	0.018	Biological Process	GO:0002793	positive regulation of peptide secretion	0.0500964	0.14822	3	0	3	163
GO:0003018 vascular process in circulatory system	3	0.0500964	3.333	0.018	Biological Process	GO:0003018	vascular process in circulatory system	0.0500964	0.14822	3	0	3	163
GO:0071706 tumor necrosis factor superfamily cytokine production	3	0.0500964	3.333	0.018	Biological Process	GO:0071706	tumor necrosis factor superfamily cytokine production	0.0500964	0.14822	3	0	3	163
GO:1903555 regulation of tumor necrosis factor superfamily cytokine production	3	0.0500964	3.333	0.018	Biological Process	GO:1903555	regulation of tumor necrosis factor superfamily cytokine production	0.0500964	0.14822	3	0	3	163
GO:0046323 glucose import	2	0.0504611	2.222	0.028	Biological Process	GO:0046323	glucose import	0.0504611	0.149141	2	0	2	71
GO:0032874 positive regulation of stress-activated MAPK cascade	3	0.0508488	3.333	0.018	Biological Process	GO:0032874	positive regulation of stress-activated MAPK cascade	0.0508488	0.150128	3	0	3	164
GO:0007259 JAK-STAT cascade	3	0.0516068	3.333	0.018	Biological Process	GO:0007259	JAK-STAT cascade	0.0516068	0.152205	2	1	3	165
GO:0002200 somatic diversification of immune receptors	2	0.0517358	2.222	0.028	Biological Process	GO:0002200	somatic diversification of immune receptors	0.0517358	0.152424	2	0	2	72
GO:0070304 positive regulation of stress-activated protein kinase signaling cascade	3	0.0523702	3.333	0.018	Biological Process	GO:0070304	positive regulation of stress-activated protein kinase signaling cascade	0.0523702	0.153968	3	0	3	166
GO:1903900 regulation of viral life cycle	3	0.0523702	3.333	0.018	Biological Process	GO:1903900	regulation of viral life cycle	0.0523702	0.153968	3	0	3	166
GO:0045179 apical cortex	1	0.0479258	1.099	0.1	Cellular Component	GO:0045179	apical cortex	0.0479258	0.154912	0	1	1	10
GO:0045860 positive regulation of protein kinase activity	6	0.05295	6.667	0.011	Biological Process	GO:0045860	positive regulation of protein kinase activity	0.05295	0.155509	5	1	6	531
GO:0002637 regulation of immunoglobulin production	2	0.053022	2.222	0.027	Biological Process	GO:0002637	regulation of immunoglobulin production	0.053022	0.155557	2	0	2	73
GO:0042246 tissue regeneration	2	0.0543195	2.222	0.027	Biological Process	GO:0042246	tissue regeneration	0.0543195	0.155567	0	2	2	74
GO:1903524 positive regulation of blood circulation	2	0.0543195	2.222	0.027	Biological Process	GO:1903524	positive regulation of blood circulation	0.0543195	0.155567	2	0	2	74
GO:0001660 fever generation	1	0.0544178	1.111	0.091	Biological Process	GO:0001660	fever generation	0.0544178	0.155567	1	0	1	11
GO:0006183 GTP biosynthetic process	1	0.0544178	1.111	0.091	Biological Process	GO:0006183	GTP biosynthetic process	0.0544178	0.155567	0	1	1	11
GO:0006558 L-phenylalanine metabolic process	1	0.0544178	1.111	0.091	Biological Process	GO:0006558	L-phenylalanine metabolic process	0.0544178	0.155567	1	0	1	11
GO:0006569 tryptophan catabolic process	1	0.0544178	1.111	0.091	Biological Process	GO:0006569	tryptophan catabolic process	0.0544178	0.155567	1	0	1	11
GO:0010248 establishment or maintenance of transmembrane electrochemical gradient	1	0.0544178	1.111	0.091	Biological Process	GO:0010248	establishment or maintenance of transmembrane electrochemical gradient	0.0544178	0.155567	0	1	1	11
GO:0031652 positive regulation of heat generation	1	0.0544178	1.111	0.091	Biological Process	GO:0031652	positive regulation of heat generation	0.0544178	0.155567	1	0	1	11
GO:0032308 positive regulation of prostaglandin secretion	1	0.0544178	1.111	0.091	Biological Process	GO:0032308	positive regulation of prostaglandin secretion	0.0544178	0.155567	1	0	1	11
GO:0033033 negative regulation of myeloid cell apoptotic process	1	0.0544178	1.111	0.091	Biological Process	GO:0033033	negative regulation of myeloid cell apoptotic process	0.0544178	0.155567	1	0	1	11
GO:0033080 immature T cell proliferation in thymus	1	0.0544178	1.111	0.091	Biological Process	GO:0033080	immature T cell proliferation in thymus	0.0544178	0.155567	1	0	1	11
GO:0033625 positive regulation of integrin activation	1	0.0544178	1.111	0.091	Biological Process	GO:0033625	positive regulation of integrin activation	0.0544178	0.155567	1	0	1	11
GO:0033632 regulation of cell-cell adhesion mediated by integrin	1	0.0544178	1.111	0.091	Biological Process	GO:0033632	regulation of cell-cell adhesion mediated by integrin	0.0544178	0.155567	0	1	1	11
GO:0042436 indole-containing compound catabolic process	1	0.0544178	1.111	0.091	Biological Process	GO:0042436	indole-containing compound catabolic process	0.0544178	0.155567	1	0	1	11
GO:0043301 negative regulation of leukocyte degranulation	1	0.0544178	1.111	0.091	Biological Process	GO:0043301	negative regulation of leukocyte degranulation	0.0544178	0.155567	1	0	1	11
GO:0045060 negative thymic T cell selection	1	0.0544178	1.111	0.091	Biological Process	GO:0045060	negative thymic T cell selection	0.0544178	0.155567	1	0	1	11
GO:0045657 positive regulation of monocyte differentiation	1	0.0544178	1.111	0.091	Biological Process	GO:0045657	positive regulation of monocyte differentiation	0.0544178	0.155567	1	0	1	11
GO:0046218 indolalkylamine catabolic process	1	0.0544178	1.111	0.091	Biological Process	GO:0046218	indolalkylamine catabolic process	0.0544178	0.155567	1	0	1	11
GO:0046886 positive regulation of hormone biosynthetic process	1	0.0544178	1.111	0.091	Biological Process	GO:0046886	positive regulation of hormone biosynthetic process	0.0544178	0.155567	1	0	1	11
GO:0052173 response to defenses of other organism involved in symbiotic interaction	1	0.0544178	1.111	0.091	Biological Process	GO:0052173	response to defenses of other organism involved in symbiotic interaction	0.0544178	0.155567	1	0	1	11
GO:0052200 response to host defenses	1	0.0544178	1.111	0.091	Biological Process	GO:0052200	response to host defenses	0.0544178	0.155567	1	0	1	11
GO:0072173 metanephric tubule morphogenesis	1	0.0544178	1.111	0.091	Biological Process	GO:0072173	metanephric tubule morphogenesis	0.0544178	0.155567	1	0	1	11
GO:0075136 response to host	1	0.0544178	1.111	0.091	Biological Process	GO:0075136	response to host	0.0544178	0.155567	1	0	1	11
GO:1902221 erythrose 4-phosphate/phosphoenolpyruvate family amino acid metabolic process	1	0.0544178	1.111	0.091	Biological Process	GO:1902221	erythrose 4-phosphate/phosphoenolpyruvate family amino acid metabolic process	0.0544178	0.155567	1	0	1	11
GO:2000425 regulation of apoptotic cell clearance	1	0.0544178	1.111	0.091	Biological Process	GO:2000425	regulation of apoptotic cell clearance	0.0544178	0.155567	1	0	1	11
GO:0035967 cellular response to topologically incorrect protein	3	0.0546934	3.333	0.018	Biological Process	GO:0035967	cellular response to topologically incorrect protein	0.0546934	0.156195	2	1	3	169
GO:0006464 cellular protein modification process	29	0.0553802	32.222	0.007	Biological Process	GO:0006464	cellular protein modification process	0.0553802	0.157834	23	6	29	4319
GO:0036211 protein modification process	29	0.0553802	32.222	0.007	Biological Process	GO:0036211	protein modification process	0.0553802	0.157834	23	6	29	4319
GO:0097696 STAT cascade	3	0.0554787	3.333	0.018	Biological Process	GO:0097696	STAT cascade	0.0554787	0.157896	2	1	3	170
GO:0001910 regulation of leukocyte mediated cytotoxicity	2	0.0556283	2.222	0.027	Biological Process	GO:0001910	regulation of leukocyte mediated cytotoxicity	0.0556283	0.157896	2	0	2	75
GO:0002479 antigen processing and presentation of exogenous peptide antigen via MHC class I, TAP-dependent	2	0.0556283	2.222	0.027	Biological Process	GO:0002479	antigen processing and presentation of exogenous peptide antigen via MHC class I, TAP-dependent	0.0556283	0.157896	2	0	2	75
GO:0033555 multicellular organismal response to stress	2	0.0556283	2.222	0.027	Biological Process	GO:0033555	multicellular organismal response to stress	0.0556283	0.157896	0	2	2	75
GO:0007249 I-kappaB kinase/NF-kappaB signaling	4	0.0558656	4.444	0.014	Biological Process	GO:0007249	I-kappaB kinase/NF-kappaB signaling	0.0558656	0.158409	4	0	4	283
GO:0017002 activin-activated receptor activity	1	0.0445707	1.075	0.111	Molecular Function	GO:0017002	activin-activated receptor activity	0.0445707	0.15881	1	0	1	9
GO:0042609 CD4 receptor binding	1	0.0445707	1.075	0.111	Molecular Function	GO:0042609	CD4 receptor binding	0.0445707	0.15881	1	0	1	9
GO:0051223 regulation of protein transport	6	0.0565567	6.667	0.011	Biological Process	GO:0051223	regulation of protein transport	0.0565567	0.160206	5	1	6	540
GO:0031227 intrinsic component of endoplasmic reticulum membrane	3	0.0502624	3.297	0.018	Cellular Component	GO:0031227	intrinsic component of endoplasmic reticulum membrane	0.0502624	0.16084	3	0	3	169
GO:0005770 late endosome	4	0.0514339	4.396	0.014	Cellular Component	GO:0005770	late endosome	0.0514339	0.162959	4	0	4	285
GO:0048469 cell maturation	3	0.057867	3.333	0.017	Biological Process	GO:0048469	cell maturation	0.057867	0.163751	2	1	3	173
GO:0043112 receptor metabolic process	3	0.0586738	3.333	0.017	Biological Process	GO:0043112	receptor metabolic process	0.0586738	0.164081	3	0	3	174
GO:1904064 positive regulation of cation transmembrane transport	3	0.0586738	3.333	0.017	Biological Process	GO:1904064	positive regulation of cation transmembrane transport	0.0586738	0.164081	2	1	3	174
GO:0051347 positive regulation of transferase activity	7	0.0587436	7.778	0.01	Biological Process	GO:0051347	positive regulation of transferase activity	0.0587436	0.164081	6	1	7	684
GO:0010959 regulation of metal ion transport	5	0.0589287	5.556	0.012	Biological Process	GO:0010959	regulation of metal ion transport	0.0589287	0.164081	4	1	5	413
GO:0002713 negative regulation of B cell mediated immunity	1	0.0592172	1.111	0.083	Biological Process	GO:0002713	negative regulation of B cell mediated immunity	0.0592172	0.164081	1	0	1	12
GO:0002863 positive regulation of inflammatory response to antigenic stimulus	1	0.0592172	1.111	0.083	Biological Process	GO:0002863	positive regulation of inflammatory response to antigenic stimulus	0.0592172	0.164081	1	0	1	12
GO:0002890 negative regulation of immunoglobulin mediated immune response	1	0.0592172	1.111	0.083	Biological Process	GO:0002890	negative regulation of immunoglobulin mediated immune response	0.0592172	0.164081	1	0	1	12
GO:0010739 positive regulation of protein kinase A signaling	1	0.0592172	1.111	0.083	Biological Process	GO:0010739	positive regulation of protein kinase A signaling	0.0592172	0.164081	0	1	1	12
GO:0030656 regulation of vitamin metabolic process	1	0.0592172	1.111	0.083	Biological Process	GO:0030656	regulation of vitamin metabolic process	0.0592172	0.164081	1	0	1	12
GO:0033004 negative regulation of mast cell activation	1	0.0592172	1.111	0.083	Biological Process	GO:0033004	negative regulation of mast cell activation	0.0592172	0.164081	1	0	1	12
GO:0033083 regulation of immature T cell proliferation	1	0.0592172	1.111	0.083	Biological Process	GO:0033083	regulation of immature T cell proliferation	0.0592172	0.164081	1	0	1	12
GO:0042368 vitamin D biosynthetic process	1	0.0592172	1.111	0.083	Biological Process	GO:0042368	vitamin D biosynthetic process	0.0592172	0.164081	1	0	1	12
GO:0043380 regulation of memory T cell differentiation	1	0.0592172	1.111	0.083	Biological Process	GO:0043380	regulation of memory T cell differentiation	0.0592172	0.164081	1	0	1	12
GO:0043383 negative T cell selection	1	0.0592172	1.111	0.083	Biological Process	GO:0043383	negative T cell selection	0.0592172	0.164081	1	0	1	12
GO:0044650 adhesion of symbiont to host cell	1	0.0592172	1.111	0.083	Biological Process	GO:0044650	adhesion of symbiont to host cell	0.0592172	0.164081	1	0	1	12
GO:0045793 positive regulation of cell size	1	0.0592172	1.111	0.083	Biological Process	GO:0045793	positive regulation of cell size	0.0592172	0.164081	0	1	1	12
GO:0046051 UTP metabolic process	1	0.0592172	1.111	0.083	Biological Process	GO:0046051	UTP metabolic process	0.0592172	0.164081	0	1	1	12
GO:0046598 positive regulation of viral entry into host cell	1	0.0592172	1.111	0.083	Biological Process	GO:0046598	positive regulation of viral entry into host cell	0.0592172	0.164081	1	0	1	12
GO:0070493 thrombin-activated receptor signaling pathway	1	0.0592172	1.111	0.083	Biological Process	GO:0070493	thrombin-activated receptor signaling pathway	0.0592172	0.164081	1	0	1	12
GO:0090557 establishment of endothelial intestinal barrier	1	0.0592172	1.111	0.083	Biological Process	GO:0090557	establishment of endothelial intestinal barrier	0.0592172	0.164081	1	0	1	12
GO:2001279 regulation of unsaturated fatty acid biosynthetic process	1	0.0592172	1.111	0.083	Biological Process	GO:2001279	regulation of unsaturated fatty acid biosynthetic process	0.0592172	0.164081	1	0	1	12
GO:0032868 response to insulin	4	0.0594372	4.444	0.014	Biological Process	GO:0032868	response to insulin	0.0594372	0.164499	3	1	4	289
GO:0002244 hematopoietic progenitor cell differentiation	3	0.059486	3.333	0.017	Biological Process	GO:0002244	hematopoietic progenitor cell differentiation	0.059486	0.164499	3	0	3	175
GO:0031225 anchored component of membrane	3	0.0524606	3.297	0.017	Cellular Component	GO:0031225	anchored component of membrane	0.0524606	0.164582	2	1	3	172
GO:0033077 T cell differentiation in thymus	2	0.0596205	2.222	0.026	Biological Process	GO:0033077	T cell differentiation in thymus	0.0596205	0.164708	2	0	2	78
GO:0008239 dipeptidyl-peptidase activity	1	0.0494001	1.075	0.1	Molecular Function	GO:0008239	dipeptidyl-peptidase activity	0.0494001	0.169438	0	1	1	10
GO:0008556 potassium-transporting ATPase activity	1	0.0494001	1.075	0.1	Molecular Function	GO:0008556	potassium-transporting ATPase activity	0.0494001	0.169438	0	1	1	10
GO:0097199 cysteine-type endopeptidase activity involved in apoptotic signaling pathway	1	0.0494001	1.075	0.1	Molecular Function	GO:0097199	cysteine-type endopeptidase activity involved in apoptotic signaling pathway	0.0494001	0.169438	1	0	1	10
GO:1990763 arrestin family protein binding	1	0.0494001	1.075	0.1	Molecular Function	GO:1990763	arrestin family protein binding	0.0494001	0.169438	1	0	1	10
GO:0052548 regulation of endopeptidase activity	5	0.0619115	5.556	0.012	Biological Process	GO:0052548	regulation of endopeptidase activity	0.0619115	0.170868	4	1	5	419
GO:0042590 antigen processing and presentation of exogenous peptide antigen via MHC class I	2	0.0623355	2.222	0.025	Biological Process	GO:0042590	antigen processing and presentation of exogenous peptide antigen via MHC class I	0.0623355	0.171362	2	0	2	80
GO:1903036 positive regulation of response to wounding	2	0.0623355	2.222	0.025	Biological Process	GO:1903036	positive regulation of response to wounding	0.0623355	0.171362	2	0	2	80
GO:0018193 peptidyl-amino acid modification	11	0.0625153	12.222	0.009	Biological Process	GO:0018193	peptidyl-amino acid modification	0.0625153	0.171362	8	3	11	1294
GO:0030162 regulation of proteolysis	8	0.0633317	8.889	0.01	Biological Process	GO:0030162	regulation of proteolysis	0.0633317	0.171362	6	2	8	841
GO:1901564 organonitrogen compound metabolic process	44	0.0633322	48.889	0.006	Biological Process	GO:1901564	organonitrogen compound metabolic process	0.0633322	0.171362	34	10	44	7171
GO:0048513 animal organ development	25	0.0635005	27.778	0.007	Biological Process	GO:0048513	animal organ development	0.0635005	0.171362	21	4	25	3656
GO:0042310 vasoconstriction	2	0.0637086	2.222	0.025	Biological Process	GO:0042310	vasoconstriction	0.0637086	0.171362	2	0	2	81
GO:0097756 negative regulation of blood vessel diameter	2	0.0637086	2.222	0.025	Biological Process	GO:0097756	negative regulation of blood vessel diameter	0.0637086	0.171362	2	0	2	81
GO:0002923 regulation of humoral immune response mediated by circulating immunoglobulin	1	0.0639924	1.111	0.077	Biological Process	GO:0002923	regulation of humoral immune response mediated by circulating immunoglobulin	0.0639924	0.171362	1	0	1	13
GO:0006568 tryptophan metabolic process	1	0.0639924	1.111	0.077	Biological Process	GO:0006568	tryptophan metabolic process	0.0639924	0.171362	1	0	1	13
GO:0006570 tyrosine metabolic process	1	0.0639924	1.111	0.077	Biological Process	GO:0006570	tyrosine metabolic process	0.0639924	0.171362	1	0	1	13
GO:0007494 midgut development	1	0.0639924	1.111	0.077	Biological Process	GO:0007494	midgut development	0.0639924	0.171362	0	1	1	13
GO:0010663 positive regulation of striated muscle cell apoptotic process	1	0.0639924	1.111	0.077	Biological Process	GO:0010663	positive regulation of striated muscle cell apoptotic process	0.0639924	0.171362	1	0	1	13
GO:0010666 positive regulation of cardiac muscle cell apoptotic process	1	0.0639924	1.111	0.077	Biological Process	GO:0010666	positive regulation of cardiac muscle cell apoptotic process	0.0639924	0.171362	1	0	1	13
GO:0030213 hyaluronan biosynthetic process	1	0.0639924	1.111	0.077	Biological Process	GO:0030213	hyaluronan biosynthetic process	0.0639924	0.171362	1	0	1	13
GO:0030836 positive regulation of actin filament depolymerization	1	0.0639924	1.111	0.077	Biological Process	GO:0030836	positive regulation of actin filament depolymerization	0.0639924	0.171362	1	0	1	13
GO:0030949 positive regulation of vascular endothelial growth factor receptor signaling pathway	1	0.0639924	1.111	0.077	Biological Process	GO:0030949	positive regulation of vascular endothelial growth factor receptor signaling pathway	0.0639924	0.171362	1	0	1	13
GO:0032306 regulation of prostaglandin secretion	1	0.0639924	1.111	0.077	Biological Process	GO:0032306	regulation of prostaglandin secretion	0.0639924	0.171362	1	0	1	13
GO:0033079 immature T cell proliferation	1	0.0639924	1.111	0.077	Biological Process	GO:0033079	immature T cell proliferation	0.0639924	0.171362	1	0	1	13
GO:0033127 regulation of histone phosphorylation	1	0.0639924	1.111	0.077	Biological Process	GO:0033127	regulation of histone phosphorylation	0.0639924	0.171362	1	0	1	13
GO:0042635 positive regulation of hair cycle	1	0.0639924	1.111	0.077	Biological Process	GO:0042635	positive regulation of hair cycle	0.0639924	0.171362	1	0	1	13
GO:0043379 memory T cell differentiation	1	0.0639924	1.111	0.077	Biological Process	GO:0043379	memory T cell differentiation	0.0639924	0.171362	1	0	1	13
GO:0048302 regulation of isotype switching to IgG isotypes	1	0.0639924	1.111	0.077	Biological Process	GO:0048302	regulation of isotype switching to IgG isotypes	0.0639924	0.171362	1	0	1	13
GO:0050872 white fat cell differentiation	1	0.0639924	1.111	0.077	Biological Process	GO:0050872	white fat cell differentiation	0.0639924	0.171362	1	0	1	13
GO:0051709 regulation of killing of cells of other organism	1	0.0639924	1.111	0.077	Biological Process	GO:0051709	regulation of killing of cells of other organism	0.0639924	0.171362	1	0	1	13
GO:0060009 Sertoli cell development	1	0.0639924	1.111	0.077	Biological Process	GO:0060009	Sertoli cell development	0.0639924	0.171362	1	0	1	13
GO:0061744 motor behavior	1	0.0639924	1.111	0.077	Biological Process	GO:0061744	motor behavior	0.0639924	0.171362	0	1	1	13
GO:0070486 leukocyte aggregation	1	0.0639924	1.111	0.077	Biological Process	GO:0070486	leukocyte aggregation	0.0639924	0.171362	1	0	1	13
GO:0072216 positive regulation of metanephros development	1	0.0639924	1.111	0.077	Biological Process	GO:0072216	positive regulation of metanephros development	0.0639924	0.171362	0	1	1	13
GO:0090192 regulation of glomerulus development	1	0.0639924	1.111	0.077	Biological Process	GO:0090192	regulation of glomerulus development	0.0639924	0.171362	0	1	1	13
GO:1902931 negative regulation of alcohol biosynthetic process	1	0.0639924	1.111	0.077	Biological Process	GO:1902931	negative regulation of alcohol biosynthetic process	0.0639924	0.171362	1	0	1	13
GO:2000106 regulation of leukocyte apoptotic process	2	0.065092	2.222	0.024	Biological Process	GO:2000106	regulation of leukocyte apoptotic process	0.065092	0.17414	2	0	2	82
GO:0022900 electron transport chain	3	0.0653191	3.333	0.016	Biological Process	GO:0022900	electron transport chain	0.0653191	0.174473	3	0	3	182
GO:0060548 negative regulation of cell death	9	0.0653415	10	0.009	Biological Process	GO:0060548	negative regulation of cell death	0.0653415	0.174473	9	0	9	996
GO:0006986 response to unfolded protein	3	0.0661733	3.333	0.016	Biological Process	GO:0006986	response to unfolded protein	0.0661733	0.176525	2	1	3	183
GO:0005798 Golgi-associated vesicle	3	0.0569946	3.297	0.017	Cellular Component	GO:0005798	Golgi-associated vesicle	0.0569946	0.177071	3	0	3	178
GO:0008361 regulation of cell size	3	0.0670327	3.333	0.016	Biological Process	GO:0008361	regulation of cell size	0.0670327	0.178477	2	1	3	184
GO:0140013 meiotic nuclear division	3	0.0670327	3.333	0.016	Biological Process	GO:0140013	meiotic nuclear division	0.0670327	0.178477	1	2	3	184
GO:0006816 calcium ion transport	5	0.0676001	5.556	0.012	Biological Process	GO:0006816	calcium ion transport	0.0676001	0.178772	4	1	5	430
GO:0002371 dendritic cell cytokine production	1	0.0687438	1.111	0.071	Biological Process	GO:0002371	dendritic cell cytokine production	0.0687438	0.178772	1	0	1	14
GO:0002468 dendritic cell antigen processing and presentation	1	0.0687438	1.111	0.071	Biological Process	GO:0002468	dendritic cell antigen processing and presentation	0.0687438	0.178772	1	0	1	14
GO:0002638 negative regulation of immunoglobulin production	1	0.0687438	1.111	0.071	Biological Process	GO:0002638	negative regulation of immunoglobulin production	0.0687438	0.178772	1	0	1	14
GO:0002730 regulation of dendritic cell cytokine production	1	0.0687438	1.111	0.071	Biological Process	GO:0002730	regulation of dendritic cell cytokine production	0.0687438	0.178772	1	0	1	14
GO:0002836 positive regulation of response to tumor cell	1	0.0687438	1.111	0.071	Biological Process	GO:0002836	positive regulation of response to tumor cell	0.0687438	0.178772	1	0	1	14
GO:0002839 positive regulation of immune response to tumor cell	1	0.0687438	1.111	0.071	Biological Process	GO:0002839	positive regulation of immune response to tumor cell	0.0687438	0.178772	1	0	1	14
GO:0006241 CTP biosynthetic process	1	0.0687438	1.111	0.071	Biological Process	GO:0006241	CTP biosynthetic process	0.0687438	0.178772	0	1	1	14
GO:0030007 cellular potassium ion homeostasis	1	0.0687438	1.111	0.071	Biological Process	GO:0030007	cellular potassium ion homeostasis	0.0687438	0.178772	0	1	1	14
GO:0031650 regulation of heat generation	1	0.0687438	1.111	0.071	Biological Process	GO:0031650	regulation of heat generation	0.0687438	0.178772	1	0	1	14
GO:0033089 positive regulation of T cell differentiation in thymus	1	0.0687438	1.111	0.071	Biological Process	GO:0033089	positive regulation of T cell differentiation in thymus	0.0687438	0.178772	1	0	1	14
GO:0035641 locomotory exploration behavior	1	0.0687438	1.111	0.071	Biological Process	GO:0035641	locomotory exploration behavior	0.0687438	0.178772	0	1	1	14
GO:0046348 amino sugar catabolic process	1	0.0687438	1.111	0.071	Biological Process	GO:0046348	amino sugar catabolic process	0.0687438	0.178772	1	0	1	14
GO:0048291 isotype switching to IgG isotypes	1	0.0687438	1.111	0.071	Biological Process	GO:0048291	isotype switching to IgG isotypes	0.0687438	0.178772	1	0	1	14
GO:0060081 membrane hyperpolarization	1	0.0687438	1.111	0.071	Biological Process	GO:0060081	membrane hyperpolarization	0.0687438	0.178772	1	0	1	14
GO:0072540 T-helper 17 cell lineage commitment	1	0.0687438	1.111	0.071	Biological Process	GO:0072540	T-helper 17 cell lineage commitment	0.0687438	0.178772	1	0	1	14
GO:0090715 immunological memory formation process	1	0.0687438	1.111	0.071	Biological Process	GO:0090715	immunological memory formation process	0.0687438	0.178772	1	0	1	14
GO:0150078 positive regulation of neuroinflammatory response	1	0.0687438	1.111	0.071	Biological Process	GO:0150078	positive regulation of neuroinflammatory response	0.0687438	0.178772	1	0	1	14
GO:1901070 guanosine-containing compound biosynthetic process	1	0.0687438	1.111	0.071	Biological Process	GO:1901070	guanosine-containing compound biosynthetic process	0.0687438	0.178772	0	1	1	14
GO:1901163 regulation of trophoblast cell migration	1	0.0687438	1.111	0.071	Biological Process	GO:1901163	regulation of trophoblast cell migration	0.0687438	0.178772	1	0	1	14
GO:1903799 negative regulation of production of miRNAs involved in gene silencing by miRNA	1	0.0687438	1.111	0.071	Biological Process	GO:1903799	negative regulation of production of miRNAs involved in gene silencing by miRNA	0.0687438	0.178772	1	0	1	14
GO:1905168 positive regulation of double-strand break repair via homologous recombination	1	0.0687438	1.111	0.071	Biological Process	GO:1905168	positive regulation of double-strand break repair via homologous recombination	0.0687438	0.178772	0	1	1	14
GO:1990822 basic amino acid transmembrane transport	1	0.0687438	1.111	0.071	Biological Process	GO:1990822	basic amino acid transmembrane transport	0.0687438	0.178772	0	1	1	14
GO:2000402 negative regulation of lymphocyte migration	1	0.0687438	1.111	0.071	Biological Process	GO:2000402	negative regulation of lymphocyte migration	0.0687438	0.178772	1	0	1	14
GO:2001256 regulation of store-operated calcium entry	1	0.0687438	1.111	0.071	Biological Process	GO:2001256	regulation of store-operated calcium entry	0.0687438	0.178772	1	0	1	14
GO:0015279 store-operated calcium channel activity	1	0.0542052	1.075	0.091	Molecular Function	GO:0015279	store-operated calcium channel activity	0.0542052	0.179219	1	0	1	11
GO:0015643 toxic substance binding	1	0.0542052	1.075	0.091	Molecular Function	GO:0015643	toxic substance binding	0.0542052	0.179219	1	0	1	11
GO:0042608 T cell receptor binding	1	0.0542052	1.075	0.091	Molecular Function	GO:0042608	T cell receptor binding	0.0542052	0.179219	1	0	1	11
GO:0046790 virion binding	1	0.0542052	1.075	0.091	Molecular Function	GO:0046790	virion binding	0.0542052	0.179219	1	0	1	11
GO:0010942 positive regulation of cell death	7	0.0696575	7.778	0.01	Biological Process	GO:0010942	positive regulation of cell death	0.0696575	0.18098	5	2	7	712
GO:0010035 response to inorganic substance	6	0.0705649	6.667	0.01	Biological Process	GO:0010035	response to inorganic substance	0.0705649	0.183167	6	0	6	572
GO:0046889 positive regulation of lipid biosynthetic process	2	0.0707251	2.222	0.023	Biological Process	GO:0046889	positive regulation of lipid biosynthetic process	0.0707251	0.183412	2	0	2	86
GO:0043900 regulation of multi-organism process	5	0.0708227	5.556	0.011	Biological Process	GO:0043900	regulation of multi-organism process	0.0708227	0.183495	5	0	5	436
GO:0034767 positive regulation of ion transmembrane transport	3	0.0714061	3.333	0.016	Biological Process	GO:0034767	positive regulation of ion transmembrane transport	0.0714061	0.184835	2	1	3	189
GO:0007275 multicellular organism development	35	0.071827	38.889	0.006	Biological Process	GO:0007275	multicellular organism development	0.071827	0.185753	30	5	35	5526
GO:0001656 metanephros development	2	0.0721576	2.222	0.023	Biological Process	GO:0001656	metanephros development	0.0721576	0.186205	1	1	2	87
GO:0070509 calcium ion import	2	0.0721576	2.222	0.023	Biological Process	GO:0070509	calcium ion import	0.0721576	0.186205	1	1	2	87
GO:0002758 innate immune response-activating signal transduction	4	0.0722021	4.444	0.013	Biological Process	GO:0002758	innate immune response-activating signal transduction	0.0722021	0.186205	4	0	4	309
GO:0006828 manganese ion transport	1	0.0734712	1.111	0.067	Biological Process	GO:0006828	manganese ion transport	0.0734712	0.186537	1	0	1	15
GO:0009209 pyrimidine ribonucleoside triphosphate biosynthetic process	1	0.0734712	1.111	0.067	Biological Process	GO:0009209	pyrimidine ribonucleoside triphosphate biosynthetic process	0.0734712	0.186537	0	1	1	15
GO:0010715 regulation of extracellular matrix disassembly	1	0.0734712	1.111	0.067	Biological Process	GO:0010715	regulation of extracellular matrix disassembly	0.0734712	0.186537	0	1	1	15
GO:0035589 G protein-coupled purinergic nucleotide receptor signaling pathway	1	0.0734712	1.111	0.067	Biological Process	GO:0035589	G protein-coupled purinergic nucleotide receptor signaling pathway	0.0734712	0.186537	1	0	1	15
GO:0035635 entry of bacterium into host cell	1	0.0734712	1.111	0.067	Biological Process	GO:0035635	entry of bacterium into host cell	0.0734712	0.186537	1	0	1	15
GO:0036376 sodium ion export across plasma membrane	1	0.0734712	1.111	0.067	Biological Process	GO:0036376	sodium ion export across plasma membrane	0.0734712	0.186537	0	1	1	15
GO:0042362 fat-soluble vitamin biosynthetic process	1	0.0734712	1.111	0.067	Biological Process	GO:0042362	fat-soluble vitamin biosynthetic process	0.0734712	0.186537	1	0	1	15
GO:0043374 CD8-positive, alpha-beta T cell differentiation	1	0.0734712	1.111	0.067	Biological Process	GO:0043374	CD8-positive, alpha-beta T cell differentiation	0.0734712	0.186537	1	0	1	15
GO:0044406 adhesion of symbiont to host	1	0.0734712	1.111	0.067	Biological Process	GO:0044406	adhesion of symbiont to host	0.0734712	0.186537	1	0	1	15
GO:0045064 T-helper 2 cell differentiation	1	0.0734712	1.111	0.067	Biological Process	GO:0045064	T-helper 2 cell differentiation	0.0734712	0.186537	1	0	1	15
GO:0048484 enteric nervous system development	1	0.0734712	1.111	0.067	Biological Process	GO:0048484	enteric nervous system development	0.0734712	0.186537	0	1	1	15
GO:0050774 negative regulation of dendrite morphogenesis	1	0.0734712	1.111	0.067	Biological Process	GO:0050774	negative regulation of dendrite morphogenesis	0.0734712	0.186537	1	0	1	15
GO:0050930 induction of positive chemotaxis	1	0.0734712	1.111	0.067	Biological Process	GO:0050930	induction of positive chemotaxis	0.0734712	0.186537	1	0	1	15
GO:0061450 trophoblast cell migration	1	0.0734712	1.111	0.067	Biological Process	GO:0061450	trophoblast cell migration	0.0734712	0.186537	1	0	1	15
GO:0070207 protein homotrimerization	1	0.0734712	1.111	0.067	Biological Process	GO:0070207	protein homotrimerization	0.0734712	0.186537	1	0	1	15
GO:0072224 metanephric glomerulus development	1	0.0734712	1.111	0.067	Biological Process	GO:0072224	metanephric glomerulus development	0.0734712	0.186537	0	1	1	15
GO:1902570 protein localization to nucleolus	1	0.0734712	1.111	0.067	Biological Process	GO:1902570	protein localization to nucleolus	0.0734712	0.186537	1	0	1	15
GO:0140014 mitotic nuclear division	4	0.0735503	4.444	0.013	Biological Process	GO:0140014	mitotic nuclear division	0.0735503	0.186537	3	1	4	311
GO:1990830 cellular response to leukemia inhibitory factor	2	0.0735995	2.222	0.023	Biological Process	GO:1990830	cellular response to leukemia inhibitory factor	0.0735995	0.186537	1	1	2	88
GO:0000782 telomere cap complex	1	0.0618554	1.099	0.077	Cellular Component	GO:0000782	telomere cap complex	0.0618554	0.186733	1	0	1	13
GO:0000783 nuclear telomere cap complex	1	0.0618554	1.099	0.077	Cellular Component	GO:0000783	nuclear telomere cap complex	0.0618554	0.186733	1	0	1	13
GO:0000784 nuclear chromosome, telomeric region	1	0.0618554	1.099	0.077	Cellular Component	GO:0000784	nuclear chromosome, telomeric region	0.0618554	0.186733	1	0	1	13
GO:0048015 phosphatidylinositol-mediated signaling	3	0.0740906	3.333	0.016	Biological Process	GO:0048015	phosphatidylinositol-mediated signaling	0.0740906	0.187611	3	0	3	192
GO:0051130 positive regulation of cellular component organization	11	0.0745321	12.222	0.008	Biological Process	GO:0051130	positive regulation of cellular component organization	0.0745321	0.188457	9	2	11	1335
GO:0010243 response to organonitrogen compound	9	0.0745597	10	0.009	Biological Process	GO:0010243	response to organonitrogen compound	0.0745597	0.188457	7	2	9	1023
GO:0050851 antigen receptor-mediated signaling pathway	4	0.0749114	4.444	0.013	Biological Process	GO:0050851	antigen receptor-mediated signaling pathway	0.0749114	0.188674	4	0	4	313
GO:2000377 regulation of reactive oxygen species metabolic process	3	0.0749955	3.333	0.016	Biological Process	GO:2000377	regulation of reactive oxygen species metabolic process	0.0749955	0.188674	3	0	3	193
GO:0042058 regulation of epidermal growth factor receptor signaling pathway	2	0.0750508	2.222	0.022	Biological Process	GO:0042058	regulation of epidermal growth factor receptor signaling pathway	0.0750508	0.188674	2	0	2	89
GO:0048661 positive regulation of smooth muscle cell proliferation	2	0.0750508	2.222	0.022	Biological Process	GO:0048661	positive regulation of smooth muscle cell proliferation	0.0750508	0.188674	2	0	2	89
GO:0060218 hematopoietic stem cell differentiation	2	0.0750508	2.222	0.022	Biological Process	GO:0060218	hematopoietic stem cell differentiation	0.0750508	0.188674	2	0	2	89
GO:1990823 response to leukemia inhibitory factor	2	0.0750508	2.222	0.022	Biological Process	GO:1990823	response to leukemia inhibitory factor	0.0750508	0.188674	1	1	2	89
GO:0007565 female pregnancy	3	0.0759052	3.333	0.015	Biological Process	GO:0007565	female pregnancy	0.0759052	0.19065	3	0	3	194
GO:0043270 positive regulation of ion transport	4	0.0762853	4.444	0.013	Biological Process	GO:0043270	positive regulation of ion transport	0.0762853	0.191433	3	1	4	315
GO:0052547 regulation of peptidase activity	5	0.0763803	5.556	0.011	Biological Process	GO:0052547	regulation of peptidase activity	0.0763803	0.191484	4	1	5	446
GO:0001776 leukocyte homeostasis	2	0.0765112	2.222	0.022	Biological Process	GO:0001776	leukocyte homeostasis	0.0765112	0.191484	2	0	2	90
GO:0045778 positive regulation of ossification	2	0.0765112	2.222	0.022	Biological Process	GO:0045778	positive regulation of ossification	0.0765112	0.191484	1	1	2	90
GO:0048017 inositol lipid-mediated signaling	3	0.0777395	3.333	0.015	Biological Process	GO:0048017	inositol lipid-mediated signaling	0.0777395	0.191529	3	0	3	196
GO:0050864 regulation of B cell activation	3	0.0777395	3.333	0.015	Biological Process	GO:0050864	regulation of B cell activation	0.0777395	0.191529	3	0	3	196
GO:0010919 regulation of inositol phosphate biosynthetic process	1	0.0781749	1.111	0.062	Biological Process	GO:0010919	regulation of inositol phosphate biosynthetic process	0.0781749	0.191529	1	0	1	16
GO:0016246 RNA interference	1	0.0781749	1.111	0.062	Biological Process	GO:0016246	RNA interference	0.0781749	0.191529	1	0	1	16
GO:0032274 gonadotropin secretion	1	0.0781749	1.111	0.062	Biological Process	GO:0032274	gonadotropin secretion	0.0781749	0.191529	1	0	1	16
GO:0032310 prostaglandin secretion	1	0.0781749	1.111	0.062	Biological Process	GO:0032310	prostaglandin secretion	0.0781749	0.191529	1	0	1	16
GO:0032352 positive regulation of hormone metabolic process	1	0.0781749	1.111	0.062	Biological Process	GO:0032352	positive regulation of hormone metabolic process	0.0781749	0.191529	1	0	1	16
GO:0033631 cell-cell adhesion mediated by integrin	1	0.0781749	1.111	0.062	Biological Process	GO:0033631	cell-cell adhesion mediated by integrin	0.0781749	0.191529	0	1	1	16
GO:0034116 positive regulation of heterotypic cell-cell adhesion	1	0.0781749	1.111	0.062	Biological Process	GO:0034116	positive regulation of heterotypic cell-cell adhesion	0.0781749	0.191529	1	0	1	16
GO:0034349 glial cell apoptotic process	1	0.0781749	1.111	0.062	Biological Process	GO:0034349	glial cell apoptotic process	0.0781749	0.191529	1	0	1	16
GO:0045836 positive regulation of meiotic nuclear division	1	0.0781749	1.111	0.062	Biological Process	GO:0045836	positive regulation of meiotic nuclear division	0.0781749	0.191529	0	1	1	16
GO:0046036 CTP metabolic process	1	0.0781749	1.111	0.062	Biological Process	GO:0046036	CTP metabolic process	0.0781749	0.191529	0	1	1	16
GO:0046618 drug export	1	0.0781749	1.111	0.062	Biological Process	GO:0046618	drug export	0.0781749	0.191529	1	0	1	16
GO:0051044 positive regulation of membrane protein ectodomain proteolysis	1	0.0781749	1.111	0.062	Biological Process	GO:0051044	positive regulation of membrane protein ectodomain proteolysis	0.0781749	0.191529	1	0	1	16
GO:0051151 negative regulation of smooth muscle cell differentiation	1	0.0781749	1.111	0.062	Biological Process	GO:0051151	negative regulation of smooth muscle cell differentiation	0.0781749	0.191529	1	0	1	16
GO:0051770 positive regulation of nitric-oxide synthase biosynthetic process	1	0.0781749	1.111	0.062	Biological Process	GO:0051770	positive regulation of nitric-oxide synthase biosynthetic process	0.0781749	0.191529	1	0	1	16
GO:0060263 regulation of respiratory burst	1	0.0781749	1.111	0.062	Biological Process	GO:0060263	regulation of respiratory burst	0.0781749	0.191529	1	0	1	16
GO:0070200 establishment of protein localization to telomere	1	0.0781749	1.111	0.062	Biological Process	GO:0070200	establishment of protein localization to telomere	0.0781749	0.191529	1	0	1	16
GO:0071361 cellular response to ethanol	1	0.0781749	1.111	0.062	Biological Process	GO:0071361	cellular response to ethanol	0.0781749	0.191529	1	0	1	16
GO:0090336 positive regulation of brown fat cell differentiation	1	0.0781749	1.111	0.062	Biological Process	GO:0090336	positive regulation of brown fat cell differentiation	0.0781749	0.191529	1	0	1	16
GO:0090399 replicative senescence	1	0.0781749	1.111	0.062	Biological Process	GO:0090399	replicative senescence	0.0781749	0.191529	1	0	1	16
GO:0097428 protein maturation by iron-sulfur cluster transfer	1	0.0781749	1.111	0.062	Biological Process	GO:0097428	protein maturation by iron-sulfur cluster transfer	0.0781749	0.191529	1	0	1	16
GO:1900451 positive regulation of glutamate receptor signaling pathway	1	0.0781749	1.111	0.062	Biological Process	GO:1900451	positive regulation of glutamate receptor signaling pathway	0.0781749	0.191529	1	0	1	16
GO:1901741 positive regulation of myoblast fusion	1	0.0781749	1.111	0.062	Biological Process	GO:1901741	positive regulation of myoblast fusion	0.0781749	0.191529	1	0	1	16
GO:0051047 positive regulation of secretion	4	0.0783701	4.444	0.013	Biological Process	GO:0051047	positive regulation of secretion	0.0783701	0.191838	4	0	4	318
GO:0005024 transforming growth factor beta-activated receptor activity	1	0.0589864	1.075	0.083	Molecular Function	GO:0005024	transforming growth factor beta-activated receptor activity	0.0589864	0.193286	1	0	1	12
GO:0061097 regulation of protein tyrosine kinase activity	2	0.0794591	2.222	0.022	Biological Process	GO:0061097	regulation of protein tyrosine kinase activity	0.0794591	0.194322	2	0	2	92
GO:0043902 positive regulation of multi-organism process	3	0.0795932	3.333	0.015	Biological Process	GO:0043902	positive regulation of multi-organism process	0.0795932	0.194322	3	0	3	198
GO:0071248 cellular response to metal ion	3	0.0795932	3.333	0.015	Biological Process	GO:0071248	cellular response to metal ion	0.0795932	0.194322	3	0	3	198
GO:0030901 midbrain development	2	0.0809463	2.222	0.022	Biological Process	GO:0030901	midbrain development	0.0809463	0.197452	2	0	2	93
GO:0044057 regulation of system process	6	0.0812693	6.667	0.01	Biological Process	GO:0044057	regulation of system process	0.0812693	0.198067	6	0	6	594
GO:1903046 meiotic cell cycle process	3	0.0814663	3.333	0.015	Biological Process	GO:1903046	meiotic cell cycle process	0.0814663	0.198374	1	2	3	200
GO:0006811 ion transport	13	0.0817684	14.444	0.008	Biological Process	GO:0006811	ion transport	0.0817684	0.198468	10	3	13	1682
GO:0030278 regulation of ossification	3	0.08241	3.333	0.015	Biological Process	GO:0030278	regulation of ossification	0.08241	0.198468	1	2	3	201
GO:0071456 cellular response to hypoxia	3	0.08241	3.333	0.015	Biological Process	GO:0071456	cellular response to hypoxia	0.08241	0.198468	3	0	3	201
GO:0045833 negative regulation of lipid metabolic process	2	0.0824422	2.222	0.021	Biological Process	GO:0045833	negative regulation of lipid metabolic process	0.0824422	0.198468	2	0	2	94
GO:0010829 negative regulation of glucose transmembrane transport	1	0.082855	1.111	0.059	Biological Process	GO:0010829	negative regulation of glucose transmembrane transport	0.082855	0.198468	1	0	1	17
GO:0015867 ATP transport	1	0.082855	1.111	0.059	Biological Process	GO:0015867	ATP transport	0.082855	0.198468	1	0	1	17
GO:0016045 detection of bacterium	1	0.082855	1.111	0.059	Biological Process	GO:0016045	detection of bacterium	0.082855	0.198468	1	0	1	17
GO:0016264 gap junction assembly	1	0.082855	1.111	0.059	Biological Process	GO:0016264	gap junction assembly	0.082855	0.198468	1	0	1	17
GO:0030730 sequestering of triglyceride	1	0.082855	1.111	0.059	Biological Process	GO:0030730	sequestering of triglyceride	0.082855	0.198468	1	0	1	17
GO:0032695 negative regulation of interleukin-12 production	1	0.082855	1.111	0.059	Biological Process	GO:0032695	negative regulation of interleukin-12 production	0.082855	0.198468	1	0	1	17
GO:0033623 regulation of integrin activation	1	0.082855	1.111	0.059	Biological Process	GO:0033623	regulation of integrin activation	0.082855	0.198468	1	0	1	17
GO:0051782 negative regulation of cell division	1	0.082855	1.111	0.059	Biological Process	GO:0051782	negative regulation of cell division	0.082855	0.198468	0	1	1	17
GO:0070206 protein trimerization	1	0.082855	1.111	0.059	Biological Process	GO:0070206	protein trimerization	0.082855	0.198468	1	0	1	17
GO:0070593 dendrite self-avoidance	1	0.082855	1.111	0.059	Biological Process	GO:0070593	dendrite self-avoidance	0.082855	0.198468	1	0	1	17
GO:0071371 cellular response to gonadotropin stimulus	1	0.082855	1.111	0.059	Biological Process	GO:0071371	cellular response to gonadotropin stimulus	0.082855	0.198468	1	0	1	17
GO:0090713 immunological memory process	1	0.082855	1.111	0.059	Biological Process	GO:0090713	immunological memory process	0.082855	0.198468	1	0	1	17
GO:1901550 regulation of endothelial cell development	1	0.082855	1.111	0.059	Biological Process	GO:1901550	regulation of endothelial cell development	0.082855	0.198468	1	0	1	17
GO:1903140 regulation of establishment of endothelial barrier	1	0.082855	1.111	0.059	Biological Process	GO:1903140	regulation of establishment of endothelial barrier	0.082855	0.198468	1	0	1	17
GO:1904754 positive regulation of vascular associated smooth muscle cell migration	1	0.082855	1.111	0.059	Biological Process	GO:1904754	positive regulation of vascular associated smooth muscle cell migration	0.082855	0.198468	1	0	1	17
GO:0042060 wound healing	6	0.0833092	6.667	0.01	Biological Process	GO:0042060	wound healing	0.0833092	0.199332	4	2	6	598
GO:0009749 response to glucose	3	0.0833585	3.333	0.015	Biological Process	GO:0009749	response to glucose	0.0833585	0.199332	3	0	3	202
GO:0002690 positive regulation of leukocyte chemotaxis	2	0.0839466	2.222	0.021	Biological Process	GO:0002690	positive regulation of leukocyte chemotaxis	0.0839466	0.200396	2	0	2	95
GO:0071674 mononuclear cell migration	2	0.0839466	2.222	0.021	Biological Process	GO:0071674	mononuclear cell migration	0.0839466	0.200396	2	0	2	95
GO:0045944 positive regulation of transcription by RNA polymerase II	10	0.0843034	11.111	0.008	Biological Process	GO:0045944	positive regulation of transcription by RNA polymerase II	0.0843034	0.200924	10	0	10	1206
GO:1901654 response to ketone	3	0.0843117	3.333	0.015	Biological Process	GO:1901654	response to ketone	0.0843117	0.200924	3	0	3	203
GO:0009719 response to endogenous stimulus	13	0.0844584	14.444	0.008	Biological Process	GO:0009719	response to endogenous stimulus	0.0844584	0.201102	11	2	13	1691
GO:0001608 G protein-coupled nucleotide receptor activity	1	0.0637436	1.075	0.077	Molecular Function	GO:0001608	G protein-coupled nucleotide receptor activity	0.0637436	0.201672	1	0	1	13
GO:0031994 insulin-like growth factor I binding	1	0.0637436	1.075	0.077	Molecular Function	GO:0031994	insulin-like growth factor I binding	0.0637436	0.201672	0	1	1	13
GO:0045028 G protein-coupled purinergic nucleotide receptor activity	1	0.0637436	1.075	0.077	Molecular Function	GO:0045028	G protein-coupled purinergic nucleotide receptor activity	0.0637436	0.201672	1	0	1	13
GO:0070679 inositol 1,4,5 trisphosphate binding	1	0.0637436	1.075	0.077	Molecular Function	GO:0070679	inositol 1,4,5 trisphosphate binding	0.0637436	0.201672	1	0	1	13
GO:0097190 apoptotic signaling pathway	6	0.0853776	6.667	0.01	Biological Process	GO:0097190	apoptotic signaling pathway	0.0853776	0.202794	5	1	6	602
GO:0018149 peptide cross-linking	2	0.0854594	2.222	0.021	Biological Process	GO:0018149	peptide cross-linking	0.0854594	0.202794	2	0	2	96
GO:0051591 response to cAMP	2	0.0854594	2.222	0.021	Biological Process	GO:0051591	response to cAMP	0.0854594	0.202794	2	0	2	96
GO:1901184 regulation of ERBB signaling pathway	2	0.0854594	2.222	0.021	Biological Process	GO:1901184	regulation of ERBB signaling pathway	0.0854594	0.202794	2	0	2	96
GO:0000280 nuclear division	5	0.0857532	5.556	0.011	Biological Process	GO:0000280	nuclear division	0.0857532	0.203318	3	2	5	462
GO:0032880 regulation of protein localization	8	0.0860981	8.889	0.009	Biological Process	GO:0032880	regulation of protein localization	0.0860981	0.203963	6	2	8	900
GO:0008585 female gonad development	2	0.0869805	2.222	0.021	Biological Process	GO:0008585	female gonad development	0.0869805	0.204365	2	0	2	97
GO:0035966 response to topologically incorrect protein	3	0.0871995	3.333	0.015	Biological Process	GO:0035966	response to topologically incorrect protein	0.0871995	0.204365	2	1	3	206
GO:0001991 regulation of systemic arterial blood pressure by circulatory renin-angiotensin	1	0.0875116	1.111	0.056	Biological Process	GO:0001991	regulation of systemic arterial blood pressure by circulatory renin-angiotensin	0.0875116	0.204365	1	0	1	18
GO:0002281 macrophage activation involved in immune response	1	0.0875116	1.111	0.056	Biological Process	GO:0002281	macrophage activation involved in immune response	0.0875116	0.204365	1	0	1	18
GO:0002295 T-helper cell lineage commitment	1	0.0875116	1.111	0.056	Biological Process	GO:0002295	T-helper cell lineage commitment	0.0875116	0.204365	1	0	1	18
GO:0006586 indolalkylamine metabolic process	1	0.0875116	1.111	0.056	Biological Process	GO:0006586	indolalkylamine metabolic process	0.0875116	0.204365	1	0	1	18
GO:0009208 pyrimidine ribonucleoside triphosphate metabolic process	1	0.0875116	1.111	0.056	Biological Process	GO:0009208	pyrimidine ribonucleoside triphosphate metabolic process	0.0875116	0.204365	0	1	1	18
GO:0009299 mRNA transcription	1	0.0875116	1.111	0.056	Biological Process	GO:0009299	mRNA transcription	0.0875116	0.204365	1	0	1	18
GO:0015802 basic amino acid transport	1	0.0875116	1.111	0.056	Biological Process	GO:0015802	basic amino acid transport	0.0875116	0.204365	0	1	1	18
GO:0031649 heat generation	1	0.0875116	1.111	0.056	Biological Process	GO:0031649	heat generation	0.0875116	0.204365	1	0	1	18
GO:0032305 positive regulation of icosanoid secretion	1	0.0875116	1.111	0.056	Biological Process	GO:0032305	positive regulation of icosanoid secretion	0.0875116	0.204365	1	0	1	18
GO:0035743 CD4-positive, alpha-beta T cell cytokine production	1	0.0875116	1.111	0.056	Biological Process	GO:0035743	CD4-positive, alpha-beta T cell cytokine production	0.0875116	0.204365	1	0	1	18
GO:0038092 nodal signaling pathway	1	0.0875116	1.111	0.056	Biological Process	GO:0038092	nodal signaling pathway	0.0875116	0.204365	1	0	1	18
GO:0043031 negative regulation of macrophage activation	1	0.0875116	1.111	0.056	Biological Process	GO:0043031	negative regulation of macrophage activation	0.0875116	0.204365	1	0	1	18
GO:0060252 positive regulation of glial cell proliferation	1	0.0875116	1.111	0.056	Biological Process	GO:0060252	positive regulation of glial cell proliferation	0.0875116	0.204365	1	0	1	18
GO:0060965 negative regulation of gene silencing by miRNA	1	0.0875116	1.111	0.056	Biological Process	GO:0060965	negative regulation of gene silencing by miRNA	0.0875116	0.204365	1	0	1	18
GO:0072189 ureter development	1	0.0875116	1.111	0.056	Biological Process	GO:0072189	ureter development	0.0875116	0.204365	0	1	1	18
GO:0046873 metal ion transmembrane transporter activity	5	0.0657281	5.376	0.012	Molecular Function	GO:0046873	metal ion transmembrane transporter activity	0.0657281	0.205383	4	1	5	428
GO:0001540 amyloid-beta binding	2	0.066036	2.151	0.024	Molecular Function	GO:0001540	amyloid-beta binding	0.066036	0.205383	1	1	2	83
GO:0032147 activation of protein kinase activity	4	0.0884731	4.444	0.012	Biological Process	GO:0032147	activation of protein kinase activity	0.0884731	0.206437	3	1	4	332
GO:0005791 rough endoplasmic reticulum	2	0.0692837	2.198	0.023	Cellular Component	GO:0005791	rough endoplasmic reticulum	0.0692837	0.207204	2	0	2	88
GO:1901215 negative regulation of neuron death	3	0.0891479	3.333	0.014	Biological Process	GO:1901215	negative regulation of neuron death	0.0891479	0.207828	3	0	3	208
GO:0002218 activation of innate immune response	4	0.089218	4.444	0.012	Biological Process	GO:0002218	activation of innate immune response	0.089218	0.207828	4	0	4	333
GO:0098542 defense response to other organism	6	0.0896001	6.667	0.01	Biological Process	GO:0098542	defense response to other organism	0.0896001	0.208544	6	0	6	610
GO:0002474 antigen processing and presentation of peptide antigen via MHC class I	2	0.0900472	2.222	0.02	Biological Process	GO:0002474	antigen processing and presentation of peptide antigen via MHC class I	0.0900472	0.208905	2	0	2	99
GO:0019218 regulation of steroid metabolic process	2	0.0900472	2.222	0.02	Biological Process	GO:0019218	regulation of steroid metabolic process	0.0900472	0.208905	2	0	2	99
GO:0042116 macrophage activation	2	0.0900472	2.222	0.02	Biological Process	GO:0042116	macrophage activation	0.0900472	0.208905	2	0	2	99
GO:0002221 pattern recognition receptor signaling pathway	3	0.090129	3.333	0.014	Biological Process	GO:0002221	pattern recognition receptor signaling pathway	0.090129	0.208905	3	0	3	209
GO:0009746 response to hexose	3	0.090129	3.333	0.014	Biological Process	GO:0009746	response to hexose	0.090129	0.208905	3	0	3	209
GO:0043405 regulation of MAP kinase activity	4	0.091471	4.444	0.012	Biological Process	GO:0043405	regulation of MAP kinase activity	0.091471	0.210262	3	1	4	336
GO:0045069 regulation of viral genome replication	2	0.0915926	2.222	0.02	Biological Process	GO:0045069	regulation of viral genome replication	0.0915926	0.210262	2	0	2	100
GO:0036294 cellular response to decreased oxygen levels	3	0.0921049	3.333	0.014	Biological Process	GO:0036294	cellular response to decreased oxygen levels	0.0921049	0.210262	3	0	3	211
GO:0043523 regulation of neuron apoptotic process	3	0.0921049	3.333	0.014	Biological Process	GO:0043523	regulation of neuron apoptotic process	0.0921049	0.210262	3	0	3	211
GO:0001696 gastric acid secretion	1	0.0921449	1.111	0.053	Biological Process	GO:0001696	gastric acid secretion	0.0921449	0.210262	1	0	1	19
GO:0002483 antigen processing and presentation of endogenous peptide antigen	1	0.0921449	1.111	0.053	Biological Process	GO:0002483	antigen processing and presentation of endogenous peptide antigen	0.0921449	0.210262	1	0	1	19
GO:0009148 pyrimidine nucleoside triphosphate biosynthetic process	1	0.0921449	1.111	0.053	Biological Process	GO:0009148	pyrimidine nucleoside triphosphate biosynthetic process	0.0921449	0.210262	0	1	1	19
GO:0015732 prostaglandin transport	1	0.0921449	1.111	0.053	Biological Process	GO:0015732	prostaglandin transport	0.0921449	0.210262	1	0	1	19
GO:0030728 ovulation	1	0.0921449	1.111	0.053	Biological Process	GO:0030728	ovulation	0.0921449	0.210262	1	0	1	19
GO:0032930 positive regulation of superoxide anion generation	1	0.0921449	1.111	0.053	Biological Process	GO:0032930	positive regulation of superoxide anion generation	0.0921449	0.210262	1	0	1	19
GO:0033194 response to hydroperoxide	1	0.0921449	1.111	0.053	Biological Process	GO:0033194	response to hydroperoxide	0.0921449	0.210262	0	1	1	19
GO:0045091 regulation of single stranded viral RNA replication via double stranded DNA intermediate	1	0.0921449	1.111	0.053	Biological Process	GO:0045091	regulation of single stranded viral RNA replication via double stranded DNA intermediate	0.0921449	0.210262	1	0	1	19
GO:0048245 eosinophil chemotaxis	1	0.0921449	1.111	0.053	Biological Process	GO:0048245	eosinophil chemotaxis	0.0921449	0.210262	1	0	1	19
GO:0060008 Sertoli cell differentiation	1	0.0921449	1.111	0.053	Biological Process	GO:0060008	Sertoli cell differentiation	0.0921449	0.210262	1	0	1	19
GO:0060149 negative regulation of posttranscriptional gene silencing	1	0.0921449	1.111	0.053	Biological Process	GO:0060149	negative regulation of posttranscriptional gene silencing	0.0921449	0.210262	1	0	1	19
GO:0060967 negative regulation of gene silencing by RNA	1	0.0921449	1.111	0.053	Biological Process	GO:0060967	negative regulation of gene silencing by RNA	0.0921449	0.210262	1	0	1	19
GO:1901739 regulation of myoblast fusion	1	0.0921449	1.111	0.053	Biological Process	GO:1901739	regulation of myoblast fusion	0.0921449	0.210262	1	0	1	19
GO:1901881 positive regulation of protein depolymerization	1	0.0921449	1.111	0.053	Biological Process	GO:1901881	positive regulation of protein depolymerization	0.0921449	0.210262	1	0	1	19
GO:2000353 positive regulation of endothelial cell apoptotic process	1	0.0921449	1.111	0.053	Biological Process	GO:2000353	positive regulation of endothelial cell apoptotic process	0.0921449	0.210262	1	0	1	19
GO:0015373 anion:sodium symporter activity	1	0.0684771	1.075	0.071	Molecular Function	GO:0015373	anion:sodium symporter activity	0.0684771	0.211186	1	0	1	14
GO:0071902 positive regulation of protein serine/threonine kinase activity	4	0.0937513	4.444	0.012	Biological Process	GO:0071902	positive regulation of protein serine/threonine kinase activity	0.0937513	0.213753	3	1	4	339
GO:0043281 regulation of cysteine-type endopeptidase activity involved in apoptotic process	3	0.0940988	3.333	0.014	Biological Process	GO:0043281	regulation of cysteine-type endopeptidase activity involved in apoptotic process	0.0940988	0.214196	2	1	3	213
GO:0071229 cellular response to acid chemical	3	0.0940988	3.333	0.014	Biological Process	GO:0071229	cellular response to acid chemical	0.0940988	0.214196	2	1	3	213
GO:0046545 development of primary female sexual characteristics	2	0.0947065	2.222	0.02	Biological Process	GO:0046545	development of primary female sexual characteristics	0.0947065	0.215403	2	0	2	102
GO:0034284 response to monosaccharide	3	0.0961106	3.333	0.014	Biological Process	GO:0034284	response to monosaccharide	0.0961106	0.217232	3	0	3	215
GO:0022600 digestive system process	2	0.096275	2.222	0.019	Biological Process	GO:0022600	digestive system process	0.096275	0.217232	2	0	2	103
GO:0070838 divalent metal ion transport	5	0.0963493	5.556	0.01	Biological Process	GO:0070838	divalent metal ion transport	0.0963493	0.217232	4	1	5	479
GO:0002115 store-operated calcium entry	1	0.0967548	1.111	0.05	Biological Process	GO:0002115	store-operated calcium entry	0.0967548	0.217232	1	0	1	20
GO:0002523 leukocyte migration involved in inflammatory response	1	0.0967548	1.111	0.05	Biological Process	GO:0002523	leukocyte migration involved in inflammatory response	0.0967548	0.217232	1	0	1	20
GO:0007194 negative regulation of adenylate cyclase activity	1	0.0967548	1.111	0.05	Biological Process	GO:0007194	negative regulation of adenylate cyclase activity	0.0967548	0.217232	1	0	1	20
GO:0007620 copulation	1	0.0967548	1.111	0.05	Biological Process	GO:0007620	copulation	0.0967548	0.217232	1	0	1	20
GO:0039692 single stranded viral RNA replication via double stranded DNA intermediate	1	0.0967548	1.111	0.05	Biological Process	GO:0039692	single stranded viral RNA replication via double stranded DNA intermediate	0.0967548	0.217232	1	0	1	20
GO:0045063 T-helper 1 cell differentiation	1	0.0967548	1.111	0.05	Biological Process	GO:0045063	T-helper 1 cell differentiation	0.0967548	0.217232	1	0	1	20
GO:0045655 regulation of monocyte differentiation	1	0.0967548	1.111	0.05	Biological Process	GO:0045655	regulation of monocyte differentiation	0.0967548	0.217232	1	0	1	20
GO:0046827 positive regulation of protein export from nucleus	1	0.0967548	1.111	0.05	Biological Process	GO:0046827	positive regulation of protein export from nucleus	0.0967548	0.217232	1	0	1	20
GO:0051767 nitric-oxide synthase biosynthetic process	1	0.0967548	1.111	0.05	Biological Process	GO:0051767	nitric-oxide synthase biosynthetic process	0.0967548	0.217232	1	0	1	20
GO:0051769 regulation of nitric-oxide synthase biosynthetic process	1	0.0967548	1.111	0.05	Biological Process	GO:0051769	regulation of nitric-oxide synthase biosynthetic process	0.0967548	0.217232	1	0	1	20
GO:0052695 cellular glucuronidation	1	0.0967548	1.111	0.05	Biological Process	GO:0052695	cellular glucuronidation	0.0967548	0.217232	0	1	1	20
GO:2000773 negative regulation of cellular senescence	1	0.0967548	1.111	0.05	Biological Process	GO:2000773	negative regulation of cellular senescence	0.0967548	0.217232	1	0	1	20
GO:2001014 regulation of skeletal muscle cell differentiation	1	0.0967548	1.111	0.05	Biological Process	GO:2001014	regulation of skeletal muscle cell differentiation	0.0967548	0.217232	0	1	1	20
GO:0043412 macromolecule modification	29	0.0970068	32.222	0.006	Biological Process	GO:0043412	macromolecule modification	0.0970068	0.217622	23	6	29	4551
GO:0051341 regulation of oxidoreductase activity	2	0.0978509	2.222	0.019	Biological Process	GO:0051341	regulation of oxidoreductase activity	0.0978509	0.21934	2	0	2	104
GO:0002573 myeloid leukocyte differentiation	3	0.0981401	3.333	0.014	Biological Process	GO:0002573	myeloid leukocyte differentiation	0.0981401	0.219812	2	1	3	217
GO:0010648 negative regulation of cell communication	11	0.0986693	12.222	0.008	Biological Process	GO:0010648	negative regulation of cell communication	0.0986693	0.22082	10	1	11	1406
GO:0010564 regulation of cell cycle process	7	0.098917	7.778	0.009	Biological Process	GO:0010564	regulation of cell cycle process	0.098917	0.221063	5	2	7	776
GO:0072511 divalent inorganic cation transport	5	0.0989363	5.556	0.01	Biological Process	GO:0072511	divalent inorganic cation transport	0.0989363	0.221063	4	1	5	483
GO:0042575 DNA polymerase complex	1	0.0755834	1.099	0.062	Cellular Component	GO:0042575	DNA polymerase complex	0.0755834	0.22113	1	0	1	16
GO:0061702 inflammasome complex	1	0.0755834	1.099	0.062	Cellular Component	GO:0061702	inflammasome complex	0.0755834	0.22113	1	0	1	16
GO:0098802 plasma membrane receptor complex	3	0.0760135	3.297	0.015	Cellular Component	GO:0098802	plasma membrane receptor complex	0.0760135	0.22113	2	1	3	201
GO:0030280 structural constituent of epidermis	1	0.0731869	1.075	0.067	Molecular Function	GO:0030280	structural constituent of epidermis	0.0731869	0.22198	1	0	1	15
GO:0097153 cysteine-type endopeptidase activity involved in apoptotic process	1	0.0731869	1.075	0.067	Molecular Function	GO:0097153	cysteine-type endopeptidase activity involved in apoptotic process	0.0731869	0.22198	1	0	1	15
GO:0090277 positive regulation of peptide hormone secretion	2	0.0994342	2.222	0.019	Biological Process	GO:0090277	positive regulation of peptide hormone secretion	0.0994342	0.221998	2	0	2	105
GO:0023057 negative regulation of signaling	11	0.0997831	12.222	0.008	Biological Process	GO:0023057	negative regulation of signaling	0.0997831	0.222172	10	1	11	1409
GO:0048589 developmental growth	6	0.100082	6.667	0.01	Biological Process	GO:0048589	developmental growth	0.100082	0.222172	4	2	6	629
GO:0007346 regulation of mitotic cell cycle	6	0.100651	6.667	0.01	Biological Process	GO:0007346	regulation of mitotic cell cycle	0.100651	0.222172	5	1	6	630
GO:0001832 blastocyst growth	1	0.101342	1.111	0.048	Biological Process	GO:0001832	blastocyst growth	0.101342	0.222172	1	0	1	21
GO:0002577 regulation of antigen processing and presentation	1	0.101342	1.111	0.048	Biological Process	GO:0002577	regulation of antigen processing and presentation	0.101342	0.222172	1	0	1	21
GO:0006883 cellular sodium ion homeostasis	1	0.101342	1.111	0.048	Biological Process	GO:0006883	cellular sodium ion homeostasis	0.101342	0.222172	0	1	1	21
GO:0017121 phospholipid scrambling	1	0.101342	1.111	0.048	Biological Process	GO:0017121	phospholipid scrambling	0.101342	0.222172	1	0	1	21
GO:0030277 maintenance of gastrointestinal epithelium	1	0.101342	1.111	0.048	Biological Process	GO:0030277	maintenance of gastrointestinal epithelium	0.101342	0.222172	1	0	1	21
GO:0033141 positive regulation of peptidyl-serine phosphorylation of STAT protein	1	0.101342	1.111	0.048	Biological Process	GO:0033141	positive regulation of peptidyl-serine phosphorylation of STAT protein	0.101342	0.222172	0	1	1	21
GO:0033630 positive regulation of cell adhesion mediated by integrin	1	0.101342	1.111	0.048	Biological Process	GO:0033630	positive regulation of cell adhesion mediated by integrin	0.101342	0.222172	0	1	1	21
GO:0042402 cellular biogenic amine catabolic process	1	0.101342	1.111	0.048	Biological Process	GO:0042402	cellular biogenic amine catabolic process	0.101342	0.222172	1	0	1	21
GO:0043011 myeloid dendritic cell differentiation	1	0.101342	1.111	0.048	Biological Process	GO:0043011	myeloid dendritic cell differentiation	0.101342	0.222172	1	0	1	21
GO:0043373 CD4-positive, alpha-beta T cell lineage commitment	1	0.101342	1.111	0.048	Biological Process	GO:0043373	CD4-positive, alpha-beta T cell lineage commitment	0.101342	0.222172	1	0	1	21
GO:0045624 positive regulation of T-helper cell differentiation	1	0.101342	1.111	0.048	Biological Process	GO:0045624	positive regulation of T-helper cell differentiation	0.101342	0.222172	1	0	1	21
GO:0045723 positive regulation of fatty acid biosynthetic process	1	0.101342	1.111	0.048	Biological Process	GO:0045723	positive regulation of fatty acid biosynthetic process	0.101342	0.222172	1	0	1	21
GO:0046132 pyrimidine ribonucleoside biosynthetic process	1	0.101342	1.111	0.048	Biological Process	GO:0046132	pyrimidine ribonucleoside biosynthetic process	0.101342	0.222172	0	1	1	21
GO:0046641 positive regulation of alpha-beta T cell proliferation	1	0.101342	1.111	0.048	Biological Process	GO:0046641	positive regulation of alpha-beta T cell proliferation	0.101342	0.222172	1	0	1	21
GO:0072215 regulation of metanephros development	1	0.101342	1.111	0.048	Biological Process	GO:0072215	regulation of metanephros development	0.101342	0.222172	0	1	1	21
GO:0098703 calcium ion import across plasma membrane	1	0.101342	1.111	0.048	Biological Process	GO:0098703	calcium ion import across plasma membrane	0.101342	0.222172	0	1	1	21
GO:0101023 vascular endothelial cell proliferation	1	0.101342	1.111	0.048	Biological Process	GO:0101023	vascular endothelial cell proliferation	0.101342	0.222172	1	0	1	21
GO:1900017 positive regulation of cytokine production involved in inflammatory response	1	0.101342	1.111	0.048	Biological Process	GO:1900017	positive regulation of cytokine production involved in inflammatory response	0.101342	0.222172	1	0	1	21
GO:1904996 positive regulation of leukocyte adhesion to vascular endothelial cell	1	0.101342	1.111	0.048	Biological Process	GO:1904996	positive regulation of leukocyte adhesion to vascular endothelial cell	0.101342	0.222172	1	0	1	21
GO:1905562 regulation of vascular endothelial cell proliferation	1	0.101342	1.111	0.048	Biological Process	GO:1905562	regulation of vascular endothelial cell proliferation	0.101342	0.222172	1	0	1	21
GO:0007569 cell aging	2	0.102622	2.222	0.019	Biological Process	GO:0007569	cell aging	0.102622	0.224803	2	0	2	107
GO:0004672 protein kinase activity	6	0.0747906	6.452	0.01	Molecular Function	GO:0004672	protein kinase activity	0.0747906	0.224985	3	3	6	583
GO:0051171 regulation of nitrogen compound metabolic process	37	0.102963	41.111	0.006	Biological Process	GO:0051171	regulation of nitrogen compound metabolic process	0.102963	0.225374	31	6	37	6071
GO:0001518 voltage-gated sodium channel complex	1	0.0801151	1.099	0.059	Cellular Component	GO:0001518	voltage-gated sodium channel complex	0.0801151	0.226875	1	0	1	17
GO:0005767 secondary lysosome	1	0.0801151	1.099	0.059	Cellular Component	GO:0005767	secondary lysosome	0.0801151	0.226875	1	0	1	17
GO:0036020 endolysosome membrane	1	0.0801151	1.099	0.059	Cellular Component	GO:0036020	endolysosome membrane	0.0801151	0.226875	1	0	1	17
GO:0046717 acid secretion	2	0.104227	2.222	0.019	Biological Process	GO:0046717	acid secretion	0.104227	0.227783	2	0	2	108
GO:0071887 leukocyte apoptotic process	2	0.104227	2.222	0.019	Biological Process	GO:0071887	leukocyte apoptotic process	0.104227	0.227783	2	0	2	108
GO:0044706 multi-multicellular organism process	3	0.104332	3.333	0.013	Biological Process	GO:0044706	multi-multicellular organism process	0.104332	0.227834	3	0	3	223
GO:0015174 basic amino acid transmembrane transporter activity	1	0.0778731	1.075	0.062	Molecular Function	GO:0015174	basic amino acid transmembrane transporter activity	0.0778731	0.228635	0	1	1	16
GO:0016641 oxidoreductase activity, acting on the CH-NH2 group of donors, oxygen as acceptor	1	0.0778731	1.075	0.062	Molecular Function	GO:0016641	oxidoreductase activity, acting on the CH-NH2 group of donors, oxygen as acceptor	0.0778731	0.228635	1	0	1	16
GO:0070492 oligosaccharide binding	1	0.0778731	1.075	0.062	Molecular Function	GO:0070492	oligosaccharide binding	0.0778731	0.228635	1	0	1	16
GO:0001666 response to hypoxia	4	0.105554	4.444	0.011	Biological Process	GO:0001666	response to hypoxia	0.105554	0.228766	3	1	4	354
GO:0002320 lymphoid progenitor cell differentiation	1	0.105905	1.111	0.045	Biological Process	GO:0002320	lymphoid progenitor cell differentiation	0.105905	0.228766	1	0	1	22
GO:0002693 positive regulation of cellular extravasation	1	0.105905	1.111	0.045	Biological Process	GO:0002693	positive regulation of cellular extravasation	0.105905	0.228766	1	0	1	22
GO:0009220 pyrimidine ribonucleotide biosynthetic process	1	0.105905	1.111	0.045	Biological Process	GO:0009220	pyrimidine ribonucleotide biosynthetic process	0.105905	0.228766	0	1	1	22
GO:0009310 amine catabolic process	1	0.105905	1.111	0.045	Biological Process	GO:0009310	amine catabolic process	0.105905	0.228766	1	0	1	22
GO:0032303 regulation of icosanoid secretion	1	0.105905	1.111	0.045	Biological Process	GO:0032303	regulation of icosanoid secretion	0.105905	0.228766	1	0	1	22
GO:0032740 positive regulation of interleukin-17 production	1	0.105905	1.111	0.045	Biological Process	GO:0032740	positive regulation of interleukin-17 production	0.105905	0.228766	1	0	1	22
GO:0035584 calcium-mediated signaling using intracellular calcium source	1	0.105905	1.111	0.045	Biological Process	GO:0035584	calcium-mediated signaling using intracellular calcium source	0.105905	0.228766	1	0	1	22
GO:0043567 regulation of insulin-like growth factor receptor signaling pathway	1	0.105905	1.111	0.045	Biological Process	GO:0043567	regulation of insulin-like growth factor receptor signaling pathway	0.105905	0.228766	0	1	1	22
GO:0043950 positive regulation of cAMP-mediated signaling	1	0.105905	1.111	0.045	Biological Process	GO:0043950	positive regulation of cAMP-mediated signaling	0.105905	0.228766	1	0	1	22
GO:0045061 thymic T cell selection	1	0.105905	1.111	0.045	Biological Process	GO:0045061	thymic T cell selection	0.105905	0.228766	1	0	1	22
GO:0051412 response to corticosterone	1	0.105905	1.111	0.045	Biological Process	GO:0051412	response to corticosterone	0.105905	0.228766	1	0	1	22
GO:1902656 calcium ion import into cytosol	1	0.105905	1.111	0.045	Biological Process	GO:1902656	calcium ion import into cytosol	0.105905	0.228766	0	1	1	22
GO:2000193 positive regulation of fatty acid transport	1	0.105905	1.111	0.045	Biological Process	GO:2000193	positive regulation of fatty acid transport	0.105905	0.228766	1	0	1	22
GO:0001101 response to acid chemical	4	0.106364	4.444	0.011	Biological Process	GO:0001101	response to acid chemical	0.106364	0.229545	3	1	4	355
GO:0008406 gonad development	3	0.10643	3.333	0.013	Biological Process	GO:0008406	gonad development	0.10643	0.229545	3	0	3	225
GO:0070997 neuron death	4	0.107178	4.444	0.011	Biological Process	GO:0070997	neuron death	0.107178	0.230978	4	0	4	356
GO:0071241 cellular response to inorganic substance	3	0.107486	3.333	0.013	Biological Process	GO:0071241	cellular response to inorganic substance	0.107486	0.231463	3	0	3	226
GO:0014070 response to organic cyclic compound	8	0.107788	8.889	0.008	Biological Process	GO:0014070	response to organic cyclic compound	0.107788	0.231756	7	1	8	948
GO:0040007 growth	8	0.107788	8.889	0.008	Biological Process	GO:0040007	growth	0.107788	0.231756	6	2	8	948
GO:0018958 phenol-containing compound metabolic process	2	0.109082	2.222	0.018	Biological Process	GO:0018958	phenol-containing compound metabolic process	0.109082	0.234179	2	0	2	111
GO:0048524 positive regulation of viral process	2	0.109082	2.222	0.018	Biological Process	GO:0048524	positive regulation of viral process	0.109082	0.234179	2	0	2	111
GO:0048762 mesenchymal cell differentiation	3	0.109609	3.333	0.013	Biological Process	GO:0048762	mesenchymal cell differentiation	0.109609	0.234708	2	1	3	228
GO:0050792 regulation of viral process	3	0.109609	3.333	0.013	Biological Process	GO:0050792	regulation of viral process	0.109609	0.234708	3	0	3	228
GO:0002363 alpha-beta T cell lineage commitment	1	0.110446	1.111	0.043	Biological Process	GO:0002363	alpha-beta T cell lineage commitment	0.110446	0.234708	1	0	1	23
GO:0031280 negative regulation of cyclase activity	1	0.110446	1.111	0.043	Biological Process	GO:0031280	negative regulation of cyclase activity	0.110446	0.234708	1	0	1	23
GO:0032928 regulation of superoxide anion generation	1	0.110446	1.111	0.043	Biological Process	GO:0032928	regulation of superoxide anion generation	0.110446	0.234708	1	0	1	23
GO:0035640 exploration behavior	1	0.110446	1.111	0.043	Biological Process	GO:0035640	exploration behavior	0.110446	0.234708	0	1	1	23
GO:0042359 vitamin D metabolic process	1	0.110446	1.111	0.043	Biological Process	GO:0042359	vitamin D metabolic process	0.110446	0.234708	1	0	1	23
GO:0051000 positive regulation of nitric-oxide synthase activity	1	0.110446	1.111	0.043	Biological Process	GO:0051000	positive regulation of nitric-oxide synthase activity	0.110446	0.234708	1	0	1	23
GO:0060384 innervation	1	0.110446	1.111	0.043	Biological Process	GO:0060384	innervation	0.110446	0.234708	0	1	1	23
GO:0072170 metanephric tubule development	1	0.110446	1.111	0.043	Biological Process	GO:0072170	metanephric tubule development	0.110446	0.234708	1	0	1	23
GO:0072677 eosinophil migration	1	0.110446	1.111	0.043	Biological Process	GO:0072677	eosinophil migration	0.110446	0.234708	1	0	1	23
GO:0090335 regulation of brown fat cell differentiation	1	0.110446	1.111	0.043	Biological Process	GO:0090335	regulation of brown fat cell differentiation	0.110446	0.234708	1	0	1	23
GO:1903306 negative regulation of regulated secretory pathway	1	0.110446	1.111	0.043	Biological Process	GO:1903306	negative regulation of regulated secretory pathway	0.110446	0.234708	1	0	1	23
GO:0050790 regulation of catalytic activity	17	0.110505	18.889	0.007	Biological Process	GO:0050790	regulation of catalytic activity	0.110505	0.234708	16	1	17	2455
GO:0045446 endothelial cell differentiation	2	0.110714	2.222	0.018	Biological Process	GO:0045446	endothelial cell differentiation	0.110714	0.234794	2	0	2	112
GO:0070268 cornification	2	0.110714	2.222	0.018	Biological Process	GO:0070268	cornification	0.110714	0.234794	2	0	2	112
GO:0005244 voltage-gated ion channel activity	3	0.0807514	3.226	0.015	Molecular Function	GO:0005244	voltage-gated ion channel activity	0.0807514	0.234811	3	0	3	200
GO:0022832 voltage-gated channel activity	3	0.0816877	3.226	0.015	Molecular Function	GO:0022832	voltage-gated channel activity	0.0816877	0.234811	3	0	3	201
GO:0005149 interleukin-1 receptor binding	1	0.0825359	1.075	0.059	Molecular Function	GO:0005149	interleukin-1 receptor binding	0.0825359	0.234811	1	0	1	17
GO:0023026 MHC class II protein complex binding	1	0.0825359	1.075	0.059	Molecular Function	GO:0023026	MHC class II protein complex binding	0.0825359	0.234811	1	0	1	17
GO:0032872 regulation of stress-activated MAPK cascade	3	0.111748	3.333	0.013	Biological Process	GO:0032872	regulation of stress-activated MAPK cascade	0.111748	0.236628	3	0	3	230
GO:0071453 cellular response to oxygen levels	3	0.111748	3.333	0.013	Biological Process	GO:0071453	cellular response to oxygen levels	0.111748	0.236628	3	0	3	230
GO:0001909 leukocyte mediated cytotoxicity	2	0.112352	2.222	0.018	Biological Process	GO:0001909	leukocyte mediated cytotoxicity	0.112352	0.23764	2	0	2	113
GO:0043065 positive regulation of apoptotic process	6	0.112396	6.667	0.009	Biological Process	GO:0043065	positive regulation of apoptotic process	0.112396	0.23764	5	1	6	650
GO:0007188 adenylate cyclase-modulating G protein-coupled receptor signaling pathway	3	0.112824	3.333	0.013	Biological Process	GO:0007188	adenylate cyclase-modulating G protein-coupled receptor signaling pathway	0.112824	0.238003	2	1	3	231
GO:0045137 development of primary sexual characteristics	3	0.112824	3.333	0.013	Biological Process	GO:0045137	development of primary sexual characteristics	0.112824	0.238003	3	0	3	231
GO:2001234 negative regulation of apoptotic signaling pathway	3	0.112824	3.333	0.013	Biological Process	GO:2001234	negative regulation of apoptotic signaling pathway	0.112824	0.238003	3	0	3	231
GO:0012505 endomembrane system	29	0.0850567	31.868	0.006	Cellular Component	GO:0012505	endomembrane system	0.0850567	0.238756	23	6	29	4651
GO:0044267 cellular protein metabolic process	33	0.113528	36.667	0.006	Biological Process	GO:0044267	cellular protein metabolic process	0.113528	0.23878	26	7	33	5367
GO:1901698 response to nitrogen compound	9	0.113633	10	0.008	Biological Process	GO:1901698	response to nitrogen compound	0.113633	0.23878	7	2	9	1119
GO:0007009 plasma membrane organization	2	0.113997	2.222	0.018	Biological Process	GO:0007009	plasma membrane organization	0.113997	0.23878	2	0	2	114
GO:0034765 regulation of ion transmembrane transport	5	0.114486	5.556	0.01	Biological Process	GO:0034765	regulation of ion transmembrane transport	0.114486	0.23878	4	1	5	506
GO:0002710 negative regulation of T cell mediated immunity	1	0.114964	1.111	0.042	Biological Process	GO:0002710	negative regulation of T cell mediated immunity	0.114964	0.23878	1	0	1	24
GO:0002726 positive regulation of T cell cytokine production	1	0.114964	1.111	0.042	Biological Process	GO:0002726	positive regulation of T cell cytokine production	0.114964	0.23878	1	0	1	24
GO:0009110 vitamin biosynthetic process	1	0.114964	1.111	0.042	Biological Process	GO:0009110	vitamin biosynthetic process	0.114964	0.23878	1	0	1	24
GO:0009147 pyrimidine nucleoside triphosphate metabolic process	1	0.114964	1.111	0.042	Biological Process	GO:0009147	pyrimidine nucleoside triphosphate metabolic process	0.114964	0.23878	0	1	1	24
GO:0032727 positive regulation of interferon-alpha production	1	0.114964	1.111	0.042	Biological Process	GO:0032727	positive regulation of interferon-alpha production	0.114964	0.23878	1	0	1	24
GO:0033139 regulation of peptidyl-serine phosphorylation of STAT protein	1	0.114964	1.111	0.042	Biological Process	GO:0033139	regulation of peptidyl-serine phosphorylation of STAT protein	0.114964	0.23878	0	1	1	24
GO:0033688 regulation of osteoblast proliferation	1	0.114964	1.111	0.042	Biological Process	GO:0033688	regulation of osteoblast proliferation	0.114964	0.23878	0	1	1	24
GO:0042430 indole-containing compound metabolic process	1	0.114964	1.111	0.042	Biological Process	GO:0042430	indole-containing compound metabolic process	0.114964	0.23878	1	0	1	24
GO:0043369 CD4-positive or CD8-positive, alpha-beta T cell lineage commitment	1	0.114964	1.111	0.042	Biological Process	GO:0043369	CD4-positive or CD8-positive, alpha-beta T cell lineage commitment	0.114964	0.23878	1	0	1	24
GO:0051043 regulation of membrane protein ectodomain proteolysis	1	0.114964	1.111	0.042	Biological Process	GO:0051043	regulation of membrane protein ectodomain proteolysis	0.114964	0.23878	1	0	1	24
GO:0051446 positive regulation of meiotic cell cycle	1	0.114964	1.111	0.042	Biological Process	GO:0051446	positive regulation of meiotic cell cycle	0.114964	0.23878	0	1	1	24
GO:0051503 adenine nucleotide transport	1	0.114964	1.111	0.042	Biological Process	GO:0051503	adenine nucleotide transport	0.114964	0.23878	1	0	1	24
GO:0060143 positive regulation of syncytium formation by plasma membrane fusion	1	0.114964	1.111	0.042	Biological Process	GO:0060143	positive regulation of syncytium formation by plasma membrane fusion	0.114964	0.23878	1	0	1	24
GO:0070920 regulation of production of small RNA involved in gene silencing by RNA	1	0.114964	1.111	0.042	Biological Process	GO:0070920	regulation of production of small RNA involved in gene silencing by RNA	0.114964	0.23878	1	0	1	24
GO:1901889 negative regulation of cell junction assembly	1	0.114964	1.111	0.042	Biological Process	GO:1901889	negative regulation of cell junction assembly	0.114964	0.23878	1	0	1	24
GO:1903798 regulation of production of miRNAs involved in gene silencing by miRNA	1	0.114964	1.111	0.042	Biological Process	GO:1903798	regulation of production of miRNAs involved in gene silencing by miRNA	0.114964	0.23878	1	0	1	24
GO:0070302 regulation of stress-activated protein kinase signaling cascade	3	0.114987	3.333	0.013	Biological Process	GO:0070302	regulation of stress-activated protein kinase signaling cascade	0.114987	0.23878	3	0	3	233
GO:0002220 innate immune response activating cell surface receptor signaling pathway	2	0.115647	2.222	0.017	Biological Process	GO:0002220	innate immune response activating cell surface receptor signaling pathway	0.115647	0.239794	2	0	2	115
GO:0043200 response to amino acid	2	0.115647	2.222	0.017	Biological Process	GO:0043200	response to amino acid	0.115647	0.239794	2	0	2	115
GO:0043068 positive regulation of programmed cell death	6	0.116053	6.667	0.009	Biological Process	GO:0043068	positive regulation of programmed cell death	0.116053	0.240456	5	1	6	656
GO:0048285 organelle fission	5	0.116597	5.556	0.01	Biological Process	GO:0048285	organelle fission	0.116597	0.241406	3	2	5	509
GO:0046660 female sex differentiation	2	0.117304	2.222	0.017	Biological Process	GO:0046660	female sex differentiation	0.117304	0.24269	2	0	2	116
GO:0036293 response to decreased oxygen levels	4	0.118004	4.444	0.011	Biological Process	GO:0036293	response to decreased oxygen levels	0.118004	0.243955	3	1	4	369
GO:0051259 protein complex oligomerization	3	0.119361	3.333	0.013	Biological Process	GO:0051259	protein complex oligomerization	0.119361	0.244075	2	1	3	237
GO:2000116 regulation of cysteine-type endopeptidase activity	3	0.119361	3.333	0.013	Biological Process	GO:2000116	regulation of cysteine-type endopeptidase activity	0.119361	0.244075	2	1	3	237
GO:0090066 regulation of anatomical structure size	5	0.119441	5.556	0.01	Biological Process	GO:0090066	regulation of anatomical structure size	0.119441	0.244075	4	1	5	513
GO:0002021 response to dietary excess	1	0.11946	1.111	0.04	Biological Process	GO:0002021	response to dietary excess	0.11946	0.244075	1	0	1	25
GO:0003071 renal system process involved in regulation of systemic arterial blood pressure	1	0.11946	1.111	0.04	Biological Process	GO:0003071	renal system process involved in regulation of systemic arterial blood pressure	0.11946	0.244075	1	0	1	25
GO:0003081 regulation of systemic arterial blood pressure by renin-angiotensin	1	0.11946	1.111	0.04	Biological Process	GO:0003081	regulation of systemic arterial blood pressure by renin-angiotensin	0.11946	0.244075	1	0	1	25
GO:0006063 uronic acid metabolic process	1	0.11946	1.111	0.04	Biological Process	GO:0006063	uronic acid metabolic process	0.11946	0.244075	0	1	1	25
GO:0010738 regulation of protein kinase A signaling	1	0.11946	1.111	0.04	Biological Process	GO:0010738	regulation of protein kinase A signaling	0.11946	0.244075	0	1	1	25
GO:0015868 purine ribonucleotide transport	1	0.11946	1.111	0.04	Biological Process	GO:0015868	purine ribonucleotide transport	0.11946	0.244075	1	0	1	25
GO:0019585 glucuronate metabolic process	1	0.11946	1.111	0.04	Biological Process	GO:0019585	glucuronate metabolic process	0.11946	0.244075	0	1	1	25
GO:0033622 integrin activation	1	0.11946	1.111	0.04	Biological Process	GO:0033622	integrin activation	0.11946	0.244075	1	0	1	25
GO:0034114 regulation of heterotypic cell-cell adhesion	1	0.11946	1.111	0.04	Biological Process	GO:0034114	regulation of heterotypic cell-cell adhesion	0.11946	0.244075	1	0	1	25
GO:0042451 purine nucleoside biosynthetic process	1	0.11946	1.111	0.04	Biological Process	GO:0042451	purine nucleoside biosynthetic process	0.11946	0.244075	0	1	1	25
GO:0046129 purine ribonucleoside biosynthetic process	1	0.11946	1.111	0.04	Biological Process	GO:0046129	purine ribonucleoside biosynthetic process	0.11946	0.244075	0	1	1	25
GO:0051350 negative regulation of lyase activity	1	0.11946	1.111	0.04	Biological Process	GO:0051350	negative regulation of lyase activity	0.11946	0.244075	1	0	1	25
GO:0070199 establishment of protein localization to chromosome	1	0.11946	1.111	0.04	Biological Process	GO:0070199	establishment of protein localization to chromosome	0.11946	0.244075	1	0	1	25
GO:0005796 Golgi lumen	2	0.0878038	2.198	0.02	Cellular Component	GO:0005796	Golgi lumen	0.0878038	0.244324	2	0	2	101
GO:0090533 cation-transporting ATPase complex	1	0.0891127	1.099	0.053	Cellular Component	GO:0090533	cation-transporting ATPase complex	0.0891127	0.245828	0	1	1	19
GO:0045236 CXCR chemokine receptor binding	1	0.0871753	1.075	0.056	Molecular Function	GO:0045236	CXCR chemokine receptor binding	0.0871753	0.246103	1	0	1	18
GO:0043279 response to alkaloid	2	0.120636	2.222	0.017	Biological Process	GO:0043279	response to alkaloid	0.120636	0.246299	2	0	2	118
GO:0006814 sodium ion transport	3	0.121571	3.333	0.013	Biological Process	GO:0006814	sodium ion transport	0.121571	0.248026	2	1	3	239
GO:0051224 negative regulation of protein transport	2	0.122311	2.222	0.017	Biological Process	GO:0051224	negative regulation of protein transport	0.122311	0.249354	2	0	2	119
GO:0001916 positive regulation of T cell mediated cytotoxicity	1	0.123932	1.111	0.038	Biological Process	GO:0001916	positive regulation of T cell mediated cytotoxicity	0.123932	0.250405	1	0	1	26
GO:0009074 aromatic amino acid family catabolic process	1	0.123932	1.111	0.038	Biological Process	GO:0009074	aromatic amino acid family catabolic process	0.123932	0.250405	1	0	1	26
GO:0015865 purine nucleotide transport	1	0.123932	1.111	0.038	Biological Process	GO:0015865	purine nucleotide transport	0.123932	0.250405	1	0	1	26
GO:0019883 antigen processing and presentation of endogenous antigen	1	0.123932	1.111	0.038	Biological Process	GO:0019883	antigen processing and presentation of endogenous antigen	0.123932	0.250405	1	0	1	26
GO:0030878 thyroid gland development	1	0.123932	1.111	0.038	Biological Process	GO:0030878	thyroid gland development	0.123932	0.250405	1	0	1	26
GO:0032753 positive regulation of interleukin-4 production	1	0.123932	1.111	0.038	Biological Process	GO:0032753	positive regulation of interleukin-4 production	0.123932	0.250405	1	0	1	26
GO:0035588 G protein-coupled purinergic receptor signaling pathway	1	0.123932	1.111	0.038	Biological Process	GO:0035588	G protein-coupled purinergic receptor signaling pathway	0.123932	0.250405	1	0	1	26
GO:0045830 positive regulation of isotype switching	1	0.123932	1.111	0.038	Biological Process	GO:0045830	positive regulation of isotype switching	0.123932	0.250405	1	0	1	26
GO:0050927 positive regulation of positive chemotaxis	1	0.123932	1.111	0.038	Biological Process	GO:0050927	positive regulation of positive chemotaxis	0.123932	0.250405	1	0	1	26
GO:0090344 negative regulation of cell aging	1	0.123932	1.111	0.038	Biological Process	GO:0090344	negative regulation of cell aging	0.123932	0.250405	1	0	1	26
GO:1901623 regulation of lymphocyte chemotaxis	1	0.123932	1.111	0.038	Biological Process	GO:1901623	regulation of lymphocyte chemotaxis	0.123932	0.250405	1	0	1	26
GO:1902932 positive regulation of alcohol biosynthetic process	1	0.123932	1.111	0.038	Biological Process	GO:1902932	positive regulation of alcohol biosynthetic process	0.123932	0.250405	1	0	1	26
GO:0045667 regulation of osteoblast differentiation	2	0.123992	2.222	0.017	Biological Process	GO:0045667	regulation of osteoblast differentiation	0.123992	0.250405	1	1	2	120
GO:0031323 regulation of cellular metabolic process	38	0.124472	42.222	0.006	Biological Process	GO:0031323	regulation of cellular metabolic process	0.124472	0.251193	33	5	38	6359
GO:0010638 positive regulation of organelle organization	6	0.125456	6.667	0.009	Biological Process	GO:0010638	positive regulation of organelle organization	0.125456	0.252994	5	1	6	671
GO:0007173 epidermal growth factor receptor signaling pathway	2	0.125678	2.222	0.017	Biological Process	GO:0007173	epidermal growth factor receptor signaling pathway	0.125678	0.253261	2	0	2	121
GO:0043903 regulation of symbiosis, encompassing mutualism through parasitism	3	0.126037	3.333	0.012	Biological Process	GO:0043903	regulation of symbiosis, encompassing mutualism through parasitism	0.126037	0.2538	3	0	3	243
GO:0060255 regulation of macromolecule metabolic process	38	0.128231	42.222	0.006	Biological Process	GO:0060255	regulation of macromolecule metabolic process	0.128231	0.255394	32	6	38	6375
GO:0000272 polysaccharide catabolic process	1	0.128383	1.111	0.037	Biological Process	GO:0000272	polysaccharide catabolic process	0.128383	0.255394	1	0	1	27
GO:0001556 oocyte maturation	1	0.128383	1.111	0.037	Biological Process	GO:0001556	oocyte maturation	0.128383	0.255394	1	0	1	27
GO:0010575 positive regulation of vascular endothelial growth factor production	1	0.128383	1.111	0.037	Biological Process	GO:0010575	positive regulation of vascular endothelial growth factor production	0.128383	0.255394	1	0	1	27
GO:0010661 positive regulation of muscle cell apoptotic process	1	0.128383	1.111	0.037	Biological Process	GO:0010661	positive regulation of muscle cell apoptotic process	0.128383	0.255394	1	0	1	27
GO:0016226 iron-sulfur cluster assembly	1	0.128383	1.111	0.037	Biological Process	GO:0016226	iron-sulfur cluster assembly	0.128383	0.255394	1	0	1	27
GO:0018195 peptidyl-arginine modification	1	0.128383	1.111	0.037	Biological Process	GO:0018195	peptidyl-arginine modification	0.128383	0.255394	0	1	1	27
GO:0031163 metallo-sulfur cluster assembly	1	0.128383	1.111	0.037	Biological Process	GO:0031163	metallo-sulfur cluster assembly	0.128383	0.255394	1	0	1	27
GO:0032691 negative regulation of interleukin-1 beta production	1	0.128383	1.111	0.037	Biological Process	GO:0032691	negative regulation of interleukin-1 beta production	0.128383	0.255394	1	0	1	27
GO:0036037 CD8-positive, alpha-beta T cell activation	1	0.128383	1.111	0.037	Biological Process	GO:0036037	CD8-positive, alpha-beta T cell activation	0.128383	0.255394	1	0	1	27
GO:0046885 regulation of hormone biosynthetic process	1	0.128383	1.111	0.037	Biological Process	GO:0046885	regulation of hormone biosynthetic process	0.128383	0.255394	1	0	1	27
GO:0050926 regulation of positive chemotaxis	1	0.128383	1.111	0.037	Biological Process	GO:0050926	regulation of positive chemotaxis	0.128383	0.255394	1	0	1	27
GO:0050996 positive regulation of lipid catabolic process	1	0.128383	1.111	0.037	Biological Process	GO:0050996	positive regulation of lipid catabolic process	0.128383	0.255394	1	0	1	27
GO:0060142 regulation of syncytium formation by plasma membrane fusion	1	0.128383	1.111	0.037	Biological Process	GO:0060142	regulation of syncytium formation by plasma membrane fusion	0.128383	0.255394	1	0	1	27
GO:0072207 metanephric epithelium development	1	0.128383	1.111	0.037	Biological Process	GO:0072207	metanephric epithelium development	0.128383	0.255394	1	0	1	27
GO:1901071 glucosamine-containing compound metabolic process	1	0.128383	1.111	0.037	Biological Process	GO:1901071	glucosamine-containing compound metabolic process	0.128383	0.255394	1	0	1	27
GO:1904752 regulation of vascular associated smooth muscle cell migration	1	0.128383	1.111	0.037	Biological Process	GO:1904752	regulation of vascular associated smooth muscle cell migration	0.128383	0.255394	1	0	1	27
GO:1904950 negative regulation of establishment of protein localization	2	0.129067	2.222	0.016	Biological Process	GO:1904950	negative regulation of establishment of protein localization	0.129067	0.256573	2	0	2	123
GO:0051054 positive regulation of DNA metabolic process	3	0.129425	3.333	0.012	Biological Process	GO:0051054	positive regulation of DNA metabolic process	0.129425	0.257101	2	1	3	246
GO:0004550 nucleoside diphosphate kinase activity	1	0.0917916	1.075	0.053	Molecular Function	GO:0004550	nucleoside diphosphate kinase activity	0.0917916	0.257157	0	1	1	19
GO:0019222 regulation of metabolic process	41	0.130726	45.556	0.006	Biological Process	GO:0019222	regulation of metabolic process	0.130726	0.259404	35	6	41	6960
GO:0051928 positive regulation of calcium ion transport	2	0.13077	2.222	0.016	Biological Process	GO:0051928	positive regulation of calcium ion transport	0.13077	0.259404	1	1	2	124
GO:0043122 regulation of I-kappaB kinase/NF-kappaB signaling	3	0.131702	3.333	0.012	Biological Process	GO:0043122	regulation of I-kappaB kinase/NF-kappaB signaling	0.131702	0.261066	3	0	3	248
GO:0002313 mature B cell differentiation involved in immune response	1	0.132811	1.111	0.036	Biological Process	GO:0002313	mature B cell differentiation involved in immune response	0.132811	0.261779	1	0	1	28
GO:0007143 female meiotic nuclear division	1	0.132811	1.111	0.036	Biological Process	GO:0007143	female meiotic nuclear division	0.132811	0.261779	1	0	1	28
GO:0042501 serine phosphorylation of STAT protein	1	0.132811	1.111	0.036	Biological Process	GO:0042501	serine phosphorylation of STAT protein	0.132811	0.261779	0	1	1	28
GO:0072539 T-helper 17 cell differentiation	1	0.132811	1.111	0.036	Biological Process	GO:0072539	T-helper 17 cell differentiation	0.132811	0.261779	1	0	1	28
GO:1904738 vascular associated smooth muscle cell migration	1	0.132811	1.111	0.036	Biological Process	GO:1904738	vascular associated smooth muscle cell migration	0.132811	0.261779	1	0	1	28
GO:1904994 regulation of leukocyte adhesion to vascular endothelial cell	1	0.132811	1.111	0.036	Biological Process	GO:1904994	regulation of leukocyte adhesion to vascular endothelial cell	0.132811	0.261779	1	0	1	28
GO:1990776 response to angiotensin	1	0.132811	1.111	0.036	Biological Process	GO:1990776	response to angiotensin	0.132811	0.261779	1	0	1	28
GO:2000108 positive regulation of leukocyte apoptotic process	1	0.132811	1.111	0.036	Biological Process	GO:2000108	positive regulation of leukocyte apoptotic process	0.132811	0.261779	1	0	1	28
GO:0009055 electron transfer activity	2	0.0956442	2.151	0.019	Molecular Function	GO:0009055	electron transfer activity	0.0956442	0.262024	2	0	2	103
GO:0001614 purinergic nucleotide receptor activity	1	0.0963847	1.075	0.05	Molecular Function	GO:0001614	purinergic nucleotide receptor activity	0.0963847	0.262024	1	0	1	20
GO:0016502 nucleotide receptor activity	1	0.0963847	1.075	0.05	Molecular Function	GO:0016502	nucleotide receptor activity	0.0963847	0.262024	1	0	1	20
GO:0016638 oxidoreductase activity, acting on the CH-NH2 group of donors	1	0.0963847	1.075	0.05	Molecular Function	GO:0016638	oxidoreductase activity, acting on the CH-NH2 group of donors	0.0963847	0.262024	1	0	1	20
GO:0032535 regulation of cellular component size	4	0.133748	4.444	0.01	Biological Process	GO:0032535	regulation of cellular component size	0.133748	0.263255	3	1	4	387
GO:0048545 response to steroid hormone	4	0.133748	4.444	0.01	Biological Process	GO:0048545	response to steroid hormone	0.133748	0.263255	3	1	4	387
GO:0048565 digestive tract development	2	0.134191	2.222	0.016	Biological Process	GO:0048565	digestive tract development	0.134191	0.263941	1	1	2	126
GO:0005697 telomerase holoenzyme complex	1	0.0980232	1.099	0.048	Cellular Component	GO:0005697	telomerase holoenzyme complex	0.0980232	0.265826	1	0	1	21
GO:0097038 perinuclear endoplasmic reticulum	1	0.0980232	1.099	0.048	Cellular Component	GO:0097038	perinuclear endoplasmic reticulum	0.0980232	0.265826	1	0	1	21
GO:0002576 platelet degranulation	2	0.135909	2.222	0.016	Biological Process	GO:0002576	platelet degranulation	0.135909	0.266143	2	0	2	127
GO:0001516 prostaglandin biosynthetic process	1	0.137216	1.111	0.034	Biological Process	GO:0001516	prostaglandin biosynthetic process	0.137216	0.266143	1	0	1	29
GO:0009218 pyrimidine ribonucleotide metabolic process	1	0.137216	1.111	0.034	Biological Process	GO:0009218	pyrimidine ribonucleotide metabolic process	0.137216	0.266143	0	1	1	29
GO:0010669 epithelial structure maintenance	1	0.137216	1.111	0.034	Biological Process	GO:0010669	epithelial structure maintenance	0.137216	0.266143	1	0	1	29
GO:0010800 positive regulation of peptidyl-threonine phosphorylation	1	0.137216	1.111	0.034	Biological Process	GO:0010800	positive regulation of peptidyl-threonine phosphorylation	0.137216	0.266143	1	0	1	29
GO:0022616 DNA strand elongation	1	0.137216	1.111	0.034	Biological Process	GO:0022616	DNA strand elongation	0.137216	0.266143	1	0	1	29
GO:0030194 positive regulation of blood coagulation	1	0.137216	1.111	0.034	Biological Process	GO:0030194	positive regulation of blood coagulation	0.137216	0.266143	1	0	1	29
GO:0032958 inositol phosphate biosynthetic process	1	0.137216	1.111	0.034	Biological Process	GO:0032958	inositol phosphate biosynthetic process	0.137216	0.266143	1	0	1	29
GO:0033081 regulation of T cell differentiation in thymus	1	0.137216	1.111	0.034	Biological Process	GO:0033081	regulation of T cell differentiation in thymus	0.137216	0.266143	1	0	1	29
GO:0033687 osteoblast proliferation	1	0.137216	1.111	0.034	Biological Process	GO:0033687	osteoblast proliferation	0.137216	0.266143	0	1	1	29
GO:0035066 positive regulation of histone acetylation	1	0.137216	1.111	0.034	Biological Process	GO:0035066	positive regulation of histone acetylation	0.137216	0.266143	1	0	1	29
GO:0042634 regulation of hair cycle	1	0.137216	1.111	0.034	Biological Process	GO:0042634	regulation of hair cycle	0.137216	0.266143	1	0	1	29
GO:0046134 pyrimidine nucleoside biosynthetic process	1	0.137216	1.111	0.034	Biological Process	GO:0046134	pyrimidine nucleoside biosynthetic process	0.137216	0.266143	0	1	1	29
GO:0046457 prostanoid biosynthetic process	1	0.137216	1.111	0.034	Biological Process	GO:0046457	prostanoid biosynthetic process	0.137216	0.266143	1	0	1	29
GO:0048265 response to pain	1	0.137216	1.111	0.034	Biological Process	GO:0048265	response to pain	0.137216	0.266143	0	1	1	29
GO:0048799 animal organ maturation	1	0.137216	1.111	0.034	Biological Process	GO:0048799	animal organ maturation	0.137216	0.266143	0	1	1	29
GO:0050690 regulation of defense response to virus by virus	1	0.137216	1.111	0.034	Biological Process	GO:0050690	regulation of defense response to virus by virus	0.137216	0.266143	1	0	1	29
GO:0098664 G protein-coupled serotonin receptor signaling pathway	1	0.137216	1.111	0.034	Biological Process	GO:0098664	G protein-coupled serotonin receptor signaling pathway	0.137216	0.266143	1	0	1	29
GO:1900048 positive regulation of hemostasis	1	0.137216	1.111	0.034	Biological Process	GO:1900048	positive regulation of hemostasis	0.137216	0.266143	1	0	1	29
GO:2000171 negative regulation of dendrite development	1	0.137216	1.111	0.034	Biological Process	GO:2000171	negative regulation of dendrite development	0.137216	0.266143	1	0	1	29
GO:0097305 response to alcohol	3	0.137455	3.333	0.012	Biological Process	GO:0097305	response to alcohol	0.137455	0.266421	3	0	3	253
GO:0031253 cell projection membrane	4	0.100493	4.396	0.011	Cellular Component	GO:0031253	cell projection membrane	0.100493	0.270233	3	1	4	360
GO:0004602 glutathione peroxidase activity	1	0.100955	1.075	0.048	Molecular Function	GO:0004602	glutathione peroxidase activity	0.100955	0.270441	0	1	1	21
GO:0005537 mannose binding	1	0.100955	1.075	0.048	Molecular Function	GO:0005537	mannose binding	0.100955	0.270441	1	0	1	21
GO:0031258 lamellipodium membrane	1	0.102446	1.099	0.045	Cellular Component	GO:0031258	lamellipodium membrane	0.102446	0.270932	0	1	1	22
GO:0071682 endocytic vesicle lumen	1	0.102446	1.099	0.045	Cellular Component	GO:0071682	endocytic vesicle lumen	0.102446	0.270932	1	0	1	22
GO:0097223 sperm part	3	0.103413	3.297	0.013	Cellular Component	GO:0097223	sperm part	0.103413	0.271248	2	1	3	230
GO:0003158 endothelium development	2	0.141094	2.222	0.015	Biological Process	GO:0003158	endothelium development	0.141094	0.272001	2	0	2	130
GO:0001773 myeloid dendritic cell activation	1	0.1416	1.111	0.033	Biological Process	GO:0001773	myeloid dendritic cell activation	0.1416	0.272001	1	0	1	30
GO:0002360 T cell lineage commitment	1	0.1416	1.111	0.033	Biological Process	GO:0002360	T cell lineage commitment	0.1416	0.272001	1	0	1	30
GO:0030947 regulation of vascular endothelial growth factor receptor signaling pathway	1	0.1416	1.111	0.033	Biological Process	GO:0030947	regulation of vascular endothelial growth factor receptor signaling pathway	0.1416	0.272001	1	0	1	30
GO:0032607 interferon-alpha production	1	0.1416	1.111	0.033	Biological Process	GO:0032607	interferon-alpha production	0.1416	0.272001	1	0	1	30
GO:0032647 regulation of interferon-alpha production	1	0.1416	1.111	0.033	Biological Process	GO:0032647	regulation of interferon-alpha production	0.1416	0.272001	1	0	1	30
GO:0043304 regulation of mast cell degranulation	1	0.1416	1.111	0.033	Biological Process	GO:0043304	regulation of mast cell degranulation	0.1416	0.272001	1	0	1	30
GO:0045987 positive regulation of smooth muscle contraction	1	0.1416	1.111	0.033	Biological Process	GO:0045987	positive regulation of smooth muscle contraction	0.1416	0.272001	1	0	1	30
GO:0050820 positive regulation of coagulation	1	0.1416	1.111	0.033	Biological Process	GO:0050820	positive regulation of coagulation	0.1416	0.272001	1	0	1	30
GO:0050849 negative regulation of calcium-mediated signaling	1	0.1416	1.111	0.033	Biological Process	GO:0050849	negative regulation of calcium-mediated signaling	0.1416	0.272001	1	0	1	30
GO:0070198 protein localization to chromosome, telomeric region	1	0.1416	1.111	0.033	Biological Process	GO:0070198	protein localization to chromosome, telomeric region	0.1416	0.272001	1	0	1	30
GO:0071549 cellular response to dexamethasone stimulus	1	0.1416	1.111	0.033	Biological Process	GO:0071549	cellular response to dexamethasone stimulus	0.1416	0.272001	1	0	1	30
GO:2000406 positive regulation of T cell migration	1	0.1416	1.111	0.033	Biological Process	GO:2000406	positive regulation of T cell migration	0.1416	0.272001	1	0	1	30
GO:0071705 nitrogen compound transport	15	0.141904	16.667	0.007	Biological Process	GO:0071705	nitrogen compound transport	0.141904	0.272396	12	3	15	2198
GO:0035296 regulation of tube diameter	2	0.142831	2.222	0.015	Biological Process	GO:0035296	regulation of tube diameter	0.142831	0.273467	2	0	2	131
GO:0050880 regulation of blood vessel size	2	0.142831	2.222	0.015	Biological Process	GO:0050880	regulation of blood vessel size	0.142831	0.273467	2	0	2	131
GO:0097746 regulation of blood vessel diameter	2	0.142831	2.222	0.015	Biological Process	GO:0097746	regulation of blood vessel diameter	0.142831	0.273467	2	0	2	131
GO:0070482 response to oxygen levels	4	0.142853	4.444	0.01	Biological Process	GO:0070482	response to oxygen levels	0.142853	0.273467	3	1	4	397
GO:0006812 cation transport	9	0.142973	10	0.008	Biological Process	GO:0006812	cation transport	0.142973	0.27351	7	2	9	1179
GO:0016772 transferase activity, transferring phosphorus-containing groups	8	0.105222	8.602	0.008	Molecular Function	GO:0016772	transferase activity, transferring phosphorus-containing groups	0.105222	0.27443	4	4	8	946
GO:0005242 inward rectifier potassium channel activity	1	0.105502	1.075	0.045	Molecular Function	GO:0005242	inward rectifier potassium channel activity	0.105502	0.27443	1	0	1	22
GO:0015296 anion:cation symporter activity	1	0.105502	1.075	0.045	Molecular Function	GO:0015296	anion:cation symporter activity	0.105502	0.27443	1	0	1	22
GO:0070034 telomerase RNA binding	1	0.105502	1.075	0.045	Molecular Function	GO:0070034	telomerase RNA binding	0.105502	0.27443	1	0	1	22
GO:0016301 kinase activity	7	0.106183	7.527	0.009	Molecular Function	GO:0016301	kinase activity	0.106183	0.27443	3	4	7	793
GO:0051321 meiotic cell cycle	3	0.144472	3.333	0.012	Biological Process	GO:0051321	meiotic cell cycle	0.144472	0.275815	1	2	3	259
GO:0034220 ion transmembrane transport	9	0.144536	10	0.008	Biological Process	GO:0034220	ion transmembrane transport	0.144536	0.275815	6	3	9	1182
GO:0035150 regulation of tube size	2	0.144573	2.222	0.015	Biological Process	GO:0035150	regulation of tube size	0.144573	0.275815	2	0	2	132
GO:0050680 negative regulation of epithelial cell proliferation	2	0.144573	2.222	0.015	Biological Process	GO:0050680	negative regulation of epithelial cell proliferation	0.144573	0.275815	2	0	2	132
GO:2001233 regulation of apoptotic signaling pathway	4	0.144703	4.444	0.01	Biological Process	GO:2001233	regulation of apoptotic signaling pathway	0.144703	0.275874	3	1	4	399
GO:0010574 regulation of vascular endothelial growth factor production	1	0.145962	1.111	0.032	Biological Process	GO:0010574	regulation of vascular endothelial growth factor production	0.145962	0.276886	1	0	1	31
GO:0033006 regulation of mast cell activation involved in immune response	1	0.145962	1.111	0.032	Biological Process	GO:0033006	regulation of mast cell activation involved in immune response	0.145962	0.276886	1	0	1	31
GO:0042744 hydrogen peroxide catabolic process	1	0.145962	1.111	0.032	Biological Process	GO:0042744	hydrogen peroxide catabolic process	0.145962	0.276886	0	1	1	31
GO:0046039 GTP metabolic process	1	0.145962	1.111	0.032	Biological Process	GO:0046039	GTP metabolic process	0.145962	0.276886	0	1	1	31
GO:0048566 embryonic digestive tract development	1	0.145962	1.111	0.032	Biological Process	GO:0048566	embryonic digestive tract development	0.145962	0.276886	1	0	1	31
GO:1900027 regulation of ruffle assembly	1	0.145962	1.111	0.032	Biological Process	GO:1900027	regulation of ruffle assembly	0.145962	0.276886	1	0	1	31
GO:1904837 beta-catenin-TCF complex assembly	1	0.145962	1.111	0.032	Biological Process	GO:1904837	beta-catenin-TCF complex assembly	0.145962	0.276886	1	0	1	31
GO:0048523 negative regulation of cellular process	30	0.146027	33.333	0.006	Biological Process	GO:0048523	negative regulation of cellular process	0.146027	0.276886	26	4	30	4934
GO:0050673 epithelial cell proliferation	4	0.146563	4.444	0.01	Biological Process	GO:0050673	epithelial cell proliferation	0.146563	0.277714	4	0	4	401
GO:0005248 voltage-gated sodium channel activity	1	0.110027	1.075	0.043	Molecular Function	GO:0005248	voltage-gated sodium channel activity	0.110027	0.280415	1	0	1	23
GO:0015662 ATPase activity, coupled to transmembrane movement of ions, phosphorylative mechanism	1	0.110027	1.075	0.043	Molecular Function	GO:0015662	ATPase activity, coupled to transmembrane movement of ions, phosphorylative mechanism	0.110027	0.280415	0	1	1	23
GO:0001936 regulation of endothelial cell proliferation	2	0.149827	2.222	0.015	Biological Process	GO:0001936	regulation of endothelial cell proliferation	0.149827	0.282497	2	0	2	135
GO:0046330 positive regulation of JNK cascade	2	0.149827	2.222	0.015	Biological Process	GO:0046330	positive regulation of JNK cascade	0.149827	0.282497	2	0	2	135
GO:0002691 regulation of cellular extravasation	1	0.150301	1.111	0.031	Biological Process	GO:0002691	regulation of cellular extravasation	0.150301	0.282497	1	0	1	32
GO:0032692 negative regulation of interleukin-1 production	1	0.150301	1.111	0.031	Biological Process	GO:0032692	negative regulation of interleukin-1 production	0.150301	0.282497	1	0	1	32
GO:0038128 ERBB2 signaling pathway	1	0.150301	1.111	0.031	Biological Process	GO:0038128	ERBB2 signaling pathway	0.150301	0.282497	1	0	1	32
GO:0045761 regulation of adenylate cyclase activity	1	0.150301	1.111	0.031	Biological Process	GO:0045761	regulation of adenylate cyclase activity	0.150301	0.282497	1	0	1	32
GO:0046621 negative regulation of organ growth	1	0.150301	1.111	0.031	Biological Process	GO:0046621	negative regulation of organ growth	0.150301	0.282497	1	0	1	32
GO:0051150 regulation of smooth muscle cell differentiation	1	0.150301	1.111	0.031	Biological Process	GO:0051150	regulation of smooth muscle cell differentiation	0.150301	0.282497	1	0	1	32
GO:0051968 positive regulation of synaptic transmission, glutamatergic	1	0.150301	1.111	0.031	Biological Process	GO:0051968	positive regulation of synaptic transmission, glutamatergic	0.150301	0.282497	1	0	1	32
GO:0055075 potassium ion homeostasis	1	0.150301	1.111	0.031	Biological Process	GO:0055075	potassium ion homeostasis	0.150301	0.282497	0	1	1	32
GO:0070528 protein kinase C signaling	1	0.150301	1.111	0.031	Biological Process	GO:0070528	protein kinase C signaling	0.150301	0.282497	1	0	1	32
GO:0072538 T-helper 17 type immune response	1	0.150301	1.111	0.031	Biological Process	GO:0072538	T-helper 17 type immune response	0.150301	0.282497	1	0	1	32
GO:0046683 response to organophosphorus	2	0.151587	2.222	0.015	Biological Process	GO:0046683	response to organophosphorus	0.151587	0.284531	2	0	2	136
GO:0055123 digestive system development	2	0.151587	2.222	0.015	Biological Process	GO:0055123	digestive system development	0.151587	0.284531	1	1	2	136
GO:0065009 regulation of molecular function	20	0.152795	22.222	0.006	Biological Process	GO:0065009	regulation of molecular function	0.152795	0.286435	17	3	20	3117
GO:0048863 stem cell differentiation	3	0.152807	3.333	0.011	Biological Process	GO:0048863	stem cell differentiation	0.152807	0.286435	2	1	3	266
GO:0000018 regulation of DNA recombination	2	0.153351	2.222	0.015	Biological Process	GO:0000018	regulation of DNA recombination	0.153351	0.28707	1	1	2	137
GO:0044344 cellular response to fibroblast growth factor stimulus	2	0.153351	2.222	0.015	Biological Process	GO:0044344	cellular response to fibroblast growth factor stimulus	0.153351	0.28707	2	0	2	137
GO:0071407 cellular response to organic cyclic compound	5	0.153626	5.556	0.009	Biological Process	GO:0071407	cellular response to organic cyclic compound	0.153626	0.287392	5	0	5	558
GO:0017144 drug metabolic process	7	0.154322	7.778	0.008	Biological Process	GO:0017144	drug metabolic process	0.154322	0.287517	6	1	7	873
GO:0009611 response to wounding	6	0.1544	6.667	0.008	Biological Process	GO:0009611	response to wounding	0.1544	0.287517	4	2	6	714
GO:0001975 response to amphetamine	1	0.154619	1.111	0.03	Biological Process	GO:0001975	response to amphetamine	0.154619	0.287517	1	0	1	33
GO:0019228 neuronal action potential	1	0.154619	1.111	0.03	Biological Process	GO:0019228	neuronal action potential	0.154619	0.287517	1	0	1	33
GO:0045920 negative regulation of exocytosis	1	0.154619	1.111	0.03	Biological Process	GO:0045920	negative regulation of exocytosis	0.154619	0.287517	1	0	1	33
GO:0060251 regulation of glial cell proliferation	1	0.154619	1.111	0.03	Biological Process	GO:0060251	regulation of glial cell proliferation	0.154619	0.287517	1	0	1	33
GO:0071353 cellular response to interleukin-4	1	0.154619	1.111	0.03	Biological Process	GO:0071353	cellular response to interleukin-4	0.154619	0.287517	1	0	1	33
GO:0150077 regulation of neuroinflammatory response	1	0.154619	1.111	0.03	Biological Process	GO:0150077	regulation of neuroinflammatory response	0.154619	0.287517	1	0	1	33
GO:2000191 regulation of fatty acid transport	1	0.154619	1.111	0.03	Biological Process	GO:2000191	regulation of fatty acid transport	0.154619	0.287517	1	0	1	33
GO:0071333 cellular response to glucose stimulus	2	0.155119	2.222	0.014	Biological Process	GO:0071333	cellular response to glucose stimulus	0.155119	0.288254	2	0	2	138
GO:0050431 transforming growth factor beta binding	1	0.114529	1.075	0.042	Molecular Function	GO:0050431	transforming growth factor beta binding	0.114529	0.288834	1	0	1	24
GO:1902936 phosphatidylinositol bisphosphate binding	2	0.114904	2.151	0.017	Molecular Function	GO:1902936	phosphatidylinositol bisphosphate binding	0.114904	0.288834	2	0	2	115
GO:0072073 kidney epithelium development	2	0.156891	2.222	0.014	Biological Process	GO:0072073	kidney epithelium development	0.156891	0.291354	1	1	2	139
GO:0006958 complement activation, classical pathway	2	0.158667	2.222	0.014	Biological Process	GO:0006958	complement activation, classical pathway	0.158667	0.292006	1	1	2	140
GO:0050714 positive regulation of protein secretion	2	0.158667	2.222	0.014	Biological Process	GO:0050714	positive regulation of protein secretion	0.158667	0.292006	2	0	2	140
GO:0071331 cellular response to hexose stimulus	2	0.158667	2.222	0.014	Biological Process	GO:0071331	cellular response to hexose stimulus	0.158667	0.292006	2	0	2	140
GO:0002335 mature B cell differentiation	1	0.158915	1.111	0.029	Biological Process	GO:0002335	mature B cell differentiation	0.158915	0.292006	1	0	1	34
GO:0002756 MyD88-independent toll-like receptor signaling pathway	1	0.158915	1.111	0.029	Biological Process	GO:0002756	MyD88-independent toll-like receptor signaling pathway	0.158915	0.292006	1	0	1	34
GO:0006862 nucleotide transport	1	0.158915	1.111	0.029	Biological Process	GO:0006862	nucleotide transport	0.158915	0.292006	1	0	1	34
GO:0007210 serotonin receptor signaling pathway	1	0.158915	1.111	0.029	Biological Process	GO:0007210	serotonin receptor signaling pathway	0.158915	0.292006	1	0	1	34
GO:0010922 positive regulation of phosphatase activity	1	0.158915	1.111	0.029	Biological Process	GO:0010922	positive regulation of phosphatase activity	0.158915	0.292006	1	0	1	34
GO:0014072 response to isoquinoline alkaloid	1	0.158915	1.111	0.029	Biological Process	GO:0014072	response to isoquinoline alkaloid	0.158915	0.292006	1	0	1	34
GO:0016486 peptide hormone processing	1	0.158915	1.111	0.029	Biological Process	GO:0016486	peptide hormone processing	0.158915	0.292006	1	0	1	34
GO:0030262 apoptotic nuclear changes	1	0.158915	1.111	0.029	Biological Process	GO:0030262	apoptotic nuclear changes	0.158915	0.292006	1	0	1	34
GO:0043278 response to morphine	1	0.158915	1.111	0.029	Biological Process	GO:0043278	response to morphine	0.158915	0.292006	1	0	1	34
GO:0046627 negative regulation of insulin receptor signaling pathway	1	0.158915	1.111	0.029	Biological Process	GO:0046627	negative regulation of insulin receptor signaling pathway	0.158915	0.292006	1	0	1	34
GO:0050869 negative regulation of B cell activation	1	0.158915	1.111	0.029	Biological Process	GO:0050869	negative regulation of B cell activation	0.158915	0.292006	1	0	1	34
GO:1900087 positive regulation of G1/S transition of mitotic cell cycle	1	0.158915	1.111	0.029	Biological Process	GO:1900087	positive regulation of G1/S transition of mitotic cell cycle	0.158915	0.292006	1	0	1	34
GO:2000758 positive regulation of peptidyl-lysine acetylation	1	0.158915	1.111	0.029	Biological Process	GO:2000758	positive regulation of peptidyl-lysine acetylation	0.158915	0.292006	1	0	1	34
GO:0030336 negative regulation of cell migration	3	0.16007	3.333	0.011	Biological Process	GO:0030336	negative regulation of cell migration	0.16007	0.293787	2	1	3	272
GO:0032870 cellular response to hormone stimulus	6	0.160094	6.667	0.008	Biological Process	GO:0032870	cellular response to hormone stimulus	0.160094	0.293787	5	1	6	722
GO:0045471 response to ethanol	2	0.160446	2.222	0.014	Biological Process	GO:0045471	response to ethanol	0.160446	0.293854	2	0	2	141
GO:0046425 regulation of JAK-STAT cascade	2	0.160446	2.222	0.014	Biological Process	GO:0046425	regulation of JAK-STAT cascade	0.160446	0.293854	1	1	2	141
GO:0071326 cellular response to monosaccharide stimulus	2	0.160446	2.222	0.014	Biological Process	GO:0071326	cellular response to monosaccharide stimulus	0.160446	0.293854	2	0	2	141
GO:0005160 transforming growth factor beta receptor binding	1	0.119008	1.075	0.04	Molecular Function	GO:0005160	transforming growth factor beta receptor binding	0.119008	0.294228	1	0	1	25
GO:0023023 MHC protein complex binding	1	0.119008	1.075	0.04	Molecular Function	GO:0023023	MHC protein complex binding	0.119008	0.294228	1	0	1	25
GO:0005539 glycosaminoglycan binding	3	0.119455	3.226	0.013	Molecular Function	GO:0005539	glycosaminoglycan binding	0.119455	0.294228	2	1	3	238
GO:0043025 neuronal cell body	5	0.113175	5.495	0.01	Cellular Component	GO:0043025	neuronal cell body	0.113175	0.294438	4	1	5	522
GO:0036019 endolysosome	1	0.115586	1.099	0.04	Cellular Component	GO:0036019	endolysosome	0.115586	0.295901	1	0	1	25
GO:0098533 ATPase dependent transmembrane transport complex	1	0.115586	1.099	0.04	Cellular Component	GO:0098533	ATPase dependent transmembrane transport complex	0.115586	0.295901	0	1	1	25
GO:0008286 insulin receptor signaling pathway	2	0.16223	2.222	0.014	Biological Process	GO:0008286	insulin receptor signaling pathway	0.16223	0.296352	1	1	2	142
GO:0048660 regulation of smooth muscle cell proliferation	2	0.16223	2.222	0.014	Biological Process	GO:0048660	regulation of smooth muscle cell proliferation	0.16223	0.296352	2	0	2	142
GO:0042493 response to drug	8	0.16236	8.889	0.008	Biological Process	GO:0042493	response to drug	0.16236	0.296352	7	1	8	1049
GO:0001914 regulation of T cell mediated cytotoxicity	1	0.16319	1.111	0.029	Biological Process	GO:0001914	regulation of T cell mediated cytotoxicity	0.16319	0.296352	1	0	1	35
GO:0010573 vascular endothelial growth factor production	1	0.16319	1.111	0.029	Biological Process	GO:0010573	vascular endothelial growth factor production	0.16319	0.296352	1	0	1	35
GO:0010831 positive regulation of myotube differentiation	1	0.16319	1.111	0.029	Biological Process	GO:0010831	positive regulation of myotube differentiation	0.16319	0.296352	1	0	1	35
GO:0032620 interleukin-17 production	1	0.16319	1.111	0.029	Biological Process	GO:0032620	interleukin-17 production	0.16319	0.296352	1	0	1	35
GO:0032660 regulation of interleukin-17 production	1	0.16319	1.111	0.029	Biological Process	GO:0032660	regulation of interleukin-17 production	0.16319	0.296352	1	0	1	35
GO:0043243 positive regulation of protein complex disassembly	1	0.16319	1.111	0.029	Biological Process	GO:0043243	positive regulation of protein complex disassembly	0.16319	0.296352	1	0	1	35
GO:0045191 regulation of isotype switching	1	0.16319	1.111	0.029	Biological Process	GO:0045191	regulation of isotype switching	0.16319	0.296352	1	0	1	35
GO:0048009 insulin-like growth factor receptor signaling pathway	1	0.16319	1.111	0.029	Biological Process	GO:0048009	insulin-like growth factor receptor signaling pathway	0.16319	0.296352	0	1	1	35
GO:0086010 membrane depolarization during action potential	1	0.16319	1.111	0.029	Biological Process	GO:0086010	membrane depolarization during action potential	0.16319	0.296352	1	0	1	35
GO:1904707 positive regulation of vascular smooth muscle cell proliferation	1	0.16319	1.111	0.029	Biological Process	GO:1904707	positive regulation of vascular smooth muscle cell proliferation	0.16319	0.296352	1	0	1	35
GO:0071702 organic substance transport	17	0.163673	18.889	0.007	Biological Process	GO:0071702	organic substance transport	0.163673	0.297036	14	3	17	2608
GO:0007043 cell-cell junction assembly	2	0.164017	2.222	0.014	Biological Process	GO:0007043	cell-cell junction assembly	0.164017	0.297082	2	0	2	143
GO:0034754 cellular hormone metabolic process	2	0.164017	2.222	0.014	Biological Process	GO:0034754	cellular hormone metabolic process	0.164017	0.297082	1	1	2	143
GO:0038127 ERBB signaling pathway	2	0.164017	2.222	0.014	Biological Process	GO:0038127	ERBB signaling pathway	0.164017	0.297082	2	0	2	143
GO:0001223 transcription coactivator binding	1	0.123465	1.075	0.038	Molecular Function	GO:0001223	transcription coactivator binding	0.123465	0.298558	1	0	1	26
GO:0035586 purinergic receptor activity	1	0.123465	1.075	0.038	Molecular Function	GO:0035586	purinergic receptor activity	0.123465	0.298558	1	0	1	26
GO:0015077 monovalent inorganic cation transmembrane transporter activity	4	0.123653	4.301	0.011	Molecular Function	GO:0015077	monovalent inorganic cation transmembrane transporter activity	0.123653	0.298558	3	1	4	377
GO:0007169 transmembrane receptor protein tyrosine kinase signaling pathway	6	0.165152	6.667	0.008	Biological Process	GO:0007169	transmembrane receptor protein tyrosine kinase signaling pathway	0.165152	0.298944	4	2	6	729
GO:0071774 response to fibroblast growth factor	2	0.165808	2.222	0.014	Biological Process	GO:0071774	response to fibroblast growth factor	0.165808	0.299497	2	0	2	144
GO:0002755 MyD88-dependent toll-like receptor signaling pathway	1	0.167443	1.111	0.028	Biological Process	GO:0002755	MyD88-dependent toll-like receptor signaling pathway	0.167443	0.299497	1	0	1	36
GO:0006471 protein ADP-ribosylation	1	0.167443	1.111	0.028	Biological Process	GO:0006471	protein ADP-ribosylation	0.167443	0.299497	0	1	1	36
GO:0006921 cellular component disassembly involved in execution phase of apoptosis	1	0.167443	1.111	0.028	Biological Process	GO:0006921	cellular component disassembly involved in execution phase of apoptosis	0.167443	0.299497	1	0	1	36
GO:0008608 attachment of spindle microtubules to kinetochore	1	0.167443	1.111	0.028	Biological Process	GO:0008608	attachment of spindle microtubules to kinetochore	0.167443	0.299497	0	1	1	36
GO:0010543 regulation of platelet activation	1	0.167443	1.111	0.028	Biological Process	GO:0010543	regulation of platelet activation	0.167443	0.299497	1	0	1	36
GO:0010665 regulation of cardiac muscle cell apoptotic process	1	0.167443	1.111	0.028	Biological Process	GO:0010665	regulation of cardiac muscle cell apoptotic process	0.167443	0.299497	1	0	1	36
GO:0030224 monocyte differentiation	1	0.167443	1.111	0.028	Biological Process	GO:0030224	monocyte differentiation	0.167443	0.299497	1	0	1	36
GO:0039694 viral RNA genome replication	1	0.167443	1.111	0.028	Biological Process	GO:0039694	viral RNA genome replication	0.167443	0.299497	1	0	1	36
GO:0042092 type 2 immune response	1	0.167443	1.111	0.028	Biological Process	GO:0042092	type 2 immune response	0.167443	0.299497	1	0	1	36
GO:0045601 regulation of endothelial cell differentiation	1	0.167443	1.111	0.028	Biological Process	GO:0045601	regulation of endothelial cell differentiation	0.167443	0.299497	1	0	1	36
GO:0045923 positive regulation of fatty acid metabolic process	1	0.167443	1.111	0.028	Biological Process	GO:0045923	positive regulation of fatty acid metabolic process	0.167443	0.299497	1	0	1	36
GO:0046640 regulation of alpha-beta T cell proliferation	1	0.167443	1.111	0.028	Biological Process	GO:0046640	regulation of alpha-beta T cell proliferation	0.167443	0.299497	1	0	1	36
GO:0070670 response to interleukin-4	1	0.167443	1.111	0.028	Biological Process	GO:0070670	response to interleukin-4	0.167443	0.299497	1	0	1	36
GO:0090322 regulation of superoxide metabolic process	1	0.167443	1.111	0.028	Biological Process	GO:0090322	regulation of superoxide metabolic process	0.167443	0.299497	1	0	1	36
GO:0097242 amyloid-beta clearance	1	0.167443	1.111	0.028	Biological Process	GO:0097242	amyloid-beta clearance	0.167443	0.299497	1	0	1	36
GO:1900077 negative regulation of cellular response to insulin stimulus	1	0.167443	1.111	0.028	Biological Process	GO:1900077	negative regulation of cellular response to insulin stimulus	0.167443	0.299497	1	0	1	36
GO:1903131 mononuclear cell differentiation	1	0.167443	1.111	0.028	Biological Process	GO:1903131	mononuclear cell differentiation	0.167443	0.299497	1	0	1	36
GO:0048659 smooth muscle cell proliferation	2	0.167602	2.222	0.014	Biological Process	GO:0048659	smooth muscle cell proliferation	0.167602	0.299497	2	0	2	145
GO:1904892 regulation of STAT cascade	2	0.167602	2.222	0.014	Biological Process	GO:1904892	regulation of STAT cascade	0.167602	0.299497	1	1	2	145
GO:0034706 sodium channel complex	1	0.119924	1.099	0.038	Cellular Component	GO:0034706	sodium channel complex	0.119924	0.302171	1	0	1	26
GO:0046930 pore complex	1	0.119924	1.099	0.038	Cellular Component	GO:0046930	pore complex	0.119924	0.302171	0	1	1	26
GO:0046165 alcohol biosynthetic process	2	0.1694	2.222	0.014	Biological Process	GO:0046165	alcohol biosynthetic process	0.1694	0.302516	2	0	2	146
GO:0021700 developmental maturation	3	0.169918	3.333	0.011	Biological Process	GO:0021700	developmental maturation	0.169918	0.303246	2	1	3	280
GO:0007548 sex differentiation	3	0.171161	3.333	0.011	Biological Process	GO:0007548	sex differentiation	0.171161	0.304243	3	0	3	281
GO:0007167 enzyme linked receptor protein signaling pathway	8	0.17143	8.889	0.008	Biological Process	GO:0007167	enzyme linked receptor protein signaling pathway	0.17143	0.304243	6	2	8	1064
GO:0001662 behavioral fear response	1	0.171674	1.111	0.027	Biological Process	GO:0001662	behavioral fear response	0.171674	0.304243	0	1	1	37
GO:0002369 T cell cytokine production	1	0.171674	1.111	0.027	Biological Process	GO:0002369	T cell cytokine production	0.171674	0.304243	1	0	1	37
GO:0002724 regulation of T cell cytokine production	1	0.171674	1.111	0.027	Biological Process	GO:0002724	regulation of T cell cytokine production	0.171674	0.304243	1	0	1	37
GO:0035774 positive regulation of insulin secretion involved in cellular response to glucose stimulus	1	0.171674	1.111	0.027	Biological Process	GO:0035774	positive regulation of insulin secretion involved in cellular response to glucose stimulus	0.171674	0.304243	1	0	1	37
GO:0040020 regulation of meiotic nuclear division	1	0.171674	1.111	0.027	Biological Process	GO:0040020	regulation of meiotic nuclear division	0.171674	0.304243	0	1	1	37
GO:0042455 ribonucleoside biosynthetic process	1	0.171674	1.111	0.027	Biological Process	GO:0042455	ribonucleoside biosynthetic process	0.171674	0.304243	0	1	1	37
GO:0045070 positive regulation of viral genome replication	1	0.171674	1.111	0.027	Biological Process	GO:0045070	positive regulation of viral genome replication	0.171674	0.304243	1	0	1	37
GO:0060969 negative regulation of gene silencing	1	0.171674	1.111	0.027	Biological Process	GO:0060969	negative regulation of gene silencing	0.171674	0.304243	1	0	1	37
GO:2000403 positive regulation of lymphocyte migration	1	0.171674	1.111	0.027	Biological Process	GO:2000403	positive regulation of lymphocyte migration	0.171674	0.304243	1	0	1	37
GO:0043549 regulation of kinase activity	7	0.171925	7.778	0.008	Biological Process	GO:0043549	regulation of kinase activity	0.171925	0.304494	6	1	7	900
GO:0051403 stress-activated MAPK cascade	3	0.172407	3.333	0.011	Biological Process	GO:0051403	stress-activated MAPK cascade	0.172407	0.304961	3	0	3	282
GO:1903532 positive regulation of secretion by cell	3	0.172407	3.333	0.011	Biological Process	GO:1903532	positive regulation of secretion by cell	0.172407	0.304961	3	0	3	282
GO:0003950 NAD+ ADP-ribosyltransferase activity	1	0.1279	1.075	0.037	Molecular Function	GO:0003950	NAD+ ADP-ribosyltransferase activity	0.1279	0.306792	0	1	1	27
GO:0010675 regulation of cellular carbohydrate metabolic process	2	0.174813	2.222	0.013	Biological Process	GO:0010675	regulation of cellular carbohydrate metabolic process	0.174813	0.308378	2	0	2	149
GO:0030100 regulation of endocytosis	3	0.174907	3.333	0.011	Biological Process	GO:0030100	regulation of endocytosis	0.174907	0.308378	3	0	3	284
GO:0002209 behavioral defense response	1	0.175885	1.111	0.026	Biological Process	GO:0002209	behavioral defense response	0.175885	0.308378	0	1	1	38
GO:0002701 negative regulation of production of molecular mediator of immune response	1	0.175885	1.111	0.026	Biological Process	GO:0002701	negative regulation of production of molecular mediator of immune response	0.175885	0.308378	1	0	1	38
GO:0002714 positive regulation of B cell mediated immunity	1	0.175885	1.111	0.026	Biological Process	GO:0002714	positive regulation of B cell mediated immunity	0.175885	0.308378	1	0	1	38
GO:0002891 positive regulation of immunoglobulin mediated immune response	1	0.175885	1.111	0.026	Biological Process	GO:0002891	positive regulation of immunoglobulin mediated immune response	0.175885	0.308378	1	0	1	38
GO:0007094 mitotic spindle assembly checkpoint	1	0.175885	1.111	0.026	Biological Process	GO:0007094	mitotic spindle assembly checkpoint	0.175885	0.308378	0	1	1	38
GO:0016572 histone phosphorylation	1	0.175885	1.111	0.026	Biological Process	GO:0016572	histone phosphorylation	0.175885	0.308378	1	0	1	38
GO:0030212 hyaluronan metabolic process	1	0.175885	1.111	0.026	Biological Process	GO:0030212	hyaluronan metabolic process	0.175885	0.308378	1	0	1	38
GO:0043114 regulation of vascular permeability	1	0.175885	1.111	0.026	Biological Process	GO:0043114	regulation of vascular permeability	0.175885	0.308378	1	0	1	38
GO:0043368 positive T cell selection	1	0.175885	1.111	0.026	Biological Process	GO:0043368	positive T cell selection	0.175885	0.308378	1	0	1	38
GO:0071173 spindle assembly checkpoint	1	0.175885	1.111	0.026	Biological Process	GO:0071173	spindle assembly checkpoint	0.175885	0.308378	0	1	1	38
GO:0071174 mitotic spindle checkpoint	1	0.175885	1.111	0.026	Biological Process	GO:0071174	mitotic spindle checkpoint	0.175885	0.308378	0	1	1	38
GO:1904646 cellular response to amyloid-beta	1	0.175885	1.111	0.026	Biological Process	GO:1904646	cellular response to amyloid-beta	0.175885	0.308378	1	0	1	38
GO:0060485 mesenchyme development	3	0.176161	3.333	0.011	Biological Process	GO:0060485	mesenchyme development	0.176161	0.308668	2	1	3	285
GO:0071495 cellular response to endogenous stimulus	10	0.176473	11.111	0.007	Biological Process	GO:0071495	cellular response to endogenous stimulus	0.176473	0.309021	9	1	10	1410
GO:0001837 epithelial to mesenchymal transition	2	0.176624	2.222	0.013	Biological Process	GO:0001837	epithelial to mesenchymal transition	0.176624	0.309092	2	0	2	150
GO:0045834 positive regulation of lipid metabolic process	2	0.178438	2.222	0.013	Biological Process	GO:0045834	positive regulation of lipid metabolic process	0.178438	0.311734	2	0	2	151
GO:2000146 negative regulation of cell motility	3	0.179938	3.333	0.01	Biological Process	GO:2000146	negative regulation of cell motility	0.179938	0.311734	2	1	3	288
GO:0001990 regulation of systemic arterial blood pressure by hormone	1	0.180074	1.111	0.026	Biological Process	GO:0001990	regulation of systemic arterial blood pressure by hormone	0.180074	0.311734	1	0	1	39
GO:0007618 mating	1	0.180074	1.111	0.026	Biological Process	GO:0007618	mating	0.180074	0.311734	1	0	1	39
GO:0010662 regulation of striated muscle cell apoptotic process	1	0.180074	1.111	0.026	Biological Process	GO:0010662	regulation of striated muscle cell apoptotic process	0.180074	0.311734	1	0	1	39
GO:0010737 protein kinase A signaling	1	0.180074	1.111	0.026	Biological Process	GO:0010737	protein kinase A signaling	0.180074	0.311734	0	1	1	39
GO:0030501 positive regulation of bone mineralization	1	0.180074	1.111	0.026	Biological Process	GO:0030501	positive regulation of bone mineralization	0.180074	0.311734	0	1	1	39
GO:0031297 replication fork processing	1	0.180074	1.111	0.026	Biological Process	GO:0031297	replication fork processing	0.180074	0.311734	0	1	1	39
GO:0031577 spindle checkpoint	1	0.180074	1.111	0.026	Biological Process	GO:0031577	spindle checkpoint	0.180074	0.311734	0	1	1	39
GO:0045740 positive regulation of DNA replication	1	0.180074	1.111	0.026	Biological Process	GO:0045740	positive regulation of DNA replication	0.180074	0.311734	1	0	1	39
GO:0046633 alpha-beta T cell proliferation	1	0.180074	1.111	0.026	Biological Process	GO:0046633	alpha-beta T cell proliferation	0.180074	0.311734	1	0	1	39
GO:0046676 negative regulation of insulin secretion	1	0.180074	1.111	0.026	Biological Process	GO:0046676	negative regulation of insulin secretion	0.180074	0.311734	1	0	1	39
GO:0046825 regulation of protein export from nucleus	1	0.180074	1.111	0.026	Biological Process	GO:0046825	regulation of protein export from nucleus	0.180074	0.311734	1	0	1	39
GO:0051930 regulation of sensory perception of pain	1	0.180074	1.111	0.026	Biological Process	GO:0051930	regulation of sensory perception of pain	0.180074	0.311734	1	0	1	39
GO:1902042 negative regulation of extrinsic apoptotic signaling pathway via death domain receptors	1	0.180074	1.111	0.026	Biological Process	GO:1902042	negative regulation of extrinsic apoptotic signaling pathway via death domain receptors	0.180074	0.311734	1	0	1	39
GO:2000310 regulation of NMDA receptor activity	1	0.180074	1.111	0.026	Biological Process	GO:2000310	regulation of NMDA receptor activity	0.180074	0.311734	1	0	1	39
GO:0051592 response to calcium ion	2	0.180254	2.222	0.013	Biological Process	GO:0051592	response to calcium ion	0.180254	0.311734	2	0	2	152
GO:2000045 regulation of G1/S transition of mitotic cell cycle	2	0.180254	2.222	0.013	Biological Process	GO:2000045	regulation of G1/S transition of mitotic cell cycle	0.180254	0.311734	2	0	2	152
GO:2000241 regulation of reproductive process	2	0.180254	2.222	0.013	Biological Process	GO:2000241	regulation of reproductive process	0.180254	0.311734	1	1	2	152
GO:0002455 humoral immune response mediated by circulating immunoglobulin	2	0.182074	2.222	0.013	Biological Process	GO:0002455	humoral immune response mediated by circulating immunoglobulin	0.182074	0.314491	1	1	2	153
GO:0014074 response to purine-containing compound	2	0.182074	2.222	0.013	Biological Process	GO:0014074	response to purine-containing compound	0.182074	0.314491	2	0	2	153
GO:0009628 response to abiotic stimulus	9	0.182846	10	0.007	Biological Process	GO:0009628	response to abiotic stimulus	0.182846	0.315118	8	1	9	1251
GO:0002831 regulation of response to biotic stimulus	2	0.183896	2.222	0.013	Biological Process	GO:0002831	regulation of response to biotic stimulus	0.183896	0.315118	2	0	2	154
GO:0008210 estrogen metabolic process	1	0.184242	1.111	0.025	Biological Process	GO:0008210	estrogen metabolic process	0.184242	0.315118	0	1	1	40
GO:0010659 cardiac muscle cell apoptotic process	1	0.184242	1.111	0.025	Biological Process	GO:0010659	cardiac muscle cell apoptotic process	0.184242	0.315118	1	0	1	40
GO:0014911 positive regulation of smooth muscle cell migration	1	0.184242	1.111	0.025	Biological Process	GO:0014911	positive regulation of smooth muscle cell migration	0.184242	0.315118	1	0	1	40
GO:0030866 cortical actin cytoskeleton organization	1	0.184242	1.111	0.025	Biological Process	GO:0030866	cortical actin cytoskeleton organization	0.184242	0.315118	1	0	1	40
GO:0032735 positive regulation of interleukin-12 production	1	0.184242	1.111	0.025	Biological Process	GO:0032735	positive regulation of interleukin-12 production	0.184242	0.315118	1	0	1	40
GO:0034142 toll-like receptor 4 signaling pathway	1	0.184242	1.111	0.025	Biological Process	GO:0034142	toll-like receptor 4 signaling pathway	0.184242	0.315118	1	0	1	40
GO:0045841 negative regulation of mitotic metaphase/anaphase transition	1	0.184242	1.111	0.025	Biological Process	GO:0045841	negative regulation of mitotic metaphase/anaphase transition	0.184242	0.315118	0	1	1	40
GO:0046131 pyrimidine ribonucleoside metabolic process	1	0.184242	1.111	0.025	Biological Process	GO:0046131	pyrimidine ribonucleoside metabolic process	0.184242	0.315118	0	1	1	40
GO:0051931 regulation of sensory perception	1	0.184242	1.111	0.025	Biological Process	GO:0051931	regulation of sensory perception	0.184242	0.315118	1	0	1	40
GO:0071354 cellular response to interleukin-6	1	0.184242	1.111	0.025	Biological Process	GO:0071354	cellular response to interleukin-6	0.184242	0.315118	1	0	1	40
GO:0071548 response to dexamethasone	1	0.184242	1.111	0.025	Biological Process	GO:0071548	response to dexamethasone	0.184242	0.315118	1	0	1	40
GO:0072210 metanephric nephron development	1	0.184242	1.111	0.025	Biological Process	GO:0072210	metanephric nephron development	0.184242	0.315118	0	1	1	40
GO:1902895 positive regulation of pri-miRNA transcription by RNA polymerase II	1	0.184242	1.111	0.025	Biological Process	GO:1902895	positive regulation of pri-miRNA transcription by RNA polymerase II	0.184242	0.315118	1	0	1	40
GO:2000781 positive regulation of double-strand break repair	1	0.184242	1.111	0.025	Biological Process	GO:2000781	positive regulation of double-strand break repair	0.184242	0.315118	0	1	1	40
GO:0045499 chemorepellent activity	1	0.132312	1.075	0.036	Molecular Function	GO:0045499	chemorepellent activity	0.132312	0.315315	0	1	1	28
GO:0016773 phosphotransferase activity, alcohol group as acceptor	6	0.134862	6.452	0.009	Molecular Function	GO:0016773	phosphotransferase activity, alcohol group as acceptor	0.134862	0.315533	3	3	6	688
GO:0004993 G protein-coupled serotonin receptor activity	1	0.136702	1.075	0.034	Molecular Function	GO:0004993	G protein-coupled serotonin receptor activity	0.136702	0.315533	1	0	1	29
GO:0005520 insulin-like growth factor binding	1	0.136702	1.075	0.034	Molecular Function	GO:0005520	insulin-like growth factor binding	0.136702	0.315533	0	1	1	29
GO:0016645 oxidoreductase activity, acting on the CH-NH group of donors	1	0.136702	1.075	0.034	Molecular Function	GO:0016645	oxidoreductase activity, acting on the CH-NH group of donors	0.136702	0.315533	1	0	1	29
GO:0099589 serotonin receptor activity	1	0.136702	1.075	0.034	Molecular Function	GO:0099589	serotonin receptor activity	0.136702	0.315533	1	0	1	29
GO:0002224 toll-like receptor signaling pathway	2	0.185721	2.222	0.013	Biological Process	GO:0002224	toll-like receptor signaling pathway	0.185721	0.317454	2	0	2	155
GO:0008360 regulation of cell shape	2	0.187549	2.222	0.013	Biological Process	GO:0008360	regulation of cell shape	0.187549	0.32025	2	0	2	156
GO:0002385 mucosal immune response	1	0.188389	1.111	0.024	Biological Process	GO:0002385	mucosal immune response	0.188389	0.32025	1	0	1	41
GO:0009072 aromatic amino acid family metabolic process	1	0.188389	1.111	0.024	Biological Process	GO:0009072	aromatic amino acid family metabolic process	0.188389	0.32025	1	0	1	41
GO:0032350 regulation of hormone metabolic process	1	0.188389	1.111	0.024	Biological Process	GO:0032350	regulation of hormone metabolic process	0.188389	0.32025	1	0	1	41
GO:0032728 positive regulation of interferon-beta production	1	0.188389	1.111	0.024	Biological Process	GO:0032728	positive regulation of interferon-beta production	0.188389	0.32025	1	0	1	41
GO:0042596 fear response	1	0.188389	1.111	0.024	Biological Process	GO:0042596	fear response	0.188389	0.32025	0	1	1	41
GO:0071312 cellular response to alkaloid	1	0.188389	1.111	0.024	Biological Process	GO:0071312	cellular response to alkaloid	0.188389	0.32025	1	0	1	41
GO:0090184 positive regulation of kidney development	1	0.188389	1.111	0.024	Biological Process	GO:0090184	positive regulation of kidney development	0.188389	0.32025	0	1	1	41
GO:1904037 positive regulation of epithelial cell apoptotic process	1	0.188389	1.111	0.024	Biological Process	GO:1904037	positive regulation of epithelial cell apoptotic process	0.188389	0.32025	1	0	1	41
GO:0031334 positive regulation of protein complex assembly	3	0.188837	3.333	0.01	Biological Process	GO:0031334	positive regulation of protein complex assembly	0.188837	0.320815	3	0	3	295
GO:0002262 myeloid cell homeostasis	2	0.189379	2.222	0.013	Biological Process	GO:0002262	myeloid cell homeostasis	0.189379	0.321542	2	0	2	157
GO:0071417 cellular response to organonitrogen compound	5	0.189684	5.556	0.008	Biological Process	GO:0071417	cellular response to organonitrogen compound	0.189684	0.321864	4	1	5	601
GO:0001678 cellular glucose homeostasis	2	0.191212	2.222	0.013	Biological Process	GO:0001678	cellular glucose homeostasis	0.191212	0.324259	2	0	2	158
GO:0031098 stress-activated protein kinase signaling cascade	3	0.1914	3.333	0.01	Biological Process	GO:0031098	stress-activated protein kinase signaling cascade	0.1914	0.324382	3	0	3	297
GO:0001913 T cell mediated cytotoxicity	1	0.192516	1.111	0.024	Biological Process	GO:0001913	T cell mediated cytotoxicity	0.192516	0.324696	1	0	1	42
GO:0006040 amino sugar metabolic process	1	0.192516	1.111	0.024	Biological Process	GO:0006040	amino sugar metabolic process	0.192516	0.324696	1	0	1	42
GO:0032892 positive regulation of organic acid transport	1	0.192516	1.111	0.024	Biological Process	GO:0032892	positive regulation of organic acid transport	0.192516	0.324696	1	0	1	42
GO:0033003 regulation of mast cell activation	1	0.192516	1.111	0.024	Biological Process	GO:0033003	regulation of mast cell activation	0.192516	0.324696	1	0	1	42
GO:0045773 positive regulation of axon extension	1	0.192516	1.111	0.024	Biological Process	GO:0045773	positive regulation of axon extension	0.192516	0.324696	1	0	1	42
GO:0046688 response to copper ion	1	0.192516	1.111	0.024	Biological Process	GO:0046688	response to copper ion	0.192516	0.324696	1	0	1	42
GO:1902100 negative regulation of metaphase/anaphase transition of cell cycle	1	0.192516	1.111	0.024	Biological Process	GO:1902100	negative regulation of metaphase/anaphase transition of cell cycle	0.192516	0.324696	0	1	1	42
GO:2000816 negative regulation of mitotic sister chromatid separation	1	0.192516	1.111	0.024	Biological Process	GO:2000816	negative regulation of mitotic sister chromatid separation	0.192516	0.324696	0	1	1	42
GO:0002020 protease binding	2	0.141936	2.151	0.015	Molecular Function	GO:0002020	protease binding	0.141936	0.325566	1	1	2	131
GO:0034976 response to endoplasmic reticulum stress	3	0.193973	3.333	0.01	Biological Process	GO:0034976	response to endoplasmic reticulum stress	0.193973	0.326956	2	1	3	299
GO:0071695 anatomical structure maturation	2	0.194885	2.222	0.013	Biological Process	GO:0071695	anatomical structure maturation	0.194885	0.328295	1	1	2	160
GO:0001937 negative regulation of endothelial cell proliferation	1	0.196621	1.111	0.023	Biological Process	GO:0001937	negative regulation of endothelial cell proliferation	0.196621	0.329408	1	0	1	43
GO:0006221 pyrimidine nucleotide biosynthetic process	1	0.196621	1.111	0.023	Biological Process	GO:0006221	pyrimidine nucleotide biosynthetic process	0.196621	0.329408	0	1	1	43
GO:0006509 membrane protein ectodomain proteolysis	1	0.196621	1.111	0.023	Biological Process	GO:0006509	membrane protein ectodomain proteolysis	0.196621	0.329408	1	0	1	43
GO:0006904 vesicle docking involved in exocytosis	1	0.196621	1.111	0.023	Biological Process	GO:0006904	vesicle docking involved in exocytosis	0.196621	0.329408	1	0	1	43
GO:0010658 striated muscle cell apoptotic process	1	0.196621	1.111	0.023	Biological Process	GO:0010658	striated muscle cell apoptotic process	0.196621	0.329408	1	0	1	43
GO:0032570 response to progesterone	1	0.196621	1.111	0.023	Biological Process	GO:0032570	response to progesterone	0.196621	0.329408	1	0	1	43
GO:0032715 negative regulation of interleukin-6 production	1	0.196621	1.111	0.023	Biological Process	GO:0032715	negative regulation of interleukin-6 production	0.196621	0.329408	1	0	1	43
GO:2000404 regulation of T cell migration	1	0.196621	1.111	0.023	Biological Process	GO:2000404	regulation of T cell migration	0.196621	0.329408	1	0	1	43
GO:2000648 positive regulation of stem cell proliferation	1	0.196621	1.111	0.023	Biological Process	GO:2000648	positive regulation of stem cell proliferation	0.196621	0.329408	1	0	1	43
GO:0061041 regulation of wound healing	2	0.196725	2.222	0.012	Biological Process	GO:0061041	regulation of wound healing	0.196725	0.329408	2	0	2	161
GO:0034061 DNA polymerase activity	1	0.145417	1.075	0.032	Molecular Function	GO:0034061	DNA polymerase activity	0.145417	0.331479	1	0	1	31
GO:0034364 high-density lipoprotein particle	1	0.132811	1.099	0.034	Cellular Component	GO:0034364	high-density lipoprotein particle	0.132811	0.332028	1	0	1	29
GO:0051147 regulation of muscle cell differentiation	2	0.198567	2.222	0.012	Biological Process	GO:0051147	regulation of muscle cell differentiation	0.198567	0.332294	2	0	2	162
GO:0034599 cellular response to oxidative stress	3	0.199145	3.333	0.01	Biological Process	GO:0034599	cellular response to oxidative stress	0.199145	0.33306	2	1	3	303
GO:0030168 platelet activation	2	0.200412	2.222	0.012	Biological Process	GO:0030168	platelet activation	0.200412	0.333079	2	0	2	163
GO:0030216 keratinocyte differentiation	3	0.200443	3.333	0.01	Biological Process	GO:0030216	keratinocyte differentiation	0.200443	0.333079	3	0	3	304
GO:0002832 negative regulation of response to biotic stimulus	1	0.200706	1.111	0.023	Biological Process	GO:0002832	negative regulation of response to biotic stimulus	0.200706	0.333079	1	0	1	44
GO:0007520 myoblast fusion	1	0.200706	1.111	0.023	Biological Process	GO:0007520	myoblast fusion	0.200706	0.333079	1	0	1	44
GO:0016339 calcium-dependent cell-cell adhesion via plasma membrane cell adhesion molecules	1	0.200706	1.111	0.023	Biological Process	GO:0016339	calcium-dependent cell-cell adhesion via plasma membrane cell adhesion molecules	0.200706	0.333079	1	0	1	44
GO:0032924 activin receptor signaling pathway	1	0.200706	1.111	0.023	Biological Process	GO:0032924	activin receptor signaling pathway	0.200706	0.333079	1	0	1	44
GO:0046596 regulation of viral entry into host cell	1	0.200706	1.111	0.023	Biological Process	GO:0046596	regulation of viral entry into host cell	0.200706	0.333079	1	0	1	44
GO:0070741 response to interleukin-6	1	0.200706	1.111	0.023	Biological Process	GO:0070741	response to interleukin-6	0.200706	0.333079	1	0	1	44
GO:0097178 ruffle assembly	1	0.200706	1.111	0.023	Biological Process	GO:0097178	ruffle assembly	0.200706	0.333079	1	0	1	44
GO:0140115 export across plasma membrane	1	0.200706	1.111	0.023	Biological Process	GO:0140115	export across plasma membrane	0.200706	0.333079	0	1	1	44
GO:1901985 positive regulation of protein acetylation	1	0.200706	1.111	0.023	Biological Process	GO:1901985	positive regulation of protein acetylation	0.200706	0.333079	1	0	1	44
GO:1905819 negative regulation of chromosome separation	1	0.200706	1.111	0.023	Biological Process	GO:1905819	negative regulation of chromosome separation	0.200706	0.333079	0	1	1	44
GO:2000772 regulation of cellular senescence	1	0.200706	1.111	0.023	Biological Process	GO:2000772	regulation of cellular senescence	0.200706	0.333079	1	0	1	44
GO:0006979 response to oxidative stress	4	0.201082	4.444	0.009	Biological Process	GO:0006979	response to oxidative stress	0.201082	0.333505	3	1	4	456
GO:0051092 positive regulation of NF-kappaB transcription factor activity	2	0.202258	2.222	0.012	Biological Process	GO:0051092	positive regulation of NF-kappaB transcription factor activity	0.202258	0.335256	2	0	2	164
GO:0005164 tumor necrosis factor receptor binding	1	0.149742	1.075	0.031	Molecular Function	GO:0005164	tumor necrosis factor receptor binding	0.149742	0.336555	1	0	1	32
GO:0042287 MHC protein binding	1	0.149742	1.075	0.031	Molecular Function	GO:0042287	MHC protein binding	0.149742	0.336555	1	0	1	32
GO:0098772 molecular function regulator	13	0.150395	13.978	0.007	Molecular Function	GO:0098772	molecular function regulator	0.150395	0.336555	12	1	13	1878
GO:0002251 organ or tissue specific immune response	1	0.204771	1.111	0.022	Biological Process	GO:0002251	organ or tissue specific immune response	0.204771	0.337419	1	0	1	45
GO:0009163 nucleoside biosynthetic process	1	0.204771	1.111	0.022	Biological Process	GO:0009163	nucleoside biosynthetic process	0.204771	0.337419	0	1	1	45
GO:0010799 regulation of peptidyl-threonine phosphorylation	1	0.204771	1.111	0.022	Biological Process	GO:0010799	regulation of peptidyl-threonine phosphorylation	0.204771	0.337419	1	0	1	45
GO:0022602 ovulation cycle process	1	0.204771	1.111	0.022	Biological Process	GO:0022602	ovulation cycle process	0.204771	0.337419	1	0	1	45
GO:0033048 negative regulation of mitotic sister chromatid segregation	1	0.204771	1.111	0.022	Biological Process	GO:0033048	negative regulation of mitotic sister chromatid segregation	0.204771	0.337419	0	1	1	45
GO:0042551 neuron maturation	1	0.204771	1.111	0.022	Biological Process	GO:0042551	neuron maturation	0.204771	0.337419	0	1	1	45
GO:0043616 keratinocyte proliferation	1	0.204771	1.111	0.022	Biological Process	GO:0043616	keratinocyte proliferation	0.204771	0.337419	1	0	1	45
GO:0061756 leukocyte adhesion to vascular endothelial cell	1	0.204771	1.111	0.022	Biological Process	GO:0061756	leukocyte adhesion to vascular endothelial cell	0.204771	0.337419	1	0	1	45
GO:1903053 regulation of extracellular matrix organization	1	0.204771	1.111	0.022	Biological Process	GO:1903053	regulation of extracellular matrix organization	0.204771	0.337419	0	1	1	45
GO:2000107 negative regulation of leukocyte apoptotic process	1	0.204771	1.111	0.022	Biological Process	GO:2000107	negative regulation of leukocyte apoptotic process	0.204771	0.337419	1	0	1	45
GO:0030307 positive regulation of cell growth	2	0.205957	2.222	0.012	Biological Process	GO:0030307	positive regulation of cell growth	0.205957	0.339173	1	1	2	166
GO:0005154 epidermal growth factor receptor binding	1	0.154045	1.075	0.03	Molecular Function	GO:0005154	epidermal growth factor receptor binding	0.154045	0.340856	1	0	1	33
GO:0015075 ion transmembrane transporter activity	7	0.154175	7.527	0.008	Molecular Function	GO:0015075	ion transmembrane transporter activity	0.154175	0.340856	5	2	7	876
GO:0051222 positive regulation of protein transport	3	0.208275	3.333	0.01	Biological Process	GO:0051222	positive regulation of protein transport	0.208275	0.342788	3	0	3	310
GO:0043300 regulation of leukocyte degranulation	1	0.208815	1.111	0.022	Biological Process	GO:0043300	regulation of leukocyte degranulation	0.208815	0.34307	1	0	1	46
GO:0045933 positive regulation of muscle contraction	1	0.208815	1.111	0.022	Biological Process	GO:0045933	positive regulation of muscle contraction	0.208815	0.34307	1	0	1	46
GO:0097028 dendritic cell differentiation	1	0.208815	1.111	0.022	Biological Process	GO:0097028	dendritic cell differentiation	0.208815	0.34307	1	0	1	46
GO:0018105 peptidyl-serine phosphorylation	3	0.210901	3.333	0.01	Biological Process	GO:0018105	peptidyl-serine phosphorylation	0.210901	0.346219	1	2	3	312
GO:0035725 sodium ion transmembrane transport	2	0.211519	2.222	0.012	Biological Process	GO:0035725	sodium ion transmembrane transport	0.211519	0.346219	1	1	2	169
GO:0045859 regulation of protein kinase activity	6	0.212777	6.667	0.008	Biological Process	GO:0045859	regulation of protein kinase activity	0.212777	0.346219	5	1	6	791
GO:0006775 fat-soluble vitamin metabolic process	1	0.212838	1.111	0.021	Biological Process	GO:0006775	fat-soluble vitamin metabolic process	0.212838	0.346219	1	0	1	47
GO:0021762 substantia nigra development	1	0.212838	1.111	0.021	Biological Process	GO:0021762	substantia nigra development	0.212838	0.346219	1	0	1	47
[truncated: 1,481 more rows]

## Sheet: KO
id	num	pvalue	per	ratio	class	ID	Descrption	Pvalue	Qvalue	Up	Down	fg_num	bg_num
Graft-versus-host disease	7	3.95709e-09	12.069	0.194	Human Diseases	ko05332	Graft-versus-host disease	3.95709e-09	5.3025e-07	7	0	7	36
Rheumatoid arthritis	11	1.55833e-08	18.966	0.066	Human Diseases	ko05323	Rheumatoid arthritis	1.55833e-08	1.04408e-06	11	0	11	167
Type I diabetes mellitus	7	3.27161e-08	12.069	0.146	Human Diseases	ko04940	Type I diabetes mellitus	3.27161e-08	1.46132e-06	7	0	7	48
Leishmaniasis	10	6.32501e-08	17.241	0.067	Human Diseases	ko05140	Leishmaniasis	6.32501e-08	2.11888e-06	10	0	10	149
Phagosome	11	4.15085e-07	18.966	0.048	Cellular Processes	ko04145	Phagosome	4.15085e-07	1.11243e-05	11	0	11	230
Cytokine-cytokine receptor interaction	11	6.01152e-06	18.966	0.036	Environmental Information Processing	ko04060	Cytokine-cytokine receptor interaction	6.01152e-06	0.000134257	11	0	11	302
Tuberculosis	10	9.44961e-06	17.241	0.039	Human Diseases	ko05152	Tuberculosis	9.44961e-06	0.000161538	10	0	10	257
Cell adhesion molecules (CAMs)	8	9.64407e-06	13.793	0.052	Environmental Information Processing	ko04514	Cell adhesion molecules (CAMs)	9.64407e-06	0.000161538	8	0	8	153
Systemic lupus erythematosus	9	1.67232e-05	15.517	0.041	Human Diseases	ko05322	Systemic lupus erythematosus	1.67232e-05	0.000248989	8	1	9	217
Staphylococcus aureus infection	8	2.36436e-05	13.793	0.046	Human Diseases	ko05150	Staphylococcus aureus infection	2.36436e-05	0.000300039	8	0	8	173
Autoimmune thyroid disease	7	2.46301e-05	12.069	0.056	Human Diseases	ko05320	Autoimmune thyroid disease	2.46301e-05	0.000300039	7	0	7	126
Influenza A	8	3.02364e-05	13.793	0.045	Human Diseases	ko05164	Influenza A	3.02364e-05	0.00033764	8	0	8	179
Viral myocarditis	7	3.49436e-05	12.069	0.053	Human Diseases	ko05416	Viral myocarditis	3.49436e-05	0.000354025	7	0	7	133
Malaria	5	3.69877e-05	8.621	0.091	Human Diseases	ko05144	Malaria	3.69877e-05	0.000354025	5	0	5	55
IL-17 signaling pathway	6	5.36258e-05	10.345	0.062	Organismal Systems	ko04657	IL-17 signaling pathway	5.36258e-05	0.000479057	6	0	6	97
Viral protein interaction with cytokine and cytokine receptor	6	6.73131e-05	10.345	0.059	Environmental Information Processing	ko04061	Viral protein interaction with cytokine and cytokine receptor	6.73131e-05	0.000563747	6	0	6	101
Allograft rejection	6	0.000113972	10.345	0.054	Human Diseases	ko05330	Allograft rejection	0.000113972	0.00088459	6	0	6	111
Inflammatiory bowel disease (IBD)	5	0.000118825	8.621	0.071	Human Diseases	ko05321	Inflammatiory bowel disease (IBD)	0.000118825	0.00088459	5	0	5	70
Intestinal immune network for IgA production	6	0.000200544	10.345	0.049	Organismal Systems	ko04672	Intestinal immune network for IgA production	0.000200544	0.00141437	6	0	6	123
Osteoclast differentiation	6	0.000306669	10.345	0.045	Organismal Systems	ko04380	Osteoclast differentiation	0.000306669	0.00205469	5	1	6	133
Chemokine signaling pathway	7	0.000407886	12.069	0.036	Organismal Systems	ko04062	Chemokine signaling pathway	0.000407886	0.0026027	7	0	7	197
AGE-RAGE signaling pathway in diabetic complications	5	0.000721429	8.621	0.049	Human Diseases	ko04933	AGE-RAGE signaling pathway in diabetic complications	0.000721429	0.00439416	5	0	5	103
Th17 cell differentiation	5	0.00109706	8.621	0.044	Organismal Systems	ko04659	Th17 cell differentiation	0.00109706	0.0063916	5	0	5	113
Hematopoietic cell lineage	6	0.00123095	10.345	0.035	Organismal Systems	ko04640	Hematopoietic cell lineage	0.00123095	0.00687279	6	0	6	173
Antigen processing and presentation	4	0.00197788	6.897	0.052	Organismal Systems	ko04612	Antigen processing and presentation	0.00197788	0.0106014	4	0	4	77
HTLV-I infection	6	0.0052284	10.345	0.026	Human Diseases	ko05166	HTLV-I infection	0.0052284	0.0261695	6	0	6	231
Th1 and Th2 cell differentiation	4	0.00527295	6.897	0.04	Organismal Systems	ko04658	Th1 and Th2 cell differentiation	0.00527295	0.0261695	4	0	4	101
Asthma	4	0.00604776	6.897	0.038	Human Diseases	ko05310	Asthma	0.00604776	0.0289429	4	0	4	105
Toll-like receptor signaling pathway	4	0.00667635	6.897	0.037	Organismal Systems	ko04620	Toll-like receptor signaling pathway	0.00667635	0.0308493	4	0	4	108
Legionellosis	3	0.00758198	5.172	0.052	Human Diseases	ko05134	Legionellosis	0.00758198	0.0337542	3	0	3	58
Toxoplasmosis	4	0.00781792	6.897	0.035	Human Diseases	ko05145	Toxoplasmosis	0.00781792	0.0337542	4	0	4	113
TNF signaling pathway	4	0.00806071	6.897	0.035	Environmental Information Processing	ko04668	TNF signaling pathway	0.00806071	0.0337542	4	0	4	114
NOD-like receptor signaling pathway	5	0.00893896	8.621	0.027	Organismal Systems	ko04621	NOD-like receptor signaling pathway	0.00893896	0.0362976	5	0	5	184
Epithelial cell signaling in Helicobacter pylori infection	3	0.0126826	5.172	0.043	Human Diseases	ko05120	Epithelial cell signaling in Helicobacter pylori infection	0.0126826	0.0499842	3	0	3	70
Thyroid hormone synthesis	3	0.014728	5.172	0.041	Organismal Systems	ko04918	Thyroid hormone synthesis	0.014728	0.0563871	2	1	3	74
Fluid shear stress and atherosclerosis	4	0.0169901	6.897	0.028	Human Diseases	ko05418	Fluid shear stress and atherosclerosis	0.0169901	0.063241	4	0	4	142
Human cytomegalovirus infection	5	0.0231421	8.621	0.021	Human Diseases	ko05163	Human cytomegalovirus infection	0.0231421	0.0838119	5	0	5	234
Prion diseases	2	0.0245713	3.448	0.057	Human Diseases	ko05020	Prion diseases	0.0245713	0.0866461	1	1	2	35
Complement and coagulation cascades	3	0.0254058	5.172	0.033	Organismal Systems	ko04610	Complement and coagulation cascades	0.0254058	0.0872917	2	1	3	91
Chagas disease (American trypanosomiasis)	3	0.040232	5.172	0.028	Human Diseases	ko05142	Chagas disease (American trypanosomiasis)	0.040232	0.134509	3	0	3	109
Phenylalanine, tyrosine and tryptophan biosynthesis	1	0.0411557	1.724	0.167	Metabolism	ko00400	Phenylalanine, tyrosine and tryptophan biosynthesis	0.0411557	0.134509	1	0	1	6
Epstein-Barr virus infection	5	0.0461245	8.621	0.018	Human Diseases	ko05169	Epstein-Barr virus infection	0.0461245	0.147159	5	0	5	282
Leukocyte transendothelial migration	3	0.0489754	5.172	0.025	Organismal Systems	ko04670	Leukocyte transendothelial migration	0.0489754	0.152621	3	0	3	118
Yersinia infection	3	0.0596918	5.172	0.023	Human Diseases	ko05135	Yersinia infection	0.0596918	0.181789	3	0	3	128
cAMP signaling pathway	4	0.0695883	6.897	0.018	Environmental Information Processing	ko04024	cAMP signaling pathway	0.0695883	0.207218	4	0	4	223
GnRH secretion	2	0.0793268	3.448	0.03	Organismal Systems	ko04929	GnRH secretion	0.0793268	0.231082	2	0	2	67
Neuroactive ligand-receptor interaction	5	0.0979482	8.621	0.014	Environmental Information Processing	ko04080	Neuroactive ligand-receptor interaction	0.0979482	0.279257	4	1	5	352
Gastric acid secretion	2	0.100515	3.448	0.026	Organismal Systems	ko04971	Gastric acid secretion	0.100515	0.280604	2	0	2	77
Pertussis	2	0.102714	3.448	0.026	Human Diseases	ko05133	Pertussis	0.102714	0.280891	2	0	2	78
Non-alcoholic fatty liver disease (NAFLD)	3	0.106245	5.172	0.018	Human Diseases	ko04932	Non-alcoholic fatty liver disease (NAFLD)	0.106245	0.281536	3	0	3	164
Drug metabolism - other enzymes	2	0.107152	3.448	0.025	Metabolism	ko00983	Drug metabolism - other enzymes	0.107152	0.281536	0	2	2	80
Fc gamma R-mediated phagocytosis	3	0.115088	5.172	0.018	Organismal Systems	ko04666	Fc gamma R-mediated phagocytosis	0.115088	0.296574	3	0	3	170
Phenylalanine metabolism	1	0.118536	1.724	0.056	Metabolism	ko00360	Phenylalanine metabolism	0.118536	0.299695	1	0	1	18
Amoebiasis	3	0.125749	5.172	0.017	Human Diseases	ko05146	Amoebiasis	0.125749	0.310152	2	1	3	177
NF-kappa B signaling pathway	3	0.127301	5.172	0.017	Environmental Information Processing	ko04064	NF-kappa B signaling pathway	0.127301	0.310152	3	0	3	178
Natural killer cell mediated cytotoxicity	3	0.143195	5.172	0.016	Organismal Systems	ko04650	Natural killer cell mediated cytotoxicity	0.143195	0.342645	3	0	3	188
PD-L1 expression and PD-1 checkpoint pathway in cancer	2	0.151574	3.448	0.02	Human Diseases	ko05235	PD-L1 expression and PD-1 checkpoint pathway in cancer	0.151574	0.353573	2	0	2	99
Kaposi sarcoma-associated herpesvirus infection	3	0.153039	5.172	0.015	Human Diseases	ko05167	Kaposi sarcoma-associated herpesvirus infection	0.153039	0.353573	3	0	3	194
C-type lectin receptor signaling pathway	2	0.173732	3.448	0.019	Organismal Systems	ko04625	C-type lectin receptor signaling pathway	0.173732	0.388001	2	0	2	108
African trypanosomiasis	2	0.173732	3.448	0.019	Human Diseases	ko05143	African trypanosomiasis	0.173732	0.388001	2	0	2	108
Ascorbate and aldarate metabolism	1	0.178304	1.724	0.036	Metabolism	ko00053	Ascorbate and aldarate metabolism	0.178304	0.391685	0	1	1	28
Antifolate resistance	1	0.195445	1.724	0.032	Human Diseases	ko01523	Antifolate resistance	0.195445	0.422414	1	0	1	31
Salmonella infection	3	0.205157	5.172	0.013	Human Diseases	ko05132	Salmonella infection	0.205157	0.436031	3	0	3	224
Herpes simplex infection	6	0.208254	10.345	0.01	Human Diseases	ko05168	Herpes simplex infection	0.208254	0.436031	6	0	6	573
Phospholipase D signaling pathway	3	0.214231	5.172	0.013	Environmental Information Processing	ko04072	Phospholipase D signaling pathway	0.214231	0.441646	3	0	3	229
Pentose and glucuronate interconversions	1	0.217754	1.724	0.029	Metabolism	ko00040	Pentose and glucuronate interconversions	0.217754	0.442106	0	1	1	35
Thyroid cancer	1	0.234085	1.724	0.026	Human Diseases	ko05216	Thyroid cancer	0.234085	0.46817	0	1	1	38
Tyrosine metabolism	1	0.239454	1.724	0.026	Metabolism	ko00350	Tyrosine metabolism	0.239454	0.471866	1	0	1	39
Alanine, aspartate and glutamate metabolism	1	0.244786	1.724	0.025	Metabolism	ko00250	Alanine, aspartate and glutamate metabolism	0.244786	0.475382	1	0	1	40
Bladder cancer	1	0.25534	1.724	0.024	Human Diseases	ko05219	Bladder cancer	0.25534	0.488794	1	0	1	42
Ferroptosis	1	0.260563	1.724	0.023	Cellular Processes	ko04216	Ferroptosis	0.260563	0.490549	1	0	1	43
Porphyrin and chlorophyll metabolism	1	0.265749	1.724	0.023	Metabolism	ko00860	Porphyrin and chlorophyll metabolism	0.265749	0.490549	0	1	1	44
Oxidative phosphorylation	2	0.268599	3.448	0.014	Metabolism	ko00190	Oxidative phosphorylation	0.268599	0.490549	1	1	2	145
Tryptophan metabolism	1	0.2709	1.724	0.022	Metabolism	ko00380	Tryptophan metabolism	0.2709	0.490549	1	0	1	45
Measles	2	0.281591	3.448	0.013	Human Diseases	ko05162	Measles	0.281591	0.503108	2	0	2	150
Cocaine addiction	1	0.29115	1.724	0.02	Human Diseases	ko05030	Cocaine addiction	0.29115	0.508729	1	0	1	49
Valine, leucine and isoleucine degradation	1	0.296126	1.724	0.02	Metabolism	ko00280	Valine, leucine and isoleucine degradation	0.296126	0.508729	1	0	1	50
Carbohydrate digestion and absorption	1	0.296126	1.724	0.02	Organismal Systems	ko04973	Carbohydrate digestion and absorption	0.296126	0.508729	1	0	1	50
Amino sugar and nucleotide sugar metabolism	1	0.301067	1.724	0.02	Metabolism	ko00520	Amino sugar and nucleotide sugar metabolism	0.301067	0.510671	1	0	1	51
Cysteine and methionine metabolism	1	0.310848	1.724	0.019	Metabolism	ko00270	Cysteine and methionine metabolism	0.310848	0.52067	1	0	1	53
Ovarian Steroidogenesis	1	0.320494	1.724	0.018	Organismal Systems	ko04913	Ovarian Steroidogenesis	0.320494	0.530199	1	0	1	55
Necroptosis	2	0.325585	3.448	0.012	Cellular Processes	ko04217	Necroptosis	0.325585	0.532054	2	0	2	167
Amyotrophic lateral sclerosis (ALS)	1	0.334714	1.724	0.017	Human Diseases	ko05014	Amyotrophic lateral sclerosis (ALS)	0.334714	0.535774	0	1	1	58
Jak-STAT signaling pathway	2	0.335859	3.448	0.012	Environmental Information Processing	ko04630	Jak-STAT signaling pathway	0.335859	0.535774	2	0	2	171
Pyrimidine metabolism	1	0.344032	1.724	0.017	Metabolism	ko00240	Pyrimidine metabolism	0.344032	0.542356	0	1	1	60
Glutathione metabolism	1	0.348642	1.724	0.016	Metabolism	ko00480	Glutathione metabolism	0.348642	0.543233	0	1	1	61
Regulation of lipolysis in adipocyte	1	0.357768	1.724	0.016	Organismal Systems	ko04923	Regulation of lipolysis in adipocyte	0.357768	0.551045	1	0	1	63
Cytosolic DNA-sensing pathway	1	0.362284	1.724	0.016	Organismal Systems	ko04623	Cytosolic DNA-sensing pathway	0.362284	0.551659	1	0	1	64
Steroid hormone biosynthesis	1	0.366768	1.724	0.015	Metabolism	ko00140	Steroid hormone biosynthesis	0.366768	0.552213	0	1	1	65
Retinol metabolism	1	0.380036	1.724	0.015	Metabolism	ko00830	Retinol metabolism	0.380036	0.560105	0	1	1	68
Arachidonic acid metabolism	1	0.38873	1.724	0.014	Metabolism	ko00590	Arachidonic acid metabolism	0.38873	0.560105	0	1	1	70
Drug metabolism - cytochrome P450	1	0.38873	1.724	0.014	Metabolism	ko00982	Drug metabolism - cytochrome P450	0.38873	0.560105	0	1	1	70
Amphetamine addiction	1	0.38873	1.724	0.014	Human Diseases	ko05031	Amphetamine addiction	0.38873	0.560105	1	0	1	70
RIG-I-like receptor signaling pathway	1	0.393031	1.724	0.014	Organismal Systems	ko04622	RIG-I-like receptor signaling pathway	0.393031	0.560278	1	0	1	71
Central carbon metabolism in cancer	1	0.405758	1.724	0.014	Human Diseases	ko05230	Central carbon metabolism in cancer	0.405758	0.572211	0	1	1	74
Metabolism of xenobiotics by cytochrome P450	1	0.409942	1.724	0.013	Metabolism	ko00980	Metabolism of xenobiotics by cytochrome P450	0.409942	0.572211	0	1	1	75
Prolactin signaling pathway	1	0.42232	1.724	0.013	Organismal Systems	ko04917	Prolactin signaling pathway	0.42232	0.583412	1	0	1	78
Taste transduction	1	0.434443	1.724	0.012	Organismal Systems	ko04742	Taste transduction	0.434443	0.594035	1	0	1	81
Chemical carcinogenesis	1	0.454095	1.724	0.012	Human Diseases	ko05204	Chemical carcinogenesis	0.454095	0.612641	0	1	1	86
Alzheimer disease	3	0.460757	5.172	0.008	Human Diseases	ko05010	Alzheimer disease	0.460757	0.612641	3	0	3	359
ErbB signaling pathway	1	0.461767	1.724	0.011	Environmental Information Processing	ko04012	ErbB signaling pathway	0.461767	0.612641	1	0	1	88
ECM-receptor interaction	1	0.473076	1.724	0.011	Environmental Information Processing	ko04512	ECM-receptor interaction	0.473076	0.617869	1	0	1	91
Salivary secretion	1	0.480485	1.724	0.011	Organismal Systems	ko04970	Salivary secretion	0.480485	0.617869	1	0	1	93
GnRH signaling pathway	1	0.484151	1.724	0.011	Organismal Systems	ko04912	GnRH signaling pathway	0.484151	0.617869	1	0	1	94
Colorectal cancer	1	0.484151	1.724	0.011	Human Diseases	ko05210	Colorectal cancer	0.484151	0.617869	1	0	1	94
TGF-beta signaling pathway	1	0.491407	1.724	0.01	Environmental Information Processing	ko04350	TGF-beta signaling pathway	0.491407	0.619904	1	0	1	96
Protein digestion and absorption	1	0.494998	1.724	0.01	Organismal Systems	ko04974	Protein digestion and absorption	0.494998	0.619904	0	1	1	97
Inflammatory mediator regulation of TRP channels	1	0.516023	1.724	0.01	Organismal Systems	ko04750	Inflammatory mediator regulation of TRP channels	0.516023	0.64025	1	0	1	103
Shigellosis	2	0.526843	3.448	0.008	Human Diseases	ko05131	Shigellosis	0.526843	0.647679	2	0	2	251
Endocytosis	2	0.537573	3.448	0.008	Cellular Processes	ko04144	Endocytosis	0.537573	0.650333	2	0	2	256
T cell receptor signaling pathway	1	0.542723	1.724	0.009	Organismal Systems	ko04660	T cell receptor signaling pathway	0.542723	0.650333	1	0	1	111
Pathways in cancer	4	0.543562	6.897	0.007	Human Diseases	ko05200	Pathways in cancer	0.543562	0.650333	3	1	4	552
HIF-1 signaling pathway	1	0.574069	1.724	0.008	Environmental Information Processing	ko04066	HIF-1 signaling pathway	0.574069	0.680755	1	0	1	121
Pathogenic Escherichia coli infection	2	0.596545	3.448	0.007	Human Diseases	ko05130	Pathogenic Escherichia coli infection	0.596545	0.701202	2	0	2	285
Huntington disease	2	0.602324	3.448	0.007	Human Diseases	ko05016	Huntington disease	0.602324	0.701838	1	1	2	288
Purine metabolism	1	0.614434	1.724	0.007	Metabolism	ko00230	Purine metabolism	0.614434	0.709778	0	1	1	135
MAPK signaling pathway	2	0.632116	3.448	0.007	Environmental Information Processing	ko04010	MAPK signaling pathway	0.632116	0.719038	2	0	2	304
Apoptosis	1	0.633182	1.724	0.007	Cellular Processes	ko04210	Apoptosis	0.633182	0.719038	1	0	1	142
Signaling pathways regulating pluripotency of stem cells	1	0.653513	1.724	0.007	Cellular Processes	ko04550	Signaling pathways regulating pluripotency of stem cells	0.653513	0.731128	1	0	1	150
Gastric cancer	1	0.660848	1.724	0.007	Human Diseases	ko05226	Gastric cancer	0.660848	0.731128	1	0	1	153
Retrograde endocannabinoid signaling	1	0.665653	1.724	0.006	Organismal Systems	ko04723	Retrograde endocannabinoid signaling	0.665653	0.731128	1	0	1	155
Parkinson disease	1	0.665653	1.724	0.006	Human Diseases	ko05012	Parkinson disease	0.665653	0.731128	1	0	1	155
Cellular senescence	1	0.690909	1.724	0.006	Cellular Processes	ko04218	Cellular senescence	0.690909	0.749006	1	0	1	166
Hepatitis B	1	0.69311	1.724	0.006	Human Diseases	ko05161	Hepatitis B	0.69311	0.749006	1	0	1	167
Hepatocellular carcinoma	1	0.703885	1.724	0.006	Human Diseases	ko05225	Hepatocellular carcinoma	0.703885	0.754564	1	0	1	172
Axon guidance	1	0.734027	1.724	0.005	Organismal Systems	ko04360	Axon guidance	0.734027	0.780632	1	0	1	187
Alcoholism	1	0.748848	1.724	0.005	Human Diseases	ko05034	Alcoholism	0.748848	0.790123	1	0	1	195
Viral carcinogenesis	1	0.772857	1.724	0.005	Human Diseases	ko05203	Viral carcinogenesis	0.772857	0.809085	1	0	1	209
PI3K-Akt signaling pathway	2	0.824996	3.448	0.004	Environmental Information Processing	ko04151	PI3K-Akt signaling pathway	0.824996	0.851391	2	0	2	445
Thermogenesis	1	0.825976	1.724	0.004	Organismal Systems	ko04714	Thermogenesis	0.825976	0.851391	1	0	1	246
Transcriptional misregulation in cancers	1	0.851554	1.724	0.004	Human Diseases	ko05202	Transcriptional misregulation in cancers	0.851554	0.869813	1	0	1	268
Calcium signaling pathway	1	0.856831	1.724	0.004	Environmental Information Processing	ko04020	Calcium signaling pathway	0.856831	0.869813	1	0	1	273
Human papillomavirus infection	1	0.915813	1.724	0.003	Human Diseases	ko05165	Human papillomavirus infection	0.915813	0.922698	1	0	1	346
Metabolic pathways	7	0.935859	12.069	0.005	Metabolism	ko01100	Metabolic pathways	0.935859	0.935859	3	4	7	1554
