# Supplementary material for: Interaction Between Chronic Endometritis Caused Endometrial Microbiota Disorder and Endometrial Immune Environment Change in Recurrent Implantation Failure
Source: Front Immunol. 2021 Oct 4;12:748447. doi: 10.3389/fimmu.2021.748447 (PMC8521098; doi:10.3389/fimmu.2021.748447)
Supplement: Supplementary Table 3 — Infiltration of 18 subtypes of T cells. [file Table_3.xlsx]

## Sheet: ImmuCellAI
ID	RIF001	RIF002	RIF004	RIF005	RIF007	RIF009	RIF010	RIF011	RIF013	RIF014	RIF015	RIF020	RIF022	RIF027	RIF029	RIF030	RIF033	RIF034	RIF035	RIF037	RIF042	RIF043	RIF044	RIF045	RIF046	RIF047	RIF049	RIF051	RIF056	RIF058	RIF062	RIF063	RIF064	RIF066	RIF067	RIF069	RIF075	RIF076	RIF078	RIF082	RIF085	RIF086	RIF087	RIF088_P3	RIF088_P5	RIF088_P7	RIF089_P3	RIF089_P5	RIF089_P7
CD4_naive	0.013	0.031	0.061	0.067	0	0	0.017	0	0.047	0.048	0	0.061	0.015	0.054	0.002	0.018	0.026	0.043	0.154	0	0.036	0.035	0.059	0.032	0.061	0	0.032	0.027	0.02	0.005	0.043	0.071	0.014	0.089	0.059	0.095	0.042	0	0	0.063	0.043	0.067	0.155	0.129	0.103	0.095	0.004	0.066	0
CD8_naive	0.042	0.151	0.088	0.156	0.093	0.167	0.145	0.137	0.156	0.047	0.223	0.134	0.182	0.133	0.17	0.173	0.124	0.17	0.107	0.075	0.096	0.088	0.133	0.112	0.122	0.187	0.215	0.128	0.079	0.194	0.118	0.022	0.019	0.14	0.089	0.069	0.06	0.072	0.14	0.078	0.116	0.249	0.201	0.146	0.142	0.154	0.112	0.077	0.168
Cytotoxic	0.125	0.291	0.246	0.267	0.118	0.343	0.202	0.238	0.165	0.167	0.167	0.153	0.335	0.345	0.131	0.19	0.212	0.258	0.353	0	0.143	0.291	0.272	0.197	0.132	0.221	0.287	0.24	0.168	0.256	0.272	0.031	0.071	0.24	0.265	0.247	0.109	0.235	0.109	0.294	0.264	0.352	0.286	0.293	0.263	0.374	0.201	0.196	0.373
Exhausted	0.183	0.232	0.159	0.319	0.157	0.284	0.196	0.2	0.254	0.066	0.265	0.213	0.221	0.329	0.256	0.276	0.184	0.17	0.361	0.235	0.207	0.211	0.282	0.165	0.109	0.257	0.35	0.217	0.161	0.259	0.187	0.072	0.171	0.241	0.135	0.18	0.178	0.129	0.156	0.201	0.291	0.219	0.171	0.229	0.236	0.339	0.209	0.174	0.294
Tr1	0.239	0.166	0.153	0.217	0.114	0.112	0.084	0.173	0.017	0.028	0.107	0.137	0.094	0.316	0.093	0.109	0.155	0.024	0.393	0.16	0.164	0.064	0.206	0.226	0.19	0.147	0.048	0.242	0.191	0.195	0.096	0.049	0.141	0.089	0.122	0.166	0.082	0.283	0.193	0.053	0.151	0.311	0.324	0.209	0.229	0.146	0.046	0.128	0.048
nTreg	0.169	0.067	0.139	0.133	0.129	0.128	0.17	0.167	0.134	0.133	0.087	0.135	0.131	0.323	0.127	0.057	0.183	0.094	0.295	0.194	0.169	0.162	0.142	0.09	0.16	0.155	0.192	0.155	0.259	0.059	0.145	0.142	0.127	0	0.078	0.125	0.098	0.121	0.086	0.108	0.176	0.204	0.317	0.167	0.117	0.15	0.195	0.163	0.115
iTreg	0.125	0.073	0.086	0.138	0.11	0.083	0.038	0.211	0.085	0.03	0.045	0.117	0.053	0.216	0.021	0.045	0.13	0.02	0.256	0.047	0.071	0.023	0.154	0.135	0.14	0.124	0.075	0.105	0.121	0.1	0.126	0	0.139	0.042	0.059	0.179	0.063	0.19	0.08	0.063	0.163	0.157	0.237	0.125	0.121	0.085	0.063	0.082	0.009
Th1	0.185	0.037	0.049	0.105	0.098	0.129	0.119	0.017	0.046	0.129	0.099	0.068	0.055	0.119	0.129	0.153	0.056	0.137	0.06	0.13	0.049	0.097	0.133	0.023	0.08	0.077	0.137	0.024	0.099	0.088	0	0.103	0.116	0.051	0.082	0	0.1	0.152	0.159	0.123	0.088	0.034	0.136	0.051	0.085	0.093	0.15	0.21	0.064
Th2	0.202	0.336	0.281	0.255	0.132	0.108	0.294	0.242	0.175	0.24	0.21	0.189	0.166	0.117	0.23	0.229	0.334	0.189	0.346	0.107	0.33	0.1	0.22	0.128	0.218	0.168	0.12	0.234	0.366	0.156	0.211	0.123	0.229	0.211	0.094	0.129	0.215	0.101	0.197	0.229	0.238	0.074	0.133	0.241	0.086	0.143	0.218	0.171	0.279
Th17	0.082	0.127	0.072	0.098	0.131	0.074	0.093	0.05	0.103	0.109	0.112	0.116	0.112	0.046	0.09	0.107	0.067	0.094	0.1	0.1	0.09	0.019	0.108	0.159	0.066	0.13	0.141	0.07	0.064	0.096	0.118	0.063	0.124	0.108	0.143	0.123	0.028	0.111	0.131	0.118	0.115	0.033	0.031	0.046	0.094	0.107	0.05	0.124	0.14
Tfh	0.076	0.235	0.24	0.305	0.052	0.186	0.105	0.159	0.192	0.277	0.129	0.163	0.161	0.152	0.145	0.115	0.149	0.142	0.451	0.043	0.208	0.206	0.228	0.171	0.143	0.167	0.214	0.061	0.157	0.237	0.198	0.05	0.125	0.2	0.151	0.212	0.013	0.148	0.087	0.239	0.238	0.323	0.203	0.316	0.244	0.283	0.166	0.169	0.195
Central_memory	0.077	0.06	0.076	0.05	0.06	0.014	0.065	0.041	0.047	0.049	0.01	0.027	0.05	0.079	0.02	0.028	0.03	0.025	0.142	0.026	0.083	0.017	0.058	0.079	0.072	0.014	0.04	0.092	0.009	0.033	0.081	0.007	0.032	0.108	0.012	0.048	0.049	0.03	0.011	0.046	0.062	0.053	0.082	0.033	0.043	0.056	0.012	0.067	0.068
Effector_memory	0	0	0	0	0	0	0	0	0	0	0.002	0	0	0	0	0.005	0	0.02	0.002	0	0	0	0.011	0	0	0	0	0	0	0	0.017	0.003	0.012	0.005	0	0	0.031	0	0	0	0.014	0	0	0	0	0	0	0	0
NKT	0.102	0.029	0.157	0.12	0.146	0.172	0.206	0.078	0.154	0.176	0.1	0.023	0.075	0.098	0.184	0.135	0.142	0.1	0.005	0.177	0.12	0.173	0.092	0.081	0.147	0.161	0.141	0.129	0.123	0.139	0.094	0.131	0.12	0.069	0.187	0	0.195	0.161	0.192	0.13	0.037	0.076	0.346	0.056	0.149	0.148	0.076	0.181	0.091
MAIT	0.299	0.307	0.202	0.353	0.312	0.368	0.361	0.306	0.341	0.167	0.449	0.244	0.395	0.448	0.406	0.462	0.3	0.327	0.392	0.161	0.296	0.328	0.42	0.286	0.275	0.336	0.447	0.324	0.103	0.467	0.299	0	0.15	0.404	0.323	0.197	0.271	0.338	0.28	0.3	0.423	0.396	0.493	0.396	0.434	0.518	0.311	0.188	0.421
DC	0.051	0.128	0.109	0.103	0.065	0.101	0.085	0.08	0.035	0.102	0.088	0.058	0.097	0.099	0.025	0.094	0.093	0.106	0.082	0.086	0.13	0.125	0.081	0.121	0.087	0.123	0.106	0.096	0.1	0.109	0.098	0.039	0.043	0.111	0.147	0.061	0.05	0.087	0.134	0.067	0.044	0.149	0.138	0.061	0.087	0.129	0.102	0.095	0.186
Bcell	0.097	0.082	0.096	0.09	0.104	0.111	0.117	0.128	0.128	0.088	0.093	0.106	0.057	0.082	0.135	0.092	0.131	0.088	0.054	0.173	0.088	0.128	0.043	0.111	0.101	0.098	0.123	0.073	0.149	0.148	0.059	0.11	0.081	0.092	0.139	0.125	0.155	0.14	0.1	0.117	0.078	0.113	0.071	0.136	0.101	0.088	0.081	0.059	0.047
Monocyte	0.07	0.132	0.09	0.093	0.054	0.092	0.088	0.142	0.12	0.088	0.028	0.1	0.081	0.058	0.058	0.052	0.157	0.046	0.063	0.007	0.07	0.073	0.073	0.148	0.068	0.077	0.163	0.15	0.163	0.085	0.146	0.048	0.038	0.105	0.124	0.125	0.055	0.131	0.111	0.085	0.096	0.206	0.181	0.137	0.197	0.206	0.076	0.146	0.173
Macrophage	0.037	0.077	0.063	0.068	0.05	0.068	0.017	0.034	0.019	0.056	0.098	0.037	0.037	0.063	0.028	0.064	0.087	0.028	0.067	0.086	0.09	0.023	0.037	0.146	0.047	0.068	0.065	0.157	0.066	0.058	0.056	0.023	0.027	0.085	0.056	0.095	0	0.042	0.162	0.033	0.068	0.219	0.218	0.025	0.131	0.115	0.05	0.152	0.131
NK	0.052	0.185	0.096	0.151	0.098	0.136	0.108	0.121	0.121	0.127	0.093	0.1	0	0.202	0.176	0.125	0.202	0.124	0.175	0.088	0.128	0.139	0.071	0.167	0.17	0.168	0.202	0.144	0.111	0.116	0.178	0.068	0.005	0.167	0.209	0.076	0.057	0.165	0.171	0.075	0.02	0.274	0.287	0.169	0.229	0.279	0.18	0.19	0.28
Neutrophil	0.06	0.105	0.052	0.066	0.101	0.119	0.09	0.075	0.044	0.073	0.106	0.138	0.074	0.169	0.08	0.09	0.056	0.084	0.014	0.153	0.106	0.088	0.049	0.034	0.109	0.069	0.077	0.115	0.048	0.072	0.085	0.161	0.11	0.093	0.139	0.171	0.266	0.044	0.109	0.088	0.038	0.228	0.189	0.121	0.121	0	0.142	0.141	0.071
Gamma_delta	0.093	0.082	0.083	0.115	0.03	0.087	0.082	0.042	0.054	0.073	0.072	0.079	0.071	0.074	0.111	0.07	0.124	0.098	0.087	0.039	0.033	0.113	0.1	0.045	0.089	0.061	0.051	0.079	0.087	0.056	0.089	0.092	0.125	0.088	0.049	0.087	0.08	0.064	0.011	0.095	0.079	0.032	0.036	0.103	0.061	0.11	0.126	0.12	0.099
CD4_T	0.119	0.11	0.144	0.124	0.126	0.121	0.147	0.133	0.148	0.176	0.112	0.151	0.106	0.226	0.03	0.061	0.099	0.106	0.252	0.064	0.132	0.052	0.161	0.174	0.209	0.076	0.12	0.208	0.053	0.111	0.137	0.04	0.093	0.172	0.11	0.122	0.108	0.112	0.092	0.146	0.181	0.19	0.246	0.118	0.19	0.185	0.092	0.125	0.155
CD8_T	0.039	0.175	0.132	0.199	0.062	0.201	0.126	0.089	0.099	0.06	0.218	0.091	0.133	0.177	0.137	0.196	0.193	0.159	0.233	0.036	0.094	0.131	0.122	0.119	0.137	0.138	0.165	0.118	0.061	0.184	0.143	0.056	0.04	0.163	0.125	0.101	0.101	0.153	0.075	0.122	0.13	0.088	0.083	0.206	0.118	0.123	0.116	0.018	0.083
InfiltrationScore	0.281	0.533	0.419	0.479	0.354	0.508	0.417	0.429	0.382	0.412	0.448	0.418	0.313	0.576	0.358	0.415	0.545	0.397	0.503	0.371	0.449	0.407	0.341	0.546	0.498	0.437	0.547	0.569	0.403	0.472	0.484	0.292	0.234	0.529	0.561	0.469	0.425	0.468	0.511	0.393	0.351	0.786	0.756	0.521	0.628	0.603	0.449	0.496	0.604
[truncated: 67 more columns]

## Sheet: CIBERSORT
Mixture	B cells naive	B cells memory	Plasma cells	T cells CD8	T cells CD4 naive	T cells CD4 memory resting	T cells CD4 memory activated	T cells follicular helper	T cells regulatory (Tregs)	T cells gamma delta	NK cells resting	NK cells activated	Monocytes	Macrophages M0	Macrophages M1	Macrophages M2	Dendritic cells resting	Dendritic cells activated	Mast cells resting	Mast cells activated	Eosinophils	Neutrophils	P-value	Correlation	RMSE
RIF001	0	0	0.00492983	0	0	0.139894	0.115205	0.0615496	0.00337584	0.0206372	0.254762	0.0223787	0.0127704	0.104254	0	0	0.075526	0.0502905	0.130183	0	0.00424328	0	0.75	-0.0135181	1.11078
RIF005	0	0.00166259	0	0.0557814	0	0.177558	0.106203	0.0442523	0	0.043046	0.133765	0.0702779	0	0.0632853	0.015609	0.0789526	0.0111737	0.0682541	0.130178	0	0	0	0.164	0.0719329	1.07335
RIF007	0	0	0	0	0	0.380588	0	0.0621204	0.00275716	0.0129127	0.0970953	0.140274	0.0121265	0.0595272	0	0	0	0.0472391	0.147703	0	0.037656	0	0.779	-0.0158999	1.13718
RIF009	0.00234178	0	0	0.0580154	0	0.215171	0.0327642	0.0168723	0	0.154464	0	0.181827	0	0.11488	0.0140537	0	0	0.0198155	0.188005	0	0.00178959	0	0.753	-0.0138295	1.14577
RIF011	0	0.00856931	0	0	0	0.155733	0.193593	0	0	0.0518016	0.052087	0.168208	0.00286255	0.0704012	0.0132092	0	0.0108434	0.0500161	0.19695	0	0.0257253	0	0.542	0.0051678	1.11614
RIF022	0	0	0.00677606	0.00470846	0	0.19414	0.109232	0	0	0.212869	0.0870315	0.0301384	0	0.0307795	0	0.041436	0.0633124	0.0580601	0.143926	0	0.0175916	0	0.805	-0.0175933	1.11424
RIF029	0	0	0.000297616	0.114509	0	0.213198	0.025069	0.0414516	0	0.0786667	0.0485976	0.135547	0	0.0588931	0.0108983	0	0.0269692	0.0535001	0.192403	0	0	0	0.129	0.0825853	1.08894
RIF030	0	0	0.00206728	0.0847332	0	0.0454781	0.189932	0.00636954	0	0.0759391	0	0.128181	0	0.06946	0.0206712	0	0.0729373	0.0461155	0.258116	0	0	0	0.246	0.0500595	1.08085
RIF045	0	0	0.000578786	0.0199479	0	0.186202	0.157561	0.0252452	0	0.152457	0.11831	0	0	0.037627	0.0136085	0.0672408	0.0362625	0.0734658	0.111493	0	0	0	0.531	0.00596384	1.09617
RIF049	0	0.00087505	0.00138491	0	0	0.3857	0.100834	0.00575468	0	0.00108732	0.183947	0.0226587	0.0180192	0.0455438	0.0322052	0	0.018893	0.0382277	0.14487	0	0	0	0.449	0.0154517	1.10362
RIF051	0	0.0163921	0	0	0	0.0279653	0.105605	0.00130681	0	0.0962443	0.0140537	0.0380513	0.0508734	0.146374	0.0150616	0.291605	0.0128947	0.0444888	0.139084	0	0	0	0.554	0.00379834	1.08156
RIF066	0	0	0.00140811	0	0	0.321098	0.202897	0.0182719	0	0.00470376	0.229295	0.0120333	0.0039415	0.0365353	0	0.0156796	0.0193576	0.0172363	0.117542	0	0	0	0.056	0.139803	1.05585
RIF069	0	0.011338	0	0	0	0.247284	0.188723	0.0211924	0	0	0.228425	0	0	0.0871673	0.00419988	0.0241795	0.0218729	0.0572107	0.0563468	0	0	0.0520602	0.056	0.139089	1.04066
RIF092	0.00336769	0	0	0	0	0.257829	0.0549555	0.0399489	0	0.0534646	0.0269004	0.00472264	0	0.0687773	0.0127464	0.0782014	0.0264779	0.166935	0.0507883	0	0.0121164	0.142769	0.034	0.16764	1.01822
RIF095	0	0.00472987	9.79198e-05	0	0	0.226699	0.0555588	0.0294983	0	0.049349	0.0387882	0.0208905	0.0394163	0.141743	0.00982303	0.0483169	0.0953778	0.123968	0.0710609	0	0.00632198	0.0383615	0.083	0.109246	1.03412
RIF098	0	0.0204762	0	0.00141143	0	0.0454751	0.0179128	0.00945471	0	0.0672458	0.0238089	0	0.0329744	0.17086	0	0.13204	0.0765279	0.118896	0.0251236	0	0.0440296	0.213765	0.001	0.43265	0.902077
RIF100	0	0	0.00279679	0	0	0.197877	0.134134	0.0272557	0	0.0429393	0.147068	0	0	0.14929	0.0132395	0	0.0463383	0.0796168	0.0633828	0	0.00174929	0.0943115	0.089	0.106381	1.04393
RIF103	0	0	0	0.114036	0	0.170199	0.182989	0.0437994	0	0.0278084	0.0475462	0.0172442	0.00580679	0.0993566	0.0793846	0.0425869	0.0482587	0.0286315	0.0858515	0	0	0.00650191	0.123	0.0857256	1.05209
RIF104	0	0.0307163	0.000568596	0	0	0.231036	0.0376879	0.00798316	0	0.022909	0.0436827	0	0.0404053	0.150262	0	0.0950543	0.0330519	0.14475	0.00516502	0	0.0276823	0.129046	0.009	0.241557	0.986779
RIF111	0.00842974	0	0	0	0	0.0940023	0.0904023	0	0	0	0.0412966	0.000384034	0.0934034	0.187912	0.0139753	0.181856	0.0477309	0.147303	0.0499038	0	0.0197809	0.0236201	0.131	0.0819513	1.0515
RIF113	0	0	0.00135631	0.0327281	0	0.20374	0.0185143	0.00477291	0	0.0383194	0.307898	0.0179405	0	0.102212	0	0	0.0821143	0.0582874	0.132117	0	0	0	0.297	0.0393803	1.11003
RIF116	0	0	0.00445939	0	0	0.351625	0	0.0324235	0	0.034271	0.0647152	0.205334	0.00963975	0.0889526	0.018759	0	0	0.0405366	0.141822	0	0.00746164	0	0.752	-0.0136551	1.14784
RIF119	0	0	0.00295162	0.0113862	0	0.206479	0.022553	0.0306587	0	0.0925202	0.395118	0	0	0.0366405	0.0337739	0.0256187	0.0147268	0.0057404	0.121833	0	0	0	0.002	0.3787	0.955802
RIF123	0.0140918	0	0	0.0584745	0	0.31952	0.0732998	0.048503	0	0.0703646	0.080747	0.0551907	0	0.0851713	0.00733138	0.0203924	0.00680263	0.030937	0.120956	0	0.00821723	0	0.684	-0.00829074	1.11777
RIF124	0	0	0.00193655	0.0261165	0	0.309721	0.0866383	0.017961	0	0.0665159	0.183978	0.0490296	0	0.0123967	0.0148395	0.035691	0.0660084	0.0222146	0.106953	0	0	0	0.662	-0.00687986	1.12921
RIF132	0	0.00777722	0	0.0539092	0	0.266003	0.249445	0.0129916	0	0.0266175	0.118209	0	0.00334116	0.01812	0	0.0266531	0.0145049	0.0864332	0.114146	0	0.00184895	0	0.764	-0.0144834	1.10511
RIF134	0.0326327	0	0	0	0	0.285112	0	0.014887	0	0.121712	0.149588	0.0620548	0	0.0893775	0	0	0.0606367	0.0451539	0.0977193	0	0.0411262	0	0.724	-0.0115702	1.12269
RIF138	0.0104035	0	0	0.0466399	0	0.188801	0.19579	0.00828952	0	0.0308372	0.118289	0	0.00869019	0	0.0358809	0.149977	0.0972767	0.0573232	0.0518011	0	0	0	0.573	0.00198236	1.0782
RIF141	0.00314627	0	0.000630708	0.0107793	0	0.138594	0.154525	0.0358152	0	0.082649	0.0790865	0.100853	0	0.0625494	0.0211117	0.0227874	0.023135	0.0755935	0.188743	0	0	0	0.187	0.0652767	1.07651
RIF142	0	0.0682798	0	0	0	0.171368	0.085484	0.0249144	0	0.0518563	0.025956	0	0.0426057	0	0.0677504	0.215005	0.0819981	0.0448503	0.100257	0	0	0.019675	0.012	0.231211	0.981204
RIF150	0	0	0.00269384	0.267754	0	0.16978	0.170679	0.0423183	0	0	0.0866093	0.0230499	0.00323468	0.0419146	0.0417264	0	0.0144964	0.00565698	0.128192	0	0.00189447	0	0.418	0.01962	1.11264
RIF156	0.00402604	0	0	0	0	0.360421	0.141329	0.0306496	0	0.000652935	0.17639	0	0	0	0.0135316	0.0717531	0.0436599	0.0385029	0.110093	0	0.00899057	0	0.432	0.0174847	1.09367
RIF002	0	0	0	0	0	0.454837	0.0577788	0	0	0.113259	0.137521	0	0	0.0112869	0.00502434	0.0116555	0.0969981	0.0191733	0.0881622	0	0.00430387	0	0.579	0.00132429	1.12465
RIF004	0	0	0	0	0	0.280335	0.185292	0.00301873	0	0	0.251939	0.00373057	0	0.0128065	0	0.0541174	0.0297805	0.0462793	0.132702	0	0	0	0.487	0.0108508	1.10684
RIF010	0	0	0.013326	0.0573734	0	0.290683	0.0576163	0.0329681	0	0	0.27768	0.0358596	0.00939911	0.0303618	0.0081845	0.0312966	0.0174923	0.0113107	0.126449	0	0	0	0.789	-0.016554	1.14699
RIF013	0	0.00279396	0	0	0	0.315815	0.244577	0.00968831	0	0.000791266	0.180572	0	0.0122751	0.015728	0.00544213	0.0282417	0.0288066	0.0314061	0.123863	0	0	0	0.768	-0.0148136	1.10994
RIF015	0	0	0.000211904	0	0	0.248985	0.177745	0.0418865	0	0.0159452	0.146852	0.0234009	0	0.0498826	0.0285443	0.0401697	0.0384929	0.0672253	0.120658	0	0	0	0.629	-0.00440267	1.09442
RIF020	0	0.0276835	0.00666133	0.0117505	0	0.421884	0.0217671	0.0253511	0	0	0.233323	0	0	0.0148615	0	0.0207088	0.0347092	0.087846	0.0786322	0	0	0.0148219	0.418	0.0196751	1.11184
RIF027	0	0	0.00546017	0	0	0.423659	0.0276433	0.0519867	0	0.0378798	0.0181429	0.168373	0.0108048	0.0700648	0.015398	0.00684997	0	0.0298606	0.133877	0	0	0	0.462	0.0141401	1.12556
RIF033	0	0.0017743	0	0.00573096	0	0.303774	0.136512	0.0466902	0	0.121703	0.0577929	0.0379933	0	0	0.00991946	0.110869	0.00990059	0.0446444	0.112696	0	0	0	0.513	0.00886127	1.10096
RIF034	0	0.0366793	0	0.0510086	0	0.0969632	0.14289	0.0582457	0	0.0615932	0.0350526	0.145523	0	0.0659807	0.00301364	0.00239748	0.0171169	0.0913246	0.192212	0	0	0	0.237	0.0515452	1.08534
RIF035	0	0.00020653	0.00131687	0.105002	0	0.0950267	0.182073	0.0456242	0	0.120836	0.123619	0.0161184	0	0.020323	0.0190531	0.0421878	0	0.0382215	0.17763	0	0	0.0127611	0.12	0.0891166	1.07174
RIF037	0	0.00109501	0.00140314	0	0	0.406144	0	0.0433239	0	0	0.170854	0.0115373	0	0.0823202	0	0.196101	0	0.035251	0.0519709	0	0	0	0.561	0.00284376	1.10466
RIF042	0	0	0	0	0	0.205501	0.0171988	0.0557865	0	0.205857	0	0.107182	0	0.037501	0.0130515	0.0388814	0.0792231	0.080069	0.159749	0	0	0	0.751	-0.0135715	1.11495
RIF043	0	0.0149821	0	0.0977166	0	0.252898	0.153648	0.0874289	0	0	0.0341195	0.0687739	0.0137093	0	0.0225251	0.0921525	0.0222857	0.0187996	0.120962	0	0	0	0.828	-0.0191862	1.10895
RIF044	0	0	0	0.0304966	0	0.430749	0.101474	0.0301475	0	0	0.159682	0	0.0204146	0.0228135	0.0379117	0	0.0568305	0.036617	0.072863	0	0	0	0.441	0.0160073	1.1086
RIF046	0	0	0.000841189	0	0	0.419501	0.101167	0.0536805	0	0.02313	0.143478	0.0144911	0	0.00603989	0.021816	0.0390639	0.011406	0.0489893	0.116397	0	0	0	0.712	-0.0108783	1.12232
RIF047	0.0239754	0	0	0.0448796	0	0.292048	0	0.0691728	0	0.0626922	0	0.145445	0	0.0237207	0.00380827	0.113163	0.0462361	0.0327566	0.140558	0	0.00154473	0	0.841	-0.0204222	1.11615
RIF056	0	0.0126776	0	0	0	0.38267	0.0585679	0.0217178	0	0.0620927	0.235548	0	0	0	0	0.0839139	0	0.0754424	0.0673689	0	0	0	0.704	-0.0100117	1.13516
RIF058	0	0	0	0.175323	0	0.268654	0	0.115645	0	0.0262598	0.19302	0.00729441	0	0	0	0.0787811	0.0267478	0.0257105	0.0825646	0	0	0	0.704	-0.0100634	1.1492
RIF062	0	0.00125495	0.00153749	0	0	0.251299	0.16431	0.0186712	0	0.0283167	0.148845	0.0921691	0	0.054518	0	0.0103582	0.0155994	0.0234147	0.188194	0	0.0015122	0	0.394	0.0240409	1.10969
RIF063	0.00712098	0	0	0	0	0.310972	0.20768	0	0	0	0.155458	0.0146307	0.00534434	0.118848	0.0224506	0	0.0411386	0	0.116357	0	0	0	0.822	-0.0187328	1.10357
RIF064	0.000527631	0	0	0	0	0.167523	0.179546	0.0261226	0	0.076303	0.0696302	0.0558286	0	0.0288657	0.0386424	0.0236875	0.136633	0.0299817	0.166709	0	0	0	0.603	-0.000765169	1.08568
RIF067	0	0	0.00200549	0.0177785	0	0.116038	0.0410765	0.0453963	0	0	0.273922	0.0982957	0.0172649	0.0122225	0	0.089045	0	0.104168	0.182787	0	0	0	0.493	0.0104544	1.13081
RIF075	0.00201124	0	0	0	0	0.219963	0.262345	0.011001	0	0.092144	0.125667	0	0	0.0387154	0	0	0.0591877	0.00391788	0.117767	0	0	0.06728	0.907	-0.0259153	1.10791
RIF076	0	0.0131272	0	0	0	0.329908	0.131372	0.0318218	0	0.00711577	0.216682	0.00760447	0	0.0350035	0.0117647	0.0399955	0.0431209	0.0336935	0.0889936	0	0.00979713	0	0.437	0.0164414	1.10171
RIF078	0	0	0	0	0	0.213466	0.135693	0.0397278	0	0.0518474	0.0240654	0.0271575	0.0528733	0	0.0797383	0.126127	0.104136	0.069403	0.0487843	0	0.0233872	0.00359358	0.214	0.0572108	1.05347
RIF082	0	0	0.00119147	0.00875274	0	0.462182	0.104396	0.00636789	0	0.0305838	0.165745	0	0.0108533	0.0331314	0.0303526	0.00427833	0.0564408	0.0291568	0.0468583	0	0.00970966	0	0.698	-0.00937426	1.12587
RIF085	0	0.0130213	0	0.0953774	0	0.239929	0.224647	0.00646876	0	0.0495904	0.0943241	0	0	0.0146521	0	0.0547943	0.0275922	0.0781492	0.101455	0	0	0	0.522	0.00690662	1.09416
RIF086	0	0	0.000177409	0	0	0.165802	0.0173649	0.00955145	0	0.0188292	0.0426544	0	0.0809015	0.220017	0	0.097804	0.0876661	0.0731583	0.0529214	0	0.0638696	0.0692824	0.032	0.172002	1.01558
RIF087	0	0	0.00168925	0	0	0.158978	0.0683643	0	0	0	0	0.0264816	0.0280959	0.187537	0.0241182	0.189592	0.0583819	0.14741	0.00717425	0	0.0584394	0.0437387	0.003	0.318841	0.954482
RIF088_P7	0.00158442	0	0.00303566	0.0473356	0	0.171413	0.0357473	0.0180191	0.000631871	0	0.113741	0.0857204	0.0191334	0.101244	0.0249821	0.0361301	0.10989	0.0698804	0.150272	0	0.0112404	0	0.009	0.245335	0.985784
RIF089_P7	0	0	0	0	0	0.241846	0	0.0178704	0	0.0203789	0.0664514	0.227385	0.0116342	0.055498	0	0.0551791	0.0421949	0.0884668	0.0866036	0	0.0268935	0.0595981	0.013	0.229231	1.01587
RIF090	0.0358294	0	0.00492279	0	0	0.347531	0.124025	0.0358904	0	0.0418293	0.0300997	0.174025	0	0.038378	0	0.003007	0	0.0398409	0.121155	0	0.00346605	0	0.411	0.0211169	1.12281
RIF091	0	0	0.00340352	0.0830817	0	0.27641	0.125011	0.0722234	0	0	0.129843	0.0436691	0.00303887	0.0411284	0	0.00845378	0	0.0874871	0.126251	0	0	0	0.624	-0.00357659	1.11668
RIF093	0	0	0.00114095	0	0	0.443454	0	0.0389194	0.0327777	0	0.196535	0.0314048	0.0100069	0.0336343	0.0507637	0.0559426	0.0025287	0	0.0937518	0	0.0091405	0	0.458	0.0144336	1.12247
RIF096	0	0	0.00157823	0	0	0.224534	0.132315	0.00733258	0	0.04446	0.124991	0.0720008	0.00558409	0.119158	0.0215209	0.0724761	0.017896	0.0648677	0.0912859	0	0	0	0.452	0.0151685	1.0919
RIF097	0	0.0433474	0	0	0	0.150203	0.0963162	0.0133478	0	0.0576293	0.044526	0.0455605	0.084792	0.0766005	0.00333516	0.115577	0.0578711	0.0767587	0.104093	0	0.0154623	0.0145805	0.082	0.111095	1.02669
RIF099	0.00629899	0	0	0.0443959	0	0.13452	0.0792119	0.0511138	0	0.172267	0.0346249	0.0189254	0	0.127405	0.0527725	0	0.0372394	0.062107	0.133484	0	0.0184127	0.0272204	0.068	0.124268	1.03894
RIF101	0	0.00843662	9.21276e-06	0	0	0.397964	0.111742	0.00534623	0	0.0334063	0.212296	0.0148122	0.00137276	0.0307319	0	0	0.0170333	0.0344333	0.0915451	0	0	0.0408709	0.609	-0.000996092	1.12697
RIF102	0	0.00113912	0	0.0195899	0	0.147216	0.0608698	0.0203542	0	0.035803	0.0968571	0.0437415	0.0145334	0.156981	0.0239245	0.110077	0.034534	0.13338	0.100999	0	0	0	0.079	0.112513	1.03976
RIF106	0	0	0.00230969	0.113175	0	0.178663	0.152097	0.0299275	0	0.129673	0.00198354	0.0124758	0.0033593	0.052217	0.0296097	0.0948191	0.0277817	0.122924	0	0	0.00528553	0.0436997	0.055	0.142134	1.03588
RIF107	0	0.0268823	0	0	0	0.208278	0.0265181	0.0101295	0	0.0316077	0.0646039	0	0.0680371	0.140137	0.00668222	0.110666	0.115986	0.130137	0.0123446	0	0.0323165	0.0156743	0.016	0.215218	0.993239
RIF108	0.00272421	0	0	0	0	0.288149	0.0339375	0.0123526	0	0	0.0170672	0.0852236	0.0813415	0.206283	0	0.0602397	0.0343481	0.105186	0.0222083	0	0	0.050939	0.152	0.0763152	1.05888
RIF109	0	0	0.000617848	0.0916001	0	0.172263	0.124954	0.0397322	0	0.148218	0.0889124	0.0102686	0	0.00942405	0.0118845	0.0660335	0.0343056	0.0772147	0.124571	0	0	0	0.441	0.0160122	1.09884
RIF110	0	0.0181996	0	0	0	0.152902	0.06027	0.0137658	0	0.0336196	0.0501677	0.00173578	0.0659225	0.1454	0.00354423	0.126188	0.169539	0.0930593	0.0117802	0	0.0248487	0.0290584	0.024	0.18489	1.00549
RIF112	0	0.00773629	0.00908452	0	0	0.282325	0.0420044	0	0	0	0.179106	0.126108	0.00693627	0.123466	0	0	0.00929551	0.0189973	0.19494	0	0	0	0.533	0.00564412	1.12515
RIF114	0.013121	0	0	0	0	0.236616	0.119676	0.0440732	0	0.101363	0.0940151	0.0588235	0	0.0517702	0.0439544	0.0829342	0.0717174	0.0218122	0.0600047	0	0.000120283	0	0.455	0.0148173	1.09397
RIF117	0	0	0.000660768	0	0	0.236253	0.0721987	0.00388128	0	0.126352	0.169035	0.0268968	0	0.0428301	0.00245813	0.0226003	0	0.0716553	0.0992371	0	0.0157685	0.110172	0.146	0.0774617	1.08059
RIF118	0	0	0.0028216	0.134092	0	0.054849	0.134043	0.0226428	0	0.0403472	0.281891	0.0067581	0	0.00895142	0.00991029	0.0738303	0.0374177	0.0254888	0.166958	0	0	0	0.005	0.285259	0.987444
RIF120	0.03411	0	0	0.0327211	0	0.323468	0.0267809	0.0365051	0.00320595	0.157972	0	0.0557005	0	0	0.0499184	0.0818518	0.0867723	0.0166357	0.0943581	0	0	0	0.855	-0.0218287	1.11262
RIF121	0	0.0110582	0	0.0472616	0	0	0.178317	0	0	0.201237	0.0858068	0.0537445	0.00275526	0.00891389	0.0105832	0.069673	0.0552431	0.0748727	0.16494	0	0	0.035593	0.297	0.0393322	1.08957
RIF126	0	0	0.00426826	0	0	0.37071	0.148779	0	0	0.0762137	0.0891251	0.013646	0.00362023	0.0137855	0.0238124	0.0339216	0.12419	0	0.0979293	0	0	0	0.776	-0.0155064	1.10384
RIF127	0.00660268	0	0.0024722	0	0	0.297695	0.0843894	0.0181493	0	0.00549864	0.076256	0.0852857	0	0.0366997	0.00721893	0	5.33643e-05	0.0888033	0.174076	0	0.0239223	0.0928777	0.751	-0.0135645	1.10136
RIF128	0	0	0	0.0240151	0	0.197099	0.138039	4.33169e-06	0	0.116395	0	0.12818	0	0.0729651	0	0	0.0373971	0.0571762	0.228729	0	0	0	0.736	-0.0125717	1.11392
RIF129	0	0.00648897	0.000767829	0	0	0.123148	0.0240132	0.0134189	0	0.107311	0.0602038	0.070176	0	0.0123256	0.0493207	0.100565	0.111368	0.121387	0.153287	0	0.0462199	0	0.706	-0.0103569	1.09008
RIF131	0.015073	0	0	0.0052966	0	0.385609	0.0541579	0	0	0.104871	0.109476	0.0451713	0	0.0135695	0	0.0758287	0	0.132667	0.0582802	0	0	0	0.386	0.0247775	1.10932
RIF133	0.0121598	0	0	0	0	0.346464	0.114144	0.0303755	0	0.150841	0.0689583	0.00516327	0.0105251	0.0332983	0.0167536	0	0.0351321	0.0814562	0.0947282	0	0	0	0.325	0.0330533	1.0945
RIF135	0	0.00454724	0.00400215	0.00997301	0	0.205506	0.029418	0	0	0.00865398	0.198161	0.1274	0	0.0826744	0	0.0750636	0.00328721	0.0733786	0.177935	0	0	0	0.317	0.0343017	1.11007
RIF137	0	0	0.000712	0.00139223	0	0.213603	0.164201	0.0190854	0	0.134137	0.11014	0	0	0.0138215	0.00626159	0.00832571	0.0402034	0.180311	0.101135	0	0	0.00667149	0.6	-0.000482148	1.1022
RIF139	0	0.00355329	0	0	0	0.181545	0.0727078	0.0258654	0	0.094809	0.141191	0.0912027	0	0.042001	0.0170446	0.050164	0.0532143	0.00428954	0.212616	0	0.00979559	0	0.091	0.103406	1.06997
RIF140	0	0.0517817	0.00247117	0	0	0.264693	0.0820114	0.0709665	0	0.0259764	0.15737	0	0.0065117	0	0.00102869	0.208799	0	0.0634949	0.0648959	0	0	0	0.894	-0.0249946	1.0973
RIF143	0	0	0.00158543	0	0	0.272904	0.127548	0.0313734	0	0.0666877	0	0.136809	0	0.0748971	0.0228172	0	0.0256614	0.00425593	0.226484	0	0	0.00897702	0.839	-0.0200673	1.11807
RIF144	0.00532689	0	0.00353487	0	0	0.19728	0.072993	0.0856669	0	0.119342	0.00277481	0.133633	0	0.132166	0.0243979	0	0.00992146	0.0434246	0.167794	0	0	0.00174485	0.521	0.00707242	1.10473
RIF147	0	0.00127388	0.0024918	0	0	0.504828	0	0.00803583	0	0.0347904	0.0528108	0.163832	0.00527155	0.0535677	0	0	0.0112864	0.0469746	0.114837	0	0	0	0.331	0.0317022	1.13093
RIF148	0	0	0	0	0	0.0462329	0.211165	0.0753774	0	0.0180536	0.258139	0.0849287	0	0.0664164	0	0.0461868	0.0559174	0.0409012	0.0966821	0	0	0	0.701	-0.00956002	1.13695
RIF149	0	0.0111476	0	0	0	0.283297	0.130384	0.0170756	0	0.0309948	0.169515	0.0276545	0.00114045	0.0510689	0.00825922	0.0522423	0	0.0921942	0.125026	0	0	0	0.412	0.0210451	1.09243
RIF151	0.0151526	0	0	0.0935982	0	0.165525	0.186953	0.0219535	0	0.00383211	0.168045	0.0222903	0.0107583	0.00465214	0.00745474	0.112978	0.0184303	0.0143373	0.154039	0	0	0	0.403	0.0223474	1.08894
RIF152	0	0.00987143	0	0	0	0.176361	0.30669	0	0	0.0320088	0.18559	0	0	0.0110225	0	0.0252914	0.0745326	0.0315745	0.147057	0	0	0	0.653	-0.00629397	1.0997
RIF153	0	0	0.00479614	0	0	0.228048	0.245206	0	0	0.141049	0.0717054	0.0120287	0	0	0	0.116273	0.0149205	0.0403343	0.12564	0	0	0	0.855	-0.0218201	1.10398
RIF154	0	0.00111244	0.0039852	0	0	0.281543	0.191895	0.046687	0	0.0765374	0	0.0713132	0	0.0470317	0.0130774	0	0.102028	0.0155083	0.149281	0	0	0	0.84	-0.0201377	1.10133
RIF155	0	0	0.00229862	0	0	0.277549	0.135227	0.0207733	0	0.0334694	0.243833	0.00874913	0	0.0179459	0	0.0354511	0.0237124	0.0483091	0.152682	0	0	0	0.423	0.0191335	1.10926
RIF157	0	0.000152426	0.000357796	0	0	0.291338	0.136353	0	0	0.048756	0.24176	0.0176345	0	0.0193977	0.0113082	0.0696033	0	0.0458491	0.117489	0	0	0	0.048	0.150668	1.05213
