# Supplementary material for: Interaction Between Chronic Endometritis Caused Endometrial Microbiota Disorder and Endometrial Immune Environment Change in Recurrent Implantation Failure
Source: Front Immunol. 2021 Oct 4;12:748447. doi: 10.3389/fimmu.2021.748447 (PMC8521098; doi:10.3389/fimmu.2021.748447)
Supplement: Supplementary Table 4 — Comparison Results Table of PICRUST2 Metabolic Pathway. [file Table_4.xlsx]

## Sheet: pathway
pathway	description	N: mean rel. freq. (%)	N: std. dev. (%)	P: mean rel. freq. (%)	P: std. dev. (%)	p-values	p-values (corrected)	Difference between means	95.0% lower CI	95.0% upper CI	RIF002	RIF002: parent seq. count	RIF002: rel. freq. (%)	RIF004	RIF004: parent seq. count	RIF004: rel. freq. (%)	RIF010	RIF010: parent seq. count	RIF010: rel. freq. (%)	RIF013	RIF013: parent seq. count	RIF013: rel. freq. (%)	RIF015	RIF015: parent seq. count	RIF015: rel. freq. (%)	RIF020	RIF020: parent seq. count	RIF020: rel. freq. (%)	RIF027	RIF027: parent seq. count	RIF027: rel. freq. (%)	RIF033	RIF033: parent seq. count	RIF033: rel. freq. (%)	RIF034	RIF034: parent seq. count	RIF034: rel. freq. (%)	RIF035	RIF035: parent seq. count	RIF035: rel. freq. (%)	RIF037	RIF037: parent seq. count	RIF037: rel. freq. (%)	RIF042	RIF042: parent seq. count	RIF042: rel. freq. (%)	RIF043	RIF043: parent seq. count	RIF043: rel. freq. (%)
P163-PWY	L-lysine fermentation to acetate and butanoate	0.0244772	0.0216964	0.00724773	0.00896994	0.000995325	0.000995325	0.0172295	0.00742809	0.0270309	3631.48	8.9371e+06	0.0406337	1163.7	8.66084e+06	0.0134363	5734.42	1.31973e+07	0.0434514	425.2	1.59879e+07	0.00265952	3774.59	7.71617e+06	0.0489179	1738.87	1.95839e+07	0.00887908	2345.28	3.92542e+06	0.059746	2144.33	1.49338e+07	0.0143589	475.694	3.89027e+06	0.0122278	1130.17	1.43625e+07	0.00786889	5840.02	2.44928e+07	0.0238438	2199.66	3.44294e+06	0.0638892	18.5674	1.38804e+07	0.000133767
PWY-7456	mannan degradation	0.0322006	0.043365	0.00352629	0.00349111	0.00164602	0.00164602	0.0286743	0.0117829	0.0455658	6376.24	8.9371e+06	0.0713457	205.586	8.66084e+06	0.00237374	2409.92	1.31973e+07	0.0182607	879.983	1.59879e+07	0.00550407	10989.4	7.71617e+06	0.142421	1279.11	1.95839e+07	0.00653143	882.796	3.92542e+06	0.0224892	3605.84	1.49338e+07	0.0241456	414.392	3.89027e+06	0.010652	1060.06	1.43625e+07	0.00738071	2682.75	2.44928e+07	0.0109532	349.488	3.44294e+06	0.0101509	0	1.38804e+07	0
PWY-5022	4-aminobutanoate degradation V	0.132	0.0663249	0.0755487	0.0399485	0.00211352	0.00211352	0.0564512	0.0218991	0.0910032	11455.5	8.9371e+06	0.128179	11519.1	8.66084e+06	0.133003	23597.7	1.31973e+07	0.178806	10342.4	1.59879e+07	0.0646889	6828.94	7.71617e+06	0.0885018	13031	1.95839e+07	0.066539	4087.12	3.92542e+06	0.104119	4944.77	1.49338e+07	0.0331113	7267.3	3.89027e+06	0.186807	17429.2	1.43625e+07	0.121352	34506.8	2.44928e+07	0.140885	8014.35	3.44294e+06	0.232777	16580.4	1.38804e+07	0.119452
PWY-5415	catechol degradation I (meta-cleavage pathway)	0.032831	0.0223334	0.0143479	0.0142873	0.00354604	0.00354604	0.018483	0.00649309	0.030473	4114.87	8.9371e+06	0.0460426	316.01	8.66084e+06	0.00364872	1762.89	1.31973e+07	0.013358	1832.71	1.59879e+07	0.0114631	3678.68	7.71617e+06	0.0476749	4667.44	1.95839e+07	0.023833	2023.27	3.92542e+06	0.0515427	1992.79	1.49338e+07	0.0133442	541.633	3.89027e+06	0.0139228	5367.17	1.43625e+07	0.0373693	12677.9	2.44928e+07	0.0517616	2976.14	3.44294e+06	0.0864419	719.522	1.38804e+07	0.00518373
PWY-1882	superpathway of C1 compounds oxidation to CO2	0.00358458	0.0056138	0.000234032	0.000441206	0.00392747	0.00392747	0.00335055	0.00116451	0.0055366	193.122	8.9371e+06	0.0021609	14.9479	8.66084e+06	0.000172592	0	1.31973e+07	0	63.4373	1.59879e+07	0.000396784	0	7.71617e+06	0	303.11	1.95839e+07	0.00154775	60.958	3.92542e+06	0.0015529	96.9886	1.49338e+07	0.000649458	146.523	3.89027e+06	0.00376639	702.069	1.43625e+07	0.0048882	1319.1	2.44928e+07	0.00538565	0	3.44294e+06	0	53.2025	1.38804e+07	0.000383293
SUCSYN-PWY	sucrose biosynthesis I (from photosynthesis)	0.130772	0.0978674	0.237551	0.102004	0.00561817	0.00561817	-0.10678	-0.178917	-0.0346418	3927.09	8.9371e+06	0.0439414	12800.1	8.66084e+06	0.147793	17962.1	1.31973e+07	0.136104	50095.2	1.59879e+07	0.313332	5302.78	7.71617e+06	0.0687229	12419.7	1.95839e+07	0.063418	350.863	3.92542e+06	0.00893822	57265.7	1.49338e+07	0.383464	84.6115	3.89027e+06	0.00217495	20872.8	1.43625e+07	0.145329	20179.8	2.44928e+07	0.0823908	326.825	3.44294e+06	0.00949262	21372.1	1.38804e+07	0.153973
PWY-7347	sucrose biosynthesis III	0.0630379	0.060326	0.12966	0.0656155	0.00659465	0.00659465	-0.0666223	-0.112587	-0.0206576	1299.92	8.9371e+06	0.0145452	5210.69	8.66084e+06	0.0601638	7042.18	1.31973e+07	0.0533607	25125.9	1.59879e+07	0.157156	2156.28	7.71617e+06	0.027945	4135.02	1.95839e+07	0.0211144	106.303	3.92542e+06	0.00270807	36022.6	1.49338e+07	0.241216	25.4799	3.89027e+06	0.000654965	8026.96	1.43625e+07	0.0558882	7122.92	2.44928e+07	0.0290817	100.029	3.44294e+06	0.00290534	8625.53	1.38804e+07	0.0621418
PWY-6749	CMP-legionaminate biosynthesis I	0.0208451	0.0342817	0.00196754	0.00288125	0.00723191	0.00723191	0.0188775	0.00551674	0.0322383	6640.08	8.9371e+06	0.0742979	398.888	8.66084e+06	0.00460565	840.132	1.31973e+07	0.00636593	349.393	1.59879e+07	0.00218537	7448.45	7.71617e+06	0.0965304	689.682	1.95839e+07	0.00352167	111.796	3.92542e+06	0.00284799	290.235	1.49338e+07	0.00194348	25.9871	3.89027e+06	0.000668004	0	1.43625e+07	0	3559.94	2.44928e+07	0.0145346	0	3.44294e+06	0	498.43	1.38804e+07	0.0035909
PWY-6151	S-adenosyl-L-methionine cycle I	0.312531	0.112522	0.237786	0.056702	0.00820838	0.00820838	0.0747443	0.020467	0.129022	21112.8	8.9371e+06	0.236238	19406.1	8.66084e+06	0.224067	34793.3	1.31973e+07	0.263639	26190	1.59879e+07	0.163812	35930.4	7.71617e+06	0.46565	82569.3	1.95839e+07	0.421618	17516.1	3.92542e+06	0.446221	24495.4	1.49338e+07	0.164027	13621.9	3.89027e+06	0.350154	48659.5	1.43625e+07	0.338795	98700.3	2.44928e+07	0.402976	14370.9	3.44294e+06	0.417401	66616.5	1.38804e+07	0.479932
PWY-6478	GDP-D-glycero-α-D-manno-heptose biosynthesis	0.0418257	0.0573253	0.0115393	0.00825904	0.0103971	0.0103971	0.0302864	0.00765103	0.0529218	21956.8	8.9371e+06	0.245682	2838.68	8.66084e+06	0.032776	6116.28	1.31973e+07	0.0463448	697.642	1.59879e+07	0.00436357	4220.25	7.71617e+06	0.0546936	6103.5	1.95839e+07	0.0311659	130.291	3.92542e+06	0.00331917	1182.09	1.49338e+07	0.00791553	270.607	3.89027e+06	0.006956	1690.36	1.43625e+07	0.0117692	9115.64	2.44928e+07	0.0372176	129.867	3.44294e+06	0.00377199	123.883	1.38804e+07	0.000892507
PWY-6263	superpathway of menaquinol-8 biosynthesis II	0.0517604	0.0576518	0.0192013	0.0191463	0.0112022	0.0112022	0.032559	0.00783438	0.0572836	17149.1	8.9371e+06	0.191886	4076.17	8.66084e+06	0.0470643	3823.74	1.31973e+07	0.0289736	3472.89	1.59879e+07	0.021722	818.79	7.71617e+06	0.0106114	5569.14	1.95839e+07	0.0284373	844.263	3.92542e+06	0.0215076	1934	1.49338e+07	0.0129505	422.318	3.89027e+06	0.0108558	7924.23	1.43625e+07	0.0551729	15344.8	2.44928e+07	0.0626502	2502.45	3.44294e+06	0.0726835	1781.64	1.38804e+07	0.0128356
PWY-5198	factor 420 biosynthesis	0.0132132	0.021505	0.0020715	0.00249642	0.0113458	0.0113458	0.0111417	0.00270896	0.0195744	3604.6	8.9371e+06	0.0403329	23.4258	8.66084e+06	0.00027048	4371.45	1.31973e+07	0.0331238	606.306	1.59879e+07	0.00379229	132.234	7.71617e+06	0.00171372	604.848	1.95839e+07	0.00308849	1284.21	3.92542e+06	0.0327153	1724.59	1.49338e+07	0.0115482	260.989	3.89027e+06	0.00670877	777.255	1.43625e+07	0.00541169	1480.24	2.44928e+07	0.00604356	428.369	3.44294e+06	0.012442	265.778	1.38804e+07	0.00191478
PWY-5655	L-tryptophan degradation IX	0.010406	0.0131384	0.00348864	0.00301736	0.0127534	0.0127534	0.00691737	0.00157059	0.0122641	3626.1	8.9371e+06	0.0405736	92.7059	8.66084e+06	0.0010704	2198.99	1.31973e+07	0.0166624	669.288	1.59879e+07	0.00418622	442.791	7.71617e+06	0.00573849	1961.66	1.95839e+07	0.0100167	563.256	3.92542e+06	0.0143489	113.692	1.49338e+07	0.00076131	21.2066	3.89027e+06	0.00054512	1025.26	1.43625e+07	0.00713847	2822.51	2.44928e+07	0.0115238	916.326	3.44294e+06	0.0266147	399.03	1.38804e+07	0.00287477
HISDEG-PWY	L-histidine degradation I	0.285901	0.100158	0.202309	0.0863841	0.0128778	0.0128778	0.0835916	0.019251	0.147932	25370.6	8.9371e+06	0.283879	33882.8	8.66084e+06	0.391218	40465.3	1.31973e+07	0.306617	14484.3	1.59879e+07	0.0905958	28543.5	7.71617e+06	0.369918	74804.4	1.95839e+07	0.381968	6463.03	3.92542e+06	0.164645	14684.9	1.49338e+07	0.0983335	13475.8	3.89027e+06	0.346399	37759.6	1.43625e+07	0.262903	85091.3	2.44928e+07	0.347413	11362.6	3.44294e+06	0.330025	63358.4	1.38804e+07	0.45646
PWY-5647	2-nitrobenzoate degradation I	0.00672156	0.00946577	0.00190086	0.00169118	0.0140121	0.0140121	0.0048207	0.00104324	0.00859815	2606.18	8.9371e+06	0.0291613	43.5485	8.66084e+06	0.00050282	1778.21	1.31973e+07	0.013474	375.579	1.59879e+07	0.00234915	222.451	7.71617e+06	0.00288292	1109.65	1.95839e+07	0.00566614	307.348	3.92542e+06	0.00782967	56.9432	1.49338e+07	0.000381305	8.96201	3.89027e+06	0.00023037	582.445	1.43625e+07	0.00405531	1448.06	2.44928e+07	0.00591218	473.705	3.44294e+06	0.0137588	238.48	1.38804e+07	0.00171811
RHAMCAT-PWY	L-rhamnose degradation I	0.0663416	0.0909255	0.0210847	0.00973456	0.0144508	0.0144508	0.0452569	0.00967082	0.080843	7090.32	8.9371e+06	0.0793358	910.867	8.66084e+06	0.0105171	6213.28	1.31973e+07	0.0470798	2312.75	1.59879e+07	0.0144657	24237.4	7.71617e+06	0.314111	4734.1	1.95839e+07	0.0241734	1669.58	3.92542e+06	0.0425325	2726.06	1.49338e+07	0.0182544	1130.25	3.89027e+06	0.0290531	5018.52	1.43625e+07	0.0349418	13832.8	2.44928e+07	0.0564768	2391.2	3.44294e+06	0.0694525	1020.05	1.38804e+07	0.00734884
PWY-5651	L-tryptophan degradation to 2-amino-3-carboxymuconate semialdehyde	0.020555	0.0250576	0.00745572	0.00771867	0.0167972	0.0167972	0.0130992	0.00249983	0.0236987	4709.87	8.9371e+06	0.0527002	378.611	8.66084e+06	0.00437153	6271.33	1.31973e+07	0.0475197	824.431	1.59879e+07	0.0051566	671.072	7.71617e+06	0.00869696	2327.12	1.95839e+07	0.0118828	799.216	3.92542e+06	0.02036	154.826	1.49338e+07	0.00103675	800.89	3.89027e+06	0.020587	945.227	1.43625e+07	0.0065812	4592.59	2.44928e+07	0.0187507	1874.25	3.44294e+06	0.0544376	426.031	1.38804e+07	0.0030693
ENTBACSYN-PWY	enterobactin biosynthesis	0.0559394	0.0462297	0.0277324	0.025211	0.0176788	0.0176788	0.0282069	0.00518469	0.0512291	17164.6	8.9371e+06	0.19206	8452.15	8.66084e+06	0.0975904	9247.5	1.31973e+07	0.0700711	1613.78	1.59879e+07	0.0100938	2096.43	7.71617e+06	0.0271693	12055.3	1.95839e+07	0.0615569	2762.73	3.92542e+06	0.0703804	2715.67	1.49338e+07	0.0181848	4329.5	3.89027e+06	0.111291	12279.6	1.43625e+07	0.0854973	28585.7	2.44928e+07	0.11671	3283.37	3.44294e+06	0.0953655	1524.3	1.38804e+07	0.0109817
NADSYN-PWY	NAD biosynthesis II (from tryptophan)	0.030812	0.0365666	0.0117056	0.0119962	0.0180086	0.0180086	0.0191065	0.00346152	0.0347514	7077.03	8.9371e+06	0.0791871	602.565	8.66084e+06	0.00695735	9414.94	1.31973e+07	0.0713398	1311.75	1.59879e+07	0.00820468	1063.05	7.71617e+06	0.0137769	3659.82	1.95839e+07	0.0186879	1251.3	3.92542e+06	0.0318768	247.428	1.49338e+07	0.00165683	1246.23	3.89027e+06	0.0320346	1500.01	1.43625e+07	0.0104439	7136.79	2.44928e+07	0.0291383	2765.3	3.44294e+06	0.0803181	679.39	1.38804e+07	0.0048946
PWY-5971	palmitate biosynthesis II (bacteria and plants)	0.346232	0.143368	0.228672	0.133675	0.0198766	0.0198766	0.11756	0.0202942	0.214826	49355.2	8.9371e+06	0.55225	30660.8	8.66084e+06	0.354016	60842.1	1.31973e+07	0.461019	35069.9	1.59879e+07	0.219353	30036.3	7.71617e+06	0.389264	61010.5	1.95839e+07	0.311533	11664.9	3.92542e+06	0.297164	31869.9	1.49338e+07	0.213408	20974	3.89027e+06	0.539141	32034.8	1.43625e+07	0.223044	41011.8	2.44928e+07	0.167444	16565	3.44294e+06	0.481131	11635.2	1.38804e+07	0.0838246
PWY-5178	toluene degradation IV (aerobic) (via catechol)	0.00929413	0.0103819	0.00413052	0.00284546	0.0203128	0.0203128	0.00516361	0.000850215	0.009477	2467.25	8.9371e+06	0.0276069	0	8.66084e+06	0	461.835	1.31973e+07	0.00349946	797.407	1.59879e+07	0.00498758	263.037	7.71617e+06	0.00340891	602.306	1.95839e+07	0.00307551	175.203	3.92542e+06	0.0044633	219.762	1.49338e+07	0.00147158	261.126	3.89027e+06	0.0067123	914.039	1.43625e+07	0.00636405	7868.65	2.44928e+07	0.0321263	231.815	3.44294e+06	0.00673307	52.1531	1.38804e+07	0.000375732
PWY-722	nicotinate degradation I	0.00319151	0.00634811	0.000304579	0.000524359	0.0237304	0.0237304	0.00288693	0.000413415	0.00536045	2106.61	8.9371e+06	0.0235715	13.8508	8.66084e+06	0.000159924	101.85	1.31973e+07	0.000771748	105.571	1.59879e+07	0.000660319	0	7.71617e+06	0	583.25	1.95839e+07	0.00297821	110.139	3.92542e+06	0.00280579	34.1307	1.49338e+07	0.000228547	72.1866	3.89027e+06	0.00185557	10.7039	1.43625e+07	7.45e-05	68.8872	2.44928e+07	0.000281254	274.141	3.44294e+06	0.00796243	365.075	1.38804e+07	0.00263015
PWY-7003	glycerol degradation to butanol	0.0531476	0.0394847	0.0291301	0.0245349	0.02544	0.02544	0.0240175	0.00313088	0.0449041	1959.43	8.9371e+06	0.0219246	3441.16	8.66084e+06	0.0397324	12539.1	1.31973e+07	0.0950124	2737.17	1.59879e+07	0.0171203	2309.95	7.71617e+06	0.0299365	12413.2	1.95839e+07	0.0633848	2093.01	3.92542e+06	0.0533193	2588.51	1.49338e+07	0.0173333	121.936	3.89027e+06	0.00313438	15386.4	1.43625e+07	0.107129	21821.3	2.44928e+07	0.0890926	3989.78	3.44294e+06	0.115883	2533.66	1.38804e+07	0.0182535
PWY-7371	1,4-dihydroxy-6-naphthoate biosynthesis II	0.0270047	0.0435947	0.00715208	0.00743931	0.0262538	0.0262538	0.0198526	0.00250159	0.0372037	17912.7	8.9371e+06	0.200431	1912.18	8.66084e+06	0.0220784	1206.86	1.31973e+07	0.00914472	1005.66	1.59879e+07	0.00629012	475.347	7.71617e+06	0.0061604	2183.78	1.95839e+07	0.0111509	318.595	3.92542e+06	0.00811621	663.995	1.49338e+07	0.00444626	324.095	3.89027e+06	0.00833091	3002.66	1.43625e+07	0.0209062	6245.19	2.44928e+07	0.025498	980.622	3.44294e+06	0.0284822	642.181	1.38804e+07	0.00462653
PWY-7374	1,4-dihydroxy-6-naphthoate biosynthesis I	0.0162505	0.0247007	0.00500748	0.00506362	0.0280019	0.0280019	0.011243	0.00129142	0.0211947	11616.3	8.9371e+06	0.129979	1665.23	8.66084e+06	0.0192271	1232.33	1.31973e+07	0.00933774	501.601	1.59879e+07	0.00313739	533.586	7.71617e+06	0.00691517	1258.36	1.95839e+07	0.00642547	359.94	3.92542e+06	0.00916946	686.565	1.49338e+07	0.00459739	285.408	3.89027e+06	0.00733645	1597.36	1.43625e+07	0.0111217	6058.58	2.44928e+07	0.0247361	978.768	3.44294e+06	0.0284283	364.395	1.38804e+07	0.00262525
PWY0-321	phenylacetate degradation I (aerobic)	0.0439903	0.0491901	0.0189297	0.0205677	0.0285417	0.0285417	0.0250606	0.00276705	0.0473542	13730	8.9371e+06	0.153629	12186.7	8.66084e+06	0.14071	5533.82	1.31973e+07	0.0419314	897.475	1.59879e+07	0.00561348	420.518	7.71617e+06	0.00544983	5744.41	1.95839e+07	0.0293323	597.21	3.92542e+06	0.0152139	1557.19	1.49338e+07	0.0104273	2027.05	3.89027e+06	0.0521056	11717.4	1.43625e+07	0.0815831	48546	2.44928e+07	0.198205	2200.95	3.44294e+06	0.0639265	1538.67	1.38804e+07	0.0110852
PWY-6609	adenine and adenosine salvage III	0.311284	0.137295	0.2439	0.0538512	0.0316197	0.0316197	0.0673838	0.0062409	0.128527	33419.6	8.9371e+06	0.373942	24769.9	8.66084e+06	0.285998	52053.7	1.31973e+07	0.394426	24962.5	1.59879e+07	0.156134	44591.8	7.71617e+06	0.5779	45988.4	1.95839e+07	0.234827	11980.3	3.92542e+06	0.305197	29735.9	1.49338e+07	0.199119	13570.8	3.89027e+06	0.348839	36407.2	1.43625e+07	0.253488	61841.6	2.44928e+07	0.252489	16234.1	3.44294e+06	0.47152	11483.3	1.38804e+07	0.0827303
FUC-RHAMCAT-PWY	superpathway of fucose and rhamnose degradation	0.0184399	0.01584	0.0101082	0.0079427	0.0330573	0.0330573	0.00833174	0.000705372	0.0159581	258.248	8.9371e+06	0.00288961	601.328	8.66084e+06	0.00694307	2042.66	1.31973e+07	0.0154778	1199.66	1.59879e+07	0.00750358	3979.34	7.71617e+06	0.0515715	3524.37	1.95839e+07	0.0179962	576.969	3.92542e+06	0.0146983	1708.4	1.49338e+07	0.0114398	898.13	3.89027e+06	0.0230866	3591.09	1.43625e+07	0.0250032	6549.3	2.44928e+07	0.0267397	992.498	3.44294e+06	0.0288271	16.9199	1.38804e+07	0.000121898
GLYCOL-GLYOXDEG-PWY	superpathway of glycol metabolism and degradation	0.0234898	0.0369	0.00749465	0.00770354	0.0360291	0.0360291	0.0159952	0.0011068	0.0308836	409.977	8.9371e+06	0.00458736	926.511	8.66084e+06	0.0106977	2553.53	1.31973e+07	0.0193489	386.378	1.59879e+07	0.0024167	9216.22	7.71617e+06	0.11944	3501.47	1.95839e+07	0.0178793	551.157	3.92542e+06	0.0140407	2099.96	1.49338e+07	0.0140618	244.275	3.89027e+06	0.00627913	3167.42	1.43625e+07	0.0220534	4779.14	2.44928e+07	0.0195124	626.075	3.44294e+06	0.0181843	156.637	1.38804e+07	0.00112848
PWY-5654	2-amino-3-carboxymuconate semialdehyde degradation to 2-oxopentenoate	0.0071537	0.00906256	0.0028902	0.00383798	0.043005	0.043005	0.00426349	0.00014092	0.00838607	2704.25	8.9371e+06	0.0302587	36.9417	8.66084e+06	0.000426537	1819.57	1.31973e+07	0.0137874	386.052	1.59879e+07	0.00241466	228.93	7.71617e+06	0.00296688	1242.66	1.95839e+07	0.00634528	290.7	3.92542e+06	0.00740558	60.6844	1.49338e+07	0.000406357	9.89942	3.89027e+06	0.000254466	1150.58	1.43625e+07	0.00801096	1473.65	2.44928e+07	0.00601667	423.058	3.44294e+06	0.0122877	264.583	1.38804e+07	0.00190616
DENITRIFICATION-PWY	nitrate reduction I (denitrification)	0.0168995	0.016742	0.00804733	0.00998091	0.0458267	0.0458267	0.00885218	0.000173217	0.0175311	6539.67	8.9371e+06	0.0731744	2324.19	8.66084e+06	0.0268356	951.667	1.31973e+07	0.00721106	3546.12	1.59879e+07	0.0221801	316.525	7.71617e+06	0.0041021	3125.13	1.95839e+07	0.0159576	409.738	3.92542e+06	0.0104381	900.608	1.49338e+07	0.00603068	552.142	3.89027e+06	0.0141929	1820.26	1.43625e+07	0.0126737	6147.1	2.44928e+07	0.0250975	281.425	3.44294e+06	0.00817398	67.7631	1.38804e+07	0.000488193
PWY-5181	toluene degradation III (aerobic) (via p-cresol)	0.0391837	0.0430786	0.0188224	0.0201629	0.0486099	0.0486099	0.0203613	0.000130432	0.0405922	7437.87	8.9371e+06	0.0832246	7461.96	8.66084e+06	0.0861574	4125.65	1.31973e+07	0.0312613	957.218	1.59879e+07	0.00598715	363.687	7.71617e+06	0.00471332	8747.51	1.95839e+07	0.0446668	534.726	3.92542e+06	0.0136221	1956.09	1.49338e+07	0.0130984	1536.02	3.89027e+06	0.0394835	10947.3	1.43625e+07	0.076221	52311.3	2.44928e+07	0.213578	1940.52	3.44294e+06	0.0563624	1635.91	1.38804e+07	0.0117858
PWY-6572	chondroitin sulfate degradation I (bacterial)	0.00833868	0.0213588	0.000164516	0.000135571	0.0524954	0.0524954	0.00817417	-9.44e-05	0.0164427	69.2576	8.9371e+06	0.000774945	59.1535	8.66084e+06	0.000682999	180.522	1.31973e+07	0.00136787	10.6537	1.59879e+07	6.66e-05	6780.36	7.71617e+06	0.0878721	0	1.95839e+07	0	129.305	3.92542e+06	0.00329403	185.111	1.49338e+07	0.00123954	0	3.89027e+06	0	0	1.43625e+07	0	0	2.44928e+07	0	0	3.44294e+06	0	0	1.38804e+07	0
PWY0-1296	purine ribonucleosides degradation	0.173515	0.0838571	0.13951	0.0213371	0.0532505	0.0532505	0.034006	-0.000503008	0.0685149	20798	8.9371e+06	0.232715	14770.6	8.66084e+06	0.170545	33537.9	1.31973e+07	0.254127	14662	1.59879e+07	0.0917068	23302.9	7.71617e+06	0.302001	19583.9	1.95839e+07	0.1	5149.97	3.92542e+06	0.131195	20634.2	1.49338e+07	0.138171	6297.52	3.89027e+06	0.161879	18750.7	1.43625e+07	0.130553	28078	2.44928e+07	0.114638	9509.77	3.44294e+06	0.276211	4804.88	1.38804e+07	0.0346163
PWY-6608	guanosine nucleotides degradation III	0.441042	0.103596	0.379172	0.0821256	0.0537966	0.0537966	0.0618695	-0.00108098	0.12482	39855	8.9371e+06	0.44595	49354	8.66084e+06	0.569852	77708.9	1.31973e+07	0.588824	74319.8	1.59879e+07	0.464852	25725.8	7.71617e+06	0.333401	86443.5	1.95839e+07	0.4414	13678.6	3.92542e+06	0.348461	51428.4	1.49338e+07	0.344376	13796.1	3.89027e+06	0.35463	59555.4	1.43625e+07	0.414658	109147	2.44928e+07	0.44563	16469.8	3.44294e+06	0.478366	89287.8	1.38804e+07	0.643266
PWY-7376	cob(II)yrinate a,c-diamide biosynthesis II (late cobalt incorporation)	0.17585	0.11353	0.250774	0.105113	0.0549327	0.0549327	-0.0749235	-0.151559	0.00171196	6054.61	8.9371e+06	0.067747	7348.98	8.66084e+06	0.084853	18860.2	1.31973e+07	0.142909	45485.5	1.59879e+07	0.2845	7101.45	7.71617e+06	0.0920334	16761.9	1.95839e+07	0.08559	4744.26	3.92542e+06	0.12086	54993.1	1.49338e+07	0.368247	3079.56	3.89027e+06	0.0791605	22748.5	1.43625e+07	0.158388	30858.9	2.44928e+07	0.125991	3065.23	3.44294e+06	0.0890294	21040.2	1.38804e+07	0.151582
PWY-5088	L-glutamate degradation VIII (to propanoate)	0.00366973	0.00590066	0.0012856	0.00164698	0.0568962	0.0568962	0.00238413	-7.37e-05	0.00484196	0	8.9371e+06	0	0	8.66084e+06	0	815.446	1.31973e+07	0.00617888	439.321	1.59879e+07	0.00274784	743.182	7.71617e+06	0.00963149	146.796	1.95839e+07	0.000749575	137.304	3.92542e+06	0.00349782	729.764	1.49338e+07	0.00488667	0	3.89027e+06	0	74.7166	1.43625e+07	0.000520219	49.3401	2.44928e+07	0.000201447	38.9165	3.44294e+06	0.00113033	0	1.38804e+07	0
PWY-4722	creatinine degradation II	0.00314607	0.00552721	0.000898468	0.00162774	0.0572876	0.0572876	0.0022476	-7.32e-05	0.00456844	0	8.9371e+06	0	0	8.66084e+06	0	0	1.31973e+07	0	0	1.59879e+07	0	20.8337	7.71617e+06	0.00027	17.9725	1.95839e+07	9.18e-05	372.618	3.92542e+06	0.00949243	0	1.49338e+07	0	937.093	3.89027e+06	0.0240881	467.5	1.43625e+07	0.003255	2717.21	2.44928e+07	0.0110939	23.9653	3.44294e+06	0.000696071	0	1.38804e+07	0
NONOXIPENT-PWY	pentose phosphate pathway (non-oxidative branch)	0.679697	0.0927281	0.622774	0.0803067	0.0609493	0.0609493	0.0569232	-0.00281244	0.116659	58313.4	8.9371e+06	0.652487	49174.7	8.66084e+06	0.567782	80338.7	1.31973e+07	0.60875	111790	1.59879e+07	0.699217	70664.5	7.71617e+06	0.915798	130450	1.95839e+07	0.666108	24611.2	3.92542e+06	0.62697	97561.3	1.49338e+07	0.653293	26498.9	3.89027e+06	0.681159	98185.7	1.43625e+07	0.683624	157947	2.44928e+07	0.644872	22015.5	3.44294e+06	0.639441	114599	1.38804e+07	0.825619
PWY-6071	superpathway of phenylethylamine degradation	0.0312677	0.0329084	0.0155324	0.0183766	0.061866	0.061866	0.0157353	-0.000821584	0.0322922	5781.44	8.9371e+06	0.0646904	9599.42	8.66084e+06	0.110837	4885.08	1.31973e+07	0.0370157	821.89	1.59879e+07	0.00514071	341.955	7.71617e+06	0.00443167	3448.49	1.95839e+07	0.0176088	589.919	3.92542e+06	0.0150282	1459.44	1.49338e+07	0.00977277	1172.11	3.89027e+06	0.0301294	9945.34	1.43625e+07	0.069245	30923.5	2.44928e+07	0.126255	802.61	3.44294e+06	0.0233118	1337.98	1.38804e+07	0.00963932
P125-PWY	superpathway of (R,R)-butanediol biosynthesis	0.110488	0.0999855	0.172	0.0886946	0.0644515	0.0644515	-0.0615121	-0.126997	0.00397275	5887.64	8.9371e+06	0.0658786	7586	8.66084e+06	0.0875896	12164.2	1.31973e+07	0.0921715	22978.5	1.59879e+07	0.143724	1796.21	7.71617e+06	0.0232785	5162.74	1.95839e+07	0.0263621	930.404	3.92542e+06	0.023702	37005.2	1.49338e+07	0.247796	2826.87	3.89027e+06	0.0726652	6772.32	1.43625e+07	0.0471527	11723.7	2.44928e+07	0.0478659	772.401	3.44294e+06	0.0224344	6829.65	1.38804e+07	0.0492036
PWY-6396	superpathway of 2,3-butanediol biosynthesis	0.132501	0.136741	0.219527	0.129158	0.0670676	0.0670676	-0.087027	-0.180669	0.00661507	7647.9	8.9371e+06	0.0855747	8799.55	8.66084e+06	0.101602	11307	1.31973e+07	0.0856763	30381.1	1.59879e+07	0.190026	2009.7	7.71617e+06	0.0260453	5513.59	1.95839e+07	0.0281536	773.914	3.92542e+06	0.0197154	48927.1	1.49338e+07	0.327627	901.11	3.89027e+06	0.0231632	8799.13	1.43625e+07	0.0612645	12964.6	2.44928e+07	0.0529324	1177.97	3.44294e+06	0.034214	9090.8	1.38804e+07	0.0654938
P42-PWY	incomplete reductive TCA cycle	0.354941	0.181666	0.257231	0.133001	0.0673175	0.0673175	0.0977103	-0.00740425	0.202825	41123.8	8.9371e+06	0.460147	20377.4	8.66084e+06	0.235282	49384.8	1.31973e+07	0.374203	30877.7	1.59879e+07	0.193132	62556.1	7.71617e+06	0.810714	66214	1.95839e+07	0.338104	9365.62	3.92542e+06	0.238589	30599.5	1.49338e+07	0.204902	8713.36	3.89027e+06	0.223978	58035.2	1.43625e+07	0.404074	58236.9	2.44928e+07	0.237771	12931.1	3.44294e+06	0.375585	19594.7	1.38804e+07	0.141168
P101-PWY	ectoine biosynthesis	0.0130097	0.0139128	0.00700646	0.00636806	0.0686691	0.0686691	0.00600323	-0.00048152	0.012488	212.881	8.9371e+06	0.00238199	4.98799	8.66084e+06	5.76e-05	1337.37	1.31973e+07	0.0101337	1033.28	1.59879e+07	0.00646291	670.581	7.71617e+06	0.00869059	339.042	1.95839e+07	0.00173123	465.958	3.92542e+06	0.0118703	318.525	1.49338e+07	0.00213291	930.757	3.89027e+06	0.0239253	1710.44	1.43625e+07	0.0119091	15502.1	2.44928e+07	0.0632923	144.655	3.44294e+06	0.00420149	615.596	1.38804e+07	0.004435
PWY-7644	heparin degradation	0.000257768	0.000620951	3.21e-05	8.49e-05	0.0693895	0.0693895	0.000225673	-1.9e-05	0.000470383	0	8.9371e+06	0	18.6026	8.66084e+06	0.00021479	50.1247	1.31973e+07	0.00037981	35.1057	1.59879e+07	0.000219577	0	7.71617e+06	0	0	1.95839e+07	0	16.3333	3.92542e+06	0.000416091	0	1.49338e+07	0	0	3.89027e+06	0	121.601	1.43625e+07	0.000846652	0	2.44928e+07	0	0	3.44294e+06	0	0	1.38804e+07	0
PWY-5104	L-isoleucine biosynthesis IV	0.366152	0.17828	0.282933	0.104372	0.0737561	0.0737561	0.0832199	-0.00841332	0.174853	36198.2	8.9371e+06	0.405033	31796.1	8.66084e+06	0.367125	45499.9	1.31973e+07	0.344766	27638	1.59879e+07	0.172869	57367	7.71617e+06	0.743465	65398.1	1.95839e+07	0.333938	5883.92	3.92542e+06	0.149893	25123.1	1.49338e+07	0.16823	8099.19	3.89027e+06	0.208191	63505.7	1.43625e+07	0.442162	64883.6	2.44928e+07	0.264909	7333.3	3.44294e+06	0.212995	93123.3	1.38804e+07	0.670898
FASYN-INITIAL-PWY	superpathway of fatty acid biosynthesis initiation (E. coli)	0.398526	0.141601	0.299956	0.157693	0.0761977	0.0761977	0.0985699	-0.011351	0.208491	39989.2	8.9371e+06	0.447452	47519.6	8.66084e+06	0.548672	50333.5	1.31973e+07	0.381392	23104	1.59879e+07	0.144509	44368.8	7.71617e+06	0.575011	105608	1.95839e+07	0.539258	7681.58	3.92542e+06	0.195688	19592.2	1.49338e+07	0.131194	15627.7	3.89027e+06	0.401712	67630.4	1.43625e+07	0.470881	127216	2.44928e+07	0.5194	12534.8	3.44294e+06	0.364072	82053.1	1.38804e+07	0.591145
PWY-5392	reductive TCA cycle II	0.000733244	0.0013969	0.000190029	0.000501968	0.0789607	0.0789607	0.000543215	-6.58e-05	0.00115227	0	8.9371e+06	0	10.4986	8.66084e+06	0.00012122	0	1.31973e+07	0	24.4934	1.59879e+07	0.0001532	191.571	7.71617e+06	0.00248272	359.627	1.95839e+07	0.00183633	0	3.92542e+06	0	143.305	1.49338e+07	0.000959606	0	3.89027e+06	0	13.9985	1.43625e+07	9.75e-05	946.464	2.44928e+07	0.00386425	0	3.44294e+06	0	0	1.38804e+07	0
PWY-5744	glyoxylate assimilation	0.00241617	0.00669021	0.00013203	0.000390055	0.0825618	0.0825618	0.00228414	-0.000314158	0.00488244	15.4771	8.9371e+06	0.000173178	0	8.66084e+06	0	3748.45	1.31973e+07	0.0284031	0	1.59879e+07	0	0	7.71617e+06	0	453.629	1.95839e+07	0.00231633	0	3.92542e+06	0	0	1.49338e+07	0	0	3.89027e+06	0	76.0589	1.43625e+07	0.000529565	118.458	2.44928e+07	0.000483643	19.2731	3.44294e+06	0.000559788	0	1.38804e+07	0
PWY-5989	stearate biosynthesis II (bacteria and plants)	0.472881	0.177952	0.356547	0.190752	0.0855241	0.0855241	0.116334	-0.017715	0.250383	46170	8.9371e+06	0.516611	54212.9	8.66084e+06	0.625955	57833.7	1.31973e+07	0.438223	27004.6	1.59879e+07	0.168907	56364.1	7.71617e+06	0.730468	127887	1.95839e+07	0.653018	8832.09	3.92542e+06	0.224997	23082	1.49338e+07	0.154562	18158.2	3.89027e+06	0.466759	80692	1.43625e+07	0.561823	151270	2.44928e+07	0.61761	14311.1	3.44294e+06	0.415667	97239.1	1.38804e+07	0.700551
PWY0-1298	superpathway of pyrimidine deoxyribonucleosides degradation	0.156412	0.0669154	0.124953	0.0443845	0.0897916	0.0897916	0.0314581	-0.00515754	0.0680738	16822.9	8.9371e+06	0.188237	10520.8	8.66084e+06	0.121476	26519.4	1.31973e+07	0.200945	19126.9	1.59879e+07	0.119634	21271.9	7.71617e+06	0.27568	18565.3	1.95839e+07	0.0947988	6140.93	3.92542e+06	0.15644	22105.2	1.49338e+07	0.148022	5511.66	3.89027e+06	0.141678	17690.5	1.43625e+07	0.123171	26628.1	2.44928e+07	0.108718	8468.52	3.44294e+06	0.245968	5789.39	1.38804e+07	0.0417091
PWY-7254	TCA cycle VII (acetate-producers)	0.322598	0.135251	0.386165	0.0901095	0.0905979	0.0905979	-0.0635674	-0.137753	0.0106178	17891.3	8.9371e+06	0.200192	29495.1	8.66084e+06	0.340557	48954	1.31973e+07	0.370939	49390.1	1.59879e+07	0.308922	6835.72	7.71617e+06	0.0885895	96639	1.95839e+07	0.493461	4786.29	3.92542e+06	0.12193	59453.2	1.49338e+07	0.398112	7125.2	3.89027e+06	0.183154	44073.2	1.43625e+07	0.306863	118551	2.44928e+07	0.484021	9867.53	3.44294e+06	0.286602	19305	1.38804e+07	0.139081
PWY0-1586	peptidoglycan maturation (meso-diaminopimelate containing)	0.585399	0.133964	0.713999	0.232772	0.0928327	0.0928327	-0.1286	-0.281211	0.0240107	46233.9	8.9371e+06	0.517326	74796.1	8.66084e+06	0.863612	76520.1	1.31973e+07	0.579816	122327	1.59879e+07	0.765124	38643.5	7.71617e+06	0.500811	82701.1	1.95839e+07	0.422291	27086.1	3.92542e+06	0.690018	104666	1.49338e+07	0.700866	19218.2	3.89027e+06	0.494007	87830.2	1.43625e+07	0.611524	122024	2.44928e+07	0.498204	28321.1	3.44294e+06	0.822586	100971	1.38804e+07	0.727439
PWY0-1479	tRNA processing	0.353687	0.115114	0.408045	0.0787254	0.0935357	0.0935357	-0.0543582	-0.118409	0.00969237	27749	8.9371e+06	0.310492	33271.9	8.66084e+06	0.384165	46132.3	1.31973e+07	0.349558	86536.6	1.59879e+07	0.541264	10402.6	7.71617e+06	0.134816	84436.8	1.95839e+07	0.431154	19340.7	3.92542e+06	0.492705	75173.8	1.49338e+07	0.503381	14164.1	3.89027e+06	0.36409	58305	1.43625e+07	0.405952	97416.2	2.44928e+07	0.397733	8783.88	3.44294e+06	0.255128	76743.8	1.38804e+07	0.552894
PWY-7539	6-hydroxymethyl-dihydropterin diphosphate biosynthesis III (Chlamydia)	0.584829	0.0812244	0.62605	0.0638033	0.0963924	0.0963924	-0.0412212	-0.0902914	0.00784891	40715.2	8.9371e+06	0.455575	47521.1	8.66084e+06	0.548689	62770.2	1.31973e+07	0.475628	106095	1.59879e+07	0.6636	43626	7.71617e+06	0.565384	119377	1.95839e+07	0.609566	24617.2	3.92542e+06	0.627121	102715	1.49338e+07	0.687804	16455.1	3.89027e+06	0.422982	76371.8	1.43625e+07	0.531744	152572	2.44928e+07	0.622925	21167.5	3.44294e+06	0.61481	80801.9	1.38804e+07	0.58213
PWY-6282	palmitoleate biosynthesis I (from (5Z)-dodec-5-enoate)	0.460725	0.169665	0.35179	0.187521	0.0981802	0.0981802	0.108936	-0.0219822	0.239853	45507.9	8.9371e+06	0.509202	52072.1	8.66084e+06	0.601236	55910.8	1.31973e+07	0.423653	26909.8	1.59879e+07	0.168314	54933.9	7.71617e+06	0.711933	126280	1.95839e+07	0.644814	8716.46	3.92542e+06	0.222052	23043.9	1.49338e+07	0.154308	18154	3.89027e+06	0.466651	78777.6	1.43625e+07	0.548494	146479	2.44928e+07	0.59805	14029.6	3.44294e+06	0.40749	89866.6	1.38804e+07	0.647436
PWYG-321	mycolate biosynthesis	0.501929	0.174585	0.388012	0.198429	0.100016	0.100016	0.113917	-0.0238326	0.251666	50610.2	8.9371e+06	0.566293	54946.4	8.66084e+06	0.634423	61165.3	1.31973e+07	0.463468	31194.3	1.59879e+07	0.195113	58322.6	7.71617e+06	0.755849	135091	1.95839e+07	0.689806	9890.32	3.92542e+06	0.251956	26845.4	1.49338e+07	0.179763	19863	3.89027e+06	0.510582	85867.6	1.43625e+07	0.597858	155963	2.44928e+07	0.636772	15309	3.44294e+06	0.444649	96114.3	1.38804e+07	0.692447
PWY0-862	(5Z)-dodec-5-enoate biosynthesis	0.449293	0.157701	0.35227	0.1668	0.10097	0.10097	0.0970227	-0.0205433	0.214589	44809.2	8.9371e+06	0.501384	48806.7	8.66084e+06	0.563533	53891.1	1.31973e+07	0.408349	26633.8	1.59879e+07	0.166588	53945.2	7.71617e+06	0.699119	121458	1.95839e+07	0.620192	8555.57	3.92542e+06	0.217953	27143.7	1.49338e+07	0.18176	17486.9	3.89027e+06	0.449503	76121.5	1.43625e+07	0.530001	139590	2.44928e+07	0.569921	13392.3	3.44294e+06	0.388978	85085.8	1.38804e+07	0.612993
DHGLUCONATE-PYR-CAT-PWY	glucose degradation (oxidative)	0.00300566	0.00500419	0.00111194	0.00214117	0.101503	0.101503	0.00189372	-0.000389657	0.00417709	346.558	8.9371e+06	0.00387775	163.993	8.66084e+06	0.0018935	524.615	1.31973e+07	0.00397517	588.662	1.59879e+07	0.00368193	40.349	7.71617e+06	0.000522915	1374.86	1.95839e+07	0.00702037	0	3.92542e+06	0	47.9842	1.49338e+07	0.000321313	949.833	3.89027e+06	0.0244156	9.09673	1.43625e+07	6.33e-05	1195.96	2.44928e+07	0.00488291	100.794	3.44294e+06	0.00292756	0	1.38804e+07	0
PWY-5677	succinate fermentation to butanoate	0.0117919	0.0211696	0.0046713	0.00485365	0.102135	0.102135	0.00712063	-0.00149305	0.0157343	0	8.9371e+06	0	275.084	8.66084e+06	0.00317618	2983.95	1.31973e+07	0.0226103	519.567	1.59879e+07	0.00324976	4886.25	7.71617e+06	0.0633248	2435.36	1.95839e+07	0.0124355	711.259	3.92542e+06	0.0181193	300.926	1.49338e+07	0.00201507	0	3.89027e+06	0	43.3323	1.43625e+07	0.000301704	0	2.44928e+07	0	645.288	3.44294e+06	0.0187424	0	1.38804e+07	0
PWY-6507	4-deoxy-L-threo-hex-4-enopyranuronate degradation	0.153379	0.130996	0.104071	0.0559994	0.103191	0.103191	0.0493077	-0.0104487	0.109064	8665.99	8.9371e+06	0.0969664	26604.1	8.66084e+06	0.307177	21463.9	1.31973e+07	0.162638	4031.79	1.59879e+07	0.0252178	33845.5	7.71617e+06	0.43863	18196.7	1.95839e+07	0.0929162	2914.84	3.92542e+06	0.0742554	9257.04	1.49338e+07	0.0619872	6212.93	3.89027e+06	0.159704	18597.1	1.43625e+07	0.129484	19040.1	2.44928e+07	0.0777373	5272.26	3.44294e+06	0.153133	3412.97	1.38804e+07	0.0245885
PWY-7664	oleate biosynthesis IV (anaerobic)	0.482887	0.166981	0.375768	0.188807	0.104158	0.104158	0.107119	-0.0240852	0.238324	48376.3	8.9371e+06	0.541297	52940.6	8.66084e+06	0.611264	58730.5	1.31973e+07	0.445019	30169.3	1.59879e+07	0.188701	56894.9	7.71617e+06	0.737347	129225	1.95839e+07	0.659853	9519.66	3.92542e+06	0.242513	26994.1	1.49338e+07	0.180758	18889.5	3.89027e+06	0.485557	82439.8	1.43625e+07	0.573992	148601	2.44928e+07	0.606711	14601.3	3.44294e+06	0.424093	90417.7	1.38804e+07	0.651406
DTDPRHAMSYN-PWY	dTDP-L-rhamnose biosynthesis I	0.438983	0.0969196	0.38294	0.096446	0.106284	0.106284	0.0560427	-0.0129305	0.125016	46256.2	8.9371e+06	0.517575	38835.5	8.66084e+06	0.448403	65245.8	1.31973e+07	0.494387	72243.7	1.59879e+07	0.451866	41098.9	7.71617e+06	0.532634	81035	1.95839e+07	0.413783	16690.1	3.92542e+06	0.42518	52073.1	1.49338e+07	0.348693	18235	3.89027e+06	0.468734	76372.7	1.43625e+07	0.53175	90722.3	2.44928e+07	0.370403	11683.1	3.44294e+06	0.339336	73487.7	1.38804e+07	0.529436
TEICHOICACID-PWY	teichoic acid (poly-glycerol) biosynthesis	0.0264943	0.024425	0.0154812	0.0166952	0.108538	0.108538	0.0110131	-0.00257324	0.0245994	3325.8	8.9371e+06	0.0372134	19.9774	8.66084e+06	0.000230664	11490.4	1.31973e+07	0.0870659	969.602	1.59879e+07	0.00606461	2598.15	7.71617e+06	0.0336715	206.053	1.95839e+07	0.00105215	2212.49	3.92542e+06	0.056363	2072.12	1.49338e+07	0.0138754	859.099	3.89027e+06	0.0220833	893.484	1.43625e+07	0.00622094	5583.09	2.44928e+07	0.0227948	1677	3.44294e+06	0.0487085	207.515	1.38804e+07	0.00149502
PWY-6210	2-aminophenol degradation	0.00242439	0.00421977	0.000952844	0.00142697	0.109254	0.109254	0.00147154	-0.000344664	0.00328775	495.224	8.9371e+06	0.00554122	0	8.66084e+06	0	333.019	1.31973e+07	0.00252338	323.834	1.59879e+07	0.0020255	211.625	7.71617e+06	0.00274261	882.187	1.95839e+07	0.00450465	167.313	3.92542e+06	0.0042623	46.0769	1.49338e+07	0.000308541	9.89942	3.89027e+06	0.000254466	412.661	1.43625e+07	0.00287318	997.907	2.44928e+07	0.00407428	140.072	3.44294e+06	0.00406837	182.333	1.38804e+07	0.0013136
PWY-7024	superpathway of the 3-hydroxypropanoate cycle	0.000773711	0.00169944	0.00018645	0.000551821	0.109634	0.109634	0.000587262	-0.000138424	0.00131295	22.1379	8.9371e+06	0.000247708	0	8.66084e+06	0	525.041	1.31973e+07	0.00397839	0	1.59879e+07	0	0	7.71617e+06	0	613.597	1.95839e+07	0.00313316	0	3.92542e+06	0	0	1.49338e+07	0	0	3.89027e+06	0	109.166	1.43625e+07	0.000760074	171.159	2.44928e+07	0.000698814	26.749	3.44294e+06	0.000776925	0	1.38804e+07	0
PWY-7527	L-methionine salvage cycle III	0.0225012	0.0455766	0.00779349	0.00847009	0.110179	0.110179	0.0147077	-0.00352535	0.0329408	2045.19	8.9371e+06	0.0228843	7124.86	8.66084e+06	0.0822653	2144.85	1.31973e+07	0.0162522	290.52	1.59879e+07	0.00181713	557.195	7.71617e+06	0.00722114	716.609	1.95839e+07	0.00365917	1079.98	3.92542e+06	0.0275124	0	1.49338e+07	0	264.169	3.89027e+06	0.0067905	783.336	1.43625e+07	0.00545403	3909.43	2.44928e+07	0.0159615	4842.29	3.44294e+06	0.140644	364.757	1.38804e+07	0.00262786
PWY-7198	pyrimidine deoxyribonucleotides de novo biosynthesis IV	0.000890959	0.00178244	0.000291889	0.000517482	0.112542	0.112542	0.00059907	-0.00014771	0.00134585	0	8.9371e+06	0	6.99925	8.66084e+06	8.08e-05	282.647	1.31973e+07	0.0021417	0	1.59879e+07	0	0	7.71617e+06	0	658.682	1.95839e+07	0.00336338	0	3.92542e+06	0	0	1.49338e+07	0	0	3.89027e+06	0	615.908	1.43625e+07	0.0042883	756.502	2.44928e+07	0.00308866	0	3.44294e+06	0	1075.45	1.38804e+07	0.00774798
PWY-7210	pyrimidine deoxyribonucleotides biosynthesis from CTP	0.00126902	0.00253658	0.000416638	0.00073827	0.112739	0.112739	0.000852384	-0.000210762	0.00191553	0	8.9371e+06	0	9.99838	8.66084e+06	0.000115444	403.136	1.31973e+07	0.00305468	0	1.59879e+07	0	0	7.71617e+06	0	938.823	1.95839e+07	0.00479384	0	3.92542e+06	0	0	1.49338e+07	0	0	3.89027e+06	0	877.078	1.43625e+07	0.00610671	1078.31	2.44928e+07	0.00440256	0	3.44294e+06	0	1529.05	1.38804e+07	0.0110159
PWY-7211	superpathway of pyrimidine deoxyribonucleotides de novo biosynthesis	0.554119	0.0722837	0.578855	0.0240262	0.114586	0.114586	-0.0247368	-0.0557417	0.00626815	44876.4	8.9371e+06	0.502136	47196.6	8.66084e+06	0.544942	69742	1.31973e+07	0.528456	86203.3	1.59879e+07	0.53918	29226	7.71617e+06	0.378763	117288	1.95839e+07	0.598897	24803.5	3.92542e+06	0.631868	86291.4	1.49338e+07	0.577827	22940.8	3.89027e+06	0.589697	80375.8	1.43625e+07	0.559622	141276	2.44928e+07	0.576806	19222.3	3.44294e+06	0.558312	88247.9	1.38804e+07	0.635774
HEME-BIOSYNTHESIS-II	heme biosynthesis I (aerobic)	0.37912	0.112546	0.427773	0.074159	0.116317	0.116317	-0.0486528	-0.11002	0.012714	36848.5	8.9371e+06	0.412309	35364.1	8.66084e+06	0.408322	42768.5	1.31973e+07	0.32407	82206.2	1.59879e+07	0.514179	7160.58	7.71617e+06	0.0927997	89172.9	1.95839e+07	0.455337	15866.8	3.92542e+06	0.404206	71042.6	1.49338e+07	0.475718	12359.9	3.89027e+06	0.317713	59402.7	1.43625e+07	0.413595	107157	2.44928e+07	0.437504	9129.43	3.44294e+06	0.265164	73501.1	1.38804e+07	0.529532
PWY-6185	4-methylcatechol degradation (ortho cleavage)	0.0234195	0.0363507	0.0110007	0.0124016	0.117049	0.117049	0.0124188	-0.00325485	0.0280925	6420.27	8.9371e+06	0.0718384	406.054	8.66084e+06	0.00468839	1396.88	1.31973e+07	0.0105845	577.839	1.59879e+07	0.00361424	201.214	7.71617e+06	0.0026077	5767.42	1.95839e+07	0.0294497	326.438	3.92542e+06	0.00831601	1027.9	1.49338e+07	0.00688309	925.297	3.89027e+06	0.0237849	5976.25	1.43625e+07	0.04161	45548.9	2.44928e+07	0.185968	593.906	3.44294e+06	0.01725	909.377	1.38804e+07	0.00655153
PWY-7328	superpathway of UDP-glucose-derived O-antigen building blocks biosynthesis	0.254192	0.0722285	0.291636	0.0645425	0.117416	0.117416	-0.0374439	-0.0849914	0.0101035	19434.4	8.9371e+06	0.217457	25516.3	8.66084e+06	0.294617	36730.8	1.31973e+07	0.27832	63798.1	1.59879e+07	0.399041	12341.2	7.71617e+06	0.15994	38000.3	1.95839e+07	0.194038	15872.4	3.92542e+06	0.404349	54695.9	1.49338e+07	0.366257	15362.3	3.89027e+06	0.39489	35548.2	1.43625e+07	0.247506	47687.5	2.44928e+07	0.1947	8841.56	3.44294e+06	0.256803	24794.1	1.38804e+07	0.178627
PWY-7392	taxadiene biosynthesis (engineered)	0.28465	0.117186	0.241129	0.0551337	0.11846	0.11846	0.0435214	-0.0116107	0.0986536	27058.6	8.9371e+06	0.302768	25831.9	8.66084e+06	0.298261	49226.9	1.31973e+07	0.373006	27660.5	1.59879e+07	0.173009	16894.1	7.71617e+06	0.218944	39773	1.95839e+07	0.20309	19226	3.92542e+06	0.489782	33691.8	1.49338e+07	0.225608	17994.9	3.89027e+06	0.462562	25355	1.43625e+07	0.176536	67257.7	2.44928e+07	0.274602	15234.6	3.44294e+06	0.44249	6561.6	1.38804e+07	0.0472724
PWY0-42	2-methylcitrate cycle I	0.0806137	0.0584797	0.0567506	0.0348601	0.119117	0.119117	0.0238632	-0.00645114	0.0541775	10931.4	8.9371e+06	0.122315	7469.02	8.66084e+06	0.0862389	13742.6	1.31973e+07	0.104132	7558.28	1.59879e+07	0.0472751	1689.34	7.71617e+06	0.0218936	45036.7	1.95839e+07	0.229968	2004.1	3.92542e+06	0.0510545	2994.37	1.49338e+07	0.020051	2218.41	3.89027e+06	0.0570247	14333.4	1.43625e+07	0.0997972	47886.2	2.44928e+07	0.195511	1861.25	3.44294e+06	0.0540599	4775.96	1.38804e+07	0.034408
PWY-7237	myo-, chiro- and scillo-inositol degradation	0.114356	0.0868218	0.16532	0.0935094	0.121413	0.121413	-0.0509646	-0.116609	0.0146798	3911.77	8.9371e+06	0.04377	6333.75	8.66084e+06	0.0731309	7563.72	1.31973e+07	0.0573125	21817.3	1.59879e+07	0.136462	5020.25	7.71617e+06	0.0650614	6032.23	1.95839e+07	0.0308019	1773.75	3.92542e+06	0.0451862	31578.5	1.49338e+07	0.211457	5013.59	3.89027e+06	0.128875	7308.17	1.43625e+07	0.0508836	21582.7	2.44928e+07	0.0881183	4183.82	3.44294e+06	0.121519	6573.75	1.38804e+07	0.04736
PWY-6143	CMP-pseudaminate biosynthesis	0.000101253	0.000232015	2.56e-05	7.2e-05	0.127271	0.127271	7.57e-05	-2.26e-05	0.00017392	0	8.9371e+06	0	0	8.66084e+06	0	0	1.31973e+07	0	146.519	1.59879e+07	0.000916441	0	7.71617e+06	0	7.18724	1.95839e+07	3.67e-05	22.6761	3.92542e+06	0.000577673	0	1.49338e+07	0	0	3.89027e+06	0	0	1.43625e+07	0	0	2.44928e+07	0	0	3.44294e+06	0	0	1.38804e+07	0
PWY-5743	3-hydroxypropanoate cycle	0.00474671	0.0155818	0.000143924	0.000432839	0.129556	0.129556	0.00460279	-0.00143356	0.0106391	15.6129	8.9371e+06	0.000174697	0	8.66084e+06	0	4367.79	1.31973e+07	0.033096	0	1.59879e+07	0	0	7.71617e+06	0	546.049	1.95839e+07	0.00278825	0	3.92542e+06	0	0	1.49338e+07	0	0	3.89027e+06	0	80.2447	1.43625e+07	0.000558709	120.073	2.44928e+07	0.000490235	18.8683	3.44294e+06	0.000548028	0	1.38804e+07	0
PWY-5659	GDP-mannose biosynthesis	0.639718	0.163812	0.729193	0.165432	0.129868	0.129868	-0.0894759	-0.207352	0.0284007	55854.9	8.9371e+06	0.624978	48160.4	8.66084e+06	0.55607	69855.8	1.31973e+07	0.529318	136139	1.59879e+07	0.851513	46783	7.71617e+06	0.606299	79614.9	1.95839e+07	0.406532	31366.8	3.92542e+06	0.799069	139264	1.49338e+07	0.932541	19458	3.89027e+06	0.500171	71561.5	1.43625e+07	0.498252	105853	2.44928e+07	0.43218	15338.8	3.44294e+06	0.445514	85238.4	1.38804e+07	0.614093
PWY-4361	S-methyl-5-thio-α-D-ribose 1-phosphate degradation	0.0203507	0.0523044	0.00484906	0.00533434	0.131967	0.131967	0.0155016	-0.00494835	0.0359516	1271.45	8.9371e+06	0.0142267	4896.31	8.66084e+06	0.0565339	1330.15	1.31973e+07	0.0100789	175.055	1.59879e+07	0.00109492	338.642	7.71617e+06	0.00438873	436.12	1.95839e+07	0.00222693	698.018	3.92542e+06	0.017782	0	1.49338e+07	0	161.72	3.89027e+06	0.00415704	476.693	1.43625e+07	0.003319	2476.07	2.44928e+07	0.0101094	4192.87	3.44294e+06	0.121782	221.995	1.38804e+07	0.00159934
HOMOSER-METSYN-PWY	L-methionine biosynthesis I	0.210898	0.0978822	0.177938	0.0379089	0.133072	0.133072	0.0329602	-0.0104887	0.0764091	28460	8.9371e+06	0.318447	16715.5	8.66084e+06	0.193001	37157.5	1.31973e+07	0.281553	14655.9	1.59879e+07	0.091669	14281.7	7.71617e+06	0.185088	16266.4	1.95839e+07	0.0830597	6103.8	3.92542e+06	0.155494	18433.7	1.49338e+07	0.123437	11098.8	3.89027e+06	0.285296	17463.5	1.43625e+07	0.121591	35133.3	2.44928e+07	0.143443	11398.2	3.44294e+06	0.331062	5945.36	1.38804e+07	0.0428328
PWY-7031	protein N-glycosylation (bacterial)	0.00017178	0.000565319	6.82e-06	2.36e-05	0.134466	0.134466	0.000164963	-5.42e-05	0.00038417	0	8.9371e+06	0	0	8.66084e+06	0	0	1.31973e+07	0	133.646	1.59879e+07	0.000835923	0	7.71617e+06	0	7.12299	1.95839e+07	3.64e-05	20.9083	3.92542e+06	0.000532638	11.8765	1.49338e+07	7.95e-05	0	3.89027e+06	0	0	1.43625e+07	0	0	2.44928e+07	0	0	3.44294e+06	0	5.28792	1.38804e+07	3.81e-05
PWY-1422	vitamin E biosynthesis (tocopherols)	0.00135244	0.00415246	0.000135444	0.000332567	0.134626	0.134626	0.00121699	-0.000400365	0.00283435	0	8.9371e+06	0	75.1311	8.66084e+06	0.00086748	385.704	1.31973e+07	0.0029226	36.1064	1.59879e+07	0.000225836	0	7.71617e+06	0	0	1.95839e+07	0	0	3.92542e+06	0	13.3954	1.49338e+07	8.97e-05	0	3.89027e+06	0	0	1.43625e+07	0	0	2.44928e+07	0	135.947	3.44294e+06	0.00394857	0	1.38804e+07	0
PWY-6505	L-tryptophan degradation XII (Geobacillus)	0.00501763	0.00765044	0.00248834	0.00286331	0.136802	0.136802	0.00252929	-0.000838038	0.00589662	1247.64	8.9371e+06	0.0139602	0	8.66084e+06	0	818.381	1.31973e+07	0.00620111	605.073	1.59879e+07	0.00378458	392.983	7.71617e+06	0.00509298	1854.78	1.95839e+07	0.00947092	375.287	3.92542e+06	0.00956043	102.947	1.49338e+07	0.000689359	16.7412	3.89027e+06	0.000430335	892.733	1.43625e+07	0.00621571	2351.98	2.44928e+07	0.00960273	374.576	3.44294e+06	0.0108796	386.327	1.38804e+07	0.00278326
PANTOSYN-PWY	pantothenate and coenzyme A biosynthesis I	0.488916	0.0529426	0.464348	0.0434448	0.137159	0.137159	0.0245679	-0.00832901	0.0574649	43850.2	8.9371e+06	0.490654	39659.3	8.66084e+06	0.457915	64630.1	1.31973e+07	0.489721	84600	1.59879e+07	0.529152	42661.8	7.71617e+06	0.552888	102113	1.95839e+07	0.52141	20831.8	3.92542e+06	0.53069	67965	1.49338e+07	0.455109	17030	3.89027e+06	0.437758	69956.8	1.43625e+07	0.487079	120562	2.44928e+07	0.492232	17731.6	3.44294e+06	0.515015	80631.2	1.38804e+07	0.5809
UBISYN-PWY	superpathway of ubiquinol-8 biosynthesis (prokaryotic)	0.309175	0.0951605	0.358715	0.0936276	0.140624	0.140624	-0.0495398	-0.11669	0.0176107	33319.6	8.9371e+06	0.372823	38886.3	8.66084e+06	0.44899	42986.1	1.31973e+07	0.325718	51885	1.59879e+07	0.324527	7893.88	7.71617e+06	0.102303	75159.8	1.95839e+07	0.383783	7618.86	3.92542e+06	0.19409	52613.5	1.49338e+07	0.352312	14429.6	3.89027e+06	0.370916	51981.9	1.43625e+07	0.361927	96098.6	2.44928e+07	0.392354	8000.75	3.44294e+06	0.232381	28061.5	1.38804e+07	0.202166
PWY-1269	CMP-3-deoxy-D-manno-octulosonate biosynthesis I	0.290244	0.124676	0.229387	0.114044	0.145475	0.145475	0.0608575	-0.0225788	0.144294	39039.9	8.9371e+06	0.43683	21305.7	8.66084e+06	0.246001	34115.5	1.31973e+07	0.258503	18637.4	1.59879e+07	0.116572	31613.7	7.71617e+06	0.409707	92817.1	1.95839e+07	0.473945	4539.33	3.92542e+06	0.115639	14317.3	1.49338e+07	0.0958718	10274.7	3.89027e+06	0.264112	61285.6	1.43625e+07	0.426705	101714	2.44928e+07	0.415279	6281.5	3.44294e+06	0.182446	65517	1.38804e+07	0.472011
PWY-5920	superpathway of heme biosynthesis from glycine	0.276164	0.121483	0.339691	0.122924	0.146749	0.146749	-0.0635266	-0.151073	0.0240198	27122.9	8.9371e+06	0.303486	28511.6	8.66084e+06	0.329201	39014.3	1.31973e+07	0.295623	50201	1.59879e+07	0.313995	8053.03	7.71617e+06	0.104366	18900.3	1.95839e+07	0.096509	7467.94	3.92542e+06	0.190245	59929.5	1.49338e+07	0.401302	11711.3	3.89027e+06	0.301041	23897.7	1.43625e+07	0.166389	39073.9	2.44928e+07	0.159532	9373.26	3.44294e+06	0.272246	20733	1.38804e+07	0.149369
RUMP-PWY	formaldehyde oxidation I	0.0484629	0.0817148	0.0237541	0.0236746	0.151926	0.151926	0.0247088	-0.00951603	0.0589336	2023.85	8.9371e+06	0.0226455	9730.69	8.66084e+06	0.112353	12806.4	1.31973e+07	0.097038	1914.16	1.59879e+07	0.0119726	1022.04	7.71617e+06	0.0132454	2131.71	1.95839e+07	0.010885	1625.69	3.92542e+06	0.0414145	1075.07	1.49338e+07	0.00719893	623.619	3.89027e+06	0.0160302	2357.55	1.43625e+07	0.0164146	5554.13	2.44928e+07	0.0226766	7274.41	3.44294e+06	0.211285	0	1.38804e+07	0
PWY-1861	formaldehyde assimilation II (RuMP Cycle)	0.058546	0.0885761	0.0310786	0.0310257	0.155961	0.155961	0.0274674	-0.0109363	0.0658712	2696.11	8.9371e+06	0.0301676	12504.8	8.66084e+06	0.144383	17015.8	1.31973e+07	0.128934	2540.35	1.59879e+07	0.0158892	1371.07	7.71617e+06	0.0177689	2905.48	1.95839e+07	0.014836	2120.43	3.92542e+06	0.054018	1426.51	1.49338e+07	0.00955223	825.9	3.89027e+06	0.0212299	3189.71	1.43625e+07	0.0222086	7532.8	2.44928e+07	0.0307551	8462.87	3.44294e+06	0.245804	0	1.38804e+07	0
PWY-6467	Kdo transfer to lipid IVA III (Chlamydia)	0.286165	0.119333	0.228795	0.11129	0.15671	0.15671	0.0573698	-0.0236032	0.138343	35942.8	8.9371e+06	0.402175	19755.9	8.66084e+06	0.228106	35081.8	1.31973e+07	0.265825	18401	1.59879e+07	0.115093	29698	7.71617e+06	0.38488	92437.1	1.95839e+07	0.472005	4528.48	3.92542e+06	0.115363	14041.8	1.49338e+07	0.0940271	10582.5	3.89027e+06	0.272025	57958.2	1.43625e+07	0.403538	101820	2.44928e+07	0.415713	7003.25	3.44294e+06	0.203409	65534.2	1.38804e+07	0.472136
PWY-6147	6-hydroxymethyl-dihydropterin diphosphate biosynthesis I	0.575427	0.0974078	0.676953	0.226724	0.157657	0.157657	-0.101526	-0.247411	0.0443583	39518	8.9371e+06	0.442179	43265.5	8.66084e+06	0.499553	60233.5	1.31973e+07	0.456407	111937	1.59879e+07	0.700139	43052.2	7.71617e+06	0.557947	110630	1.95839e+07	0.564902	32373.1	3.92542e+06	0.824703	102941	1.49338e+07	0.689319	16401	3.89027e+06	0.421591	73435.7	1.43625e+07	0.511301	135771	2.44928e+07	0.55433	25094.9	3.44294e+06	0.728882	79281.4	1.38804e+07	0.571176
HEMESYN2-PWY	heme biosynthesis II (anaerobic)	0.494388	0.113529	0.533361	0.0577522	0.159457	0.159457	-0.038973	-0.0939352	0.0159893	49832.1	8.9371e+06	0.557586	47766.7	8.66084e+06	0.551524	61937.2	1.31973e+07	0.469316	98679.8	1.59879e+07	0.617217	14745	7.71617e+06	0.191092	103568	1.95839e+07	0.528844	21056	3.92542e+06	0.536402	85695	1.49338e+07	0.573833	16531.6	3.89027e+06	0.424946	73659.1	1.43625e+07	0.512856	129436	2.44928e+07	0.528465	16005.9	3.44294e+06	0.464891	85281.5	1.38804e+07	0.614403
ALL-CHORISMATE-PWY	superpathway of chorismate metabolism	0.0908591	0.0550538	0.0687754	0.0393091	0.161392	0.161392	0.0220837	-0.00930683	0.0534742	19860.9	8.9371e+06	0.22223	15020	8.66084e+06	0.173424	22905.2	1.31973e+07	0.173559	10899.8	1.59879e+07	0.0681755	4404.51	7.71617e+06	0.0570816	18669.5	1.95839e+07	0.0953305	6539.51	3.92542e+06	0.166594	15315.5	1.49338e+07	0.102556	4155.42	3.89027e+06	0.106816	10871.9	1.43625e+07	0.0756964	30941	2.44928e+07	0.126327	4531.46	3.44294e+06	0.131616	893.427	1.38804e+07	0.00643661
PWY-7255	ergothioneine biosynthesis I (bacteria)	0.0106372	0.0192842	0.00435984	0.00861088	0.162504	0.162504	0.00627734	-0.00263881	0.0151935	3332.64	8.9371e+06	0.03729	5.9992	8.66084e+06	6.93e-05	178.593	1.31973e+07	0.00135325	416.147	1.59879e+07	0.0026029	790.907	7.71617e+06	0.01025	317.376	1.95839e+07	0.0016206	13.9874	3.92542e+06	0.000356328	415.712	1.49338e+07	0.00278371	0	3.89027e+06	0	691.997	1.43625e+07	0.00481807	12339.9	2.44928e+07	0.0503818	172.194	3.44294e+06	0.00500136	0	1.38804e+07	0
AEROBACTINSYN-PWY	aerobactin biosynthesis	4.1e-05	0.000152037	0	0	0.164669	0.164669	4.1e-05	-1.79e-05	9.99e-05	0	8.9371e+06	0	0	8.66084e+06	0	15.984	1.31973e+07	0.000121115	12.1132	1.59879e+07	7.58e-05	0	7.71617e+06	0	0	1.95839e+07	0	0	3.92542e+06	0	0	1.49338e+07	0	0	3.89027e+06	0	0	1.43625e+07	0	34.8555	2.44928e+07	0.000142309	0	3.44294e+06	0	0	1.38804e+07	0
PWY-7373	superpathway of demethylmenaquinol-6 biosynthesis II	0.000506553	0.0013025	0.000140284	0.000289962	0.168037	0.168037	0.000366269	-0.000162215	0.000894753	0	8.9371e+06	0	0	8.66084e+06	0	39.0298	1.31973e+07	0.00029574	372.611	1.59879e+07	0.00233058	0	7.71617e+06	0	23.8038	1.95839e+07	0.000121548	64.4663	3.92542e+06	0.00164228	30.8837	1.49338e+07	0.000206804	0	3.89027e+06	0	226.426	1.43625e+07	0.00157651	0	2.44928e+07	0	0	3.44294e+06	0	15.7065	1.38804e+07	0.000113156
NAGLIPASYN-PWY	lipid IVA biosynthesis	0.313274	0.110531	0.265061	0.0934735	0.169282	0.169282	0.0482133	-0.0218524	0.118279	39060.6	8.9371e+06	0.437061	22288.7	8.66084e+06	0.25735	36106.2	1.31973e+07	0.273587	34301.3	1.59879e+07	0.214546	32518.2	7.71617e+06	0.421429	93904.8	1.95839e+07	0.479499	8478.1	3.92542e+06	0.215979	25430.6	1.49338e+07	0.170289	10391.2	3.89027e+06	0.267106	61512.4	1.43625e+07	0.428284	102469	2.44928e+07	0.418363	6807.48	3.44294e+06	0.197723	66858.1	1.38804e+07	0.481673
PWY-7046	4-coumarate degradation (anaerobic)	0.0002447	0.00044407	9.28e-05	0.0002415	0.172029	0.172029	0.000151873	-6.9e-05	0.000372758	0	8.9371e+06	0	0	8.66084e+06	0	77.8016	1.31973e+07	0.000589526	0	1.59879e+07	0	0	7.71617e+06	0	1.98882	1.95839e+07	1.02e-05	0	3.92542e+06	0	0	1.49338e+07	0	0	3.89027e+06	0	215.283	1.43625e+07	0.00149892	180.432	2.44928e+07	0.000736674	0	3.44294e+06	0	0	1.38804e+07	0
GLUCOSE1PMETAB-PWY	glucose and glucose-1-phosphate degradation	0.187276	0.099565	0.235517	0.0997807	0.174423	0.174423	-0.0482413	-0.119474	0.0229909	12650.6	8.9371e+06	0.141551	21287.1	8.66084e+06	0.245785	26889.1	1.31973e+07	0.203747	69422.6	1.59879e+07	0.434221	3978.53	7.71617e+06	0.051561	46545.5	1.95839e+07	0.237672	15695.7	3.92542e+06	0.399847	45697.9	1.49338e+07	0.306004	6789.4	3.89027e+06	0.174523	40391.9	1.43625e+07	0.281231	41529	2.44928e+07	0.169555	4075.66	3.44294e+06	0.118378	26055.6	1.38804e+07	0.187715
PWY-5676	acetyl-CoA fermentation to butanoate II	0.108652	0.0628932	0.0809361	0.0557014	0.177741	0.177741	0.0277162	-0.0134293	0.0688618	4916.94	8.9371e+06	0.0550171	9117.06	8.66084e+06	0.105268	15226.4	1.31973e+07	0.115375	7912.84	1.59879e+07	0.0494928	20933.1	7.71617e+06	0.271288	20572.4	1.95839e+07	0.105047	3076.31	3.92542e+06	0.0783689	5689.79	1.49338e+07	0.0381001	2877.03	3.89027e+06	0.0739544	25715.6	1.43625e+07	0.179046	16873.9	2.44928e+07	0.068893	4885.98	3.44294e+06	0.141913	2840.63	1.38804e+07	0.0204651
PWY-7094	fatty acid salvage	0.53747	0.273576	0.429312	0.206856	0.181195	0.181195	0.108158	-0.0532432	0.269559	55533	8.9371e+06	0.621376	54928.4	8.66084e+06	0.634216	59684.3	1.31973e+07	0.452246	42506.8	1.59879e+07	0.265869	10804.5	7.71617e+06	0.140025	156995	1.95839e+07	0.801651	9301.96	3.92542e+06	0.236967	35669	1.49338e+07	0.238848	17284.5	3.89027e+06	0.444302	109897	1.43625e+07	0.765164	200620	2.44928e+07	0.819096	16318.5	3.44294e+06	0.47397	185871	1.38804e+07	1.33909
PWY-5183	superpathway of aerobic toluene degradation	0.00402863	0.00840307	0.00161459	0.0027693	0.182482	0.182482	0.00241403	-0.00118434	0.00601241	0	8.9371e+06	0	0	8.66084e+06	0	0	1.31973e+07	0	816.69	1.59879e+07	0.00510819	0	7.71617e+06	0	242.375	1.95839e+07	0.00123762	0	3.92542e+06	0	34.1026	1.49338e+07	0.000228359	0	3.89027e+06	0	908.889	1.43625e+07	0.0063282	9852.97	2.44928e+07	0.040228	262.007	3.44294e+06	0.00760999	0	1.38804e+07	0
PWY-7234	inosine-5'-phosphate biosynthesis III	0.475384	0.089217	0.50985	0.066006	0.185579	0.185579	-0.0344658	-0.0864119	0.0174803	41298.5	8.9371e+06	0.462102	41909.8	8.66084e+06	0.4839	63698.3	1.31973e+07	0.482661	91226.5	1.59879e+07	0.570599	17527.8	7.71617e+06	0.227157	99690.8	1.95839e+07	0.509044	18406.2	3.92542e+06	0.468896	82926.7	1.49338e+07	0.555296	16941.2	3.89027e+06	0.435476	70269.3	1.43625e+07	0.489254	121161	2.44928e+07	0.494677	14401.3	3.44294e+06	0.418286	77047.7	1.38804e+07	0.555084
PWY-6892	thiazole biosynthesis I (E. coli)	0.176797	0.152722	0.11957	0.107521	0.186544	0.186544	0.0572269	-0.0291494	0.143603	14990.9	8.9371e+06	0.167737	7494.4	8.66084e+06	0.086532	17184.8	1.31973e+07	0.130214	20160.6	1.59879e+07	0.1261	45011.9	7.71617e+06	0.583345	40856	1.95839e+07	0.20862	5099.82	3.92542e+06	0.129918	18947.4	1.49338e+07	0.126876	2950.77	3.89027e+06	0.0758499	41198.6	1.43625e+07	0.286848	33445.6	2.44928e+07	0.136553	3032.33	3.44294e+06	0.088074	8331.74	1.38804e+07	0.0600253
P261-PWY	coenzyme M biosynthesis I	0.00132759	0.00199363	0.000632488	0.00122231	0.186692	0.186692	0.000695102	-0.000352502	0.00174271	0	8.9371e+06	0	0	8.66084e+06	0	157.498	1.31973e+07	0.00119341	216	1.59879e+07	0.00135102	390.859	7.71617e+06	0.00506546	310.021	1.95839e+07	0.00158304	27.4018	3.92542e+06	0.000698059	25.5241	1.49338e+07	0.000170915	36.1374	3.89027e+06	0.000928918	1270.86	1.43625e+07	0.00884841	607.45	2.44928e+07	0.00248011	0	3.44294e+06	0	0	1.38804e+07	0
PWY-7401	crotonate fermentation (to acetate and cyclohexane carboxylate)	5.01e-06	1.97e-05	0	0	0.189632	0.189632	5.01e-06	-2.62e-06	1.26e-05	0	8.9371e+06	0	0	8.66084e+06	0	0	1.31973e+07	0	7.30389	1.59879e+07	4.57e-05	0	7.71617e+06	0	0	1.95839e+07	0	0	3.92542e+06	0	0	1.49338e+07	0	0	3.89027e+06	0	0	1.43625e+07	0	0	2.44928e+07	0	0	3.44294e+06	0	0	1.38804e+07	0
PWY-6948	sitosterol degradation to androstenedione	0.000285154	0.00114226	0	0	0.197207	0.197207	0.000285154	-0.000157031	0.000727339	0	8.9371e+06	0	0	8.66084e+06	0	0	1.31973e+07	0	0	1.59879e+07	0	0	7.71617e+06	0	0	1.95839e+07	0	0	3.92542e+06	0	0	1.49338e+07	0	0	3.89027e+06	0	23.989	1.43625e+07	0.000167025	271.547	2.44928e+07	0.00110868	0	3.44294e+06	0	0	1.38804e+07	0
PWY-6404	superpathway of mycolyl-arabinogalactan-peptidoglycan complex biosynthesis	0.0016965	0.00679878	0	0	0.197398	0.197398	0.0016965	-0.000935396	0.00432839	0	8.9371e+06	0	0	8.66084e+06	0	0	1.31973e+07	0	0	1.59879e+07	0	0	7.71617e+06	0	0	1.95839e+07	0	0	3.92542e+06	0	0	1.49338e+07	0	0	3.89027e+06	0	133.553	1.43625e+07	0.000929873	932.146	2.44928e+07	0.00380579	0	3.44294e+06	0	0	1.38804e+07	0
THISYN-PWY	superpathway of thiamin diphosphate biosynthesis I	0.327476	0.123733	0.25811	0.160552	0.197791	0.197791	0.0693655	-0.0395375	0.178269	32839.5	8.9371e+06	0.367451	22746.8	8.66084e+06	0.26264	39914.4	1.31973e+07	0.302443	55474.3	1.59879e+07	0.346977	43515	7.71617e+06	0.563945	78861.3	1.95839e+07	0.402684	11580.7	3.92542e+06	0.295018	51836.5	1.49338e+07	0.347109	8953.54	3.89027e+06	0.230152	62996.8	1.43625e+07	0.438619	80909.8	2.44928e+07	0.330341	7063.02	3.44294e+06	0.205145	29583.6	1.38804e+07	0.213133
PWY-6703	preQ0 biosynthesis	0.414809	0.0745679	0.380572	0.0757007	0.201258	0.201258	0.0342374	-0.0196335	0.0881082	47540.1	8.9371e+06	0.531941	34388.3	8.66084e+06	0.397055	47154.1	1.31973e+07	0.357301	83591	1.59879e+07	0.522841	38840	7.71617e+06	0.503359	94228.2	1.95839e+07	0.481151	16759.7	3.92542e+06	0.426952	60782.7	1.49338e+07	0.407015	13441.3	3.89027e+06	0.345512	62579.3	1.43625e+07	0.435712	111910	2.44928e+07	0.456909	11444.7	3.44294e+06	0.33241	73545.8	1.38804e+07	0.529854
PWY-5384	sucrose degradation IV (sucrose phosphorylase)	0.192047	0.0939249	0.23792	0.104151	0.203237	0.203237	-0.0458728	-0.118536	0.0267904	11910	8.9371e+06	0.133265	20835.6	8.66084e+06	0.240572	29474.7	1.31973e+07	0.223339	68548.1	1.59879e+07	0.428751	8591.94	7.71617e+06	0.11135	41896.9	1.95839e+07	0.213935	13705.2	3.92542e+06	0.349139	45860.7	1.49338e+07	0.307094	6565.71	3.89027e+06	0.168773	43595.9	1.43625e+07	0.303539	37181.5	2.44928e+07	0.151806	3833.27	3.44294e+06	0.111337	26859	1.38804e+07	0.193503
PWY-5532	adenosine nucleotides degradation IV	0.000700955	0.00204768	0.000177453	0.000456019	0.209007	0.209007	0.000523502	-0.000307365	0.00135437	0	8.9371e+06	0	51.8725	8.66084e+06	0.000598931	0	1.31973e+07	0	0	1.59879e+07	0	22.928	7.71617e+06	0.000297143	392.658	1.95839e+07	0.002005	41.298	3.92542e+06	0.00105207	0	1.49338e+07	0	0	3.89027e+06	0	473.536	1.43625e+07	0.00329703	0	2.44928e+07	0	0	3.44294e+06	0	0	1.38804e+07	0
PWY-6944	androstenedione degradation	0.00151979	0.00231932	0.000731079	0.00150343	0.20971	0.20971	0.000788711	-0.000465014	0.00204244	0	8.9371e+06	0	0	8.66084e+06	0	63.6329	1.31973e+07	0.000482165	411.965	1.59879e+07	0.00257674	103.088	7.71617e+06	0.00133599	46.3115	1.95839e+07	0.000236477	154.031	3.92542e+06	0.00392394	130.609	1.49338e+07	0.000874588	0	3.89027e+06	0	489.642	1.43625e+07	0.00340917	1984.62	2.44928e+07	0.00810286	0	3.44294e+06	0	18.2043	1.38804e+07	0.000131152
PWY-6891	thiazole biosynthesis II (Bacillus)	0.0643312	0.0717538	0.0445785	0.0271428	0.214612	0.214612	0.0197526	-0.0119115	0.0514167	2310.09	8.9371e+06	0.0258483	8538.36	8.66084e+06	0.0985858	9647.95	1.31973e+07	0.0731054	6676.75	1.59879e+07	0.0417614	11611.1	7.71617e+06	0.150477	7166.6	1.95839e+07	0.0365943	1175.85	3.92542e+06	0.0299548	6365.67	1.49338e+07	0.042626	828.584	3.89027e+06	0.0212989	8262.13	1.43625e+07	0.0575256	7108.24	2.44928e+07	0.0290217	6364.7	3.44294e+06	0.184863	655.565	1.38804e+07	0.00472296
HEXITOLDEGSUPER-PWY	superpathway of hexitol degradation (bacteria)	0.0617493	0.0437922	0.077062	0.031195	0.21985	0.21985	-0.0153127	-0.0402482	0.00962279	4252.38	8.9371e+06	0.0475812	1506.55	8.66084e+06	0.0173949	25028.8	1.31973e+07	0.18965	9804.73	1.59879e+07	0.0613261	2093.64	7.71617e+06	0.0271332	10937.3	1.95839e+07	0.0558486	2650.14	3.92542e+06	0.0675123	15934.6	1.49338e+07	0.106702	2570.26	3.89027e+06	0.066069	10666.7	1.43625e+07	0.0742676	18954.1	2.44928e+07	0.0773864	3061.65	3.44294e+06	0.0889255	73.0014	1.38804e+07	0.000525932
PWY0-1261	anhydromuropeptides recycling	0.470549	0.125897	0.526028	0.128814	0.221891	0.221891	-0.0554791	-0.146974	0.0360162	42844.1	8.9371e+06	0.479396	49200.7	8.66084e+06	0.568082	69014	1.31973e+07	0.522939	117633	1.59879e+07	0.735764	33149.9	7.71617e+06	0.429616	57355.1	1.95839e+07	0.292868	27246.7	3.92542e+06	0.694109	101620	1.49338e+07	0.680474	18878.3	3.89027e+06	0.485271	61197.6	1.43625e+07	0.426092	80738.1	2.44928e+07	0.32964	20468.9	3.44294e+06	0.594518	33426.1	1.38804e+07	0.240815
PWY-7007	methyl ketone biosynthesis	0.0495741	0.0702981	0.0279204	0.0394026	0.223408	0.223408	0.0216537	-0.0137729	0.0570803	3599.84	8.9371e+06	0.0402798	3167.04	8.66084e+06	0.0365674	13764.9	1.31973e+07	0.104301	2257.27	1.59879e+07	0.0141187	2183.37	7.71617e+06	0.0282961	460.458	1.95839e+07	0.0023512	2762.55	3.92542e+06	0.070376	3371.86	1.49338e+07	0.0225787	2334.66	3.89027e+06	0.0600128	1337.94	1.43625e+07	0.0093155	10203.3	2.44928e+07	0.0416582	2211.19	3.44294e+06	0.0642239	679.848	1.38804e+07	0.00489791
PWY1G-0	mycothiol biosynthesis	0.0343705	0.0458337	0.0201832	0.0260031	0.223577	0.223577	0.0141873	-0.0090351	0.0374097	2373.23	8.9371e+06	0.0265548	2037.02	8.66084e+06	0.0235199	10548	1.31973e+07	0.0799249	1596.56	1.59879e+07	0.00998605	1834.12	7.71617e+06	0.0237699	399.679	1.95839e+07	0.00204085	1694.44	3.92542e+06	0.0431658	2312.59	1.49338e+07	0.0154856	1893.89	3.89027e+06	0.0486827	1155.83	1.43625e+07	0.00804754	9177.06	2.44928e+07	0.0374683	1261.26	3.44294e+06	0.0366333	475.223	1.38804e+07	0.0034237
UDPNAGSYN-PWY	UDP-N-acetyl-D-glucosamine biosynthesis I	0.556604	0.0922158	0.643078	0.232517	0.233385	0.233385	-0.0864747	-0.235573	0.0626237	42365.4	8.9371e+06	0.47404	45140.1	8.66084e+06	0.521198	65519.7	1.31973e+07	0.496462	97493.2	1.59879e+07	0.609795	32708.7	7.71617e+06	0.423898	101460	1.95839e+07	0.518076	29989.3	3.92542e+06	0.763976	92939.4	1.49338e+07	0.622344	26116	3.89027e+06	0.671315	70270.7	1.43625e+07	0.489264	125334	2.44928e+07	0.511718	25027.1	3.44294e+06	0.726913	79117	1.38804e+07	0.569991
PWY-6562	norspermidine biosynthesis	0.0222684	0.0131645	0.0304176	0.0211332	0.233831	0.233831	-0.00814915	-0.0221066	0.00580834	2267.92	8.9371e+06	0.0253764	711.595	8.66084e+06	0.00821623	4072.11	1.31973e+07	0.0308556	2117.66	1.59879e+07	0.0132454	414.661	7.71617e+06	0.00537392	5719.18	1.95839e+07	0.0292034	342.232	3.92542e+06	0.00871835	1427.69	1.49338e+07	0.00956013	1714.31	3.89027e+06	0.0440665	3705.34	1.43625e+07	0.0257987	9853.65	2.44928e+07	0.0402307	511.537	3.44294e+06	0.0148576	1679.51	1.38804e+07	0.0120999
PROTOCATECHUATE-ORTHO-CLEAVAGE-PWY	protocatechuate degradation II (ortho-cleavage pathway)	0.21104	0.135782	0.259151	0.105905	0.237891	0.237891	-0.0481108	-0.129775	0.0335534	11545	8.9371e+06	0.129181	13313.2	8.66084e+06	0.153717	11336.8	1.31973e+07	0.0859025	30832.5	1.59879e+07	0.192849	3014.6	7.71617e+06	0.0390686	91735.2	1.95839e+07	0.468421	2818.43	3.92542e+06	0.0717994	44723.3	1.49338e+07	0.299477	3609.14	3.89027e+06	0.0927735	19134.3	1.43625e+07	0.133224	119939	2.44928e+07	0.489689	4370.89	3.44294e+06	0.126952	15070.5	1.38804e+07	0.108574
PWY0-162	superpathway of pyrimidine ribonucleotides de novo biosynthesis	0.632718	0.0426639	0.650433	0.042823	0.242441	0.242441	-0.0177151	-0.0482741	0.012844	56128.7	8.9371e+06	0.628042	51069	8.66084e+06	0.589654	76124	1.31973e+07	0.576814	110596	1.59879e+07	0.691752	44849.3	7.71617e+06	0.581238	125392	1.95839e+07	0.640281	29392.3	3.92542e+06	0.748768	99666.3	1.49338e+07	0.667389	25874.4	3.89027e+06	0.665106	87107.4	1.43625e+07	0.606491	148450	2.44928e+07	0.606095	23296.5	3.44294e+06	0.676646	88926.1	1.38804e+07	0.64066
PWY-5347	superpathway of L-methionine biosynthesis (transsulfuration)	0.305289	0.0915113	0.280034	0.0431841	0.24322	0.24322	0.0252544	-0.0178436	0.0683525	39139	8.9371e+06	0.437939	25895.1	8.66084e+06	0.298991	49141.2	1.31973e+07	0.372357	28284.8	1.59879e+07	0.176914	25028.8	7.71617e+06	0.324369	31747.6	1.95839e+07	0.162111	9857.51	3.92542e+06	0.25112	33399.8	1.49338e+07	0.223653	14985.9	3.89027e+06	0.385216	31302.4	1.43625e+07	0.217945	60417.3	2.44928e+07	0.246673	13163.9	3.44294e+06	0.382345	11711.8	1.38804e+07	0.0843764
PWY-5420	catechol degradation II (meta-cleavage pathway)	0.0144522	0.0137734	0.0100887	0.00901848	0.244222	0.244222	0.00436355	-0.00312137	0.0118485	3785.46	8.9371e+06	0.0423567	111.718	8.66084e+06	0.00128992	2062.78	1.31973e+07	0.0156303	1347.04	1.59879e+07	0.0084254	1110.15	7.71617e+06	0.0143873	3575.7	1.95839e+07	0.0182583	950.078	3.92542e+06	0.0242032	196.413	1.49338e+07	0.00131522	80.8723	3.89027e+06	0.00207883	2655.59	1.43625e+07	0.0184897	3761.47	2.44928e+07	0.0153574	1111.56	3.44294e+06	0.0322853	640.802	1.38804e+07	0.0046166
P241-PWY	coenzyme B biosynthesis	0.00752946	0.0213797	0.00262734	0.00303446	0.244872	0.244872	0.00490212	-0.00353491	0.0133391	62.8385	8.9371e+06	0.000703119	0	8.66084e+06	0	3807.28	1.31973e+07	0.0288489	170.395	1.59879e+07	0.00106578	624.981	7.71617e+06	0.00809963	610.611	1.95839e+07	0.00311792	8.09565	3.92542e+06	0.000206236	0	1.49338e+07	0	1075.52	3.89027e+06	0.0276464	859.825	1.43625e+07	0.00598659	672.078	2.44928e+07	0.00274398	0	3.44294e+06	0	34.156	1.38804e+07	0.000246074
P461-PWY	hexitol fermentation to lactate, formate, ethanol and acetate	0.0522993	0.056736	0.037864	0.020841	0.247415	0.247415	0.0144353	-0.0104267	0.0392972	1497.57	8.9371e+06	0.0167568	5070.75	8.66084e+06	0.0585479	13791.7	1.31973e+07	0.104504	3841.74	1.59879e+07	0.0240291	933.667	7.71617e+06	0.0121001	7812.96	1.95839e+07	0.0398948	1318.16	3.92542e+06	0.03358	5759.45	1.49338e+07	0.0385666	8379.18	3.89027e+06	0.215388	5261.65	1.43625e+07	0.0366346	10097.6	2.44928e+07	0.0412266	4064.29	3.44294e+06	0.118047	273.099	1.38804e+07	0.00196752
PWY-7391	isoprene biosynthesis II (engineered)	0.00376484	0.0092483	0.001596	0.0022139	0.251822	0.251822	0.00216884	-0.00161086	0.00594853	0	8.9371e+06	0	0	8.66084e+06	0	5885.28	1.31973e+07	0.0445945	1072.29	1.59879e+07	0.00670689	0	7.71617e+06	0	499.822	1.95839e+07	0.00255221	181.073	3.92542e+06	0.00461283	153.309	1.49338e+07	0.00102659	0	3.89027e+06	0	300.455	1.43625e+07	0.00209194	0	2.44928e+07	0	13.9901	3.44294e+06	0.000406342	25.6853	1.38804e+07	0.000185047
PWY-1622	formaldehyde assimilation I (serine pathway)	0.0573852	0.0557825	0.0795669	0.0544513	0.25309	0.25309	-0.0221817	-0.0613144	0.0169511	1427.42	8.9371e+06	0.0159718	3310.43	8.66084e+06	0.0382229	17351.2	1.31973e+07	0.131475	5739.87	1.59879e+07	0.0359014	2568.3	7.71617e+06	0.0332847	2204.83	1.95839e+07	0.0112584	173.289	3.92542e+06	0.00441452	9118.99	1.49338e+07	0.0610629	2463.64	3.89027e+06	0.0633283	3028.48	1.43625e+07	0.021086	2734.39	2.44928e+07	0.011164	367.87	3.44294e+06	0.0106848	2676.26	1.38804e+07	0.0192809
PWY-6145	superpathway of sialic acids and CMP-sialic acids biosynthesis	9.08e-06	4.14e-05	0	0	0.25537	0.25537	9.08e-06	-6.94e-06	2.51e-05	0	8.9371e+06	0	0	8.66084e+06	0	0	1.31973e+07	0	0	1.59879e+07	0	0	7.71617e+06	0	0	1.95839e+07	0	0	3.92542e+06	0	0	1.49338e+07	0	0	3.89027e+06	0	0	1.43625e+07	0	55.0594	2.44928e+07	0.000224798	0	3.44294e+06	0	0	1.38804e+07	0
FUCCAT-PWY	fucose degradation	0.0185136	0.0134318	0.0135169	0.0121101	0.258378	0.258378	0.00499664	-0.00390088	0.0138942	177.222	8.9371e+06	0.00198299	402.204	8.66084e+06	0.00464394	1219.27	1.31973e+07	0.00923876	1153.2	1.59879e+07	0.00721294	1947.73	7.71617e+06	0.0252422	3725.23	1.95839e+07	0.0190219	433.836	3.92542e+06	0.011052	1227.2	1.49338e+07	0.00821763	1184.17	3.89027e+06	0.0304394	3828.07	1.43625e+07	0.0266532	6535.15	2.44928e+07	0.0266819	1286.94	3.44294e+06	0.037379	7.7862	1.38804e+07	5.61e-05
PWY-5531	chlorophyllide a biosynthesis II (anaerobic)	0.0590726	0.056124	0.0833782	0.0630582	0.261894	0.261894	-0.0243056	-0.0681816	0.0195703	6881.41	8.9371e+06	0.0769983	2422.91	8.66084e+06	0.0279754	17915	1.31973e+07	0.135747	18539.7	1.59879e+07	0.115961	488.355	7.71617e+06	0.00632898	1487.01	1.95839e+07	0.00759302	6259.47	3.92542e+06	0.15946	16835.8	1.49338e+07	0.112736	246.122	3.89027e+06	0.0063266	904.462	1.43625e+07	0.00629738	1542.13	2.44928e+07	0.00629624	529.402	3.44294e+06	0.0153765	2656.08	1.38804e+07	0.0191355
PWY-7159	chlorophyllide a biosynthesis III (aerobic, light independent)	0.0590726	0.056124	0.0833782	0.0630582	0.261894	0.261894	-0.0243056	-0.0681816	0.0195703	6881.41	8.9371e+06	0.0769983	2422.91	8.66084e+06	0.0279754	17915	1.31973e+07	0.135747	18539.7	1.59879e+07	0.115961	488.355	7.71617e+06	0.00632898	1487.01	1.95839e+07	0.00759302	6259.47	3.92542e+06	0.15946	16835.8	1.49338e+07	0.112736	246.122	3.89027e+06	0.0063266	904.462	1.43625e+07	0.00629738	1542.13	2.44928e+07	0.00629624	529.402	3.44294e+06	0.0153765	2656.08	1.38804e+07	0.0191355
FAO-PWY	fatty acid β-oxidation I	0.547197	0.249101	0.469388	0.173348	0.265849	0.265849	0.0778092	-0.0621498	0.217768	58080.2	8.9371e+06	0.649878	56577.9	8.66084e+06	0.653261	60023.9	1.31973e+07	0.454819	47434.7	1.59879e+07	0.296692	10596.1	7.71617e+06	0.137324	153411	1.95839e+07	0.783349	8737.45	3.92542e+06	0.222586	52582.8	1.49338e+07	0.352106	16413.1	3.89027e+06	0.421903	109550	1.43625e+07	0.762746	194980	2.44928e+07	0.796068	15707.5	3.44294e+06	0.456224	175903	1.38804e+07	1.26728
P221-PWY	octane oxidation	0.15871	0.172396	0.11059	0.0952425	0.266152	0.266152	0.0481197	-0.0382122	0.134452	4448.05	8.9371e+06	0.0497706	6866.97	8.66084e+06	0.0792875	22345	1.31973e+07	0.169315	5623.45	1.59879e+07	0.0351732	1905.12	7.71617e+06	0.0246899	102987	1.95839e+07	0.525876	2562.51	3.92542e+06	0.0652799	2444.01	1.49338e+07	0.0163657	3795.45	3.89027e+06	0.0975628	27400.7	1.43625e+07	0.190779	129586	2.44928e+07	0.529076	4441.22	3.44294e+06	0.128995	88936.2	1.38804e+07	0.640733
PWY0-1241	ADP-L-glycero-β-D-manno-heptose biosynthesis	0.105324	0.0614105	0.0874004	0.0375003	0.266336	0.266336	0.0179239	-0.0142823	0.05013	29075	8.9371e+06	0.325329	7161.69	8.66084e+06	0.0826904	11735.4	1.31973e+07	0.0889228	9234.31	1.59879e+07	0.0577583	9339.69	7.71617e+06	0.121041	18216.1	1.95839e+07	0.0930154	2243.43	3.92542e+06	0.0571512	7721.99	1.49338e+07	0.0517082	7131.54	3.89027e+06	0.183317	18398.1	1.43625e+07	0.128098	23525.4	2.44928e+07	0.0960502	2673.28	3.44294e+06	0.0776453	4433.54	1.38804e+07	0.031941
PWY-2941	L-lysine biosynthesis II	0.103883	0.122759	0.0746297	0.0427756	0.272514	0.272514	0.0292529	-0.0239123	0.0824181	2738.41	8.9371e+06	0.0306409	13619.5	8.66084e+06	0.157254	20879.8	1.31973e+07	0.158212	8574.79	1.59879e+07	0.0536331	7788.05	7.71617e+06	0.100932	5042.4	1.95839e+07	0.0257476	2730.44	3.92542e+06	0.069558	16122.5	1.49338e+07	0.10796	17108.3	3.89027e+06	0.439773	2211.81	1.43625e+07	0.0153998	7222.75	2.44928e+07	0.0294893	9344.13	3.44294e+06	0.2714	785.449	1.38804e+07	0.00565869
CHLOROPHYLL-SYN	chlorophyllide a biosynthesis I (aerobic, light-dependent)	0.0405221	0.0455426	0.0656774	0.0712287	0.275381	0.275381	-0.0251553	-0.0723253	0.0220147	6565.02	8.9371e+06	0.0734581	1281.14	8.66084e+06	0.0147923	6023.93	1.31973e+07	0.0456451	18470.4	1.59879e+07	0.115528	113.049	7.71617e+06	0.00146509	513.894	1.95839e+07	0.00262406	6231.67	3.92542e+06	0.158752	16579.9	1.49338e+07	0.111023	198.798	3.89027e+06	0.00511014	547.465	1.43625e+07	0.00381176	1045.17	2.44928e+07	0.00426725	348.822	3.44294e+06	0.0101315	2519.66	1.38804e+07	0.0181527
PWY-3801	sucrose degradation II (sucrose synthase)	0.00795991	0.0263421	0.00229851	0.00414965	0.277347	0.277347	0.0056614	-0.00478022	0.016103	0	8.9371e+06	0	627.764	8.66084e+06	0.0072483	4366.8	1.31973e+07	0.0330886	127.325	1.59879e+07	0.000796383	0	7.71617e+06	0	0	1.95839e+07	0	0	3.92542e+06	0	0	1.49338e+07	0	0	3.89027e+06	0	1455.9	1.43625e+07	0.0101368	0	2.44928e+07	0	774.708	3.44294e+06	0.0225014	0	1.38804e+07	0
PWY-7431	aromatic biogenic amine degradation (bacteria)	0.156485	0.109908	0.206894	0.13856	0.277498	0.277498	-0.0504083	-0.144823	0.0440068	8367.66	8.9371e+06	0.0936283	21396.3	8.66084e+06	0.247047	20792.9	1.31973e+07	0.157554	20668.1	1.59879e+07	0.129274	3672.52	7.71617e+06	0.0475952	7479.56	1.95839e+07	0.0381923	1477.19	3.92542e+06	0.0376312	23534.1	1.49338e+07	0.15759	10883.7	3.89027e+06	0.279767	11492.4	1.43625e+07	0.0800164	24363.7	2.44928e+07	0.0994726	4539.42	3.44294e+06	0.131847	8758.76	1.38804e+07	0.0631017
CENTBENZCOA-PWY	benzoyl-CoA degradation II (anaerobic)	4.38e-06	2.1e-05	0	0	0.277761	0.277761	4.38e-06	-3.73e-06	1.25e-05	0	8.9371e+06	0	0	8.66084e+06	0	0	1.31973e+07	0	2	1.59879e+07	1.25e-05	0	7.71617e+06	0	0	1.95839e+07	0	0	3.92542e+06	0	0	1.49338e+07	0	0	3.89027e+06	0	0	1.43625e+07	0	0	2.44928e+07	0	0	3.44294e+06	0	0	1.38804e+07	0
MET-SAM-PWY	superpathway of S-adenosyl-L-methionine biosynthesis	0.296873	0.0969359	0.273789	0.0358766	0.279335	0.279335	0.0230839	-0.0194688	0.0656366	36858.1	8.9371e+06	0.412417	25771	8.66084e+06	0.297558	50484.1	1.31973e+07	0.382533	28078.9	1.59879e+07	0.175626	19644.5	7.71617e+06	0.254589	31440.1	1.95839e+07	0.16054	10119.3	3.92542e+06	0.257789	32538	1.49338e+07	0.217882	14965	3.89027e+06	0.384679	30787.2	1.43625e+07	0.214358	59958.3	2.44928e+07	0.244799	13902.7	3.44294e+06	0.403804	12509.7	1.38804e+07	0.0901247
PWY-7242	D-fructuronate degradation	0.214287	0.132391	0.170879	0.105723	0.280687	0.280687	0.0434087	-0.0374163	0.124234	14700.9	8.9371e+06	0.164492	34445.7	8.66084e+06	0.397718	36499	1.31973e+07	0.276563	8924.44	1.59879e+07	0.0558201	34333.2	7.71617e+06	0.444952	20216.2	1.95839e+07	0.103229	4476.48	3.92542e+06	0.114038	13713.6	1.49338e+07	0.0918292	12025.7	3.89027e+06	0.309123	20472.4	1.43625e+07	0.142541	31979.6	2.44928e+07	0.130567	8309.18	3.44294e+06	0.24134	4845.84	1.38804e+07	0.0349114
KETOGLUCONMET-PWY	ketogluconate metabolism	0.0205479	0.0160877	0.0139982	0.0175902	0.280962	0.280962	0.00654972	-0.00575871	0.0188582	201.257	8.9371e+06	0.00225192	651.938	8.66084e+06	0.00752741	5771.55	1.31973e+07	0.0437327	2910.22	1.59879e+07	0.0182027	204.238	7.71617e+06	0.00264688	1141.26	1.95839e+07	0.00582754	588.345	3.92542e+06	0.0149881	690.852	1.49338e+07	0.00462611	1462.32	3.89027e+06	0.0375892	1329.57	1.43625e+07	0.00925725	8056.98	2.44928e+07	0.0328952	1415.08	3.44294e+06	0.0411011	430.003	1.38804e+07	0.00309792
PWY-3781	aerobic respiration I (cytochrome c)	1.39073	0.287372	1.48609	0.234664	0.281586	0.281586	-0.0953596	-0.273352	0.0826324	145567	8.9371e+06	1.62879	130126	8.66084e+06	1.50246	170650	1.31973e+07	1.29307	267816	1.59879e+07	1.67512	50843.1	7.71617e+06	0.658916	257370	1.95839e+07	1.31419	47122.4	3.92542e+06	1.20044	242792	1.49338e+07	1.62579	47232.5	3.89027e+06	1.21412	200116	1.43625e+07	1.39332	329089	2.44928e+07	1.34361	37970.5	3.44294e+06	1.10285	227579	1.38804e+07	1.63957
CRNFORCAT-PWY	creatinine degradation I	0.0100545	0.0125888	0.00597677	0.00990792	0.282218	0.282218	0.00407773	-0.00353688	0.0116923	2394.65	8.9371e+06	0.0267945	205.385	8.66084e+06	0.00237142	3501.5	1.31973e+07	0.0265319	170.707	1.59879e+07	0.00106773	56.8074	7.71617e+06	0.000736213	56.9264	1.95839e+07	0.000290679	377.75	3.92542e+06	0.00962317	618.326	1.49338e+07	0.00414045	912.208	3.89027e+06	0.0234485	725.439	1.43625e+07	0.00505091	6373.58	2.44928e+07	0.0260222	2026.23	3.44294e+06	0.0588519	0	1.38804e+07	0
METHGLYUT-PWY	superpathway of methylglyoxal degradation	0.0166062	0.0140161	0.0119626	0.0115265	0.284442	0.284442	0.00464353	-0.00407802	0.0133651	1034.64	8.9371e+06	0.0115769	3268.33	8.66084e+06	0.0377368	3186.1	1.31973e+07	0.024142	517.411	1.59879e+07	0.00323627	2335.13	7.71617e+06	0.0302628	6242.07	1.95839e+07	0.0318734	329.721	3.92542e+06	0.00839964	3019	1.49338e+07	0.0202159	0	3.89027e+06	0	4868.39	1.43625e+07	0.0338965	7696.06	2.44928e+07	0.0314217	157.591	3.44294e+06	0.00457721	211.426	1.38804e+07	0.0015232
PWY-5417	catechol degradation III (ortho-cleavage pathway)	0.0457459	0.0720161	0.0291758	0.0241727	0.285375	0.285375	0.01657	-0.0143798	0.0475199	5961.43	8.9371e+06	0.0667043	532.932	8.66084e+06	0.00615335	1737.41	1.31973e+07	0.0131649	2926.78	1.59879e+07	0.0183062	254.715	7.71617e+06	0.00330106	52996	1.95839e+07	0.27061	556.963	3.92542e+06	0.0141886	1558.1	1.49338e+07	0.0104334	978.614	3.89027e+06	0.0251554	6816.85	1.43625e+07	0.0474627	75865.9	2.44928e+07	0.309747	559.546	3.44294e+06	0.016252	2341	1.38804e+07	0.0168656
PWY-5431	aromatic compounds degradation via β-ketoadipate	0.0457459	0.0720161	0.0291758	0.0241727	0.285375	0.285375	0.01657	-0.0143798	0.0475199	5961.43	8.9371e+06	0.0667043	532.932	8.66084e+06	0.00615335	1737.41	1.31973e+07	0.0131649	2926.78	1.59879e+07	0.0183062	254.715	7.71617e+06	0.00330106	52996	1.95839e+07	0.27061	556.963	3.92542e+06	0.0141886	1558.1	1.49338e+07	0.0104334	978.614	3.89027e+06	0.0251554	6816.85	1.43625e+07	0.0474627	75865.9	2.44928e+07	0.309747	559.546	3.44294e+06	0.016252	2341	1.38804e+07	0.0168656
PWY-6901	superpathway of glucose and xylose degradation	0.324304	0.107809	0.292381	0.0757405	0.293524	0.293524	0.0319228	-0.028978	0.0928235	25261.3	8.9371e+06	0.282656	26532.2	8.66084e+06	0.306347	44068.5	1.31973e+07	0.33392	51980	1.59879e+07	0.325121	38933.4	7.71617e+06	0.50457	34406.7	1.95839e+07	0.175689	13083.7	3.92542e+06	0.333306	53813.7	1.49338e+07	0.360349	15088.9	3.89027e+06	0.387863	30624.2	1.43625e+07	0.213223	48353.1	2.44928e+07	0.197417	16317.5	3.44294e+06	0.473942	16263.1	1.38804e+07	0.117166
PWY-6876	isopropanol biosynthesis	0.0217977	0.0183179	0.0288153	0.0192533	0.295608	0.295608	-0.00701756	-0.0206073	0.00657221	195.44	8.9371e+06	0.00218684	983.693	8.66084e+06	0.0113579	5050.24	1.31973e+07	0.0382671	2129.56	1.59879e+07	0.0133199	163.755	7.71617e+06	0.00212224	951.239	1.95839e+07	0.00485724	61.6274	3.92542e+06	0.00156996	4348.63	1.49338e+07	0.0291195	226.308	3.89027e+06	0.0058173	1995.55	1.43625e+07	0.0138942	6135.47	2.44928e+07	0.02505	1637.88	3.44294e+06	0.0475722	279.55	1.38804e+07	0.00201399
PWY-6317	galactose degradation I (Leloir pathway)	0.266554	0.119237	0.235012	0.068054	0.298236	0.298236	0.0315419	-0.0290343	0.0921182	24279.5	8.9371e+06	0.271671	27561.8	8.66084e+06	0.318234	53277.5	1.31973e+07	0.4037	35128.9	1.59879e+07	0.219722	33494.6	7.71617e+06	0.434083	20627.8	1.95839e+07	0.10533	11217.9	3.92542e+06	0.285775	37570.5	1.49338e+07	0.251581	18616.7	3.89027e+06	0.478547	26921.6	1.43625e+07	0.187443	37460.1	2.44928e+07	0.152943	8546.12	3.44294e+06	0.248222	8762.99	1.38804e+07	0.0631322
PWY-7220	adenosine deoxyribonucleotides de novo biosynthesis II	0.628816	0.0509533	0.700209	0.225958	0.299309	0.299309	-0.0713938	-0.214388	0.0716009	55256.9	8.9371e+06	0.618287	53183.4	8.66084e+06	0.614068	74393.8	1.31973e+07	0.563704	110480	1.59879e+07	0.691026	55643	7.71617e+06	0.721122	122374	1.95839e+07	0.624868	21520.6	3.92542e+06	0.548236	99315.7	1.49338e+07	0.665041	21432.2	3.89027e+06	0.550917	84293.7	1.43625e+07	0.5869	148524	2.44928e+07	0.606399	19090.4	3.44294e+06	0.55448	96807.6	1.38804e+07	0.697441
PWY-7222	guanosine deoxyribonucleotides de novo biosynthesis II	0.628816	0.0509533	0.700209	0.225958	0.299309	0.299309	-0.0713938	-0.214388	0.0716009	55256.9	8.9371e+06	0.618287	53183.4	8.66084e+06	0.614068	74393.8	1.31973e+07	0.563704	110480	1.59879e+07	0.691026	55643	7.71617e+06	0.721122	122374	1.95839e+07	0.624868	21520.6	3.92542e+06	0.548236	99315.7	1.49338e+07	0.665041	21432.2	3.89027e+06	0.550917	84293.7	1.43625e+07	0.5869	148524	2.44928e+07	0.606399	19090.4	3.44294e+06	0.55448	96807.6	1.38804e+07	0.697441
PWY-5028	L-histidine degradation II	0.150429	0.114169	0.112846	0.0985384	0.302143	0.302143	0.0375834	-0.0357932	0.11096	16257.3	8.9371e+06	0.181908	18913.1	8.66084e+06	0.218375	22434.4	1.31973e+07	0.169992	7765.96	1.59879e+07	0.0485741	2949.78	7.71617e+06	0.0382286	58850.4	1.95839e+07	0.300503	1925.51	3.92542e+06	0.0490524	4242.52	1.49338e+07	0.0284089	4629.1	3.89027e+06	0.118992	39767.1	1.43625e+07	0.276881	46143.2	2.44928e+07	0.188395	3589.03	3.44294e+06	0.104243	63287.6	1.38804e+07	0.45595
PWY-4984	urea cycle	0.225505	0.0797396	0.194056	0.0893519	0.304662	0.304662	0.0314493	-0.0307555	0.0936542	31021.1	8.9371e+06	0.347105	27310.8	8.66084e+06	0.315337	41037.8	1.31973e+07	0.310955	20073.6	1.59879e+07	0.125555	7996.21	7.71617e+06	0.103629	41019.9	1.95839e+07	0.209457	5817.64	3.92542e+06	0.148204	16132.7	1.49338e+07	0.108028	8120.96	3.89027e+06	0.208751	39800.2	1.43625e+07	0.277111	49339.1	2.44928e+07	0.201443	9480.67	3.44294e+06	0.275366	25724.1	1.38804e+07	0.185327
CATECHOL-ORTHO-CLEAVAGE-PWY	catechol degradation to β-ketoadipate	0.0449879	0.069471	0.0298443	0.0221068	0.306128	0.306128	0.0151436	-0.0144112	0.0446985	5206.45	8.9371e+06	0.0582566	368.607	8.66084e+06	0.00425602	1526.91	1.31973e+07	0.0115699	2891.22	1.59879e+07	0.0180838	295.241	7.71617e+06	0.00382627	49533.1	1.95839e+07	0.252927	575.688	3.92542e+06	0.0146656	1571.38	1.49338e+07	0.0105223	1136.26	3.89027e+06	0.0292077	6162.36	1.43625e+07	0.0429059	72614.4	2.44928e+07	0.296472	435.091	3.44294e+06	0.0126372	2295.46	1.38804e+07	0.0165374
P381-PWY	adenosylcobalamin biosynthesis II (late cobalt incorporation)	0.063737	0.0579446	0.0890846	0.0748292	0.308799	0.308799	-0.0253476	-0.0761421	0.0254468	0	8.9371e+06	0	72.3438	8.66084e+06	0.000835297	9455.03	1.31973e+07	0.0716435	21924.4	1.59879e+07	0.137132	6094.63	7.71617e+06	0.0789852	7774.15	1.95839e+07	0.0396966	3163.75	3.92542e+06	0.0805965	23546.7	1.49338e+07	0.157674	2254.11	3.89027e+06	0.0579422	2847.86	1.43625e+07	0.0198284	10499.1	2.44928e+07	0.042866	2802.99	3.44294e+06	0.0814128	0	1.38804e+07	0
OANTIGEN-PWY	O-antigen building blocks biosynthesis (E. coli)	0.45956	0.0582748	0.441066	0.0486563	0.309339	0.309339	0.0184941	-0.0181327	0.0551209	42212.6	8.9371e+06	0.47233	40432.9	8.66084e+06	0.466847	63396.3	1.31973e+07	0.480373	82551.5	1.59879e+07	0.516338	36281.1	7.71617e+06	0.470195	85187.5	1.95839e+07	0.434987	21345.1	3.92542e+06	0.543767	65993.8	1.49338e+07	0.44191	21036.5	3.89027e+06	0.540747	70751.7	1.43625e+07	0.492613	96863.1	2.44928e+07	0.395475	15445.3	3.44294e+06	0.448609	74978.5	1.38804e+07	0.540176
P621-PWY	nylon-6 oligomer degradation	0.00134606	0.00468893	0.00042521	0.000571108	0.315143	0.315143	0.000920848	-0.000920203	0.0027619	0	8.9371e+06	0	92.7662	8.66084e+06	0.0010711	0	1.31973e+07	0	0	1.59879e+07	0	0	7.71617e+06	0	0	1.95839e+07	0	0	3.92542e+06	0	5.9233	1.49338e+07	3.97e-05	0	3.89027e+06	0	57.4374	1.43625e+07	0.000399911	608.124	2.44928e+07	0.00248286	883.182	3.44294e+06	0.025652	0	1.38804e+07	0
PWY-7002	4-hydroxyacetophenone degradation	4.84e-05	0.000228043	4.27e-06	1.48e-05	0.317054	0.317054	4.41e-05	-4.45e-05	0.000132738	0	8.9371e+06	0	0	8.66084e+06	0	0	1.31973e+07	0	0	1.59879e+07	0	0	7.71617e+06	0	30.8288	1.95839e+07	0.000157419	0	3.92542e+06	0	0	1.49338e+07	0	0	3.89027e+06	0	0	1.43625e+07	0	0	2.44928e+07	0	0	3.44294e+06	0	0	1.38804e+07	0
PWY-7385	1,3-propanediol biosynthesis (engineered)	0.0016829	0.00479674	0.000598047	0.00198019	0.317493	0.317493	0.00108485	-0.00108118	0.00325087	0	8.9371e+06	0	355.546	8.66084e+06	0.00410522	0	1.31973e+07	0	18.3731	1.59879e+07	0.000114919	26.7817	7.71617e+06	0.000347085	452.255	1.95839e+07	0.00230932	0	3.92542e+06	0	287.875	1.49338e+07	0.00192768	0	3.89027e+06	0	473.149	1.43625e+07	0.00329433	2618.71	2.44928e+07	0.0106917	0	3.44294e+06	0	0	1.38804e+07	0
PWY-5266	p-cymene degradation	0.00537899	0.0178558	0.00160031	0.00554365	0.318113	0.318113	0.00377867	-0.00378458	0.0113419	0	8.9371e+06	0	0	8.66084e+06	0	0	1.31973e+07	0	0	1.59879e+07	0	0	7.71617e+06	0	0	1.95839e+07	0	0	3.92542e+06	0	0	1.49338e+07	0	0	3.89027e+06	0	0	1.43625e+07	0	0	2.44928e+07	0	0	3.44294e+06	0	0	1.38804e+07	0
PWY-5273	p-cumate degradation	0.00537899	0.0178558	0.00160031	0.00554365	0.318113	0.318113	0.00377867	-0.00378458	0.0113419	0	8.9371e+06	0	0	8.66084e+06	0	0	1.31973e+07	0	0	1.59879e+07	0	0	7.71617e+06	0	0	1.95839e+07	0	0	3.92542e+06	0	0	1.49338e+07	0	0	3.89027e+06	0	0	1.43625e+07	0	0	2.44928e+07	0	0	3.44294e+06	0	0	1.38804e+07	0
PWY-5529	superpathway of bacteriochlorophyll a biosynthesis	0.04191	0.0488773	0.0599251	0.0526316	0.322368	0.322368	-0.0180151	-0.0549646	0.0189343	2148.32	8.9371e+06	0.0240382	1915.6	8.66084e+06	0.0221179	9524.95	1.31973e+07	0.0721733	14528.9	1.59879e+07	0.0908744	193.575	7.71617e+06	0.00250869	854.149	1.95839e+07	0.00436148	2175.66	3.92542e+06	0.0554249	19700.3	1.49338e+07	0.131918	185.54	3.89027e+06	0.00476932	880.892	1.43625e+07	0.00613326	1258.17	2.44928e+07	0.00513689	441.58	3.44294e+06	0.0128257	1939.04	1.38804e+07	0.0139696
PYRIDNUCSAL-PWY	NAD salvage pathway I	0.394546	0.090469	0.42276	0.0770004	0.323472	0.323472	-0.0282148	-0.0858116	0.0293819	27373.4	8.9371e+06	0.30629	32347	8.66084e+06	0.373486	48548.4	1.31973e+07	0.367866	61574.9	1.59879e+07	0.385135	40580.1	7.71617e+06	0.52591	75881.8	1.95839e+07	0.38747	11123.8	3.92542e+06	0.283378	67008.9	1.49338e+07	0.448707	15425	3.89027e+06	0.396502	43013.4	1.43625e+07	0.299484	102427	2.44928e+07	0.418193	10072.6	3.44294e+06	0.292558	26277.5	1.38804e+07	0.189314
PWY-7090	UDP-2,3-diacetamido-2,3-dideoxy-α-D-mannuronate biosynthesis	0.0269884	0.0260173	0.0201493	0.0165157	0.324965	0.324965	0.0068391	-0.00707312	0.0207513	3594.94	8.9371e+06	0.0402249	8655.6	8.66084e+06	0.0999395	7961.54	1.31973e+07	0.0603269	742.256	1.59879e+07	0.00464262	1077.36	7.71617e+06	0.0139624	2296.55	1.95839e+07	0.0117267	441.848	3.92542e+06	0.0112561	604.91	1.49338e+07	0.00405062	1959.01	3.89027e+06	0.0503567	4167.86	1.43625e+07	0.029019	10845	2.44928e+07	0.0442782	986.934	3.44294e+06	0.0286655	969.136	1.38804e+07	0.00698205
BENZCOA-PWY	anaerobic aromatic compound degradation (Thauera aromatica)	3.74e-06	1.98e-05	0	0	0.325875	0.325875	3.74e-06	-3.92e-06	1.14e-05	0	8.9371e+06	0	0	8.66084e+06	0	0	1.31973e+07	0	0	1.59879e+07	0	0	7.71617e+06	0	0	1.95839e+07	0	0	3.92542e+06	0	0	1.49338e+07	0	0	3.89027e+06	0	0	1.43625e+07	0	0	2.44928e+07	0	0	3.44294e+06	0	0	1.38804e+07	0
PWY-5184	toluene degradation VI (anaerobic)	3.23e-06	1.71e-05	0	0	0.325875	0.325875	3.23e-06	-3.39e-06	9.86e-06	0	8.9371e+06	0	0	8.66084e+06	0	0	1.31973e+07	0	0	1.59879e+07	0	0	7.71617e+06	0	0	1.95839e+07	0	0	3.92542e+06	0	0	1.49338e+07	0	0	3.89027e+06	0	0	1.43625e+07	0	0	2.44928e+07	0	0	3.44294e+06	0	0	1.38804e+07	0
PWY-5427	naphthalene degradation (aerobic)	8.38e-06	4.43e-05	0	0	0.325875	0.325875	8.38e-06	-8.78e-06	2.55e-05	0	8.9371e+06	0	0	8.66084e+06	0	0	1.31973e+07	0	0	1.59879e+07	0	0	7.71617e+06	0	0	1.95839e+07	0	0	3.92542e+06	0	0	1.49338e+07	0	0	3.89027e+06	0	0	1.43625e+07	0	0	2.44928e+07	0	0	3.44294e+06	0	0	1.38804e+07	0
PWY-5757	fosfomycin biosynthesis	5.67e-05	0.000299947	0	0	0.325875	0.325875	5.67e-05	-5.94e-05	0.000172798	0	8.9371e+06	0	0	8.66084e+06	0	0	1.31973e+07	0	0	1.59879e+07	0	0	7.71617e+06	0	0	1.95839e+07	0	0	3.92542e+06	0	0	1.49338e+07	0	0	3.89027e+06	0	0	1.43625e+07	0	0	2.44928e+07	0	0	3.44294e+06	0	0	1.38804e+07	0
PWY-6956	naphthalene degradation to acetyl-CoA	1.66e-05	8.76e-05	0	0	0.325875	0.325875	1.66e-05	-1.74e-05	5.05e-05	0	8.9371e+06	0	0	8.66084e+06	0	0	1.31973e+07	0	0	1.59879e+07	0	0	7.71617e+06	0	0	1.95839e+07	0	0	3.92542e+06	0	0	1.49338e+07	0	0	3.89027e+06	0	0	1.43625e+07	0	0	2.44928e+07	0	0	3.44294e+06	0	0	1.38804e+07	0
PWY-6167	flavin biosynthesis II (archaea)	3.27e-05	0.000134213	0.000329064	0.000999087	0.325962	0.325962	-0.000296328	-0.000926082	0.000333426	0	8.9371e+06	0	0	8.66084e+06	0	0	1.31973e+07	0	25.669	1.59879e+07	0.000160553	0	7.71617e+06	0	0	1.95839e+07	0	0	3.92542e+06	0	0	1.49338e+07	0	0	3.89027e+06	0	0	1.43625e+07	0	0	2.44928e+07	0	0	3.44294e+06	0	0	1.38804e+07	0
PWY-6906	chitin derivatives degradation	0.000826484	0.00247069	0.000313934	0.000761538	0.327	0.327	0.000512551	-0.000532667	0.00155777	0	8.9371e+06	0	0	8.66084e+06	0	271.194	1.31973e+07	0.00205492	0	1.59879e+07	0	841.817	7.71617e+06	0.0109098	0	1.95839e+07	0	0	3.92542e+06	0	27.1789	1.49338e+07	0.000181996	0	3.89027e+06	0	0	1.43625e+07	0	0	2.44928e+07	0	0	3.44294e+06	0	0	1.38804e+07	0
PWY490-3	nitrate reduction VI (assimilatory)	0.0984809	0.102158	0.141296	0.132141	0.329593	0.329593	-0.0428147	-0.13249	0.046861	6791.63	8.9371e+06	0.0759937	1679.91	8.66084e+06	0.0193966	10547.9	1.31973e+07	0.0799249	67530.3	1.59879e+07	0.422384	13737.6	7.71617e+06	0.178037	1072.25	1.95839e+07	0.00547514	12896.5	3.92542e+06	0.328537	45817.3	1.49338e+07	0.306803	1410.86	3.89027e+06	0.0362664	2283.36	1.43625e+07	0.015898	2536.63	2.44928e+07	0.0103566	418.383	3.44294e+06	0.0121519	3074.35	1.38804e+07	0.0221489
ARGSYN-PWY	L-arginine biosynthesis I (via L-ornithine)	0.444277	0.0733682	0.469039	0.0717654	0.33081	0.33081	-0.0247624	-0.0763108	0.0267859	45547	8.9371e+06	0.50964	38819	8.66084e+06	0.448213	59307	1.31973e+07	0.449387	88540.5	1.59879e+07	0.553798	35068.9	7.71617e+06	0.454485	68855.9	1.95839e+07	0.351594	16552.1	3.92542e+06	0.421663	79183.2	1.49338e+07	0.530229	16564.5	3.89027e+06	0.425793	61823.3	1.43625e+07	0.430448	85315.4	2.44928e+07	0.348328	12923.1	3.44294e+06	0.37535	32392.2	1.38804e+07	0.233367
POLYAMSYN-PWY	superpathway of polyamine biosynthesis I	0.135138	0.0569277	0.115369	0.0581532	0.332096	0.332096	0.0197692	-0.0215523	0.0610908	15748.3	8.9371e+06	0.176212	19042.7	8.66084e+06	0.219872	20880.2	1.31973e+07	0.158215	15902	1.59879e+07	0.099463	15150.5	7.71617e+06	0.196348	24880.8	1.95839e+07	0.127047	3464.72	3.92542e+06	0.0882635	10387.5	1.49338e+07	0.0695573	4119.35	3.89027e+06	0.105889	27967.4	1.43625e+07	0.194725	29919.9	2.44928e+07	0.122158	6250.01	3.44294e+06	0.181531	12494.2	1.38804e+07	0.0900135
PWY-6107	chlorosalicylate degradation	0.00474089	0.00810362	0.0028628	0.00400165	0.333549	0.333549	0.00187808	-0.00200114	0.0057573	2335.25	8.9371e+06	0.0261299	60.7834	8.66084e+06	0.000701819	1445.09	1.31973e+07	0.0109499	2.99933	1.59879e+07	1.88e-05	0	7.71617e+06	0	135.409	1.95839e+07	0.000691427	0	3.92542e+06	0	454.68	1.49338e+07	0.00304464	0	3.89027e+06	0	392.865	1.43625e+07	0.00273535	2497.96	2.44928e+07	0.0101988	0	3.44294e+06	0	0	1.38804e+07	0
PWY-6141	archaetidylserine and archaetidylethanolamine biosynthesis	1.36e-05	5.51e-05	0.000131002	0.000404025	0.335382	0.335382	-0.00011744	-0.000372125	0.000137246	0	8.9371e+06	0	0	8.66084e+06	0	0	1.31973e+07	0	10.6214	1.59879e+07	6.64e-05	0	7.71617e+06	0	0	1.95839e+07	0	0	3.92542e+06	0	0	1.49338e+07	0	0	3.89027e+06	0	0	1.43625e+07	0	0	2.44928e+07	0	0	3.44294e+06	0	0	1.38804e+07	0
ARG+POLYAMINE-SYN	superpathway of arginine and polyamine biosynthesis	0.1966	0.0650092	0.174308	0.0661728	0.336854	0.336854	0.022292	-0.0247682	0.0693522	23330.1	8.9371e+06	0.261048	25040.1	8.66084e+06	0.289119	30696.3	1.31973e+07	0.232595	26573.7	1.59879e+07	0.166211	21118.6	7.71617e+06	0.273693	35109.7	1.95839e+07	0.179278	5542.67	3.92542e+06	0.141199	18282.9	1.49338e+07	0.122427	6506.39	3.89027e+06	0.167248	36446.9	1.43625e+07	0.253764	44115.4	2.44928e+07	0.180115	8354.66	3.44294e+06	0.242661	17919.1	1.38804e+07	0.129096
PWY-6565	superpathway of polyamine biosynthesis III	0	0	6.04e-06	2.09e-05	0.337049	0.337049	-6.04e-06	-1.92e-05	7.12e-06	0	8.9371e+06	0	0	8.66084e+06	0	0	1.31973e+07	0	0	1.59879e+07	0	0	7.71617e+06	0	0	1.95839e+07	0	0	3.92542e+06	0	0	1.49338e+07	0	0	3.89027e+06	0	0	1.43625e+07	0	0	2.44928e+07	0	0	3.44294e+06	0	0	1.38804e+07	0
PWY-6182	superpathway of salicylate degradation	0.0428962	0.0560185	0.0305579	0.0250085	0.341395	0.341395	0.0123383	-0.0135605	0.0382371	6230.06	8.9371e+06	0.0697101	563.549	8.66084e+06	0.00650686	1947.06	1.31973e+07	0.0147534	3080.7	1.59879e+07	0.019269	285.62	7.71617e+06	0.00370158	46385.9	1.95839e+07	0.236857	605.874	3.92542e+06	0.0154346	1685.5	1.49338e+07	0.0112865	998.042	3.89027e+06	0.0256548	7677.02	1.43625e+07	0.0534517	50096.7	2.44928e+07	0.204536	628.284	3.44294e+06	0.0182485	2713.67	1.38804e+07	0.0195504
PWY-7400	L-arginine biosynthesis IV (archaebacteria)	0.443609	0.0724469	0.467666	0.0715782	0.341893	0.341893	-0.0240569	-0.0753387	0.0272248	45429.3	8.9371e+06	0.508323	38758.2	8.66084e+06	0.447511	59086.8	1.31973e+07	0.447718	88248.6	1.59879e+07	0.551972	35280.7	7.71617e+06	0.457231	69091.6	1.95839e+07	0.352797	16463.3	3.92542e+06	0.419402	78905.7	1.49338e+07	0.528371	16485.8	3.89027e+06	0.423771	61791.7	1.43625e+07	0.430229	85561.8	2.44928e+07	0.349334	12855	3.44294e+06	0.373374	32712.7	1.38804e+07	0.235676
PWY-5419	catechol degradation to 2-oxopent-4-enoate II	0.0127291	0.0143852	0.00931913	0.00797815	0.34467	0.34467	0.00340992	-0.00380596	0.0106258	3701.68	8.9371e+06	0.0414193	73.1249	8.66084e+06	0.000844316	3549.35	1.31973e+07	0.0268945	1034.43	1.59879e+07	0.00647007	691.336	7.71617e+06	0.00895957	2736.28	1.95839e+07	0.0139721	657.989	3.92542e+06	0.0167622	116.272	1.49338e+07	0.000778584	48.8176	3.89027e+06	0.00125486	1819.57	1.43625e+07	0.0126689	2431.27	2.44928e+07	0.00992645	742.954	3.44294e+06	0.0215791	519.127	1.38804e+07	0.00374001
P184-PWY	protocatechuate degradation I (meta-cleavage pathway)	0.0934643	0.0820539	0.0701855	0.0658372	0.350731	0.350731	0.0232787	-0.0269681	0.0735256	4770.45	8.9371e+06	0.053378	13981.7	8.66084e+06	0.161435	17226.4	1.31973e+07	0.13053	4178.92	1.59879e+07	0.0261381	1439.57	7.71617e+06	0.0186565	33090.1	1.95839e+07	0.168966	759.979	3.92542e+06	0.0193604	2032.44	1.49338e+07	0.0136097	3024.5	3.89027e+06	0.0777454	35747.1	1.43625e+07	0.248891	26961.5	2.44928e+07	0.110079	1509.98	3.44294e+06	0.0438574	26765	1.38804e+07	0.192826
PWY-5121	superpathway of geranylgeranyl diphosphate biosynthesis II (via MEP)	0.458867	0.0839252	0.433905	0.0725923	0.350939	0.350939	0.0249623	-0.0290564	0.078981	42910.9	8.9371e+06	0.480143	34530.8	8.66084e+06	0.3987	58951.9	1.31973e+07	0.446696	86942.5	1.59879e+07	0.543803	48577.6	7.71617e+06	0.629556	74140.3	1.95839e+07	0.378577	19671.6	3.92542e+06	0.501134	73908.8	1.49338e+07	0.494911	18375.9	3.89027e+06	0.472356	59359.4	1.43625e+07	0.413294	102766	2.44928e+07	0.419577	15549.7	3.44294e+06	0.451642	32543.6	1.38804e+07	0.234458
PWY-5913	TCA cycle VI (obligate autotrophs)	0.485792	0.0813225	0.515449	0.0944828	0.354812	0.354812	-0.0296567	-0.0949682	0.0356548	40927.5	8.9371e+06	0.457951	45418.1	8.66084e+06	0.524407	61029	1.31973e+07	0.462434	88729.2	1.59879e+07	0.554978	29155	7.71617e+06	0.377843	104826	1.95839e+07	0.535265	15501.5	3.92542e+06	0.3949	82720.4	1.49338e+07	0.553915	16497.8	3.89027e+06	0.424078	71237.8	1.43625e+07	0.495997	125766	2.44928e+07	0.513479	10113.3	3.44294e+06	0.293741	84469.9	1.38804e+07	0.608556
PWY-5505	L-glutamate and L-glutamine biosynthesis	0.341258	0.148067	0.295497	0.138314	0.357246	0.357246	0.0457603	-0.0548286	0.146349	33580.9	8.9371e+06	0.375747	19574.6	8.66084e+06	0.226012	40558	1.31973e+07	0.30732	82504	1.59879e+07	0.516041	33032.5	7.71617e+06	0.428094	110244	1.95839e+07	0.562931	16714.4	3.92542e+06	0.425799	57614.5	1.49338e+07	0.3858	7527.47	3.89027e+06	0.193495	57819.9	1.43625e+07	0.402574	128155	2.44928e+07	0.523234	5879.26	3.44294e+06	0.170763	91771.3	1.38804e+07	0.661158
PWY-6125	superpathway of guanosine nucleotides de novo biosynthesis II	0.595515	0.0282127	0.606167	0.0345454	0.35794	0.35794	-0.0106517	-0.0343059	0.0130025	52264.8	8.9371e+06	0.584807	50531.4	8.66084e+06	0.583447	74695.2	1.31973e+07	0.565987	102229	1.59879e+07	0.639413	43822.4	7.71617e+06	0.567929	117025	1.95839e+07	0.597558	24738.5	3.92542e+06	0.630212	92269.2	1.49338e+07	0.617856	23458.4	3.89027e+06	0.603001	78730.9	1.43625e+07	0.548169	143566	2.44928e+07	0.586155	20318.5	3.44294e+06	0.590149	85167.2	1.38804e+07	0.613579
PWY-5656	mannosylglycerate biosynthesis I	1.81e-06	9.56e-06	3.72e-05	0.000128924	0.360599	0.360599	-3.54e-05	-0.000116553	4.57e-05	0	8.9371e+06	0	0	8.66084e+06	0	0	1.31973e+07	0	0	1.59879e+07	0	0	7.71617e+06	0	0	1.95839e+07	0	0	3.92542e+06	0	0	1.49338e+07	0	0	3.89027e+06	0	0	1.43625e+07	0	0	2.44928e+07	0	0	3.44294e+06	0	0	1.38804e+07	0
CODH-PWY	reductive acetyl coenzyme A pathway	0.00750872	0.0163121	0.00415322	0.00679507	0.363948	0.363948	0.0033555	-0.0040294	0.0107404	146.504	8.9371e+06	0.00163927	47.8948	8.66084e+06	0.000553004	965.954	1.31973e+07	0.00731932	506.485	1.59879e+07	0.00316793	680.319	7.71617e+06	0.0088168	1299.25	1.95839e+07	0.00663428	89.7497	3.92542e+06	0.00228637	83.8074	1.49338e+07	0.000561194	3515.12	3.89027e+06	0.0903567	1786.65	1.43625e+07	0.0124397	3241.65	2.44928e+07	0.0132351	112.326	3.44294e+06	0.00326251	561.873	1.38804e+07	0.00404796
CENTFERM-PWY	pyruvate fermentation to butanoate	0.0729751	0.0641078	0.0574994	0.0417766	0.371726	0.371726	0.0154757	-0.0192749	0.0502262	2779.55	8.9371e+06	0.0311012	7063.79	8.66084e+06	0.0815601	6452.53	1.31973e+07	0.0488927	6573.12	1.59879e+07	0.0411132	16179.5	7.71617e+06	0.209683	14279.2	1.95839e+07	0.0729129	2077.71	3.92542e+06	0.0529296	7168.86	1.49338e+07	0.0480043	945.63	3.89027e+06	0.0243076	16252.8	1.43625e+07	0.113161	10343.1	2.44928e+07	0.0422291	4714.28	3.44294e+06	0.136926	155.16	1.38804e+07	0.00111783
PWY-6174	mevalonate pathway II (archaea)	0.00144329	0.00626576	0.000346903	0.000976263	0.374658	0.374658	0.00109639	-0.001386	0.00357878	0	8.9371e+06	0	0	8.66084e+06	0	4542.36	1.31973e+07	0.0344188	93.0398	1.59879e+07	0.00058194	0	7.71617e+06	0	417.15	1.95839e+07	0.00213006	0	3.92542e+06	0	0	1.49338e+07	0	0	3.89027e+06	0	422.416	1.43625e+07	0.0029411	0	2.44928e+07	0	0	3.44294e+06	0	0	1.38804e+07	0
PWY-6590	superpathway of Clostridium acetobutylicum acidogenic fermentation	0.0866646	0.073558	0.0689365	0.0485973	0.375812	0.375812	0.0177281	-0.0224368	0.0578929	3470.02	8.9371e+06	0.0388272	8473.53	8.66084e+06	0.0978373	7998.24	1.31973e+07	0.060605	8223.23	1.59879e+07	0.0514342	18832.7	7.71617e+06	0.244067	17415.3	1.95839e+07	0.0889267	2623.91	3.92542e+06	0.066844	8835.74	1.49338e+07	0.0591662	1195.3	3.89027e+06	0.0307255	18860	1.43625e+07	0.131314	12874.9	2.44928e+07	0.0525661	5742.23	3.44294e+06	0.166783	198.538	1.38804e+07	0.00143035
PWY-7323	superpathway of GDP-mannose-derived O-antigen building blocks biosynthesis	0.392356	0.108522	0.360047	0.103996	0.383166	0.383166	0.0323084	-0.0427953	0.107412	42547.3	8.9371e+06	0.476075	28184.9	8.66084e+06	0.325429	44432.1	1.31973e+07	0.336675	92011.7	1.59879e+07	0.57551	39717.4	7.71617e+06	0.51473	54887.1	1.95839e+07	0.280266	20478	3.92542e+06	0.521676	75432.4	1.49338e+07	0.505112	7818.46	3.89027e+06	0.200975	52587	1.43625e+07	0.366141	68210.1	2.44928e+07	0.27849	9756.74	3.44294e+06	0.283384	75648.1	1.38804e+07	0.545
PWY-6519	8-amino-7-oxononanoate biosynthesis I	0.381428	0.133291	0.333044	0.166903	0.384718	0.384718	0.0483841	-0.0654701	0.162238	32139.8	8.9371e+06	0.359622	39912.7	8.66084e+06	0.460841	44866.3	1.31973e+07	0.339965	29032.1	1.59879e+07	0.181588	44413.5	7.71617e+06	0.57559	111882	1.95839e+07	0.571297	6417.11	3.92542e+06	0.163476	25738	1.49338e+07	0.172347	10566.7	3.89027e+06	0.271619	72203.4	1.43625e+07	0.502721	131457	2.44928e+07	0.536715	8258.61	3.44294e+06	0.239871	57247.1	1.38804e+07	0.412432
PWY-6126	superpathway of adenosine nucleotides de novo biosynthesis II	0.653221	0.0359406	0.717644	0.247134	0.38605	0.38605	-0.0644227	-0.220256	0.091411	57706.6	8.9371e+06	0.645697	52940.1	8.66084e+06	0.611258	77722.4	1.31973e+07	0.588926	109897	1.59879e+07	0.687376	56029.3	7.71617e+06	0.726129	124531	1.95839e+07	0.635886	27702	3.92542e+06	0.705708	100059	1.49338e+07	0.670017	25266.4	3.89027e+06	0.649476	88225.1	1.43625e+07	0.614272	148408	2.44928e+07	0.605922	23818.4	3.44294e+06	0.691805	94687.4	1.38804e+07	0.682167
PWY-7200	superpathway of pyrimidine deoxyribonucleoside salvage	0.392242	0.0902051	0.412816	0.0568019	0.390404	0.390404	-0.0205735	-0.0686108	0.0274639	32975.1	8.9371e+06	0.368968	38070.1	8.66084e+06	0.439565	55196.2	1.31973e+07	0.418238	52804.9	1.59879e+07	0.330281	33338.2	7.71617e+06	0.432056	49307.8	1.95839e+07	0.251777	16022.9	3.92542e+06	0.408183	64594.5	1.49338e+07	0.43254	17116.4	3.89027e+06	0.439981	44665.1	1.43625e+07	0.310983	68585.5	2.44928e+07	0.280023	16385	3.44294e+06	0.475902	20990	1.38804e+07	0.151221
PWY0-41	allantoin degradation IV (anaerobic)	0.00669217	0.00911091	0.00443779	0.00669293	0.390524	0.390524	0.00225438	-0.00302796	0.00753672	0	8.9371e+06	0	245.084	8.66084e+06	0.00282979	1845.61	1.31973e+07	0.0139847	168.962	1.59879e+07	0.00105681	701.203	7.71617e+06	0.00908745	1049.79	1.95839e+07	0.00536049	159.349	3.92542e+06	0.0040594	104.452	1.49338e+07	0.000699438	0	3.89027e+06	0	3567.7	1.43625e+07	0.0248403	4872.36	2.44928e+07	0.019893	0	3.44294e+06	0	0	1.38804e+07	0
PWY0-1338	polymyxin resistance	0.00584948	0.00691741	0.00404838	0.00557598	0.392499	0.392499	0.00180111	-0.0024475	0.00604971	10.7441	8.9371e+06	0.000120219	367.557	8.66084e+06	0.0042439	2031.49	1.31973e+07	0.0153932	104.113	1.59879e+07	0.0006512	328.417	7.71617e+06	0.00425622	2759.29	1.95839e+07	0.0140895	127.572	3.92542e+06	0.00324989	45.2716	1.49338e+07	0.000303149	557.323	3.89027e+06	0.0143261	2542	1.43625e+07	0.0176988	3385.78	2.44928e+07	0.0138236	128.331	3.44294e+06	0.00372736	90.2819	1.38804e+07	0.000650428
PWY-5507	adenosylcobalamin biosynthesis I (early cobalt insertion)	0.0451778	0.0421835	0.0621105	0.0610282	0.393341	0.393341	-0.0169327	-0.0577104	0.0238449	0	8.9371e+06	0	60.6692	8.66084e+06	0.0007005	6415.48	1.31973e+07	0.048612	17351.7	1.59879e+07	0.10853	5179.75	7.71617e+06	0.0671286	7480.57	1.95839e+07	0.0381975	2444.3	3.92542e+06	0.0622684	17677	1.49338e+07	0.118369	1752.24	3.89027e+06	0.0450417	2099.73	1.43625e+07	0.0146195	8879.36	2.44928e+07	0.0362529	1692.24	3.44294e+06	0.0491512	0	1.38804e+07	0
PWY0-1415	superpathway of heme biosynthesis from uroporphyrinogen-III	0.151419	0.0890977	0.130243	0.0620752	0.395558	0.395558	0.0211761	-0.0289171	0.0712693	24537.8	8.9371e+06	0.274562	15888.3	8.66084e+06	0.18345	36461.2	1.31973e+07	0.276277	17307.4	1.59879e+07	0.108253	7543.13	7.71617e+06	0.0977574	7681.61	1.95839e+07	0.039224	6466.03	3.92542e+06	0.164722	16515.4	1.49338e+07	0.110591	5733.67	3.89027e+06	0.147385	8631.77	1.43625e+07	0.0600993	32267.1	2.44928e+07	0.131741	8886.35	3.44294e+06	0.258104	4007.17	1.38804e+07	0.0288693
PWY-6386	UDP-N-acetylmuramoyl-pentapeptide biosynthesis II (lysine-containing)	0.589226	0.0749687	0.649115	0.231781	0.396996	0.396996	-0.0598894	-0.207541	0.0877624	42439.6	8.9371e+06	0.47487	45764.2	8.66084e+06	0.528403	70014.8	1.31973e+07	0.530523	100060	1.59879e+07	0.625849	50094.1	7.71617e+06	0.649209	106655	1.95839e+07	0.544605	31555.1	3.92542e+06	0.803866	92528.4	1.49338e+07	0.619592	25820.7	3.89027e+06	0.663724	75224.4	1.43625e+07	0.523755	127356	2.44928e+07	0.519972	26207.7	3.44294e+06	0.761203	78235.9	1.38804e+07	0.563644
PWY-7377	cob(II)yrinate a,c-diamide biosynthesis I (early cobalt insertion)	0.0550649	0.0457027	0.0739076	0.0690369	0.397971	0.397971	-0.0188427	-0.0647358	0.0270505	507.334	8.9371e+06	0.00567672	137.51	8.66084e+06	0.00158772	6676.16	1.31973e+07	0.0505872	21372.7	1.59879e+07	0.133681	5958.83	7.71617e+06	0.0772253	12569.3	1.95839e+07	0.0641817	4341.62	3.92542e+06	0.110603	21082.8	1.49338e+07	0.141175	1825.99	3.89027e+06	0.0469375	3176.1	1.43625e+07	0.0221138	14028.6	2.44928e+07	0.0572765	1692.43	3.44294e+06	0.0491565	0	1.38804e+07	0
PWY-622	starch biosynthesis	0.00134161	0.00471644	0.00380381	0.00933382	0.399575	0.399575	-0.0024622	-0.00852232	0.00359791	0	8.9371e+06	0	0	8.66084e+06	0	0	1.31973e+07	0	0	1.59879e+07	0	0	7.71617e+06	0	0	1.95839e+07	0	0	3.92542e+06	0	1892.84	1.49338e+07	0.0126749	891.997	3.89027e+06	0.0229289	0	1.43625e+07	0	0	2.44928e+07	0	0	3.44294e+06	0	0	1.38804e+07	0
PWY-5686	UMP biosynthesis	0.664358	0.0747109	0.731927	0.267375	0.404995	0.404995	-0.067569	-0.237338	0.1022	56998.4	8.9371e+06	0.637773	51691.9	8.66084e+06	0.596846	78933.8	1.31973e+07	0.598105	111333	1.59879e+07	0.696362	46637.6	7.71617e+06	0.604414	129419	1.95839e+07	0.660844	35978.5	3.92542e+06	0.916552	100745	1.49338e+07	0.674612	28905.3	3.89027e+06	0.743015	92278.8	1.43625e+07	0.642497	150691	2.44928e+07	0.615247	29283.5	3.44294e+06	0.850538	93193.6	1.38804e+07	0.671405
GLCMANNANAUT-PWY	superpathway of N-acetylglucosamine, N-acetylmannosamine and N-acetylneuraminate degradation	0.0544212	0.035029	0.0466962	0.0220461	0.405988	0.405988	0.00772494	-0.0109243	0.0263741	4281.17	8.9371e+06	0.0479033	1298.15	8.66084e+06	0.0149888	13914.6	1.31973e+07	0.105435	5496.97	1.59879e+07	0.0343822	6828.25	7.71617e+06	0.0884928	5990.37	1.95839e+07	0.0305882	3008.74	3.92542e+06	0.0766477	11526.6	1.49338e+07	0.077185	2677.17	3.89027e+06	0.0688171	6058.43	1.43625e+07	0.0421822	6760.67	2.44928e+07	0.0276026	1199.14	3.44294e+06	0.0348289	1869.89	1.38804e+07	0.0134715
SO4ASSIM-PWY	sulfate reduction I (assimilatory)	0.481263	0.113452	0.512542	0.104941	0.407529	0.407529	-0.0312789	-0.10781	0.045252	38894.9	8.9371e+06	0.435207	47072	8.66084e+06	0.543504	60241.3	1.31973e+07	0.456466	85801.9	1.59879e+07	0.536669	15512.3	7.71617e+06	0.201036	116720	1.95839e+07	0.595997	15005.3	3.92542e+06	0.382259	79974	1.49338e+07	0.535524	13424.8	3.89027e+06	0.345087	73353.5	1.43625e+07	0.510729	145195	2.44928e+07	0.592808	12818.1	3.44294e+06	0.3723	85754	1.38804e+07	0.617807
PWY-7616	methanol oxidation to carbon dioxide	0.0409708	0.0483128	0.0315663	0.0235984	0.414024	0.414024	0.00940453	-0.0136301	0.0324392	3828.23	8.9371e+06	0.0428352	3839.42	8.66084e+06	0.0443308	8300.51	1.31973e+07	0.0628954	3433.92	1.59879e+07	0.0214783	1701.96	7.71617e+06	0.022057	380.867	1.95839e+07	0.00194479	284.007	3.92542e+06	0.00723507	5601.78	1.49338e+07	0.0375108	1618.77	3.89027e+06	0.0416108	2137.82	1.43625e+07	0.0148847	15264.5	2.44928e+07	0.0623221	600.502	3.44294e+06	0.0174416	1068.96	1.38804e+07	0.00770125
PWY-6731	starch degradation III	0.00133968	0.00226772	0.00280387	0.00585752	0.415806	0.415806	-0.00146419	-0.00521675	0.00228837	259.95	8.9371e+06	0.00290867	0	8.66084e+06	0	243.91	1.31973e+07	0.00184818	403.815	1.59879e+07	0.00252576	0	7.71617e+06	0	0	1.95839e+07	0	11.6704	3.92542e+06	0.000297304	19.9958	1.49338e+07	0.000133896	0	3.89027e+06	0	298.591	1.43625e+07	0.00207896	980.445	2.44928e+07	0.00400299	24.106	3.44294e+06	0.000700157	87.2907	1.38804e+07	0.000628878
COLANSYN-PWY	colanic acid building blocks biosynthesis	0.362333	0.107656	0.331797	0.107031	0.417673	0.417673	0.030536	-0.0460249	0.107097	37639.9	8.9371e+06	0.421165	26136.2	8.66084e+06	0.301775	39864.9	1.31973e+07	0.302068	84424.6	1.59879e+07	0.528054	37964.3	7.71617e+06	0.492009	59085.6	1.95839e+07	0.301705	19801.7	3.92542e+06	0.504448	67858.6	1.49338e+07	0.454397	8883.83	3.89027e+06	0.22836	53476.8	1.43625e+07	0.372336	66104.3	2.44928e+07	0.269892	7832.4	3.44294e+06	0.227492	76028.3	1.38804e+07	0.547739
P162-PWY	L-glutamate degradation V (via hydroxyglutarate)	0.022174	0.0155329	0.016967	0.0193058	0.418715	0.418715	0.00520704	-0.00797877	0.0183928	3956.87	8.9371e+06	0.0442747	515.591	8.66084e+06	0.00595313	3618.81	1.31973e+07	0.0274208	4924.12	1.59879e+07	0.0307991	2143.44	7.71617e+06	0.0277786	4321.33	1.95839e+07	0.0220657	872.238	3.92542e+06	0.0222202	2338.43	1.49338e+07	0.0156587	322.389	3.89027e+06	0.00828706	5406.54	1.43625e+07	0.0376433	6914.17	2.44928e+07	0.0282294	911.924	3.44294e+06	0.0264868	23.2035	1.38804e+07	0.000167167
PWY-3081	L-lysine biosynthesis V	1.58e-06	8.34e-06	1e-05	3.48e-05	0.420451	0.420451	-8.46e-06	-3.05e-05	1.36e-05	0	8.9371e+06	0	0	8.66084e+06	0	0	1.31973e+07	0	7.30382	1.59879e+07	4.57e-05	0	7.71617e+06	0	0	1.95839e+07	0	0	3.92542e+06	0	0	1.49338e+07	0	0	3.89027e+06	0	0	1.43625e+07	0	0	2.44928e+07	0	0	3.44294e+06	0	0	1.38804e+07	0
PWY0-1277	3-phenylpropanoate and 3-(3-hydroxyphenyl)propanoate degradation	0.0102906	0.0144891	0.00666954	0.0122804	0.426063	0.426063	0.00362102	-0.00557739	0.0128194	663.447	8.9371e+06	0.00742352	120.123	8.66084e+06	0.00138696	719.269	1.31973e+07	0.00545011	29.6916	1.59879e+07	0.000185714	218.822	7.71617e+06	0.00283589	4836.56	1.95839e+07	0.0246966	348.545	3.92542e+06	0.00887918	184.903	1.49338e+07	0.00123815	0	3.89027e+06	0	5516.14	1.43625e+07	0.0384065	11566.8	2.44928e+07	0.0472251	417.649	3.44294e+06	0.0121306	0	1.38804e+07	0
PWY-6957	mandelate degradation to acetyl-CoA	0.00102923	0.00220288	0.000502609	0.00174109	0.426425	0.426425	0.000526617	-0.000809415	0.00186265	0	8.9371e+06	0	0	8.66084e+06	0	0	1.31973e+07	0	0	1.59879e+07	0	0	7.71617e+06	0	74.1879	1.95839e+07	0.00037882	0	3.92542e+06	0	32.2966	1.49338e+07	0.000216266	0	3.89027e+06	0	1007.07	1.43625e+07	0.00701177	352.038	2.44928e+07	0.00143731	0	3.44294e+06	0	0	1.38804e+07	0
PWY-7229	superpathway of adenosine nucleotides de novo biosynthesis I	0.687935	0.0443123	0.750299	0.263434	0.430504	0.430504	-0.0623635	-0.228619	0.103892	60262.4	8.9371e+06	0.674294	55095.6	8.66084e+06	0.636146	81773.3	1.31973e+07	0.619621	113694	1.59879e+07	0.711128	57863.3	7.71617e+06	0.749897	130161	1.95839e+07	0.664633	31390.6	3.92542e+06	0.799674	103749	1.49338e+07	0.694728	27629.8	3.89027e+06	0.71023	93177.7	1.43625e+07	0.648756	154461	2.44928e+07	0.630637	26742.9	3.44294e+06	0.776746	98722.1	1.38804e+07	0.711235
PHOSLIPSYN-PWY	superpathway of phospholipid biosynthesis I (bacteria)	0.697767	0.0727534	0.760001	0.262281	0.433445	0.433445	-0.062234	-0.228746	0.104278	64032.4	8.9371e+06	0.716478	58884.3	8.66084e+06	0.679891	84705.3	1.31973e+07	0.641837	108949	1.59879e+07	0.681446	47083.2	7.71617e+06	0.610188	131107	1.95839e+07	0.669464	35092.1	3.92542e+06	0.893971	100578	1.49338e+07	0.673496	30860.6	3.89027e+06	0.793277	96445.6	1.43625e+07	0.671508	157260	2.44928e+07	0.642065	29807.9	3.44294e+06	0.865769	107655	1.38804e+07	0.77559
PWY-6728	methylaspartate cycle	0.021788	0.0195375	0.016764	0.0177344	0.433605	0.433605	0.00502399	-0.00797986	0.0180278	0	8.9371e+06	0	342.802	8.66084e+06	0.00395807	6526.1	1.31973e+07	0.0494502	1808.28	1.59879e+07	0.0113103	2345.13	7.71617e+06	0.0303925	5287.61	1.95839e+07	0.0269997	999.805	3.92542e+06	0.02547	3907.55	1.49338e+07	0.0261658	0	3.89027e+06	0	1502.27	1.43625e+07	0.0104596	14551.1	2.44928e+07	0.0594094	899.199	3.44294e+06	0.0261172	0	1.38804e+07	0
PWY-6385	peptidoglycan biosynthesis III (mycobacteria)	0.584797	0.0777714	0.644564	0.251167	0.433696	0.433696	-0.0597674	-0.219596	0.100061	43062.8	8.9371e+06	0.481843	44842.4	8.66084e+06	0.51776	68550.6	1.31973e+07	0.519428	99176.5	1.59879e+07	0.620323	49082	7.71617e+06	0.636093	106706	1.95839e+07	0.544866	32520.3	3.92542e+06	0.828453	90744.9	1.49338e+07	0.607649	26114	3.89027e+06	0.671264	75149.4	1.43625e+07	0.523232	126825	2.44928e+07	0.517806	26617.4	3.44294e+06	0.773101	77863.5	1.38804e+07	0.560961
GLUCUROCAT-PWY	superpathway of β-D-glucuronide and D-glucuronate degradation	0.0992883	0.0648725	0.0843789	0.0506419	0.440934	0.440934	0.0149094	-0.0241283	0.0539471	1659.69	8.9371e+06	0.0185708	18715.7	8.66084e+06	0.216095	16254.2	1.31973e+07	0.123163	4219.98	1.59879e+07	0.0263949	5894.16	7.71617e+06	0.0763872	12916.6	1.95839e+07	0.0659549	2649.86	3.92542e+06	0.067505	5398.19	1.49338e+07	0.0361476	9662.8	3.89027e+06	0.248384	9943.62	1.43625e+07	0.0692331	19338.8	2.44928e+07	0.0789568	5061.36	3.44294e+06	0.147007	1835.45	1.38804e+07	0.0132233
PWY-6897	thiamin salvage II	0.533511	0.0671168	0.555294	0.0860468	0.444651	0.444651	-0.0217832	-0.0802584	0.036692	47233.5	8.9371e+06	0.528511	47294.9	8.66084e+06	0.546078	61817.1	1.31973e+07	0.468406	97570.4	1.59879e+07	0.610278	42272.2	7.71617e+06	0.547839	105620	1.95839e+07	0.539317	17046	3.92542e+06	0.434246	89194	1.49338e+07	0.597264	19305.3	3.89027e+06	0.496246	75914.8	1.43625e+07	0.528561	127306	2.44928e+07	0.519768	10868.3	3.44294e+06	0.315669	86753.6	1.38804e+07	0.625009
PWY-6387	UDP-N-acetylmuramoyl-pentapeptide biosynthesis I (meso-diaminopimelate containing)	0.597216	0.0768561	0.655508	0.254286	0.449978	0.449978	-0.0582924	-0.220015	0.10343	47770	8.9371e+06	0.534514	45758.3	8.66084e+06	0.528335	69561.4	1.31973e+07	0.527087	100777	1.59879e+07	0.630334	49661.1	7.71617e+06	0.643597	108137	1.95839e+07	0.552174	33175.1	3.92542e+06	0.845134	92340.4	1.49338e+07	0.618333	26491.3	3.89027e+06	0.680964	76728.3	1.43625e+07	0.534226	129084	2.44928e+07	0.527028	27125	3.44294e+06	0.787845	78189.9	1.38804e+07	0.563312
LEU-DEG2-PWY	L-leucine degradation I	0.303779	0.145355	0.262981	0.157695	0.451374	0.451374	0.0407979	-0.0697307	0.151326	30002.5	8.9371e+06	0.335708	34790	8.66084e+06	0.401693	43164.3	1.31973e+07	0.327068	24005.7	1.59879e+07	0.15015	5660.11	7.71617e+06	0.0733539	66311.4	1.95839e+07	0.338601	5622.65	3.92542e+06	0.143237	15612.2	1.49338e+07	0.104543	12790.5	3.89027e+06	0.328783	72134.6	1.43625e+07	0.502241	91362.9	2.44928e+07	0.373019	8998.6	3.44294e+06	0.261364	92163.8	1.38804e+07	0.663986
HCAMHPDEG-PWY	3-phenylpropanoate and 3-(3-hydroxyphenyl)propanoate degradation to 2-oxopent-4-enoate	0.00579941	0.0106316	0.00366793	0.00685209	0.454859	0.454859	0.00213149	-0.00359825	0.00786122	190.095	8.9371e+06	0.00212703	39.4593	8.66084e+06	0.000455605	244.105	1.31973e+07	0.00184965	7.49691	1.59879e+07	4.69e-05	56.306	7.71617e+06	0.000729714	3019.2	1.95839e+07	0.0154167	98.1587	3.92542e+06	0.00250059	49.0296	1.49338e+07	0.000328314	0	3.89027e+06	0	3478.08	1.43625e+07	0.0242163	7687.74	2.44928e+07	0.0313877	115.422	3.44294e+06	0.00335242	0	1.38804e+07	0
PWY-6690	cinnamate and 3-hydroxycinnamate degradation to 2-oxopent-4-enoate	0.00579941	0.0106316	0.00366793	0.00685209	0.454859	0.454859	0.00213149	-0.00359825	0.00786122	190.095	8.9371e+06	0.00212703	39.4593	8.66084e+06	0.000455605	244.105	1.31973e+07	0.00184965	7.49691	1.59879e+07	4.69e-05	56.306	7.71617e+06	0.000729714	3019.2	1.95839e+07	0.0154167	98.1587	3.92542e+06	0.00250059	49.0296	1.49338e+07	0.000328314	0	3.89027e+06	0	3478.08	1.43625e+07	0.0242163	7687.74	2.44928e+07	0.0313877	115.422	3.44294e+06	0.00335242	0	1.38804e+07	0
PWY-7197	pyrimidine deoxyribonucleotide phosphorylation	0.499729	0.041239	0.510378	0.0404662	0.455931	0.455931	-0.0106488	-0.0396915	0.0183939	45996.4	8.9371e+06	0.514668	41763.8	8.66084e+06	0.482214	59797.9	1.31973e+07	0.453106	90340	1.59879e+07	0.565053	31892.4	7.71617e+06	0.413319	97985.1	1.95839e+07	0.500334	20924.5	3.92542e+06	0.53305	82702.8	1.49338e+07	0.553797	19493.6	3.89027e+06	0.501087	65806.6	1.43625e+07	0.458182	119755	2.44928e+07	0.488938	16346.8	3.44294e+06	0.474792	75890.3	1.38804e+07	0.546745
PEPTIDOGLYCANSYN-PWY	peptidoglycan biosynthesis I (meso-diaminopimelate containing)	0.59084	0.0733942	0.647338	0.250364	0.456484	0.456484	-0.0564986	-0.21562	0.102623	47736.6	8.9371e+06	0.53414	45284.4	8.66084e+06	0.522864	69002.6	1.31973e+07	0.522853	99256.9	1.59879e+07	0.620827	49167.2	7.71617e+06	0.637198	107775	1.95839e+07	0.550325	32602.6	3.92542e+06	0.830551	90828	1.49338e+07	0.608205	26132.7	3.89027e+06	0.671746	76305.4	1.43625e+07	0.531281	128388	2.44928e+07	0.524187	26621.2	3.44294e+06	0.773212	77959.6	1.38804e+07	0.561653
TYRFUMCAT-PWY	L-tyrosine degradation I	0.284291	0.127485	0.313675	0.105947	0.45695	0.45695	-0.0293834	-0.109262	0.0504954	19672.8	8.9371e+06	0.220125	34088.5	8.66084e+06	0.393594	32447.5	1.31973e+07	0.245865	31657.4	1.59879e+07	0.198009	5147.29	7.71617e+06	0.0667079	79879.9	1.95839e+07	0.407885	3864.83	3.92542e+06	0.0984564	44222.3	1.49338e+07	0.296123	9310.85	3.89027e+06	0.239337	48978	1.43625e+07	0.341012	97082.1	2.44928e+07	0.396369	6042.12	3.44294e+06	0.175493	81349.4	1.38804e+07	0.586074
PWY-5862	superpathway of demethylmenaquinol-9 biosynthesis	0.0799999	0.0591277	0.102341	0.0942927	0.458601	0.458601	-0.0223412	-0.0846589	0.0399765	10437.5	8.9371e+06	0.116788	7824.55	8.66084e+06	0.0903439	15625.6	1.31973e+07	0.1184	32096.2	1.59879e+07	0.200754	2405.95	7.71617e+06	0.0311806	9118.21	1.95839e+07	0.0465596	9198.7	3.92542e+06	0.234337	25501.4	1.49338e+07	0.170763	2009.05	3.89027e+06	0.051643	4309.4	1.43625e+07	0.0300045	13758	2.44928e+07	0.0561717	2308.71	3.44294e+06	0.0670565	1914.39	1.38804e+07	0.0137921
PWY-5855	ubiquinol-7 biosynthesis (prokaryotic)	0.37646	0.134309	0.406158	0.106612	0.462746	0.462746	-0.0296983	-0.11138	0.051983	34100.2	8.9371e+06	0.381557	39615.3	8.66084e+06	0.457407	43685.5	1.31973e+07	0.331018	53770.9	1.59879e+07	0.336323	7606.22	7.71617e+06	0.0985751	99222	1.95839e+07	0.50665	7754.03	3.92542e+06	0.197534	55268.3	1.49338e+07	0.370089	14820.2	3.89027e+06	0.380956	70829.4	1.43625e+07	0.493154	116013	2.44928e+07	0.473662	8194.8	3.44294e+06	0.238018	90971	1.38804e+07	0.655393
PWY-5856	ubiquinol-9 biosynthesis (prokaryotic)	0.37646	0.134309	0.406158	0.106612	0.462746	0.462746	-0.0296983	-0.11138	0.051983	34100.2	8.9371e+06	0.381557	39615.3	8.66084e+06	0.457407	43685.5	1.31973e+07	0.331018	53770.9	1.59879e+07	0.336323	7606.22	7.71617e+06	0.0985751	99222	1.95839e+07	0.50665	7754.03	3.92542e+06	0.197534	55268.3	1.49338e+07	0.370089	14820.2	3.89027e+06	0.380956	70829.4	1.43625e+07	0.493154	116013	2.44928e+07	0.473662	8194.8	3.44294e+06	0.238018	90971	1.38804e+07	0.655393
PWY-5857	ubiquinol-10 biosynthesis (prokaryotic)	0.37646	0.134309	0.406158	0.106612	0.462746	0.462746	-0.0296983	-0.11138	0.051983	34100.2	8.9371e+06	0.381557	39615.3	8.66084e+06	0.457407	43685.5	1.31973e+07	0.331018	53770.9	1.59879e+07	0.336323	7606.22	7.71617e+06	0.0985751	99222	1.95839e+07	0.50665	7754.03	3.92542e+06	0.197534	55268.3	1.49338e+07	0.370089	14820.2	3.89027e+06	0.380956	70829.4	1.43625e+07	0.493154	116013	2.44928e+07	0.473662	8194.8	3.44294e+06	0.238018	90971	1.38804e+07	0.655393
PWY-6708	ubiquinol-8 biosynthesis (prokaryotic)	0.37646	0.134309	0.406158	0.106612	0.462746	0.462746	-0.0296983	-0.11138	0.051983	34100.2	8.9371e+06	0.381557	39615.3	8.66084e+06	0.457407	43685.5	1.31973e+07	0.331018	53770.9	1.59879e+07	0.336323	7606.22	7.71617e+06	0.0985751	99222	1.95839e+07	0.50665	7754.03	3.92542e+06	0.197534	55268.3	1.49338e+07	0.370089	14820.2	3.89027e+06	0.380956	70829.4	1.43625e+07	0.493154	116013	2.44928e+07	0.473662	8194.8	3.44294e+06	0.238018	90971	1.38804e+07	0.655393
FOLSYN-PWY	superpathway of tetrahydrofolate biosynthesis and salvage	0.554868	0.0537816	0.570461	0.063182	0.463963	0.463963	-0.0155931	-0.0591769	0.0279908	39819.9	8.9371e+06	0.445557	42870.8	8.66084e+06	0.494995	64627	1.31973e+07	0.489698	80411.7	1.59879e+07	0.502955	44289.2	7.71617e+06	0.573979	111576	1.95839e+07	0.569734	25964.8	3.92542e+06	0.661454	81923.1	1.49338e+07	0.548576	20749.2	3.89027e+06	0.533361	75999.9	1.43625e+07	0.529154	134966	2.44928e+07	0.551042	22447.3	3.44294e+06	0.651981	83842.9	1.38804e+07	0.604039
PWY-6641	superpathway of sulfolactate degradation	0.00559101	0.0116364	0.00319472	0.0084179	0.470196	0.470196	0.00239629	-0.00428932	0.0090819	14.6455	8.9371e+06	0.000163873	120.292	8.66084e+06	0.00138891	195.67	1.31973e+07	0.00148265	37.1644	1.59879e+07	0.000232454	76.6658	7.71617e+06	0.000993573	298.237	1.95839e+07	0.00152286	33.5371	3.92542e+06	0.000854358	39.6081	1.49338e+07	0.000265225	1480.68	3.89027e+06	0.0380611	930.05	1.43625e+07	0.00647553	1946.77	2.44928e+07	0.00794832	1801.42	3.44294e+06	0.0523221	0	1.38804e+07	0
PWY-6581	spirilloxanthin and 2,2'-diketo-spirilloxanthin biosynthesis	2.11e-06	1.12e-05	8.66e-06	3e-05	0.475468	0.475468	-6.54e-06	-2.57e-05	1.26e-05	0	8.9371e+06	0	0	8.66084e+06	0	0	1.31973e+07	0	0	1.59879e+07	0	0	7.71617e+06	0	0	1.95839e+07	0	0	3.92542e+06	0	0	1.49338e+07	0	0	3.89027e+06	0	0	1.43625e+07	0	0	2.44928e+07	0	0	3.44294e+06	0	0	1.38804e+07	0
GLYCOCAT-PWY	glycogen degradation I (bacterial)	0.39581	0.15985	0.435895	0.160882	0.47679	0.47679	-0.0400855	-0.154816	0.0746453	33578.4	8.9371e+06	0.375719	30090.1	8.66084e+06	0.347427	52291.4	1.31973e+07	0.396228	104723	1.59879e+07	0.655018	51890.5	7.71617e+06	0.67249	39968.3	1.95839e+07	0.204087	20558	3.92542e+06	0.523714	91741.6	1.49338e+07	0.614323	11726.7	3.89027e+06	0.301437	39435.3	1.43625e+07	0.274571	51486	2.44928e+07	0.210208	8465.13	3.44294e+06	0.245869	22300.6	1.38804e+07	0.160663
PWY4FS-7	phosphatidylglycerol biosynthesis I (plastidic)	0.650595	0.0848901	0.707323	0.263545	0.478496	0.478496	-0.0567281	-0.224597	0.111141	60930.2	8.9371e+06	0.681767	55707.9	8.66084e+06	0.643216	80592	1.31973e+07	0.610669	105317	1.59879e+07	0.658734	39022.4	7.71617e+06	0.505722	126128	1.95839e+07	0.644039	34203.6	3.92542e+06	0.871336	96915.9	1.49338e+07	0.648971	29736.8	3.89027e+06	0.76439	87139	1.43625e+07	0.606711	154254	2.44928e+07	0.629791	28861	3.44294e+06	0.838267	100052	1.38804e+07	0.720815
PWY4FS-8	phosphatidylglycerol biosynthesis II (non-plastidic)	0.650595	0.0848901	0.707323	0.263545	0.478496	0.478496	-0.0567281	-0.224597	0.111141	60930.2	8.9371e+06	0.681767	55707.9	8.66084e+06	0.643216	80592	1.31973e+07	0.610669	105317	1.59879e+07	0.658734	39022.4	7.71617e+06	0.505722	126128	1.95839e+07	0.644039	34203.6	3.92542e+06	0.871336	96915.9	1.49338e+07	0.648971	29736.8	3.89027e+06	0.76439	87139	1.43625e+07	0.606711	154254	2.44928e+07	0.629791	28861	3.44294e+06	0.838267	100052	1.38804e+07	0.720815
PWY-5845	superpathway of menaquinol-9 biosynthesis	0.10895	0.0765653	0.135802	0.119773	0.483832	0.483832	-0.0268525	-0.106168	0.0524633	14172.8	8.9371e+06	0.158584	10762	8.66084e+06	0.12426	20800.6	1.31973e+07	0.157612	43180.8	1.59879e+07	0.270085	3492.04	7.71617e+06	0.0452562	13072	1.95839e+07	0.0667487	11715.4	3.92542e+06	0.298449	34219.3	1.49338e+07	0.22914	2843.47	3.89027e+06	0.0730918	6265.22	1.43625e+07	0.043622	19525.8	2.44928e+07	0.0797203	3182.86	3.44294e+06	0.092446	2836.6	1.38804e+07	0.0204361
PWY-6383	mono-trans, poly-cis decaprenyl phosphate biosynthesis	0.0550065	0.0632786	0.0423294	0.0463308	0.485182	0.485182	0.0126771	-0.0239384	0.0492926	3494.17	8.9371e+06	0.0390974	4119.58	8.66084e+06	0.0475655	16132.8	1.31973e+07	0.122243	4688.72	1.59879e+07	0.0293267	2736.31	7.71617e+06	0.035462	1042.3	1.95839e+07	0.0053222	3084.74	3.92542e+06	0.0785836	3761.52	1.49338e+07	0.025188	4135.44	3.89027e+06	0.106302	1841.43	1.43625e+07	0.0128211	13574.2	2.44928e+07	0.0554209	2860.04	3.44294e+06	0.0830698	698.431	1.38804e+07	0.00503179
GLUCONEO-PWY	gluconeogenesis I	0.579704	0.053509	0.567317	0.0496249	0.486624	0.486624	0.0123873	-0.0237758	0.0485505	46025.9	8.9371e+06	0.514998	44866.2	8.66084e+06	0.518035	67814.3	1.31973e+07	0.513849	104906	1.59879e+07	0.65616	49099.9	7.71617e+06	0.636325	112615	1.95839e+07	0.575039	29010.1	3.92542e+06	0.73903	88269.8	1.49338e+07	0.591075	23896.2	3.89027e+06	0.614255	75690.5	1.43625e+07	0.527	136598	2.44928e+07	0.557706	19920.4	3.44294e+06	0.578587	83440.2	1.38804e+07	0.601138
ANAEROFRUCAT-PWY	homolactic fermentation	0.505243	0.11799	0.475217	0.126114	0.48944	0.48944	0.030026	-0.0586557	0.118708	36363.9	8.9371e+06	0.406887	34909.1	8.66084e+06	0.403068	58661.1	1.31973e+07	0.444493	82550.3	1.59879e+07	0.516331	49066	7.71617e+06	0.635885	82334.6	1.95839e+07	0.420419	31726.2	3.92542e+06	0.808224	81673.6	1.49338e+07	0.546905	25420.8	3.89027e+06	0.653446	69574.7	1.43625e+07	0.484419	97083.2	2.44928e+07	0.396374	24266.8	3.44294e+06	0.70483	80341.3	1.38804e+07	0.578811
PWY-7315	dTDP-N-acetylthomosamine biosynthesis	0.0857577	0.0943701	0.112356	0.11573	0.49091	0.49091	-0.0265986	-0.105822	0.0526244	7203.72	8.9371e+06	0.0806047	1817.64	8.66084e+06	0.0209869	9801.04	1.31973e+07	0.0742653	59257.1	1.59879e+07	0.370638	3113.56	7.71617e+06	0.0403511	7058.81	1.95839e+07	0.0360439	12157	3.92542e+06	0.3097	38048.6	1.49338e+07	0.254782	575.455	3.89027e+06	0.0147922	9623.03	1.43625e+07	0.0670009	59535.1	2.44928e+07	0.243071	312.7	3.44294e+06	0.00908235	5004.34	1.38804e+07	0.0360533
PWY-5941	glycogen degradation II (eukaryotic)	0.0581475	0.0627549	0.0761067	0.0785334	0.491292	0.491292	-0.0179592	-0.0715366	0.0356182	495.064	8.9371e+06	0.00553942	4931.53	8.66084e+06	0.0569406	7449.84	1.31973e+07	0.0564496	4013.62	1.59879e+07	0.0251041	3835.61	7.71617e+06	0.0497087	3034.69	1.95839e+07	0.0154958	649.502	3.92542e+06	0.016546	3607.09	1.49338e+07	0.0241539	8029.05	3.89027e+06	0.206388	3443.87	1.43625e+07	0.0239781	10120.6	2.44928e+07	0.0413208	3943.43	3.44294e+06	0.114537	654.634	1.38804e+07	0.00471625
PWY-5747	2-methylcitrate cycle II	0.11012	0.0755812	0.0939129	0.0638779	0.493177	0.493177	0.0162071	-0.0316841	0.0640983	11754.2	8.9371e+06	0.131521	13520.2	8.66084e+06	0.156107	16012	1.31973e+07	0.121327	12684.2	1.59879e+07	0.0793361	1855.28	7.71617e+06	0.0240441	52171.6	1.95839e+07	0.2664	3236.24	3.92542e+06	0.0824431	7905.09	1.49338e+07	0.0529343	2548.22	3.89027e+06	0.0655025	28484.5	1.43625e+07	0.198325	69448.3	2.44928e+07	0.283545	2049.58	3.44294e+06	0.0595301	6820.24	1.38804e+07	0.0491358
COA-PWY	coenzyme A biosynthesis I	0.570906	0.0593556	0.619151	0.23533	0.496178	0.496178	-0.0482448	-0.197403	0.100913	50002.9	8.9371e+06	0.559498	43887.7	8.66084e+06	0.506737	67340.2	1.31973e+07	0.510257	94038.7	1.59879e+07	0.588188	46310.6	7.71617e+06	0.600176	106709	1.95839e+07	0.544879	30548.8	3.92542e+06	0.778229	85285.4	1.49338e+07	0.571091	24704	3.89027e+06	0.635021	75945.3	1.43625e+07	0.528774	126039	2.44928e+07	0.514596	24851.7	3.44294e+06	0.721816	77879	1.38804e+07	0.561072
PWY-7196	superpathway of pyrimidine ribonucleosides salvage	0.431761	0.106892	0.45166	0.0721452	0.497622	0.497622	-0.0198997	-0.0789449	0.0391455	38748.8	8.9371e+06	0.433573	29620.1	8.66084e+06	0.342	57723.6	1.31973e+07	0.437389	84445	1.59879e+07	0.528182	44414.6	7.71617e+06	0.575605	64025.6	1.95839e+07	0.326929	22540.5	3.92542e+06	0.574218	75393.1	1.49338e+07	0.50485	20469.6	3.89027e+06	0.526174	51677.8	1.43625e+07	0.35981	76195.9	2.44928e+07	0.311095	18777.1	3.44294e+06	0.54538	20140.9	1.38804e+07	0.145103
BIOTIN-BIOSYNTHESIS-PWY	biotin biosynthesis I	0.365834	0.12347	0.332326	0.148043	0.499469	0.499469	0.0335073	-0.0682358	0.13525	31584.5	8.9371e+06	0.353409	38677.4	8.66084e+06	0.446578	45380.9	1.31973e+07	0.343864	32356.6	1.59879e+07	0.202382	44113.5	7.71617e+06	0.571703	103627	1.95839e+07	0.52914	6669.47	3.92542e+06	0.169905	29327	1.49338e+07	0.19638	10062.7	3.89027e+06	0.258665	67615.8	1.43625e+07	0.470779	123095	2.44928e+07	0.502577	7677.7	3.44294e+06	0.222999	36357.4	1.38804e+07	0.261934
LACTOSECAT-PWY	lactose and galactose degradation I	0.0512724	0.0983898	0.122927	0.351518	0.499727	0.499727	-0.0716544	-0.294857	0.151549	1072.88	8.9371e+06	0.0120048	405.056	8.66084e+06	0.00467687	9534.08	1.31973e+07	0.0722425	3156.19	1.59879e+07	0.0197411	474.8	7.71617e+06	0.00615331	231.848	1.95839e+07	0.00118387	14934.4	3.92542e+06	0.380454	6475.1	1.49338e+07	0.0433587	616.605	3.89027e+06	0.0158499	109.528	1.43625e+07	0.000762597	1087.35	2.44928e+07	0.00443944	13243.2	3.44294e+06	0.384649	15.3486	1.38804e+07	0.000110578
PWY-6969	TCA cycle V (2-oxoglutarate:ferredoxin oxidoreductase)	0.642206	0.0604389	0.621281	0.0988327	0.5057	0.5057	0.0209245	-0.0442313	0.0860803	62324.4	8.9371e+06	0.697367	60357.6	8.66084e+06	0.696902	81034.4	1.31973e+07	0.614022	95154.1	1.59879e+07	0.595164	49496.4	7.71617e+06	0.641464	133148	1.95839e+07	0.679886	19392.3	3.92542e+06	0.494019	88688.7	1.49338e+07	0.59388	21786.9	3.89027e+06	0.560036	94014.5	1.43625e+07	0.654582	168738	2.44928e+07	0.688929	17463.8	3.44294e+06	0.507235	103757	1.38804e+07	0.747506
PWY-5005	biotin biosynthesis II	0.0163617	0.0146497	0.0225493	0.0306033	0.514474	0.514474	-0.0061876	-0.0259909	0.0136157	1035.18	8.9371e+06	0.0115829	1116.5	8.66084e+06	0.0128913	3494.59	1.31973e+07	0.0264795	5591.79	1.59879e+07	0.0349752	3117.98	7.71617e+06	0.0404084	479.521	1.95839e+07	0.00244854	316.804	3.92542e+06	0.00807057	7152.66	1.49338e+07	0.0478959	723.333	3.89027e+06	0.0185934	790.496	1.43625e+07	0.00550388	582.079	2.44928e+07	0.00237652	372.574	3.44294e+06	0.0108214	23.9833	1.38804e+07	0.000172786
PWY-7219	adenosine ribonucleotides de novo biosynthesis	0.680972	0.0671471	0.732809	0.265353	0.516363	0.516363	-0.0518367	-0.220032	0.116359	59770.4	8.9371e+06	0.66879	52790.6	8.66084e+06	0.609532	80458.4	1.31973e+07	0.609657	109474	1.59879e+07	0.684731	56353.4	7.71617e+06	0.730329	126485	1.95839e+07	0.64586	35316.9	3.92542e+06	0.899698	100627	1.49338e+07	0.67382	29189.8	3.89027e+06	0.750328	91825.7	1.43625e+07	0.639342	148726	2.44928e+07	0.607222	29321	3.44294e+06	0.851627	93158	1.38804e+07	0.671149
HISTSYN-PWY	L-histidine biosynthesis	0.515477	0.0540767	0.499836	0.0745122	0.519797	0.519797	0.0156407	-0.0344634	0.0657447	46393.5	8.9371e+06	0.519111	45001.9	8.66084e+06	0.519602	62349.8	1.31973e+07	0.472443	88440	1.59879e+07	0.55317	46540	7.71617e+06	0.603148	106537	1.95839e+07	0.544005	16432.7	3.92542e+06	0.418623	76482	1.49338e+07	0.512141	17332.3	3.89027e+06	0.44553	77942.6	1.43625e+07	0.54268	128057	2.44928e+07	0.522835	12993.2	3.44294e+06	0.377388	82836.2	1.38804e+07	0.596786
PWY-5667	CDP-diacylglycerol biosynthesis I	0.758119	0.0931795	0.808952	0.261993	0.523864	0.523864	-0.0508328	-0.218185	0.11652	64494.5	8.9371e+06	0.721649	66653.8	8.66084e+06	0.769599	92385.9	1.31973e+07	0.700036	116057	1.59879e+07	0.725905	52729.7	7.71617e+06	0.683366	139471	1.95839e+07	0.71217	36947	3.92542e+06	0.941223	106962	1.49338e+07	0.716241	32966.9	3.89027e+06	0.847419	110865	1.43625e+07	0.771902	166825	2.44928e+07	0.681119	32008.1	3.44294e+06	0.929675	143149	1.38804e+07	1.0313
PWY0-1319	CDP-diacylglycerol biosynthesis II	0.758119	0.0931795	0.808952	0.261993	0.523864	0.523864	-0.0508328	-0.218185	0.11652	64494.5	8.9371e+06	0.721649	66653.8	8.66084e+06	0.769599	92385.9	1.31973e+07	0.700036	116057	1.59879e+07	0.725905	52729.7	7.71617e+06	0.683366	139471	1.95839e+07	0.71217	36947	3.92542e+06	0.941223	106962	1.49338e+07	0.716241	32966.9	3.89027e+06	0.847419	110865	1.43625e+07	0.771902	166825	2.44928e+07	0.681119	32008.1	3.44294e+06	0.929675	143149	1.38804e+07	1.0313
PWY-6612	superpathway of tetrahydrofolate biosynthesis	0.516003	0.062384	0.536099	0.0987754	0.523962	0.523962	-0.0200957	-0.085424	0.0452326	35635.6	8.9371e+06	0.398737	41143.6	8.66084e+06	0.475053	61694.3	1.31973e+07	0.467476	71268.7	1.59879e+07	0.445768	39905.2	7.71617e+06	0.517163	102603	1.95839e+07	0.523916	26833.9	3.92542e+06	0.683594	75124.3	1.49338e+07	0.50305	18626.5	3.89027e+06	0.478796	69435.4	1.43625e+07	0.483448	123913	2.44928e+07	0.505916	22731.7	3.44294e+06	0.660243	76431.9	1.38804e+07	0.550646
SULFATE-CYS-PWY	superpathway of sulfate assimilation and cysteine biosynthesis	0.555221	0.105019	0.578798	0.107598	0.528951	0.528951	-0.0235772	-0.0999784	0.052824	43532.5	8.9371e+06	0.487099	53437.2	8.66084e+06	0.616998	71102.3	1.31973e+07	0.538763	94671.1	1.59879e+07	0.592143	25054.7	7.71617e+06	0.324704	131366	1.95839e+07	0.670785	14969.2	3.92542e+06	0.381339	93742.4	1.49338e+07	0.627721	15978.9	3.89027e+06	0.41074	85294.6	1.43625e+07	0.593869	160882	2.44928e+07	0.656855	14643.2	3.44294e+06	0.425312	98501.5	1.38804e+07	0.709645
POLYISOPRENSYN-PWY	polyisoprenoid biosynthesis (E. coli)	0.536084	0.0538585	0.583899	0.255492	0.53237	0.53237	-0.0478153	-0.209374	0.113743	46556.8	8.9371e+06	0.520938	43232.7	8.66084e+06	0.499175	62123.8	1.31973e+07	0.47073	68871.3	1.59879e+07	0.430772	40072.9	7.71617e+06	0.519337	104148	1.95839e+07	0.531802	25030.4	3.92542e+06	0.637648	71875.7	1.49338e+07	0.481296	23289.4	3.89027e+06	0.598657	72054.6	1.43625e+07	0.501685	129131	2.44928e+07	0.527218	23844.6	3.44294e+06	0.692565	76152.9	1.38804e+07	0.548636
GOLPDLCAT-PWY	superpathway of glycerol degradation to 1,3-propanediol	0.00934005	0.0146164	0.0066174	0.0114554	0.532477	0.532477	0.00272265	-0.00609489	0.0115402	0	8.9371e+06	0	191.981	8.66084e+06	0.00221666	638.884	1.31973e+07	0.00484101	34.8865	1.59879e+07	0.000218206	159.129	7.71617e+06	0.00206228	4251.97	1.95839e+07	0.0217115	311.409	3.92542e+06	0.00793314	175.343	1.49338e+07	0.00117414	0	3.89027e+06	0	5325.28	1.43625e+07	0.0370776	9204.83	2.44928e+07	0.0375817	0	3.44294e+06	0	0	1.38804e+07	0
PWY-6349	CDP-archaeol biosynthesis	0.000122286	0.00038182	0.000262125	0.000717331	0.533285	0.533285	-0.00013984	-0.00060725	0.000327571	0	8.9371e+06	0	0	8.66084e+06	0	0	1.31973e+07	0	14.6343	1.59879e+07	9.15e-05	0	7.71617e+06	0	317.124	1.95839e+07	0.00161931	0	3.92542e+06	0	0	1.49338e+07	0	0	3.89027e+06	0	196.028	1.43625e+07	0.00136485	0	2.44928e+07	0	0	3.44294e+06	0	0	1.38804e+07	0
PWY-1501	mandelate degradation I	0.000562288	0.000842589	0.000329876	0.00114272	0.533819	0.533819	0.000232412	-0.000537681	0.0010025	191.172	8.9371e+06	0.00213909	97.8769	8.66084e+06	0.00113011	158.635	1.31973e+07	0.00120202	0	1.59879e+07	0	0	7.71617e+06	0	20.5088	1.95839e+07	0.000104722	0	3.92542e+06	0	15.0673	1.49338e+07	0.000100894	0	3.89027e+06	0	381.992	1.43625e+07	0.00265964	84.3348	2.44928e+07	0.000344324	0	3.44294e+06	0	0	1.38804e+07	0
PWY-5741	ethylmalonyl-CoA pathway	0.0469908	0.0401924	0.0548992	0.0345799	0.533854	0.533854	-0.0079084	-0.0336844	0.0178676	3500.39	8.9371e+06	0.039167	3241.58	8.66084e+06	0.037428	11826.9	1.31973e+07	0.0896157	3650.91	1.59879e+07	0.0228355	1593.77	7.71617e+06	0.020655	1664.28	1.95839e+07	0.00849818	612.742	3.92542e+06	0.0156096	5953.24	1.49338e+07	0.0398643	2832.35	3.89027e+06	0.0728059	3619.53	1.43625e+07	0.0252012	6595.35	2.44928e+07	0.0269276	867.62	3.44294e+06	0.0252	1326.19	1.38804e+07	0.00955443
P23-PWY	reductive TCA cycle I	0.337955	0.113145	0.305319	0.165528	0.541287	0.541287	0.0326359	-0.0778153	0.143087	49869.1	8.9371e+06	0.558001	22736.3	8.66084e+06	0.262518	52201.9	1.31973e+07	0.395549	44096.8	1.59879e+07	0.275814	24509.9	7.71617e+06	0.317643	88075.6	1.95839e+07	0.449734	9918.76	3.92542e+06	0.25268	42346.4	1.49338e+07	0.283561	8100.15	3.89027e+06	0.208216	73155.1	1.43625e+07	0.509347	82382	2.44928e+07	0.336351	11480.7	3.44294e+06	0.333456	28885.7	1.38804e+07	0.208105
P441-PWY	superpathway of N-acetylneuraminate degradation	0.1261	0.0681383	0.113951	0.0521236	0.544329	0.544329	0.0121487	-0.0283392	0.0526366	10105.5	8.9371e+06	0.113073	3846.19	8.66084e+06	0.0444089	27233.3	1.31973e+07	0.206355	16022.8	1.59879e+07	0.100218	16203.1	7.71617e+06	0.209989	15864.2	1.95839e+07	0.0810062	8252.78	3.92542e+06	0.210239	27723.3	1.49338e+07	0.185642	6360.68	3.89027e+06	0.163502	15266.2	1.43625e+07	0.106292	18399.5	2.44928e+07	0.0751219	3519.22	3.44294e+06	0.102216	4977.83	1.38804e+07	0.0358623
ILEUSYN-PWY	L-isoleucine biosynthesis I (from threonine)	0.771083	0.0642606	0.749713	0.11181	0.544456	0.544456	0.0213708	-0.0519258	0.0946673	72483.1	8.9371e+06	0.811036	67651.6	8.66084e+06	0.78112	103235	1.31973e+07	0.782239	119202	1.59879e+07	0.745578	55596.1	7.71617e+06	0.720514	146712	1.95839e+07	0.749145	23640.4	3.92542e+06	0.602238	112332	1.49338e+07	0.752201	30852.6	3.89027e+06	0.79307	117537	1.43625e+07	0.818359	189056	2.44928e+07	0.771883	20749.6	3.44294e+06	0.602671	119777	1.38804e+07	0.862921
VALSYN-PWY	L-valine biosynthesis	0.771083	0.0642606	0.749713	0.11181	0.544456	0.544456	0.0213708	-0.0519258	0.0946673	72483.1	8.9371e+06	0.811036	67651.6	8.66084e+06	0.78112	103235	1.31973e+07	0.782239	119202	1.59879e+07	0.745578	55596.1	7.71617e+06	0.720514	146712	1.95839e+07	0.749145	23640.4	3.92542e+06	0.602238	112332	1.49338e+07	0.752201	30852.6	3.89027e+06	0.79307	117537	1.43625e+07	0.818359	189056	2.44928e+07	0.771883	20749.6	3.44294e+06	0.602671	119777	1.38804e+07	0.862921
PWY-6122	5-aminoimidazole ribonucleotide biosynthesis II	0.630946	0.0630271	0.649645	0.0962118	0.544483	0.544483	-0.0186991	-0.0825817	0.0451835	54709	8.9371e+06	0.612156	52327.7	8.66084e+06	0.604187	79250.6	1.31973e+07	0.600505	108699	1.59879e+07	0.679884	55120.3	7.71617e+06	0.714348	112652	1.95839e+07	0.575225	20783.6	3.92542e+06	0.529463	99990.9	1.49338e+07	0.669562	25673.6	3.89027e+06	0.659944	82733.2	1.43625e+07	0.576035	137488	2.44928e+07	0.56134	17885.6	3.44294e+06	0.519487	81916.4	1.38804e+07	0.590159
PWY-6277	superpathway of 5-aminoimidazole ribonucleotide biosynthesis	0.630946	0.0630271	0.649645	0.0962118	0.544483	0.544483	-0.0186991	-0.0825817	0.0451835	54709	8.9371e+06	0.612156	52327.7	8.66084e+06	0.604187	79250.6	1.31973e+07	0.600505	108699	1.59879e+07	0.679884	55120.3	7.71617e+06	0.714348	112652	1.95839e+07	0.575225	20783.6	3.92542e+06	0.529463	99990.9	1.49338e+07	0.669562	25673.6	3.89027e+06	0.659944	82733.2	1.43625e+07	0.576035	137488	2.44928e+07	0.56134	17885.6	3.44294e+06	0.519487	81916.4	1.38804e+07	0.590159
PWY-6397	mycolyl-arabinogalactan-peptidoglycan complex biosynthesis	0.00785747	0.0121117	0.00611934	0.00598749	0.548003	0.548003	0.00173813	-0.00406215	0.00753841	0	8.9371e+06	0	192.896	8.66084e+06	0.00222722	4931.07	1.31973e+07	0.0373642	706.744	1.59879e+07	0.0044205	634.078	7.71617e+06	0.00821753	17.807	1.95839e+07	9.09e-05	317.485	3.92542e+06	0.00808791	400.801	1.49338e+07	0.00268386	334.31	3.89027e+06	0.00859348	41.0016	1.43625e+07	0.000285476	259.883	2.44928e+07	0.00106106	182.459	3.44294e+06	0.00529952	5.60508	1.38804e+07	4.04e-05
PWY-5345	superpathway of L-methionine biosynthesis (by sulfhydrylation)	0.448317	0.077352	0.465141	0.0816844	0.55056	0.55056	-0.0168239	-0.0744187	0.0407708	43382.6	8.9371e+06	0.485422	44930.3	8.66084e+06	0.518775	61526.1	1.31973e+07	0.466201	68505	1.59879e+07	0.428481	21615.5	7.71617e+06	0.280133	110138	1.95839e+07	0.562391	11949.8	3.92542e+06	0.304422	71486.2	1.49338e+07	0.478688	15435.6	3.89027e+06	0.396774	73500.6	1.43625e+07	0.511753	132945	2.44928e+07	0.542792	12407.1	3.44294e+06	0.360363	50855.6	1.38804e+07	0.366384
PWY-5188	tetrapyrrole biosynthesis I (from glutamate)	0.479666	0.107607	0.496387	0.0684593	0.559287	0.559287	-0.0167204	-0.074326	0.0408853	49810.6	8.9371e+06	0.557346	46304.1	8.66084e+06	0.534638	63371.1	1.31973e+07	0.480181	91007.1	1.59879e+07	0.569226	14630.5	7.71617e+06	0.189608	104712	1.95839e+07	0.534681	17253.2	3.92542e+06	0.439524	78367.4	1.49338e+07	0.524766	17346.6	3.89027e+06	0.445898	74308.2	1.43625e+07	0.517376	130255	2.44928e+07	0.53181	13548.2	3.44294e+06	0.393507	83983.9	1.38804e+07	0.605055
LPSSYN-PWY	superpathway of lipopolysaccharide biosynthesis	0.0034164	0.00554527	0.00500694	0.00853982	0.560723	0.560723	-0.00159054	-0.0072553	0.00407422	0	8.9371e+06	0	248.322	8.66084e+06	0.00286718	2311.99	1.31973e+07	0.0175187	276.174	1.59879e+07	0.0017274	471.677	7.71617e+06	0.00611285	297.775	1.95839e+07	0.00152051	156.061	3.92542e+06	0.00397565	53.2451	1.49338e+07	0.000356541	0	3.89027e+06	0	154.771	1.43625e+07	0.0010776	0	2.44928e+07	0	0	3.44294e+06	0	0	1.38804e+07	0
PYRIDNUCSYN-PWY	NAD biosynthesis I (from aspartate)	0.481416	0.038284	0.487516	0.0258332	0.561176	0.561176	-0.00609988	-0.0272446	0.0150448	44106.6	8.9371e+06	0.493522	42410.9	8.66084e+06	0.489686	52272.2	1.31973e+07	0.396082	86959.7	1.59879e+07	0.543911	37906.7	7.71617e+06	0.491263	87301.6	1.95839e+07	0.445782	21151.7	3.92542e+06	0.538838	76901.4	1.49338e+07	0.51495	15850.1	3.89027e+06	0.407429	68395	1.43625e+07	0.476205	102256	2.44928e+07	0.417495	15468.6	3.44294e+06	0.449287	76753.8	1.38804e+07	0.552966
PWY-5189	tetrapyrrole biosynthesis II (from glycine)	0.461305	0.103341	0.476915	0.0631203	0.562656	0.562656	-0.0156094	-0.0698122	0.0385933	46671.1	8.9371e+06	0.522218	43686	8.66084e+06	0.504409	58900.2	1.31973e+07	0.446305	87368.1	1.59879e+07	0.546465	13286.8	7.71617e+06	0.172194	100987	1.95839e+07	0.515665	16940.5	3.92542e+06	0.43156	75407.7	1.49338e+07	0.504948	16865.4	3.89027e+06	0.433528	69923.6	1.43625e+07	0.486848	125448	2.44928e+07	0.512182	13236.2	3.44294e+06	0.384445	76571.5	1.38804e+07	0.551653
PWY-5304	superpathway of sulfur oxidation (Acidianus ambivalens)	0.0496572	0.0540764	0.0637397	0.075314	0.565215	0.565215	-0.0140825	-0.0646526	0.0364875	1395	8.9371e+06	0.0156091	6799.34	8.66084e+06	0.0785067	15189	1.31973e+07	0.115092	2624	1.59879e+07	0.0164124	2094.16	7.71617e+06	0.0271399	2211.34	1.95839e+07	0.0112916	698.58	3.92542e+06	0.0177963	625.33	1.49338e+07	0.00418735	3004	3.89027e+06	0.0772183	7268	1.43625e+07	0.0506039	9980.85	2.44928e+07	0.0407501	4081.67	3.44294e+06	0.118552	2268	1.38804e+07	0.0163396
PWY-7221	guanosine ribonucleotides de novo biosynthesis	0.627366	0.0920748	0.682237	0.319354	0.568752	0.568752	-0.0548711	-0.257771	0.148028	50790.6	8.9371e+06	0.568311	48913.4	8.66084e+06	0.564764	77987.1	1.31973e+07	0.590931	97610.1	1.59879e+07	0.610526	52303.2	7.71617e+06	0.67784	115820	1.95839e+07	0.591401	35779.6	3.92542e+06	0.911484	88618.6	1.49338e+07	0.59341	29707.9	3.89027e+06	0.763647	76928.5	1.43625e+07	0.535619	141838	2.44928e+07	0.579098	30116.8	3.44294e+06	0.874742	78539.8	1.38804e+07	0.565833
ASPASN-PWY	superpathway of L-aspartate and L-asparagine biosynthesis	0.292313	0.114783	0.270621	0.109191	0.576085	0.576085	0.0216922	-0.0573197	0.100704	27425.3	8.9371e+06	0.30687	20193.9	8.66084e+06	0.233164	32239.1	1.31973e+07	0.244286	74249.4	1.59879e+07	0.464411	38540.3	7.71617e+06	0.499474	76923.6	1.95839e+07	0.39279	16821.9	3.92542e+06	0.428537	52791.1	1.49338e+07	0.353501	11317.2	3.89027e+06	0.290909	37007.3	1.43625e+07	0.257666	91367.1	2.44928e+07	0.373036	10425	3.44294e+06	0.302793	8931.82	1.38804e+07	0.0643485
ECASYN-PWY	enterobacterial common antigen biosynthesis	0.0087234	0.0104787	0.00682713	0.00939767	0.577367	0.577367	0.00189627	-0.00501931	0.00881184	18.3715	8.9371e+06	0.000205565	589.641	8.66084e+06	0.00680812	3497.04	1.31973e+07	0.0264981	185.584	1.59879e+07	0.00116078	303.349	7.71617e+06	0.00393135	3572	1.95839e+07	0.0182395	295.921	3.92542e+06	0.00753857	82.07	1.49338e+07	0.000549559	417.843	3.89027e+06	0.0107407	4065.6	1.43625e+07	0.028307	5030.8	2.44928e+07	0.0205399	202.224	3.44294e+06	0.00587358	157.392	1.38804e+07	0.00113392
PWY-5705	allantoin degradation to glyoxylate III	0.0300382	0.0171562	0.0262937	0.0202663	0.581914	0.581914	0.00374445	-0.0102213	0.0177102	2004.22	8.9371e+06	0.0224259	5008.44	8.66084e+06	0.0578285	7114.88	1.31973e+07	0.0539115	1159.81	1.59879e+07	0.00725432	965.293	7.71617e+06	0.01251	2001.11	1.95839e+07	0.0102181	1112.1	3.92542e+06	0.0283307	2289.95	1.49338e+07	0.015334	2089.89	3.89027e+06	0.0537209	5263.39	1.43625e+07	0.0366467	9290.86	2.44928e+07	0.037933	2054.84	3.44294e+06	0.0596828	653.892	1.38804e+07	0.00471091
POLYAMINSYN3-PWY	superpathway of polyamine biosynthesis II	0.109185	0.0409404	0.100991	0.0433188	0.583104	0.583104	0.00819404	-0.022336	0.038724	15924.9	8.9371e+06	0.178189	19230.6	8.66084e+06	0.22204	20106.7	1.31973e+07	0.152355	15750.4	1.59879e+07	0.0985147	7889.33	7.71617e+06	0.102244	14831.5	1.95839e+07	0.0757332	3302.83	3.92542e+06	0.0841395	10510.6	1.49338e+07	0.0703813	4183.24	3.89027e+06	0.107531	15873	1.43625e+07	0.110517	23492.2	2.44928e+07	0.0959144	4924.85	3.44294e+06	0.143042	6293.95	1.38804e+07	0.0453442
PWY-6350	archaetidylinositol biosynthesis	0.000123421	0.000390133	0.000238019	0.000662641	0.584057	0.584057	-0.000114598	-0.000549906	0.00032071	0	8.9371e+06	0	0	8.66084e+06	0	0	1.31973e+07	0	12.0138	1.59879e+07	7.51e-05	0	7.71617e+06	0	307.446	1.95839e+07	0.00156989	0	3.92542e+06	0	0	1.49338e+07	0	0	3.89027e+06	0	215.237	1.43625e+07	0.00149861	0	2.44928e+07	0	0	3.44294e+06	0	0	1.38804e+07	0
PYRIDOXSYN-PWY	pyridoxal 5'-phosphate biosynthesis I	0.181887	0.097156	0.197256	0.0723057	0.584468	0.584468	-0.0153683	-0.0721381	0.0414016	8355.06	8.9371e+06	0.0934873	4360.02	8.66084e+06	0.0503418	21860.6	1.31973e+07	0.165644	30538.6	1.59879e+07	0.191011	15727.5	7.71617e+06	0.203825	82479.2	1.95839e+07	0.421157	6108.14	3.92542e+06	0.155605	27196.7	1.49338e+07	0.182116	4935.36	3.89027e+06	0.126864	24079	1.43625e+07	0.167652	102945	2.44928e+07	0.420306	2906.6	3.44294e+06	0.0844222	7151.9	1.38804e+07	0.0515252
THREOCAT-PWY	superpathway of L-threonine metabolism	0.0113471	0.0115724	0.00935905	0.00988489	0.584943	0.584943	0.00198806	-0.00539731	0.00937343	0	8.9371e+06	0	12.8064	8.66084e+06	0.000147865	2054.98	1.31973e+07	0.0155712	1590.73	1.59879e+07	0.00994959	663.809	7.71617e+06	0.00860283	5867.16	1.95839e+07	0.029959	378.19	3.92542e+06	0.00963438	2521.98	1.49338e+07	0.0168877	473.188	3.89027e+06	0.0121634	1542.41	1.43625e+07	0.0107391	8955.09	2.44928e+07	0.0365621	0	3.44294e+06	0	0	1.38804e+07	0
P161-PWY	acetylene degradation	0.25916	0.192072	0.318779	0.350629	0.587353	0.587353	-0.059619	-0.28858	0.169342	19188.5	8.9371e+06	0.214706	10566.7	8.66084e+06	0.122005	21962.6	1.31973e+07	0.166417	85414	1.59879e+07	0.534242	16720.5	7.71617e+06	0.216694	23244.9	1.95839e+07	0.118694	32623.7	3.92542e+06	0.831086	63659.2	1.49338e+07	0.426277	15641.8	3.89027e+06	0.402074	20527.2	1.43625e+07	0.142922	38356	2.44928e+07	0.156601	24137.4	3.44294e+06	0.701069	8167.03	1.38804e+07	0.0588386
PWY-7208	superpathway of pyrimidine nucleobases salvage	0.683404	0.0918565	0.737428	0.333169	0.589948	0.589948	-0.0540238	-0.265515	0.157468	59610.9	8.9371e+06	0.667005	50359.4	8.66084e+06	0.581461	81296.1	1.31973e+07	0.616005	115873	1.59879e+07	0.724759	57135.2	7.71617e+06	0.74046	132648	1.95839e+07	0.677332	39831.2	3.92542e+06	1.0147	98195.1	1.49338e+07	0.657537	31504.8	3.89027e+06	0.809837	93705.4	1.43625e+07	0.652429	153618	2.44928e+07	0.627197	31688.4	3.44294e+06	0.92039	91943.9	1.38804e+07	0.662402
PWY-2942	L-lysine biosynthesis III	0.630225	0.0582097	0.614756	0.089987	0.590819	0.590819	0.0154687	-0.0441979	0.0751354	55775.9	8.9371e+06	0.624094	52264.1	8.66084e+06	0.603452	77858	1.31973e+07	0.589953	103194	1.59879e+07	0.645455	56799.9	7.71617e+06	0.736115	118684	1.95839e+07	0.606026	19506	3.92542e+06	0.496914	97108.4	1.49338e+07	0.65026	27958.4	3.89027e+06	0.718676	88129.1	1.43625e+07	0.613604	143659	2.44928e+07	0.586536	16983.4	3.44294e+06	0.493281	89118.7	1.38804e+07	0.642048
PWY-5101	L-isoleucine biosynthesis II	0.818945	0.0688034	0.798894	0.118651	0.591944	0.591944	0.0200506	-0.0577907	0.097892	75825	8.9371e+06	0.84843	73103.5	8.66084e+06	0.844069	109886	1.31973e+07	0.832641	127930	1.59879e+07	0.80017	58313.9	7.71617e+06	0.755736	157510	1.95839e+07	0.804284	25157.7	3.92542e+06	0.640891	119708	1.49338e+07	0.801593	32101.2	3.89027e+06	0.825168	126346	1.43625e+07	0.879694	200999	2.44928e+07	0.820643	21927.3	3.44294e+06	0.636878	131537	1.38804e+07	0.947646
GLYCOLYSIS-E-D	superpathway of glycolysis and Entner-Doudoroff	0.459949	0.0879385	0.47414	0.0710622	0.595196	0.595196	-0.0141906	-0.0682887	0.0399075	38858.8	8.9371e+06	0.434803	36630.2	8.66084e+06	0.422941	54811.7	1.31973e+07	0.415324	91416.6	1.59879e+07	0.571787	29312.3	7.71617e+06	0.379881	68871.9	1.95839e+07	0.351676	28012.2	3.92542e+06	0.713611	85607.2	1.49338e+07	0.573246	21051.1	3.89027e+06	0.541122	61945.7	1.43625e+07	0.431301	89659.4	2.44928e+07	0.366064	16014.1	3.44294e+06	0.465129	76823.1	1.38804e+07	0.553465
THRESYN-PWY	superpathway of L-threonine biosynthesis	0.57496	0.0568284	0.560631	0.0859529	0.603119	0.603119	0.0143289	-0.0428011	0.0714589	54282.2	8.9371e+06	0.60738	45792.1	8.66084e+06	0.528726	69733.9	1.31973e+07	0.528394	96704.3	1.59879e+07	0.60486	54130.1	7.71617e+06	0.701515	116669	1.95839e+07	0.595738	18080.3	3.92542e+06	0.460596	88510.7	1.49338e+07	0.592688	20228.7	3.89027e+06	0.519983	80490.4	1.43625e+07	0.56042	142271	2.44928e+07	0.580867	15234.5	3.44294e+06	0.442485	78974.7	1.38804e+07	0.568966
PANTO-PWY	phosphopantothenate biosynthesis I	0.513482	0.0368931	0.504512	0.0544829	0.608874	0.608874	0.00896963	-0.0273439	0.0452832	40796	8.9371e+06	0.456479	42434.3	8.66084e+06	0.489956	65223.1	1.31973e+07	0.494215	89539.4	1.59879e+07	0.560046	43435.3	7.71617e+06	0.562913	102073	1.95839e+07	0.521209	18504.9	3.92542e+06	0.471412	78452.8	1.49338e+07	0.525338	17100.9	3.89027e+06	0.439583	71755	1.43625e+07	0.499599	123264	2.44928e+07	0.503266	15227	3.44294e+06	0.442269	84877.6	1.38804e+07	0.611493
PWY-6629	superpathway of L-tryptophan biosynthesis	0.0323651	0.0489039	0.0249628	0.0381703	0.610694	0.610694	0.00740229	-0.0220233	0.0368279	0	8.9371e+06	0	861.309	8.66084e+06	0.00994486	6332.45	1.31973e+07	0.0479828	577.074	1.59879e+07	0.00360945	1309.6	7.71617e+06	0.0169722	16084.7	1.95839e+07	0.0821323	685.435	3.92542e+06	0.0174614	453.925	1.49338e+07	0.00303959	0	3.89027e+06	0	20830.6	1.43625e+07	0.145034	21276.9	2.44928e+07	0.0868701	0	3.44294e+06	0	0	1.38804e+07	0
PWY-922	mevalonate pathway I	0.0715448	0.109111	0.122986	0.335527	0.612104	0.612104	-0.0514416	-0.265213	0.16233	1163.56	8.9371e+06	0.0130194	2515.59	8.66084e+06	0.0290456	12450.3	1.31973e+07	0.0943395	3298.09	1.59879e+07	0.0206287	770.802	7.71617e+06	0.00998944	1521.55	1.95839e+07	0.00776936	15047.6	3.92542e+06	0.383338	6390.36	1.49338e+07	0.0427913	10323.5	3.89027e+06	0.265367	500.617	1.43625e+07	0.00348558	981.686	2.44928e+07	0.00400805	14295	3.44294e+06	0.415197	119.86	1.38804e+07	0.000863521
TRPSYN-PWY	L-tryptophan biosynthesis	0.54648	0.0507318	0.533845	0.0783347	0.61378	0.61378	0.0126354	-0.0393117	0.0645826	52401.2	8.9371e+06	0.586333	47321.9	8.66084e+06	0.546389	69095.3	1.31973e+07	0.523556	97047.5	1.59879e+07	0.607007	45224.6	7.71617e+06	0.586102	111843	1.95839e+07	0.571093	18189.5	3.92542e+06	0.463376	84087.7	1.49338e+07	0.563071	18694.3	3.89027e+06	0.480539	80461.6	1.43625e+07	0.560219	135327	2.44928e+07	0.552518	13545.4	3.44294e+06	0.393427	85781	1.38804e+07	0.618002
PWY-7295	L-arabinose degradation IV	0.0321767	0.0343654	0.0400886	0.0485725	0.615097	0.615097	-0.00791191	-0.0404629	0.0246391	2937.73	8.9371e+06	0.0328712	13754.4	8.66084e+06	0.158812	13917.8	1.31973e+07	0.105459	2426.85	1.59879e+07	0.0151793	1308.21	7.71617e+06	0.0169541	1361.47	1.95839e+07	0.00695197	558.923	3.92542e+06	0.0142385	772.155	1.49338e+07	0.00517052	3254.84	3.89027e+06	0.0836661	4955.25	1.43625e+07	0.0345012	4720.24	2.44928e+07	0.0192719	1202.31	3.44294e+06	0.0349212	1881.97	1.38804e+07	0.0135585
PWY-1361	benzoyl-CoA degradation I (aerobic)	0.00209618	0.00436629	0.00151927	0.00278406	0.619678	0.619678	0.000576908	-0.00176321	0.00291703	0	8.9371e+06	0	0	8.66084e+06	0	190.48	1.31973e+07	0.00144332	481.484	1.59879e+07	0.00301156	0	7.71617e+06	0	803.5	1.95839e+07	0.00410285	21.0979	3.92542e+06	0.000537469	42.2027	1.49338e+07	0.000282599	0	3.89027e+06	0	0	1.43625e+07	0	0	2.44928e+07	0	665.957	3.44294e+06	0.0193427	0	1.38804e+07	0
P164-PWY	purine nucleobases degradation I (anaerobic)	0.190107	0.114462	0.212718	0.136433	0.620445	0.620445	-0.0226106	-0.116474	0.0712532	30982.1	8.9371e+06	0.346669	10794.8	8.66084e+06	0.124639	23883.8	1.31973e+07	0.180975	31185.8	1.59879e+07	0.195059	15780.8	7.71617e+06	0.204517	42092.9	1.95839e+07	0.214936	5500.13	3.92542e+06	0.140116	34186.8	1.49338e+07	0.228923	8036.96	3.89027e+06	0.206591	52356.8	1.43625e+07	0.364537	34753	2.44928e+07	0.141891	4284.01	3.44294e+06	0.124429	191.739	1.38804e+07	0.00138136
ANAGLYCOLYSIS-PWY	glycolysis III (from glucose)	0.603274	0.0903199	0.643857	0.271985	0.621856	0.621856	-0.0405836	-0.213969	0.132802	51940.2	8.9371e+06	0.581175	44223.8	8.66084e+06	0.510617	72556.2	1.31973e+07	0.549779	98404.5	1.59879e+07	0.615495	56498.5	7.71617e+06	0.73221	91670.2	1.95839e+07	0.468089	33672.8	3.92542e+06	0.857815	80886.2	1.49338e+07	0.541633	26536.6	3.89027e+06	0.682127	80644.8	1.43625e+07	0.561495	109676	2.44928e+07	0.447787	27006.2	3.44294e+06	0.784395	82780.7	1.38804e+07	0.596386
METHYLGALLATE-DEGRADATION-PWY	methylgallate degradation	0.0925395	0.0739358	0.0795053	0.0763766	0.622483	0.622483	0.0130342	-0.0410922	0.0671606	4955.02	8.9371e+06	0.0554432	13245.6	8.66084e+06	0.152936	17021.8	1.31973e+07	0.128979	4235.79	1.59879e+07	0.0264938	1484.25	7.71617e+06	0.0192356	33136.1	1.95839e+07	0.1692	834.938	3.92542e+06	0.02127	2257.47	1.49338e+07	0.0151165	3130.99	3.89027e+06	0.0804827	34797.5	1.43625e+07	0.24228	27017.3	2.44928e+07	0.110307	1808.19	3.44294e+06	0.052519	20872.8	1.38804e+07	0.150377
PWY-7274	D-cycloserine biosynthesis	1.19e-05	3.17e-05	2.47e-05	8.56e-05	0.623626	0.623626	-1.28e-05	-6.75e-05	4.2e-05	0	8.9371e+06	0	0	8.66084e+06	0	0	1.31973e+07	0	15.6072	1.59879e+07	9.76e-05	0	7.71617e+06	0	0	1.95839e+07	0	0	3.92542e+06	0	0	1.49338e+07	0	0	3.89027e+06	0	0	1.43625e+07	0	0	2.44928e+07	0	0	3.44294e+06	0	0	1.38804e+07	0
FERMENTATION-PWY	mixed acid fermentation	0.36598	0.0940233	0.386856	0.134079	0.63017	0.63017	-0.0208768	-0.110628	0.068874	30288.1	8.9371e+06	0.338903	27093	8.66084e+06	0.312821	53880.2	1.31973e+07	0.408266	97355.2	1.59879e+07	0.608932	25728.3	7.71617e+06	0.333433	65151.1	1.95839e+07	0.332676	20158.6	3.92542e+06	0.51354	81890.3	1.49338e+07	0.548356	19586.1	3.89027e+06	0.503464	51602.6	1.43625e+07	0.359286	74820.9	2.44928e+07	0.305481	10868.3	3.44294e+06	0.315669	21518.2	1.38804e+07	0.155026
PWY-5097	L-lysine biosynthesis VI	0.603614	0.0543311	0.590243	0.0875444	0.630609	0.630609	0.0133716	-0.044426	0.0711691	53897.4	8.9371e+06	0.603074	50608	8.66084e+06	0.584331	71764.2	1.31973e+07	0.543779	100783	1.59879e+07	0.63037	52868.8	7.71617e+06	0.68517	115795	1.95839e+07	0.591276	18791.8	3.92542e+06	0.478721	93169.6	1.49338e+07	0.623885	26339.7	3.89027e+06	0.677067	84803.8	1.43625e+07	0.590452	139340	2.44928e+07	0.568899	15976.8	3.44294e+06	0.464046	87157.8	1.38804e+07	0.627921
PWY-6588	pyruvate fermentation to acetone	0.0645126	0.0433138	0.0553846	0.0581214	0.630792	0.630792	0.00912802	-0.0300998	0.0483558	2660.37	8.9371e+06	0.0297677	6692.87	8.66084e+06	0.0772773	6941.69	1.31973e+07	0.0525992	2129.56	1.59879e+07	0.0133199	10772.4	7.71617e+06	0.139608	16634.1	1.95839e+07	0.0849377	2518.86	3.92542e+06	0.0641679	4348.63	1.49338e+07	0.0291195	226.308	3.89027e+06	0.0058173	23232.9	1.43625e+07	0.161761	12021.2	2.44928e+07	0.0490803	4170.14	3.44294e+06	0.121122	1603.86	1.38804e+07	0.0115548
GALLATE-DEGRADATION-I-PWY	gallate degradation II	0.0971357	0.102176	0.0822287	0.0830367	0.631991	0.631991	0.0149069	-0.0481814	0.0779953	4114.58	8.9371e+06	0.0460393	14682.6	8.66084e+06	0.169529	14922.2	1.31973e+07	0.11307	3430.33	1.59879e+07	0.0214559	1190.46	7.71617e+06	0.0154281	28962.3	1.95839e+07	0.147888	674.931	3.92542e+06	0.0171938	1822.57	1.49338e+07	0.0122044	2724.62	3.89027e+06	0.0700368	33150.9	1.43625e+07	0.230815	22722.8	2.44928e+07	0.0927732	1505.54	3.44294e+06	0.0437285	61186.2	1.38804e+07	0.440811
3-HYDROXYPHENYLACETATE-DEGRADATION-PWY	4-hydroxyphenylacetate degradation	0.00977385	0.00917582	0.00834179	0.00831822	0.632975	0.632975	0.00143207	-0.00466964	0.00753378	1170.59	8.9371e+06	0.0130981	567.453	8.66084e+06	0.00655194	1215.01	1.31973e+07	0.00920651	1550.9	1.59879e+07	0.00970051	720.341	7.71617e+06	0.00933547	1602.55	1.95839e+07	0.008183	218.779	3.92542e+06	0.00557339	152.216	1.49338e+07	0.00101927	447.517	3.89027e+06	0.0115035	2026.29	1.43625e+07	0.0141081	10238.8	2.44928e+07	0.0418032	659.399	3.44294e+06	0.0191522	527.416	1.38804e+07	0.00379972
ARGDEG-PWY	superpathway of L-arginine, putrescine, and 4-aminobutanoate degradation	0.0119064	0.0129702	0.00990574	0.0115901	0.633699	0.633699	0.00200068	-0.00653755	0.0105389	1043.82	8.9371e+06	0.0116796	705.67	8.66084e+06	0.00814782	2568.91	1.31973e+07	0.0194654	454.217	1.59879e+07	0.00284101	223.202	7.71617e+06	0.00289265	6643.67	1.95839e+07	0.0339241	354.04	3.92542e+06	0.00901915	532.799	1.49338e+07	0.00356775	514.258	3.89027e+06	0.0132191	4854.45	1.43625e+07	0.0337994	9312.85	2.44928e+07	0.0380227	487.715	3.44294e+06	0.0141657	237.19	1.38804e+07	0.00170882
ORNARGDEG-PWY	superpathway of L-arginine and L-ornithine degradation	0.0119064	0.0129702	0.00990574	0.0115901	0.633699	0.633699	0.00200068	-0.00653755	0.0105389	1043.82	8.9371e+06	0.0116796	705.67	8.66084e+06	0.00814782	2568.91	1.31973e+07	0.0194654	454.217	1.59879e+07	0.00284101	223.202	7.71617e+06	0.00289265	6643.67	1.95839e+07	0.0339241	354.04	3.92542e+06	0.00901915	532.799	1.49338e+07	0.00356775	514.258	3.89027e+06	0.0132191	4854.45	1.43625e+07	0.0337994	9312.85	2.44928e+07	0.0380227	487.715	3.44294e+06	0.0141657	237.19	1.38804e+07	0.00170882
PWY-6338	superpathway of vanillin and vanillate degradation	0.0178937	0.0182267	0.0215725	0.0239243	0.639261	0.639261	-0.00367879	-0.0198784	0.0125208	254.463	8.9371e+06	0.00284727	4410.05	8.66084e+06	0.0509194	3129.99	1.31973e+07	0.0237169	739.014	1.59879e+07	0.00462234	187.567	7.71617e+06	0.00243083	989.999	1.95839e+07	0.00505516	377.566	3.92542e+06	0.00961849	509.277	1.49338e+07	0.00341023	2270.82	3.89027e+06	0.0583717	2058.69	1.43625e+07	0.0143337	9870.2	2.44928e+07	0.0402983	1061.28	3.44294e+06	0.0308247	418.331	1.38804e+07	0.00301383
PWY-7097	vanillin and vanillate degradation I	0.0178937	0.0182267	0.0215725	0.0239243	0.639261	0.639261	-0.00367879	-0.0198784	0.0125208	254.463	8.9371e+06	0.00284727	4410.05	8.66084e+06	0.0509194	3129.99	1.31973e+07	0.0237169	739.014	1.59879e+07	0.00462234	187.567	7.71617e+06	0.00243083	989.999	1.95839e+07	0.00505516	377.566	3.92542e+06	0.00961849	509.277	1.49338e+07	0.00341023	2270.82	3.89027e+06	0.0583717	2058.69	1.43625e+07	0.0143337	9870.2	2.44928e+07	0.0402983	1061.28	3.44294e+06	0.0308247	418.331	1.38804e+07	0.00301383
PWY-7013	L-1,2-propanediol degradation	0.0459229	0.0452097	0.0566586	0.0725356	0.641352	0.641352	-0.0107357	-0.0586449	0.0371734	9144.72	8.9371e+06	0.102323	329.43	8.66084e+06	0.00380367	3432.72	1.31973e+07	0.0260107	13505.3	1.59879e+07	0.0844725	6677.42	7.71617e+06	0.086538	12512.9	1.95839e+07	0.0638935	932.478	3.92542e+06	0.0237548	14937.6	1.49338e+07	0.100026	738.531	3.89027e+06	0.0189841	464.32	1.43625e+07	0.00323286	15554.2	2.44928e+07	0.063505	57.9817	3.44294e+06	0.00168408	0	1.38804e+07	0
PRPP-PWY	superpathway of histidine, purine, and pyrimidine biosynthesis	0.346734	0.0897735	0.334601	0.0677526	0.642792	0.642792	0.0121324	-0.0407707	0.0650354	21380.5	8.9371e+06	0.239233	20941.7	8.66084e+06	0.241798	57412.8	1.31973e+07	0.435034	50576.7	1.59879e+07	0.316344	31899.9	7.71617e+06	0.413417	58211.7	1.95839e+07	0.297242	15970.6	3.92542e+06	0.40685	55995.5	1.49338e+07	0.374959	16277.6	3.89027e+06	0.418419	46887.5	1.43625e+07	0.326457	69666.9	2.44928e+07	0.284438	17396.1	3.44294e+06	0.505269	17112.2	1.38804e+07	0.123283
PWY-6700	queuosine biosynthesis	0.471345	0.0665258	0.485679	0.0972849	0.647215	0.647215	-0.0143348	-0.0792528	0.0505831	45306.7	8.9371e+06	0.506951	38838.6	8.66084e+06	0.448439	52984.2	1.31973e+07	0.401477	89774.3	1.59879e+07	0.561515	39733.4	7.71617e+06	0.514937	101605	1.95839e+07	0.518816	15796.8	3.92542e+06	0.402423	80997.7	1.49338e+07	0.542379	13960.2	3.89027e+06	0.35885	70678.6	1.43625e+07	0.492104	114187	2.44928e+07	0.466204	11500.6	3.44294e+06	0.334036	75676.5	1.38804e+07	0.545205
PWY-5860	superpathway of demethylmenaquinol-6 biosynthesis I	0.0679388	0.0436673	0.0771849	0.0628848	0.648707	0.648707	-0.00924618	-0.0512885	0.0327961	10437.5	8.9371e+06	0.116788	7824.55	8.66084e+06	0.0903439	15625.6	1.31973e+07	0.1184	18449.5	1.59879e+07	0.115397	2405.95	7.71617e+06	0.0311806	9118.21	1.95839e+07	0.0465596	5017.24	3.92542e+06	0.127814	18480.1	1.49338e+07	0.123747	2009.05	3.89027e+06	0.051643	4309.4	1.43625e+07	0.0300045	13758	2.44928e+07	0.0561717	2308.71	3.44294e+06	0.0670565	308.286	1.38804e+07	0.00222102
PWY-5850	superpathway of menaquinol-6 biosynthesis I	0.0939628	0.0578426	0.106135	0.0835723	0.651612	0.651612	-0.012172	-0.0680223	0.0436783	14172.8	8.9371e+06	0.158584	10762	8.66084e+06	0.12426	20800.6	1.31973e+07	0.157612	25959	1.59879e+07	0.162367	3492.04	7.71617e+06	0.0452562	13072	1.95839e+07	0.0667487	6860.63	3.92542e+06	0.174774	25539	1.49338e+07	0.171015	2843.47	3.89027e+06	0.0730918	6265.22	1.43625e+07	0.043622	19525.8	2.44928e+07	0.0797203	3182.86	3.44294e+06	0.092446	461.513	1.38804e+07	0.00332493
PWY-5896	superpathway of menaquinol-10 biosynthesis	0.0939628	0.0578426	0.106135	0.0835723	0.651612	0.651612	-0.012172	-0.0680223	0.0436783	14172.8	8.9371e+06	0.158584	10762	8.66084e+06	0.12426	20800.6	1.31973e+07	0.157612	25959	1.59879e+07	0.162367	3492.04	7.71617e+06	0.0452562	13072	1.95839e+07	0.0667487	6860.63	3.92542e+06	0.174774	25539	1.49338e+07	0.171015	2843.47	3.89027e+06	0.0730918	6265.22	1.43625e+07	0.043622	19525.8	2.44928e+07	0.0797203	3182.86	3.44294e+06	0.092446	461.513	1.38804e+07	0.00332493
PWY-5910	superpathway of geranylgeranyldiphosphate biosynthesis I (via mevalonate)	0.0891295	0.127403	0.136534	0.348577	0.654177	0.654177	-0.0474046	-0.270261	0.175452	1643.14	8.9371e+06	0.0183856	3475.16	8.66084e+06	0.040125	16411.6	1.31973e+07	0.124356	4634.2	1.59879e+07	0.0289857	1093.38	7.71617e+06	0.01417	2150.27	1.95839e+07	0.0109798	17667.7	3.92542e+06	0.450084	8786.5	1.49338e+07	0.0588364	12597	3.89027e+06	0.323808	712.122	1.43625e+07	0.0049582	1396.12	2.44928e+07	0.00570011	16285.7	3.44294e+06	0.473017	170.821	1.38804e+07	0.00123066
PWY-5695	urate biosynthesis/inosine 5'-phosphate degradation	0.652507	0.0799772	0.665217	0.0833216	0.658966	0.658966	-0.0127101	-0.0716415	0.0462212	49613.6	8.9371e+06	0.555142	60143.5	8.66084e+06	0.69443	94491.2	1.31973e+07	0.715987	107819	1.59879e+07	0.674379	52489.4	7.71617e+06	0.680252	104875	1.95839e+07	0.535514	14245.7	3.92542e+06	0.36291	106002	1.49338e+07	0.70981	23988.6	3.89027e+06	0.616632	93673	1.43625e+07	0.652205	136675	2.44928e+07	0.558022	19199.1	3.44294e+06	0.557638	101953	1.38804e+07	0.734514
PWY-6654	phosphopantothenate biosynthesis III	0.000155651	0.000511434	0.000251912	0.000696013	0.671119	0.671119	-9.63e-05	-0.000565082	0.000372561	0	8.9371e+06	0	0	8.66084e+06	0	0	1.31973e+07	0	13.9968	1.59879e+07	8.75e-05	0	7.71617e+06	0	273.587	1.95839e+07	0.001397	0	3.92542e+06	0	0	1.49338e+07	0	0	3.89027e+06	0	352.961	1.43625e+07	0.00245751	0	2.44928e+07	0	0	3.44294e+06	0	0	1.38804e+07	0
RIBOSYN2-PWY	flavin biosynthesis I (bacteria and plants)	0.549061	0.029425	0.543193	0.0438115	0.676435	0.676435	0.00586764	-0.0233051	0.0350404	48810.4	8.9371e+06	0.546155	44317.6	8.66084e+06	0.511701	65701.8	1.31973e+07	0.497842	93319	1.59879e+07	0.583687	47014.5	7.71617e+06	0.609299	112271	1.95839e+07	0.573281	21508.5	3.92542e+06	0.547928	82989.6	1.49338e+07	0.555717	21402.1	3.89027e+06	0.550145	78489.1	1.43625e+07	0.546485	131427	2.44928e+07	0.536594	17068.1	3.44294e+06	0.495741	77795.9	1.38804e+07	0.560473
PWY-5484	glycolysis II (from fructose 6-phosphate)	0.563602	0.123212	0.538384	0.194402	0.68351	0.68351	0.0252187	-0.103402	0.153839	45028.2	8.9371e+06	0.503835	36765.8	8.66084e+06	0.424506	72026.6	1.31973e+07	0.545767	106542	1.59879e+07	0.666393	56262.4	7.71617e+06	0.72915	96437.2	1.95839e+07	0.49243	35982.1	3.92542e+06	0.916643	82147.9	1.49338e+07	0.550081	25834.3	3.89027e+06	0.664075	73291.6	1.43625e+07	0.510297	111229	2.44928e+07	0.45413	26677.2	3.44294e+06	0.774838	79214.5	1.38804e+07	0.570694
PWY-7446	sulfoglycolysis	0.00201607	0.0033448	0.00162335	0.00251543	0.686252	0.686252	0.000392716	-0.00157411	0.00235954	0	8.9371e+06	0	62.7905	8.66084e+06	0.000724993	746.233	1.31973e+07	0.00565443	61.6106	1.59879e+07	0.000385358	90.953	7.71617e+06	0.00117873	2115.04	1.95839e+07	0.0107999	0	3.92542e+06	0	218.665	1.49338e+07	0.00146423	0	3.89027e+06	0	19.3177	1.43625e+07	0.000134501	3099.04	2.44928e+07	0.0126528	0	3.44294e+06	0	0	1.38804e+07	0
P124-PWY	Bifidobacterium shunt	0.231628	0.166827	0.258727	0.202245	0.687463	0.687463	-0.0270989	-0.165821	0.111624	23810.3	8.9371e+06	0.266421	4707.46	8.66084e+06	0.0543534	26033.3	1.31973e+07	0.197262	80205.4	1.59879e+07	0.501664	9234.07	7.71617e+06	0.119672	9309.23	1.95839e+07	0.047535	27358.3	3.92542e+06	0.696951	62973.9	1.49338e+07	0.421688	16719.4	3.89027e+06	0.429775	8636.84	1.43625e+07	0.0601345	27524	2.44928e+07	0.112376	20075.8	3.44294e+06	0.583102	10640.8	1.38804e+07	0.0766605
PWY-7098	vanillin and vanillate degradation II	0.0184196	0.0183771	0.0214866	0.0235214	0.692177	0.692177	-0.00306697	-0.0190557	0.0129217	285.456	8.9371e+06	0.00319406	3825.68	8.66084e+06	0.0441722	3381.37	1.31973e+07	0.0256217	815.483	1.59879e+07	0.00510064	202.045	7.71617e+06	0.00261846	1110.65	1.95839e+07	0.00567124	403.937	3.92542e+06	0.0102903	519.872	1.49338e+07	0.00348118	2173.48	3.89027e+06	0.0558697	2301.98	1.43625e+07	0.0160277	10901.7	2.44928e+07	0.0445097	1135.56	3.44294e+06	0.0329824	470.484	1.38804e+07	0.00338956
P105-PWY	TCA cycle IV (2-oxoglutarate decarboxylase)	0.588247	0.0975258	0.602077	0.101616	0.693592	0.693592	-0.0138308	-0.0856995	0.0580379	48373.5	8.9371e+06	0.541266	59120.7	8.66084e+06	0.682621	75086.2	1.31973e+07	0.568951	92036	1.59879e+07	0.575662	28434.2	7.71617e+06	0.368502	128435	1.95839e+07	0.655817	16182.9	3.92542e+06	0.41226	88608.7	1.49338e+07	0.593344	21820.9	3.89027e+06	0.560909	88974.3	1.43625e+07	0.619489	162677	2.44928e+07	0.664181	16589.9	3.44294e+06	0.481853	102504	1.38804e+07	0.738482
PWY-6895	superpathway of thiamin diphosphate biosynthesis II	0.169804	0.0901266	0.15878	0.0756764	0.693821	0.693821	0.0110236	-0.0458358	0.067883	9644.47	8.9371e+06	0.107915	24570.5	8.66084e+06	0.283696	29286.7	1.31973e+07	0.221914	26273.8	1.59879e+07	0.164336	28032.9	7.71617e+06	0.3633	28017.1	1.95839e+07	0.143062	4603.57	3.92542e+06	0.117276	24903.8	1.49338e+07	0.166762	3505.28	3.89027e+06	0.0901037	28388	1.43625e+07	0.197653	28972.1	2.44928e+07	0.118288	9341.44	3.44294e+06	0.271322	3175.83	1.38804e+07	0.02288
SER-GLYSYN-PWY	superpathway of L-serine and glycine biosynthesis I	0.61643	0.0600928	0.604336	0.0968929	0.69396	0.69396	0.0120943	-0.051871	0.0760595	57590.3	8.9371e+06	0.644396	54268.1	8.66084e+06	0.626592	79148.6	1.31973e+07	0.599733	111096	1.59879e+07	0.694875	48131.2	7.71617e+06	0.623771	130145	1.95839e+07	0.664549	20688.2	3.92542e+06	0.527032	99727.7	1.49338e+07	0.6678	17871.7	3.89027e+06	0.459395	89387.8	1.43625e+07	0.622368	164022	2.44928e+07	0.669674	15758.2	3.44294e+06	0.457696	92881.9	1.38804e+07	0.669159
PWY-3001	superpathway of L-isoleucine biosynthesis I	0.622162	0.04822	0.611662	0.0896085	0.70717	0.70717	0.0105004	-0.0479351	0.0689358	55170.5	8.9371e+06	0.61732	51318.8	8.66084e+06	0.592538	77124.9	1.31973e+07	0.584398	103597	1.59879e+07	0.647974	53581.4	7.71617e+06	0.694404	123428	1.95839e+07	0.630253	19520.3	3.92542e+06	0.49728	95636.1	1.49338e+07	0.640401	22845.3	3.89027e+06	0.587243	89530.1	1.43625e+07	0.623359	152397	2.44928e+07	0.622212	16617.7	3.44294e+06	0.482662	90696.4	1.38804e+07	0.653414
P281-PWY	3-phenylpropanoate degradation	0.120184	0.117047	0.108284	0.0774108	0.707485	0.707485	0.0119	-0.0520473	0.0758474	8093.65	8.9371e+06	0.0905623	5781.03	8.66084e+06	0.0667491	5310.1	1.31973e+07	0.0402362	12992.7	1.59879e+07	0.0812659	1602.13	7.71617e+06	0.0207633	28670.3	1.95839e+07	0.146397	733.746	3.92542e+06	0.0186922	8087.24	1.49338e+07	0.054154	37.9157	3.89027e+06	0.000974629	27068.4	1.43625e+07	0.188466	33458.1	2.44928e+07	0.136604	666.329	3.44294e+06	0.0193535	74044	1.38804e+07	0.533443
PWY-6545	pyrimidine deoxyribonucleotides de novo biosynthesis III	0.217572	0.107198	0.234741	0.140196	0.708786	0.708786	-0.0171696	-0.112151	0.0778122	28763.1	8.9371e+06	0.321839	18413.1	8.66084e+06	0.212602	32199.7	1.31973e+07	0.243986	73680	1.59879e+07	0.460849	22783	7.71617e+06	0.295263	24840.8	1.95839e+07	0.126843	18057.8	3.92542e+06	0.460023	62253.4	1.49338e+07	0.416863	11171.2	3.89027e+06	0.287158	26680.5	1.43625e+07	0.185765	45463.8	2.44928e+07	0.185621	4687.03	3.44294e+06	0.136135	10647.7	1.38804e+07	0.0767101
PWY-5154	L-arginine biosynthesis III (via N-acetyl-L-citrulline)	0.358199	0.0993803	0.370302	0.094555	0.718122	0.718122	-0.0121032	-0.0805212	0.0563148	40528.4	8.9371e+06	0.453485	25162.2	8.66084e+06	0.290528	48500.9	1.31973e+07	0.367505	46646.1	1.59879e+07	0.291759	31456.3	7.71617e+06	0.407667	61832.8	1.95839e+07	0.315732	5844.16	3.92542e+06	0.14888	58475.2	1.49338e+07	0.391563	10018	3.89027e+06	0.257515	58974.7	1.43625e+07	0.410615	67395.8	2.44928e+07	0.275165	10620.2	3.44294e+06	0.308462	22622.3	1.38804e+07	0.162981
PWY-6269	adenosylcobalamin salvage from cobinamide II	0.348832	0.110932	0.336822	0.0880261	0.718139	0.718139	0.0120101	-0.0554396	0.0794599	20101.6	8.9371e+06	0.224923	32986	8.66084e+06	0.380864	37434.8	1.31973e+07	0.283655	44527.2	1.59879e+07	0.278506	40424.5	7.71617e+06	0.523894	85033.6	1.95839e+07	0.434201	6591.05	3.92542e+06	0.167907	51656.9	1.49338e+07	0.345906	8749.53	3.89027e+06	0.224908	57604.9	1.43625e+07	0.401078	84165.7	2.44928e+07	0.343634	6094.3	3.44294e+06	0.177009	75213.5	1.38804e+07	0.541869
PWY-5180	toluene degradation I (aerobic) (via o-cresol)	0.0848065	0.0435266	0.0795488	0.0409453	0.718223	0.718223	0.00525777	-0.0244618	0.0349773	5113.33	8.9371e+06	0.0572147	7587.4	8.66084e+06	0.0876058	15453.4	1.31973e+07	0.117095	11974.7	1.59879e+07	0.0748988	4769.84	7.71617e+06	0.0618162	5261.67	1.95839e+07	0.0268673	3232.62	3.92542e+06	0.082351	16686.5	1.49338e+07	0.111737	5828.74	3.89027e+06	0.149829	6573.91	1.43625e+07	0.0457713	16446.9	2.44928e+07	0.0671499	6266.06	3.44294e+06	0.181998	1861.49	1.38804e+07	0.0134109
PWY-5182	toluene degradation II (aerobic) (via 4-methylcatechol)	0.0848065	0.0435266	0.0795488	0.0409453	0.718223	0.718223	0.00525777	-0.0244618	0.0349773	5113.33	8.9371e+06	0.0572147	7587.4	8.66084e+06	0.0876058	15453.4	1.31973e+07	0.117095	11974.7	1.59879e+07	0.0748988	4769.84	7.71617e+06	0.0618162	5261.67	1.95839e+07	0.0268673	3232.62	3.92542e+06	0.082351	16686.5	1.49338e+07	0.111737	5828.74	3.89027e+06	0.149829	6573.91	1.43625e+07	0.0457713	16446.9	2.44928e+07	0.0671499	6266.06	3.44294e+06	0.181998	1861.49	1.38804e+07	0.0134109
VALDEG-PWY	L-valine degradation I	0.00264723	0.0072576	0.00330344	0.00407038	0.718403	0.718403	-0.000656209	-0.00431463	0.00300221	23.0028	8.9371e+06	0.000257385	0	8.66084e+06	0	0	1.31973e+07	0	308.325	1.59879e+07	0.00192849	0	7.71617e+06	0	3.98991	1.95839e+07	2.04e-05	0	3.92542e+06	0	0	1.49338e+07	0	0	3.89027e+06	0	20.9968	1.43625e+07	0.000146192	910.877	2.44928e+07	0.00371895	181.689	3.44294e+06	0.00527715	0	1.38804e+07	0
PWY-6713	L-rhamnose degradation II	0.00275833	0.00365492	0.0035002	0.00657821	0.718553	0.718553	-0.000741874	-0.00504222	0.00355847	0	8.9371e+06	0	217.948	8.66084e+06	0.00251648	1032.8	1.31973e+07	0.0078258	96.6464	1.59879e+07	0.000604498	240.721	7.71617e+06	0.0031197	132.915	1.95839e+07	0.000678693	136.282	3.92542e+06	0.00347179	92.0056	1.49338e+07	0.000616091	0	3.89027e+06	0	777.229	1.43625e+07	0.0054115	0	2.44928e+07	0	0	3.44294e+06	0	0	1.38804e+07	0
TCA	TCA cycle I (prokaryotic)	0.654295	0.0871689	0.641598	0.107467	0.721718	0.721718	0.012697	-0.0608028	0.0861967	63391.3	8.9371e+06	0.709304	62729.9	8.66084e+06	0.724293	83326.5	1.31973e+07	0.631389	97139.1	1.59879e+07	0.60758	39581.5	7.71617e+06	0.512969	145679	1.95839e+07	0.743872	18446.1	3.92542e+06	0.469914	91187.2	1.49338e+07	0.61061	22968.2	3.89027e+06	0.5904	100145	1.43625e+07	0.697267	183599	2.44928e+07	0.749603	17559.6	3.44294e+06	0.510019	112783	1.38804e+07	0.812535
PENTOSE-P-PWY	pentose phosphate pathway	0.478343	0.118008	0.492714	0.114862	0.722373	0.722373	-0.0143704	-0.0969802	0.0682394	42477.2	8.9371e+06	0.475291	33545	8.66084e+06	0.387318	58803.4	1.31973e+07	0.445571	99106.8	1.59879e+07	0.619887	38700.4	7.71617e+06	0.50155	45231.2	1.95839e+07	0.230961	25450.1	3.92542e+06	0.64834	92178.9	1.49338e+07	0.617251	21033.6	3.89027e+06	0.540671	48571.5	1.43625e+07	0.338182	79210.4	2.44928e+07	0.323402	19599.2	3.44294e+06	0.569259	31460.8	1.38804e+07	0.226657
P341-PWY	glycolysis V (Pyrococcus)	0.0015861	0.00413556	0.00115245	0.00324448	0.724831	0.724831	0.000433647	-0.00206279	0.00293008	0	8.9371e+06	0	683.966	8.66084e+06	0.00789723	14.9982	1.31973e+07	0.000113646	0	1.59879e+07	0	13.748	7.71617e+06	0.000178172	0	1.95839e+07	0	64.9249	3.92542e+06	0.00165396	0	1.49338e+07	0	0	3.89027e+06	0	0	1.43625e+07	0	0	2.44928e+07	0	69.8898	3.44294e+06	0.00202995	0	1.38804e+07	0
GLYCOLYSIS	glycolysis I (from glucose 6-phosphate)	0.585265	0.116233	0.56506	0.184924	0.730826	0.730826	0.0202055	-0.10204	0.142451	49396.2	8.9371e+06	0.55271	38252.9	8.66084e+06	0.441676	73749.9	1.31973e+07	0.558825	112523	1.59879e+07	0.7038	57692.2	7.71617e+06	0.747679	101804	1.95839e+07	0.519834	35728.3	3.92542e+06	0.910178	91401.1	1.49338e+07	0.612043	25710.9	3.89027e+06	0.660903	78294.3	1.43625e+07	0.545129	118925	2.44928e+07	0.485552	25972.1	3.44294e+06	0.754358	80997	1.38804e+07	0.583536
METHANOGENESIS-PWY	methanogenesis from H2 and CO2	0.000469575	0.00135596	0.000694704	0.00206913	0.733415	0.733415	-0.000225129	-0.00159904	0.00114878	0	8.9371e+06	0	4.48391	8.66084e+06	5.18e-05	0	1.31973e+07	0	81.8821	1.59879e+07	0.000512152	0	7.71617e+06	0	569.195	1.95839e+07	0.00290644	0	3.92542e+06	0	0	1.49338e+07	0	0	3.89027e+06	0	918.998	1.43625e+07	0.00639858	0	2.44928e+07	0	0	3.44294e+06	0	0	1.38804e+07	0
BRANCHED-CHAIN-AA-SYN-PWY	superpathway of branched amino acid biosynthesis	0.706943	0.057357	0.696131	0.101367	0.733656	0.733656	0.0108127	-0.0555515	0.0771769	62753.8	8.9371e+06	0.702172	60778.6	8.66084e+06	0.701763	90735.5	1.31973e+07	0.68753	116432	1.59879e+07	0.728253	52404.5	7.71617e+06	0.679151	136463	1.95839e+07	0.696809	22510.6	3.92542e+06	0.573457	106429	1.49338e+07	0.712676	27876.4	3.89027e+06	0.716568	107134	1.43625e+07	0.74593	170855	2.44928e+07	0.697571	18878.5	3.44294e+06	0.548327	114171	1.38804e+07	0.822533
HSERMETANA-PWY	L-methionine biosynthesis III	0.423431	0.118218	0.410011	0.114137	0.739033	0.739033	0.0134199	-0.0688437	0.0956834	41376.6	8.9371e+06	0.462976	45483.3	8.66084e+06	0.52516	60193.8	1.31973e+07	0.456106	44495.4	1.59879e+07	0.278307	17669.6	7.71617e+06	0.228994	108848	1.95839e+07	0.555801	8599.1	3.92542e+06	0.219062	52647.7	1.49338e+07	0.352541	13816.5	3.89027e+06	0.355155	81854.9	1.43625e+07	0.56992	125879	2.44928e+07	0.513941	11937.7	3.44294e+06	0.346731	85943.8	1.38804e+07	0.619175
TRNA-CHARGING-PWY	tRNA charging	0.549557	0.0803729	0.568813	0.189822	0.739949	0.739949	-0.0192561	-0.141314	0.102802	49648.9	8.9371e+06	0.555537	42356.2	8.66084e+06	0.489054	62890.4	1.31973e+07	0.476539	94026.5	1.59879e+07	0.588112	49351.6	7.71617e+06	0.639587	112818	1.95839e+07	0.576072	30205.9	3.92542e+06	0.769496	82706.4	1.49338e+07	0.553821	23624	3.89027e+06	0.607258	78287.5	1.43625e+07	0.545082	132865	2.44928e+07	0.542465	24086	3.44294e+06	0.699578	80650.4	1.38804e+07	0.581038
GLUTORN-PWY	L-ornithine biosynthesis	0.496453	0.0621991	0.488774	0.0701537	0.7463	0.7463	0.00767868	-0.0410965	0.0564539	50037	8.9371e+06	0.55988	45195.2	8.66084e+06	0.521833	60609.7	1.31973e+07	0.459258	87776.8	1.59879e+07	0.549022	30672.7	7.71617e+06	0.397512	109262	1.95839e+07	0.557915	15943.4	3.92542e+06	0.406157	74695.5	1.49338e+07	0.500178	16917.3	3.89027e+06	0.434861	76017.5	1.43625e+07	0.529277	132216	2.44928e+07	0.539815	12591.2	3.44294e+06	0.365711	84361.7	1.38804e+07	0.607776
PWY-7286	7-(3-amino-3-carboxypropyl)-wyosine biosynthesis	0.0001	0.000339285	0.000148645	0.000463295	0.746618	0.746618	-4.87e-05	-0.000360595	0.000263246	0	8.9371e+06	0	0	8.66084e+06	0	0	1.31973e+07	0	9.3331	1.59879e+07	5.84e-05	0	7.71617e+06	0	182.589	1.95839e+07	0.000932339	0	3.92542e+06	0	0	1.49338e+07	0	0	3.89027e+06	0	235.816	1.43625e+07	0.00164189	0	2.44928e+07	0	0	3.44294e+06	0	0	1.38804e+07	0
PWY-6148	tetrahydromethanopterin biosynthesis	0.000174477	0.000596729	0.000259081	0.000813297	0.749103	0.749103	-8.46e-05	-0.000632313	0.000463104	0	8.9371e+06	0	0	8.66084e+06	0	0	1.31973e+07	0	16.6571	1.59879e+07	0.000104186	0	7.71617e+06	0	323.657	1.95839e+07	0.00165267	0	3.92542e+06	0	0	1.49338e+07	0	0	3.89027e+06	0	414.382	1.43625e+07	0.00288516	0	2.44928e+07	0	0	3.44294e+06	0	0	1.38804e+07	0
PWY0-166	superpathway of pyrimidine deoxyribonucleotides de novo biosynthesis (E. coli)	0.513167	0.0454187	0.520916	0.0771562	0.749755	0.749755	-0.00774871	-0.0584341	0.0429367	39445.5	8.9371e+06	0.441368	41882	8.66084e+06	0.483578	62086.9	1.31973e+07	0.470451	64192.8	1.59879e+07	0.401509	39175.4	7.71617e+06	0.507706	104305	1.95839e+07	0.532607	21560.6	3.92542e+06	0.549256	71094.9	1.49338e+07	0.476068	21708	3.89027e+06	0.558007	71578.4	1.43625e+07	0.498369	127830	2.44928e+07	0.521908	19542.7	3.44294e+06	0.567618	81064.8	1.38804e+07	0.584024
PWY-3661	glycine betaine degradation I	0.0217178	0.0351863	0.0261655	0.0418728	0.750573	0.750573	-0.00444766	-0.0332639	0.0243685	2125.46	8.9371e+06	0.0237824	656.494	8.66084e+06	0.00758003	6446.37	1.31973e+07	0.0488461	212.169	1.59879e+07	0.00132706	27.4741	7.71617e+06	0.000356059	579.654	1.95839e+07	0.00295985	1844.76	3.92542e+06	0.0469953	194.698	1.49338e+07	0.00130374	1557.65	3.89027e+06	0.0400398	1057.39	1.43625e+07	0.00736213	6493.98	2.44928e+07	0.0265138	6355.6	3.44294e+06	0.184598	27.4758	1.38804e+07	0.000197947
PWY-5509	adenosylcobalamin biosynthesis from cobyrinate a,c-diamide I	0.345902	0.109651	0.335513	0.0869582	0.751932	0.751932	0.0103897	-0.0562561	0.0770355	19978.7	8.9371e+06	0.223548	32846.7	8.66084e+06	0.379255	37240.5	1.31973e+07	0.282182	44790.1	1.59879e+07	0.280151	40139.2	7.71617e+06	0.520195	80883.8	1.95839e+07	0.413011	6648.49	3.92542e+06	0.16937	51779.7	1.49338e+07	0.346729	8685.76	3.89027e+06	0.223269	57081	1.43625e+07	0.39743	81119.7	2.44928e+07	0.331197	6084.13	3.44294e+06	0.176714	74573.3	1.38804e+07	0.537257
GLYCOGENSYNTH-PWY	glycogen biosynthesis I (from ADP-D-Glucose)	0.369428	0.119941	0.383218	0.127624	0.752958	0.752958	-0.01379	-0.103623	0.0760428	40850	8.9371e+06	0.457083	25911.5	8.66084e+06	0.29918	44893.9	1.31973e+07	0.340174	90395.8	1.59879e+07	0.565403	38038.1	7.71617e+06	0.492966	39334.4	1.95839e+07	0.200851	17827.6	3.92542e+06	0.454157	81658.4	1.49338e+07	0.546803	9657.75	3.89027e+06	0.248254	38896.4	1.43625e+07	0.270818	47407.3	2.44928e+07	0.193556	13115.5	3.44294e+06	0.380939	18211.3	1.38804e+07	0.131202
GLUCARDEG-PWY	D-glucarate degradation I	0.0263434	0.0277326	0.0233365	0.0277965	0.756587	0.756587	0.00300693	-0.016836	0.0228498	2340.05	8.9371e+06	0.0261836	10101	8.66084e+06	0.116629	8181.21	1.31973e+07	0.0619914	485.339	1.59879e+07	0.00303567	1601.22	7.71617e+06	0.0207515	4705.57	1.95839e+07	0.0240277	216.82	3.92542e+06	0.00552349	824.77	1.49338e+07	0.00552285	771.374	3.89027e+06	0.0198283	5540.67	1.43625e+07	0.0385773	5674.76	2.44928e+07	0.023169	458.818	3.44294e+06	0.0133264	921.329	1.38804e+07	0.00663763
GALLATE-DEGRADATION-II-PWY	gallate degradation I	0.0141132	0.0172582	0.0162519	0.0218441	0.766555	0.766555	-0.00213862	-0.0170137	0.0127364	130.668	8.9371e+06	0.00146209	2660.89	8.66084e+06	0.0307232	1710.6	1.31973e+07	0.0129617	400.492	1.59879e+07	0.00250498	99.7108	7.71617e+06	0.00129223	501.711	1.95839e+07	0.00256185	248.969	3.92542e+06	0.00634247	293.928	1.49338e+07	0.00196821	1868.53	3.89027e+06	0.0480308	1058.19	1.43625e+07	0.00736772	5890.15	2.44928e+07	0.0240485	1323.94	3.44294e+06	0.0384538	210.637	1.38804e+07	0.00151752
PWY-7228	superpathway of guanosine nucleotides de novo biosynthesis I	0.614588	0.0367745	0.618131	0.033293	0.767641	0.767641	-0.00354276	-0.027974	0.0208885	53478.5	8.9371e+06	0.598387	52081.3	8.66084e+06	0.601342	77898.1	1.31973e+07	0.590257	104255	1.59879e+07	0.652091	43323.2	7.71617e+06	0.56146	120719	1.95839e+07	0.61642	27098.9	3.92542e+06	0.690345	94135.4	1.49338e+07	0.630352	25156.2	3.89027e+06	0.646645	81123.9	1.43625e+07	0.56483	148385	2.44928e+07	0.605829	21819.6	3.44294e+06	0.633749	86905.5	1.38804e+07	0.626103
PWY-6123	inosine-5'-phosphate biosynthesis I	0.544999	0.0561089	0.537838	0.0741203	0.767699	0.767699	0.0071604	-0.0429802	0.057301	48082.1	8.9371e+06	0.538005	43294.2	8.66084e+06	0.499884	67349.9	1.31973e+07	0.51033	94797.5	1.59879e+07	0.592934	53001.8	7.71617e+06	0.686893	106224	1.95839e+07	0.542403	19363.5	3.92542e+06	0.493285	86631.4	1.49338e+07	0.580104	18276.7	3.89027e+06	0.469805	75599.3	1.43625e+07	0.526365	125826	2.44928e+07	0.513727	14984.4	3.44294e+06	0.435221	77850.3	1.38804e+07	0.560865
PWY-6121	5-aminoimidazole ribonucleotide biosynthesis I	0.64264	0.059021	0.651405	0.0940433	0.76901	0.76901	-0.00876516	-0.0709234	0.0533931	55014.3	8.9371e+06	0.615572	51088.4	8.66084e+06	0.589877	79144.4	1.31973e+07	0.5997	107915	1.59879e+07	0.674983	57402	7.71617e+06	0.743919	121549	1.95839e+07	0.620655	20661.8	3.92542e+06	0.526358	97687	1.49338e+07	0.654135	26021.9	3.89027e+06	0.668898	87316.6	1.43625e+07	0.607947	147561	2.44928e+07	0.602464	18120.9	3.44294e+06	0.526321	89251.9	1.38804e+07	0.643007
PWY-5177	glutaryl-CoA degradation	0.0480363	0.0440998	0.0535853	0.0578969	0.769735	0.769735	-0.00554901	-0.044751	0.0336529	4521.48	8.9371e+06	0.0505923	564.226	8.66084e+06	0.00651467	7757.37	1.31973e+07	0.0587799	13456.7	1.59879e+07	0.0841684	11854.6	7.71617e+06	0.153634	4401.04	1.95839e+07	0.0224727	1263.05	3.92542e+06	0.0321762	13729.9	1.49338e+07	0.0919389	929.821	3.89027e+06	0.0239012	5933.87	1.43625e+07	0.0413149	4582.29	2.44928e+07	0.0187087	761.764	3.44294e+06	0.0221254	11.9997	1.38804e+07	8.65e-05
PWY-621	sucrose degradation III (sucrose invertase)	0.253654	0.106517	0.243146	0.101707	0.770415	0.770415	0.0105085	-0.0630135	0.0840304	11910	8.9371e+06	0.133265	20835.6	8.66084e+06	0.240572	34860.9	1.31973e+07	0.264151	68548.1	1.59879e+07	0.428751	16838.3	7.71617e+06	0.218221	41135.2	1.95839e+07	0.210046	13232.8	3.92542e+06	0.337106	45860.7	1.49338e+07	0.307094	14536.1	3.89027e+06	0.373653	44857.2	1.43625e+07	0.312321	37181.5	2.44928e+07	0.151806	8485.25	3.44294e+06	0.246454	68428.3	1.38804e+07	0.492986
GALACTARDEG-PWY	D-galactarate degradation I	0.0262172	0.0278368	0.0234178	0.0279871	0.774182	0.774182	0.00279943	-0.0171643	0.0227632	2297.85	8.9371e+06	0.0257113	10195.2	8.66084e+06	0.117716	8214.33	1.31973e+07	0.0622424	482.674	1.59879e+07	0.003019	1569.12	7.71617e+06	0.0203355	4701.36	1.95839e+07	0.0240062	217.826	3.92542e+06	0.0055491	823.464	1.49338e+07	0.00551411	762.198	3.89027e+06	0.0195924	5540.23	1.43625e+07	0.0385742	5602.47	2.44928e+07	0.0228739	477.911	3.44294e+06	0.0138809	921.329	1.38804e+07	0.00663763
GLUCARGALACTSUPER-PWY	superpathway of D-glucarate and D-galactarate degradation	0.0262172	0.0278368	0.0234178	0.0279871	0.774182	0.774182	0.00279943	-0.0171643	0.0227632	2297.85	8.9371e+06	0.0257113	10195.2	8.66084e+06	0.117716	8214.33	1.31973e+07	0.0622424	482.674	1.59879e+07	0.003019	1569.12	7.71617e+06	0.0203355	4701.36	1.95839e+07	0.0240062	217.826	3.92542e+06	0.0055491	823.464	1.49338e+07	0.00551411	762.198	3.89027e+06	0.0195924	5540.23	1.43625e+07	0.0385742	5602.47	2.44928e+07	0.0228739	477.911	3.44294e+06	0.0138809	921.329	1.38804e+07	0.00663763
PWY-6737	starch degradation V	0.386587	0.164194	0.399959	0.121529	0.777214	0.777214	-0.0133715	-0.108997	0.0822543	33983	8.9371e+06	0.380247	30580.7	8.66084e+06	0.353091	50075.1	1.31973e+07	0.379434	82789.4	1.59879e+07	0.517826	56984.1	7.71617e+06	0.738503	40958.4	1.95839e+07	0.209143	17860.5	3.92542e+06	0.454995	76796.1	1.49338e+07	0.514245	11134.9	3.89027e+06	0.286224	39417.1	1.43625e+07	0.274444	50598	2.44928e+07	0.206583	8080.89	3.44294e+06	0.234709	26660.5	1.38804e+07	0.192073
TCA-GLYOX-BYPASS	superpathway of glyoxylate bypass and TCA	0.450338	0.134439	0.462456	0.118178	0.778021	0.778021	-0.012118	-0.099615	0.075379	29679	8.9371e+06	0.332087	47658.1	8.66084e+06	0.550271	55600.3	1.31973e+07	0.4213	53235.7	1.59879e+07	0.332976	12344.2	7.71617e+06	0.159979	113216	1.95839e+07	0.578106	8541.54	3.92542e+06	0.217595	60634.8	1.49338e+07	0.406025	17477.8	3.89027e+06	0.44927	73755.6	1.43625e+07	0.513528	143412	2.44928e+07	0.585525	13474.8	3.44294e+06	0.391375	93062.9	1.38804e+07	0.670464
KDO-NAGLIPASYN-PWY	superpathway of (Kdo)2-lipid A biosynthesis	0.0471185	0.0380669	0.0437523	0.0335883	0.782632	0.782632	0.00336626	-0.0214732	0.0282057	447.99	8.9371e+06	0.0050127	2108.97	8.66084e+06	0.0243506	12630.2	1.31973e+07	0.095703	2944.1	1.59879e+07	0.0184146	3955.06	7.71617e+06	0.0512568	14696.4	1.95839e+07	0.0750429	2463.3	3.92542e+06	0.0627526	3090.49	1.49338e+07	0.0206946	4389.93	3.89027e+06	0.112844	14379.2	1.43625e+07	0.100116	18099.3	2.44928e+07	0.0738964	1907.13	3.44294e+06	0.0553925	644.81	1.38804e+07	0.00464548
PWY0-1061	superpathway of L-alanine biosynthesis	0.365697	0.149707	0.376058	0.0851847	0.783784	0.783784	-0.0103606	-0.0863123	0.065591	27874.2	8.9371e+06	0.311894	31591.3	8.66084e+06	0.36476	56054.8	1.31973e+07	0.424744	87780.4	1.59879e+07	0.549044	10457.9	7.71617e+06	0.135532	110518	1.95839e+07	0.564331	20566.9	3.92542e+06	0.523942	65686.7	1.49338e+07	0.439853	11505.6	3.89027e+06	0.295754	67078	1.43625e+07	0.467035	137881	2.44928e+07	0.562946	9000.89	3.44294e+06	0.261431	77233.2	1.38804e+07	0.55642
REDCITCYC	TCA cycle VIII (helicobacter)	0.530845	0.104691	0.541326	0.114092	0.787663	0.787663	-0.0104814	-0.0903716	0.0694087	57687.3	8.9371e+06	0.645482	55040	8.66084e+06	0.635503	77396.2	1.31973e+07	0.586454	66753.9	1.59879e+07	0.417529	28445.8	7.71617e+06	0.368652	111648	1.95839e+07	0.570102	14563.5	3.92542e+06	0.371004	71313.7	1.49338e+07	0.477533	18437	3.89027e+06	0.473926	94013.4	1.43625e+07	0.654574	124656	2.44928e+07	0.508949	17380	3.44294e+06	0.504801	35084.5	1.38804e+07	0.252763
PWY-1541	superpathway of taurine degradation	0.00348558	0.00811145	0.00276561	0.00856329	0.80684	0.80684	0.000719967	-0.0053183	0.00675824	15.955	8.9371e+06	0.000178526	105.739	8.66084e+06	0.00122088	183.487	1.31973e+07	0.00139033	34.6449	1.59879e+07	0.000216695	65.4823	7.71617e+06	0.000848638	11.999	1.95839e+07	6.13e-05	0	3.92542e+06	0	29.8107	1.49338e+07	0.00019962	864.132	3.89027e+06	0.0222127	346.901	1.43625e+07	0.00241532	1948.74	2.44928e+07	0.00795638	1369.49	3.44294e+06	0.0397769	0	1.38804e+07	0
GALACT-GLUCUROCAT-PWY	superpathway of hexuronide and hexuronate degradation	0.0902044	0.0552699	0.0857108	0.0517616	0.807397	0.807397	0.00449357	-0.0331232	0.0421104	2154.13	8.9371e+06	0.0241032	14026.3	8.66084e+06	0.16195	12496.4	1.31973e+07	0.0946887	4810.28	1.59879e+07	0.0300871	7818.18	7.71617e+06	0.101322	14141.8	1.95839e+07	0.0722114	1505.11	3.92542e+06	0.0383427	6428.45	1.49338e+07	0.0430464	3681.45	3.89027e+06	0.0946322	11933.4	1.43625e+07	0.083087	19040.5	2.44928e+07	0.0777392	1379.14	3.44294e+06	0.0400572	2367.1	1.38804e+07	0.0170535
SALVADEHYPOX-PWY	adenosine nucleotides degradation II	0.513622	0.098056	0.504784	0.107387	0.80906	0.80906	0.00883801	-0.0662782	0.0839543	41256	8.9371e+06	0.461626	54350	8.66084e+06	0.627538	83815.9	1.31973e+07	0.635098	108215	1.59879e+07	0.676858	23113.7	7.71617e+06	0.299549	89528.6	1.95839e+07	0.457153	12383	3.92542e+06	0.315457	97367.7	1.49338e+07	0.651997	20833.8	3.89027e+06	0.535536	66971.2	1.43625e+07	0.466291	121557	2.44928e+07	0.496298	16270.7	3.44294e+06	0.472583	98666.7	1.38804e+07	0.710836
GLYOXYLATE-BYPASS	glyoxylate cycle	0.375822	0.108297	0.384368	0.102158	0.813851	0.813851	-0.00854586	-0.0826388	0.065547	25468.7	8.9371e+06	0.284977	39810	8.66084e+06	0.459655	47045.8	1.31973e+07	0.35648	43374.9	1.59879e+07	0.271299	10715	7.71617e+06	0.138864	88310.1	1.95839e+07	0.450931	7178.6	3.92542e+06	0.182875	49751.8	1.49338e+07	0.33315	15492.2	3.89027e+06	0.39823	59690.4	1.43625e+07	0.415599	117058	2.44928e+07	0.477927	11652.4	3.44294e+06	0.338443	72919.8	1.38804e+07	0.525344
PWY-5918	superpathay of heme biosynthesis from glutamate	0.385736	0.116721	0.392157	0.0703462	0.831634	0.831634	-0.00642128	-0.0672454	0.0544028	43472.1	8.9371e+06	0.486423	38876	8.66084e+06	0.448871	51753	1.31973e+07	0.392148	82676.1	1.59879e+07	0.517118	9991.18	7.71617e+06	0.129484	97328.6	1.95839e+07	0.496982	16415.9	3.92542e+06	0.418195	63938.9	1.49338e+07	0.42815	13736	3.89027e+06	0.353086	66574.1	1.43625e+07	0.463527	118532	2.44928e+07	0.483945	10956.1	3.44294e+06	0.31822	78400.3	1.38804e+07	0.564828
PWY-7663	gondoate biosynthesis (anaerobic)	0.784396	0.112073	0.773759	0.155136	0.832453	0.832453	0.0106373	-0.0936155	0.11489	76162.6	8.9371e+06	0.852207	66324.2	8.66084e+06	0.765794	92003	1.31973e+07	0.697134	117931	1.59879e+07	0.737631	74022.7	7.71617e+06	0.95932	161708	1.95839e+07	0.825717	22866.8	3.92542e+06	0.58253	113950	1.49338e+07	0.763033	27086.5	3.89027e+06	0.696263	123727	1.43625e+07	0.861456	177328	2.44928e+07	0.723999	21433.7	3.44294e+06	0.622543	102934	1.38804e+07	0.741579
PWY0-845	superpathway of pyridoxal 5'-phosphate biosynthesis and salvage	0.160031	0.0543145	0.157238	0.0320032	0.840878	0.840878	0.00279257	-0.0252084	0.0307936	8801.99	8.9371e+06	0.0984882	6793.61	8.66084e+06	0.0784405	27344	1.31973e+07	0.207193	18828.3	1.59879e+07	0.117766	19023.8	7.71617e+06	0.246544	26496.3	1.95839e+07	0.135296	9689.5	3.92542e+06	0.24684	22707.2	1.49338e+07	0.152052	7808.8	3.89027e+06	0.200726	17843.2	1.43625e+07	0.124234	39073.8	2.44928e+07	0.159532	5325.78	3.44294e+06	0.154687	3819.8	1.38804e+07	0.0275194
PWY-5838	superpathway of menaquinol-8 biosynthesis I	0.158364	0.0781778	0.165094	0.103153	0.841805	0.841805	-0.00673016	-0.0765227	0.0630624	16130.4	8.9371e+06	0.180488	12949	8.66084e+06	0.149512	30377.2	1.31973e+07	0.230177	42687.7	1.59879e+07	0.267	12478.2	7.71617e+06	0.161715	16787.5	1.95839e+07	0.085721	11287.2	3.92542e+06	0.287542	34826.2	1.49338e+07	0.233204	6056.23	3.89027e+06	0.155676	16619.9	1.43625e+07	0.115717	24460.4	2.44928e+07	0.0998674	6987.73	3.44294e+06	0.202959	3050.19	1.38804e+07	0.0219748
PWY-5897	superpathway of menaquinol-11 biosynthesis	0.151446	0.0785736	0.158119	0.102892	0.842962	0.842962	-0.00667289	-0.0763681	0.0630224	15401.6	8.9371e+06	0.172334	12307.9	8.66084e+06	0.14211	29199.8	1.31973e+07	0.221256	40976	1.59879e+07	0.256294	11505.6	7.71617e+06	0.14911	15541.9	1.95839e+07	0.0793605	11482.4	3.92542e+06	0.292515	33074.2	1.49338e+07	0.221473	5587.55	3.89027e+06	0.143629	15545.4	1.43625e+07	0.108236	23008.3	2.44928e+07	0.093939	6843.93	3.44294e+06	0.198782	2754.7	1.38804e+07	0.019846
PWY-5898	superpathway of menaquinol-12 biosynthesis	0.151446	0.0785736	0.158119	0.102892	0.842962	0.842962	-0.00667289	-0.0763681	0.0630224	15401.6	8.9371e+06	0.172334	12307.9	8.66084e+06	0.14211	29199.8	1.31973e+07	0.221256	40976	1.59879e+07	0.256294	11505.6	7.71617e+06	0.14911	15541.9	1.95839e+07	0.0793605	11482.4	3.92542e+06	0.292515	33074.2	1.49338e+07	0.221473	5587.55	3.89027e+06	0.143629	15545.4	1.43625e+07	0.108236	23008.3	2.44928e+07	0.093939	6843.93	3.44294e+06	0.198782	2754.7	1.38804e+07	0.019846
PWY-5899	superpathway of menaquinol-13 biosynthesis	0.151446	0.0785736	0.158119	0.102892	0.842962	0.842962	-0.00667289	-0.0763681	0.0630224	15401.6	8.9371e+06	0.172334	12307.9	8.66084e+06	0.14211	29199.8	1.31973e+07	0.221256	40976	1.59879e+07	0.256294	11505.6	7.71617e+06	0.14911	15541.9	1.95839e+07	0.0793605	11482.4	3.92542e+06	0.292515	33074.2	1.49338e+07	0.221473	5587.55	3.89027e+06	0.143629	15545.4	1.43625e+07	0.108236	23008.3	2.44928e+07	0.093939	6843.93	3.44294e+06	0.198782	2754.7	1.38804e+07	0.019846
PWY-7199	pyrimidine deoxyribonucleosides salvage	0.346136	0.120745	0.352485	0.0772492	0.843449	0.843449	-0.0063489	-0.0711745	0.0584767	26090.6	8.9371e+06	0.291936	38147.9	8.66084e+06	0.440464	53508.9	1.31973e+07	0.405453	34946.1	1.59879e+07	0.218579	38630.2	7.71617e+06	0.50064	32190.4	1.95839e+07	0.164372	10341.6	3.92542e+06	0.263451	51207.1	1.49338e+07	0.342895	13761.4	3.89027e+06	0.35374	35857.7	1.43625e+07	0.249662	46552.2	2.44928e+07	0.190064	14586.3	3.44294e+06	0.423659	13077.4	1.38804e+07	0.0942151
NAD-BIOSYNTHESIS-II	NAD salvage pathway II	0.127623	0.0889466	0.122243	0.0814256	0.853831	0.853831	0.00538	-0.0541785	0.0649385	6297.76	8.9371e+06	0.0704676	16523.2	8.66084e+06	0.19078	24675.3	1.31973e+07	0.186972	8609.35	1.59879e+07	0.0538493	5339.37	7.71617e+06	0.0691972	73408.6	1.95839e+07	0.374841	2396.16	3.92542e+06	0.0610421	4128.14	1.49338e+07	0.027643	7447.55	3.89027e+06	0.191441	26649.3	1.43625e+07	0.185547	92483.1	2.44928e+07	0.377592	3035.64	3.44294e+06	0.0881701	5803.01	1.38804e+07	0.0418073
PWY-7111	pyruvate fermentation to isobutanol (engineered)	0.99024	0.18285	1.00162	0.189633	0.862051	0.862051	-0.0113815	-0.145646	0.122883	76225.3	8.9371e+06	0.852909	90790.6	8.66084e+06	1.04829	115342	1.31973e+07	0.873977	154348	1.59879e+07	0.96541	59150.1	7.71617e+06	0.766574	182495	1.95839e+07	0.931862	28727.9	3.92542e+06	0.731843	155843	1.49338e+07	1.04356	34550.5	3.89027e+06	0.888125	144750	1.43625e+07	1.00783	256717	2.44928e+07	1.04813	26331.5	3.44294e+06	0.764797	214235	1.38804e+07	1.54343
COBALSYN-PWY	adenosylcobalamin salvage from cobinamide I	0.373089	0.106965	0.367534	0.0855471	0.863074	0.863074	0.00555465	-0.0598104	0.0709197	20349.5	8.9371e+06	0.227696	35390.7	8.66084e+06	0.408629	41722.1	1.31973e+07	0.31614	50670.7	1.59879e+07	0.316933	42175.8	7.71617e+06	0.54659	86303.4	1.95839e+07	0.440685	8690.32	3.92542e+06	0.221386	56935	1.49338e+07	0.38125	8742.05	3.89027e+06	0.224716	58321.2	1.43625e+07	0.406065	90335.5	2.44928e+07	0.368824	7113.69	3.44294e+06	0.206617	75047.5	1.38804e+07	0.540673
PWY-5430	meta cleavage pathway of aromatic compounds	0.0063326	0.00737021	0.00591916	0.00692	0.866607	0.866607	0.000413444	-0.00461197	0.00543886	1015.43	8.9371e+06	0.011362	86.9848	8.66084e+06	0.00100435	577.519	1.31973e+07	0.00437603	934.781	1.59879e+07	0.00584682	279.652	7.71617e+06	0.00362423	2442.03	1.95839e+07	0.0124695	236.593	3.92542e+06	0.00602719	151.823	1.49338e+07	0.00101664	58.4015	3.89027e+06	0.00150122	2150.85	1.43625e+07	0.0149754	4281.29	2.44928e+07	0.0174798	197.673	3.44294e+06	0.00574142	454.89	1.38804e+07	0.00327721
PWY-6165	chorismate biosynthesis II (archaea)	0.000333917	0.0010754	0.000393982	0.00104574	0.870325	0.870325	-6.01e-05	-0.000812357	0.000692226	0	8.9371e+06	0	0	8.66084e+06	0	0	1.31973e+07	0	25.5761	1.59879e+07	0.000159972	0	7.71617e+06	0	497.008	1.95839e+07	0.00253783	0	3.92542e+06	0	0	1.49338e+07	0	0	3.89027e+06	0	775.118	1.43625e+07	0.00539681	0	2.44928e+07	0	0	3.44294e+06	0	0	1.38804e+07	0
METH-ACETATE-PWY	methanogenesis from acetate	0.00454912	0.00692733	0.00511735	0.0110425	0.871068	0.871068	-0.000568236	-0.00786652	0.00673005	0	8.9371e+06	0	13.5352	8.66084e+06	0.00015628	39.0498	1.31973e+07	0.000295892	543.727	1.59879e+07	0.00340087	1770.93	7.71617e+06	0.0229509	3787.29	1.95839e+07	0.0193388	0	3.92542e+06	0	0	1.49338e+07	0	24.8229	3.89027e+06	0.000638076	3082.43	1.43625e+07	0.0214616	701.111	2.44928e+07	0.00286251	0	3.44294e+06	0	1641.21	1.38804e+07	0.0118239
P562-PWY	myo-inositol degradation I	0.0337609	0.021777	0.0356374	0.0367517	0.871121	0.871121	-0.00187652	-0.0260337	0.0222807	2260.93	8.9371e+06	0.0252983	2935.99	8.66084e+06	0.0338996	6297.09	1.31973e+07	0.0477149	3363.19	1.59879e+07	0.0210359	1010.24	7.71617e+06	0.0130926	3834.21	1.95839e+07	0.0195784	1494.19	3.92542e+06	0.0380644	1237.15	1.49338e+07	0.00828427	2867.17	3.89027e+06	0.073701	2430.46	1.43625e+07	0.0169222	14402.1	2.44928e+07	0.0588011	2871.87	3.44294e+06	0.0834135	379.465	1.38804e+07	0.00273383
PWY0-781	aspartate superpathway	0.358071	0.0691339	0.360782	0.0360613	0.871942	0.871942	-0.00271073	-0.0365124	0.0310909	38100	8.9371e+06	0.426312	33846.6	8.66084e+06	0.3908	56259.1	1.31973e+07	0.426292	42163.4	1.59879e+07	0.263721	23890.8	7.71617e+06	0.30962	53706.1	1.95839e+07	0.274236	11721.9	3.92542e+06	0.298614	47926.4	1.49338e+07	0.320926	16991.1	3.89027e+06	0.436759	46615.9	1.43625e+07	0.324566	88276.8	2.44928e+07	0.360419	13187.7	3.44294e+06	0.383037	23484.3	1.38804e+07	0.169191
DENOVOPURINE2-PWY	superpathway of purine nucleotides de novo biosynthesis II	0.427465	0.125259	0.420877	0.120677	0.877042	0.877042	0.00658791	-0.0804388	0.0936146	22613.3	8.9371e+06	0.253027	22770.9	8.66084e+06	0.262918	62547.5	1.31973e+07	0.473941	69059.7	1.59879e+07	0.43195	48089.5	7.71617e+06	0.62323	78766.7	1.95839e+07	0.4022	22667	3.92542e+06	0.57744	70805.3	1.49338e+07	0.474129	20590.1	3.89027e+06	0.529272	58786.4	1.43625e+07	0.409304	81671.4	2.44928e+07	0.33345	18467.2	3.44294e+06	0.536378	25589.1	1.38804e+07	0.184354
PWY0-1297	superpathway of purine deoxyribonucleosides degradation	0.191897	0.0712662	0.188586	0.0600054	0.881178	0.881178	0.00331132	-0.0417324	0.048355	19626.3	8.9371e+06	0.219605	13210	8.66084e+06	0.152526	31085.9	1.31973e+07	0.235547	29939.6	1.59879e+07	0.187264	17606.9	7.71617e+06	0.228182	22001.3	1.95839e+07	0.112344	11840.1	3.92542e+06	0.301627	33080.6	1.49338e+07	0.221516	10262.9	3.89027e+06	0.263808	20222.3	1.43625e+07	0.140799	33098.6	2.44928e+07	0.135136	10772.7	3.44294e+06	0.312892	7136.72	1.38804e+07	0.0514158
PWY-5973	cis-vaccenate biosynthesis	0.760388	0.0905273	0.754105	0.137848	0.886414	0.886414	0.00628306	-0.0852706	0.0978367	77767.6	8.9371e+06	0.870166	66245.8	8.66084e+06	0.764889	91368.3	1.31973e+07	0.692325	123035	1.59879e+07	0.76955	67454.9	7.71617e+06	0.874203	140427	1.95839e+07	0.717054	23956.7	3.92542e+06	0.610296	115270	1.49338e+07	0.771872	25897.3	3.89027e+06	0.665695	121371	1.43625e+07	0.845055	156999	2.44928e+07	0.641	21389.6	3.44294e+06	0.62126	108920	1.38804e+07	0.784703
PWY-5861	superpathway of demethylmenaquinol-8 biosynthesis	0.120615	0.0643909	0.124369	0.0825178	0.889886	0.889886	-0.00375459	-0.0598353	0.0523261	12053.4	8.9371e+06	0.13487	9591.25	8.66084e+06	0.110743	24234.7	1.31973e+07	0.183633	31688.1	1.59879e+07	0.198201	9407.56	7.71617e+06	0.12192	11866.1	1.95839e+07	0.060591	8805.32	3.92542e+06	0.224315	26008	1.49338e+07	0.174156	4589.23	3.89027e+06	0.117967	12064.6	1.43625e+07	0.0840005	17486.6	2.44928e+07	0.0713946	5664.78	3.44294e+06	0.164533	2060.45	1.38804e+07	0.0148443
PWY-7332	superpathway of UDP-N-acetylglucosamine-derived O-antigen building blocks biosynthesis	0.0443647	0.0509544	0.0421991	0.0456419	0.895482	0.895482	0.00216567	-0.0314337	0.035765	37.281	8.9371e+06	0.000417148	8371.59	8.66084e+06	0.0966603	8154.89	1.31973e+07	0.061792	974.903	1.59879e+07	0.00609777	2457.98	7.71617e+06	0.031855	3395.81	1.95839e+07	0.0173398	1898.02	3.92542e+06	0.048352	1077.4	1.49338e+07	0.0072145	5024.34	3.89027e+06	0.129151	3999.78	1.43625e+07	0.0278487	7708.19	2.44928e+07	0.0314712	2028.38	3.44294e+06	0.0589144	2475.17	1.38804e+07	0.0178321
1CMET2-PWY	N10-formyl-tetrahydrofolate biosynthesis	0.568993	0.0667833	0.566383	0.0524168	0.895567	0.895567	0.00260953	-0.0377155	0.0429346	40106.3	8.9371e+06	0.448762	44436.2	8.66084e+06	0.513071	63038	1.31973e+07	0.477657	74880	1.59879e+07	0.468355	50161.9	7.71617e+06	0.650088	108261	1.95839e+07	0.552804	21552.7	3.92542e+06	0.549053	83229	1.49338e+07	0.55732	23765.4	3.89027e+06	0.610894	78233.1	1.43625e+07	0.544703	132553	2.44928e+07	0.541191	19851.3	3.44294e+06	0.576579	84878.9	1.38804e+07	0.611502
PWY-6628	superpathway of L-phenylalanine biosynthesis	0.501943	0.0698316	0.505502	0.0867045	0.90121	0.90121	-0.0035597	-0.0627888	0.0556694	42838.7	8.9371e+06	0.479335	45737.8	8.66084e+06	0.528099	65358.4	1.31973e+07	0.49524	81105.3	1.59879e+07	0.507293	39799.5	7.71617e+06	0.515793	112422	1.95839e+07	0.574052	12516.8	3.92542e+06	0.318866	80188.2	1.49338e+07	0.536958	15784.8	3.89027e+06	0.40575	77708.6	1.43625e+07	0.541051	137207	2.44928e+07	0.560194	12624.5	3.44294e+06	0.366678	88933.4	1.38804e+07	0.640712
PWY0-1533	methylphosphonate degradation I	0.0567788	0.040391	0.0583674	0.0353578	0.901777	0.901777	-0.0015886	-0.0278008	0.0246236	5658.43	8.9371e+06	0.0633139	2357.37	8.66084e+06	0.0272187	15243.6	1.31973e+07	0.115505	4170.83	1.59879e+07	0.0260875	517.998	7.71617e+06	0.00671315	6890.09	1.95839e+07	0.0351823	1894.8	3.92542e+06	0.04827	4567.29	1.49338e+07	0.0305836	2600.18	3.89027e+06	0.0668381	8900.17	1.43625e+07	0.061968	16963	2.44928e+07	0.069257	2121.31	3.44294e+06	0.0616135	736.634	1.38804e+07	0.00530701
PWY-7184	pyrimidine deoxyribonucleotides de novo biosynthesis I	0.540585	0.0507151	0.538634	0.0442116	0.90363	0.90363	0.00195156	-0.0308668	0.0347699	42527	8.9371e+06	0.475848	45527.3	8.66084e+06	0.525669	67263.3	1.31973e+07	0.509674	71291.2	1.59879e+07	0.445908	36858.3	7.71617e+06	0.477676	112503	1.95839e+07	0.574465	21938.8	3.92542e+06	0.55889	77444.8	1.49338e+07	0.518588	21932.5	3.89027e+06	0.56378	77414.9	1.43625e+07	0.539006	137509	2.44928e+07	0.561424	18419.2	3.44294e+06	0.534987	88459.2	1.38804e+07	0.637296
P4-PWY	superpathway of L-lysine, L-threonine and L-methionine biosynthesis I	0.371618	0.0733077	0.369151	0.0531678	0.905815	0.905815	0.00246659	-0.0397154	0.0446485	39754.3	8.9371e+06	0.444823	33906.7	8.66084e+06	0.391494	56295	1.31973e+07	0.426564	41073.1	1.59879e+07	0.256902	25867.4	7.71617e+06	0.335236	52600.3	1.95839e+07	0.268589	11242	3.92542e+06	0.286389	47564	1.49338e+07	0.3185	17195.1	3.89027e+06	0.442003	46446.8	1.43625e+07	0.323389	87478.6	2.44928e+07	0.35716	13141.1	3.44294e+06	0.381683	22637.9	1.38804e+07	0.163092
NONMEVIPP-PWY	methylerythritol phosphate pathway I	0.518547	0.0612629	0.515868	0.0722554	0.911707	0.911707	0.00267944	-0.047127	0.0524859	44310.4	8.9371e+06	0.495803	40874.3	8.66084e+06	0.471944	59120.6	1.31973e+07	0.447975	91695.4	1.59879e+07	0.573531	50379.8	7.71617e+06	0.652913	104552	1.95839e+07	0.533865	17595.6	3.92542e+06	0.448246	81299.4	1.49338e+07	0.5444	16740.9	3.89027e+06	0.430327	76336.7	1.43625e+07	0.531499	123769	2.44928e+07	0.505326	13497.7	3.44294e+06	0.392041	82637.5	1.38804e+07	0.595354
PWY-7560	methylerythritol phosphate pathway II	0.518547	0.0612629	0.515868	0.0722554	0.911707	0.911707	0.00267944	-0.047127	0.0524859	44310.4	8.9371e+06	0.495803	40874.3	8.66084e+06	0.471944	59120.6	1.31973e+07	0.447975	91695.4	1.59879e+07	0.573531	50379.8	7.71617e+06	0.652913	104552	1.95839e+07	0.533865	17595.6	3.92542e+06	0.448246	81299.4	1.49338e+07	0.5444	16740.9	3.89027e+06	0.430327	76336.7	1.43625e+07	0.531499	123769	2.44928e+07	0.505326	13497.7	3.44294e+06	0.392041	82637.5	1.38804e+07	0.595354
PWY-5837	1,4-dihydroxy-2-naphthoate biosynthesis I	0.0868383	0.052851	0.0891642	0.0635253	0.912452	0.912452	-0.00232593	-0.0459647	0.0413129	10401.7	8.9371e+06	0.116388	8033.3	8.66084e+06	0.0927543	17883.4	1.31973e+07	0.135508	19881.7	1.59879e+07	0.124355	5010.37	7.71617e+06	0.0649334	7989.41	1.95839e+07	0.0407957	6663.35	3.92542e+06	0.169749	17214.7	1.49338e+07	0.115273	2490.89	3.89027e+06	0.0640288	8606.43	1.43625e+07	0.0599228	14042.6	2.44928e+07	0.0573334	4756.46	3.44294e+06	0.138151	1165.51	1.38804e+07	0.00839684
DAPLYSINESYN-PWY	L-lysine biosynthesis I	0.508653	0.0633507	0.50581	0.0800018	0.914108	0.914108	0.00284386	-0.0516544	0.0573422	42393.7	8.9371e+06	0.474356	45802.2	8.66084e+06	0.528842	65920.7	1.31973e+07	0.499501	63715	1.59879e+07	0.398521	35324.4	7.71617e+06	0.457798	107117	1.95839e+07	0.546963	13108.8	3.92542e+06	0.333945	71088.1	1.49338e+07	0.476022	21530	3.89027e+06	0.553432	76017.5	1.43625e+07	0.529277	132226	2.44928e+07	0.539854	14226	3.44294e+06	0.413193	82673.4	1.38804e+07	0.595613
GALACTUROCAT-PWY	D-galacturonate degradation I	0.216582	0.0975996	0.213995	0.0690051	0.92467	0.92467	0.00258755	-0.0527469	0.057922	10037.5	8.9371e+06	0.112313	24039.1	8.66084e+06	0.277561	21033.3	1.31973e+07	0.159375	26222.8	1.59879e+07	0.164017	26943.1	7.71617e+06	0.349177	23988.4	1.95839e+07	0.12249	2987.52	3.92542e+06	0.0761071	38291.7	1.49338e+07	0.25641	10104.3	3.89027e+06	0.259734	26861.1	1.43625e+07	0.187022	26363.4	2.44928e+07	0.107637	6314.58	3.44294e+06	0.183407	16404.8	1.38804e+07	0.118187
PWY-7084	nitrifier denitrification	0.00019374	0.000550438	0.000211554	0.000539389	0.925028	0.925028	-1.78e-05	-0.000405071	0.000369442	0	8.9371e+06	0	0	8.66084e+06	0	0	1.31973e+07	0	0	1.59879e+07	0	0	7.71617e+06	0	285.922	1.95839e+07	0.00145998	0	3.92542e+06	0	0	1.49338e+07	0	0	3.89027e+06	0	234.611	1.43625e+07	0.00163349	0	2.44928e+07	0	0	3.44294e+06	0	0	1.38804e+07	0
PWY-6339	syringate degradation	0.0815244	0.0847297	0.0786646	0.0899215	0.926161	0.926161	0.00285986	-0.0604718	0.0661915	0	8.9371e+06	0	10660.6	8.66084e+06	0.123089	19056.5	1.31973e+07	0.144397	5833.21	1.59879e+07	0.0364853	1908.12	7.71617e+06	0.0247288	41627.1	1.95839e+07	0.212557	929.456	3.92542e+06	0.0236779	2297.51	1.49338e+07	0.0153846	3011.94	3.89027e+06	0.0774225	37172.2	1.43625e+07	0.258813	34307.2	2.44928e+07	0.14007	0	3.44294e+06	0	17915.4	1.38804e+07	0.12907
PWY-6992	1,5-anhydrofructose degradation	0.00245174	0.00394009	0.0025496	0.00259462	0.926727	0.926727	-9.79e-05	-0.00224553	0.00204981	30.7732	8.9371e+06	0.000344331	0	8.66084e+06	0	0	1.31973e+07	0	9.99866	1.59879e+07	6.25e-05	34.8089	7.71617e+06	0.000451117	3.3241	1.95839e+07	1.7e-05	461.324	3.92542e+06	0.0117522	207.116	1.49338e+07	0.0013869	0	3.89027e+06	0	439.146	1.43625e+07	0.00305758	496.77	2.44928e+07	0.00202823	412.009	3.44294e+06	0.0119668	0	1.38804e+07	0
PWY-7187	pyrimidine deoxyribonucleotides de novo biosynthesis II	0.348719	0.102244	0.352732	0.133271	0.926751	0.926751	-0.00401272	-0.0943486	0.0863232	17884.5	8.9371e+06	0.200115	18627	8.66084e+06	0.215071	48545.8	1.31973e+07	0.367846	45910.5	1.59879e+07	0.287159	37725.5	7.71617e+06	0.488915	66887.2	1.95839e+07	0.341541	19541.6	3.92542e+06	0.497822	52879.5	1.49338e+07	0.354093	18353.2	3.89027e+06	0.471771	48712.7	1.43625e+07	0.339165	70507.6	2.44928e+07	0.28787	17757.3	3.44294e+06	0.515761	22374.1	1.38804e+07	0.161192
PWY-6470	peptidoglycan biosynthesis V (β-lactam resistance)	0.0272079	0.0296271	0.0280653	0.0284357	0.931963	0.931963	-0.000857434	-0.0213846	0.0196698	240.001	8.9371e+06	0.00268544	1801.58	8.66084e+06	0.0208014	17548.8	1.31973e+07	0.132973	7238.17	1.59879e+07	0.0452729	792.183	7.71617e+06	0.0102665	628.671	1.95839e+07	0.00321013	2205.74	3.92542e+06	0.0561912	1519.32	1.49338e+07	0.0101737	2315.66	3.89027e+06	0.0595245	232.076	1.43625e+07	0.00161585	558.32	2.44928e+07	0.00227953	1788.65	3.44294e+06	0.0519514	92.8732	1.38804e+07	0.000669097
P108-PWY	pyruvate fermentation to propanoate I	0.418352	0.119139	0.421551	0.102916	0.932282	0.932282	-0.00319835	-0.0798141	0.0734174	44399.4	8.9371e+06	0.496799	39080.1	8.66084e+06	0.451227	47315	1.31973e+07	0.358519	49183.9	1.59879e+07	0.307632	41885.2	7.71617e+06	0.542824	49428.1	1.95839e+07	0.252391	9813.76	3.92542e+06	0.250005	65112.8	1.49338e+07	0.43601	18607.1	3.89027e+06	0.4783	50213.1	1.43625e+07	0.349612	71540.1	2.44928e+07	0.292086	13426.1	3.44294e+06	0.389961	22841.6	1.38804e+07	0.16456
GLYCOLYSIS-TCA-GLYOX-BYPASS	superpathway of glycolysis, pyruvate dehydrogenase, TCA, and glyoxylate bypass	0.45961	0.092767	0.457806	0.0461933	0.935111	0.935111	0.00180487	-0.0427415	0.0463513	37079.4	8.9371e+06	0.414893	38783.5	8.66084e+06	0.447802	57600.8	1.31973e+07	0.436458	72276.6	1.59879e+07	0.452071	18669.5	7.71617e+06	0.241953	102036	1.95839e+07	0.521018	13668	3.92542e+06	0.348193	72905	1.49338e+07	0.488189	20470.1	3.89027e+06	0.526188	73672.6	1.43625e+07	0.51295	122342	2.44928e+07	0.499502	14790.1	3.44294e+06	0.429577	86208.4	1.38804e+07	0.621081
PWY-5103	L-isoleucine biosynthesis III	0.666004	0.0553258	0.663556	0.0991407	0.936998	0.936998	0.00244831	-0.0623852	0.0672818	54795	8.9371e+06	0.613118	56815.2	8.66084e+06	0.656001	83426.6	1.31973e+07	0.632148	109965	1.59879e+07	0.6878	51647.8	7.71617e+06	0.669345	128538	1.95839e+07	0.656344	20834.6	3.92542e+06	0.53076	101419	1.49338e+07	0.679122	26175	3.89027e+06	0.672834	98366.1	1.43625e+07	0.68488	160514	2.44928e+07	0.655352	17785.3	3.44294e+06	0.516573	105788	1.38804e+07	0.762141
PWY-841	superpathway of purine nucleotides de novo biosynthesis I	0.612342	0.0263364	0.613481	0.0479754	0.939291	0.939291	-0.00113951	-0.0324726	0.0301936	54079.1	8.9371e+06	0.605108	50176.4	8.66084e+06	0.579347	76021.8	1.31973e+07	0.57604	104981	1.59879e+07	0.656627	48876.5	7.71617e+06	0.63343	119112	1.95839e+07	0.608212	24082.7	3.92542e+06	0.613506	95394.5	1.49338e+07	0.638784	23626.7	3.89027e+06	0.607329	83529.4	1.43625e+07	0.581578	143624	2.44928e+07	0.586392	19550.9	3.44294e+06	0.567854	87895.6	1.38804e+07	0.633236
PPGPPMET-PWY	ppGpp biosynthesis	0.179619	0.105854	0.182429	0.116845	0.94356	0.94356	-0.00281002	-0.0844067	0.0787867	9717.08	8.9371e+06	0.108727	25146.5	8.66084e+06	0.290347	36348.2	1.31973e+07	0.275421	12146.1	1.59879e+07	0.075971	5899.74	7.71617e+06	0.0764595	71936.5	1.95839e+07	0.367324	5549.67	3.92542e+06	0.141378	6319.86	1.49338e+07	0.0423192	15099.2	3.89027e+06	0.388128	18013.4	1.43625e+07	0.12542	99679.5	2.44928e+07	0.406974	8166.49	3.44294e+06	0.237195	5822.32	1.38804e+07	0.0419464
LIPASYN-PWY	phospholipases	0.00184718	0.00285868	0.00190658	0.0022981	0.945149	0.945149	-5.94e-05	-0.00181211	0.00169332	0	8.9371e+06	0	0	8.66084e+06	0	933.032	1.31973e+07	0.00706986	912.992	1.59879e+07	0.00571053	9.97556	7.71617e+06	0.000129281	0	1.95839e+07	0	62.6056	3.92542e+06	0.00159487	186.832	1.49338e+07	0.00125107	0	3.89027e+06	0	0	1.43625e+07	0	37.4874	2.44928e+07	0.000153054	37.1343	3.44294e+06	0.00107857	0	1.38804e+07	0
PWY-5265	peptidoglycan biosynthesis II (staphylococci)	0.0251563	0.0376436	0.0244249	0.0277954	0.946066	0.946066	0.000731452	-0.0211605	0.0226234	131.809	8.9371e+06	0.00147485	0	8.66084e+06	0	23812.8	1.31973e+07	0.180437	2202.27	1.59879e+07	0.0137746	983.578	7.71617e+06	0.012747	0	1.95839e+07	0	1145.94	3.92542e+06	0.0291927	3707.8	1.49338e+07	0.0248283	1498.66	3.89027e+06	0.0385234	0	1.43625e+07	0	177.115	2.44928e+07	0.00072313	614.669	3.44294e+06	0.017853	0	1.38804e+07	0
PWY-5863	superpathway of phylloquinol biosynthesis	0.0949766	0.0568098	0.0963697	0.0672569	0.950568	0.950568	-0.00139305	-0.0477218	0.0449357	11404.7	8.9371e+06	0.127611	8660.33	8.66084e+06	0.0999941	19392.7	1.31973e+07	0.146944	21808.3	1.59879e+07	0.136405	5633.35	7.71617e+06	0.0730071	8814.59	1.95839e+07	0.0450093	7359.47	3.92542e+06	0.187482	18750.7	1.49338e+07	0.125559	2797.11	3.89027e+06	0.0719001	9443.34	1.43625e+07	0.0657499	15478.7	2.44928e+07	0.0631968	5261.95	3.44294e+06	0.152833	1307.25	1.38804e+07	0.00941797
PWY-5840	superpathway of menaquinol-7 biosynthesis	0.15261	0.0771866	0.154527	0.0965025	0.952018	0.952018	-0.0019175	-0.067764	0.063929	14172.8	8.9371e+06	0.158584	12650.6	8.66084e+06	0.146066	29917	1.31973e+07	0.22669	38235	1.59879e+07	0.23915	12475.3	7.71617e+06	0.161678	16002.6	1.95839e+07	0.0817127	10801	3.92542e+06	0.275156	30820.4	1.49338e+07	0.206381	6038.67	3.89027e+06	0.155225	15879.8	1.43625e+07	0.110564	23434.3	2.44928e+07	0.0956783	7063.4	3.44294e+06	0.205156	2938.99	1.38804e+07	0.0211737
PWY-6163	chorismate biosynthesis from 3-dehydroquinate	0.572202	0.0539537	0.570817	0.0746553	0.954342	0.954342	0.00138464	-0.0487871	0.0515564	48456.2	8.9371e+06	0.542191	44675	8.66084e+06	0.515828	69869.4	1.31973e+07	0.529421	98460.8	1.59879e+07	0.615847	49098.3	7.71617e+06	0.636304	118526	1.95839e+07	0.60522	19825.6	3.92542e+06	0.505057	91430	1.49338e+07	0.612236	18386.6	3.89027e+06	0.47263	81690.2	1.43625e+07	0.568773	140171	2.44928e+07	0.572293	15539.9	3.44294e+06	0.451356	94294	1.38804e+07	0.679333
ORNDEG-PWY	superpathway of ornithine degradation	0.0271904	0.0375691	0.0265477	0.0309241	0.955476	0.955476	0.000642699	-0.0227487	0.0240341	1053.38	8.9371e+06	0.0117867	479.166	8.66084e+06	0.00553255	1995.47	1.31973e+07	0.0151203	1431.29	1.59879e+07	0.00895236	241.357	7.71617e+06	0.00312794	31820.8	1.95839e+07	0.162484	504.435	3.92542e+06	0.0128505	504.961	1.49338e+07	0.00338134	842.409	3.89027e+06	0.0216543	4391.8	1.43625e+07	0.0305782	32570.6	2.44928e+07	0.13298	1297.55	3.44294e+06	0.0376873	0	1.38804e+07	0
P122-PWY	heterolactic fermentation	0.180525	0.124725	0.178283	0.114713	0.95647	0.95647	0.00224143	-0.081552	0.0860349	15545.4	8.9371e+06	0.173942	4149.11	8.66084e+06	0.0479066	23414.8	1.31973e+07	0.177421	40940.4	1.59879e+07	0.256071	7994.73	7.71617e+06	0.10361	7811.03	1.95839e+07	0.0398849	22892.6	3.92542e+06	0.583189	40066.3	1.49338e+07	0.268293	15641.6	3.89027e+06	0.402071	7449.24	1.43625e+07	0.0518658	22652.4	2.44928e+07	0.0924858	13387	3.44294e+06	0.388826	9276.1	1.38804e+07	0.0668288
PWY-6630	superpathway of L-tyrosine biosynthesis	0.490065	0.0697069	0.491568	0.0859672	0.957873	0.957873	-0.00150377	-0.0602961	0.0572885	41943.4	8.9371e+06	0.469318	45460.9	8.66084e+06	0.524902	64483.2	1.31973e+07	0.488608	72585.2	1.59879e+07	0.454002	39628.9	7.71617e+06	0.513583	105313	1.95839e+07	0.53775	11340.2	3.92542e+06	0.288892	75776.2	1.49338e+07	0.507415	15631.5	3.89027e+06	0.401811	77021.4	1.43625e+07	0.536266	122875	2.44928e+07	0.501679	12490.6	3.44294e+06	0.362788	88511.6	1.38804e+07	0.637674
CALVIN-PWY	Calvin-Benson-Bassham cycle	0.644759	0.0636864	0.643932	0.0379922	0.959754	0.959754	0.000827432	-0.0321976	0.0338525	50893.6	8.9371e+06	0.569465	47928.1	8.66084e+06	0.553389	78664.7	1.31973e+07	0.596066	111766	1.59879e+07	0.69907	59850.1	7.71617e+06	0.775646	118019	1.95839e+07	0.602631	29559.7	3.92542e+06	0.753032	100860	1.49338e+07	0.675381	24964.6	3.89027e+06	0.64172	87080.9	1.43625e+07	0.606307	141667	2.44928e+07	0.578402	22029.8	3.44294e+06	0.639855	97196.1	1.38804e+07	0.70024
PWY-3941	β-alanine biosynthesis II	0.000726695	0.00307606	0.000683869	0.00212948	0.959944	0.959944	4.28e-05	-0.00168041	0.00176606	17.4362	8.9371e+06	0.000195099	0	8.66084e+06	0	0	1.31973e+07	0	0	1.59879e+07	0	0	7.71617e+06	0	3.31679	1.95839e+07	1.69e-05	0	3.92542e+06	0	0	1.49338e+07	0	0	3.89027e+06	0	15.9849	1.43625e+07	0.000111296	438.28	2.44928e+07	0.00178942	20.8873	3.44294e+06	0.000606672	0	1.38804e+07	0
PWY-181	photorespiration	0.159822	0.0643157	0.160897	0.060488	0.96012	0.96012	-0.00107497	-0.044982	0.042832	21885.8	8.9371e+06	0.244888	11971.1	8.66084e+06	0.138221	34187.8	1.31973e+07	0.259051	18254.3	1.59879e+07	0.114176	10166.3	7.71617e+06	0.131753	10703.1	1.95839e+07	0.0546523	2804.14	3.92542e+06	0.0714354	24228	1.49338e+07	0.162236	7746.07	3.89027e+06	0.199114	18662.9	1.43625e+07	0.129941	42594	2.44928e+07	0.173904	6324.24	3.44294e+06	0.183687	7932.92	1.38804e+07	0.057152
PWY-6353	purine nucleotides degradation II (aerobic)	0.371258	0.0840022	0.372498	0.0693216	0.961646	0.961646	-0.00123968	-0.0536296	0.0511502	41269.3	8.9371e+06	0.461775	36698	8.66084e+06	0.423724	63670.8	1.31973e+07	0.482453	46618.1	1.59879e+07	0.291584	24092.3	7.71617e+06	0.312231	64728.6	1.95839e+07	0.330519	13953.5	3.92542e+06	0.355464	50863.8	1.49338e+07	0.340596	15502.3	3.89027e+06	0.39849	57289.8	1.43625e+07	0.398884	85669.9	2.44928e+07	0.349775	17148.5	3.44294e+06	0.498078	26756.1	1.38804e+07	0.192762
PWY-6471	peptidoglycan biosynthesis IV (Enterococcus faecium)	0.189978	0.181675	0.194622	0.354854	0.966287	0.966287	-0.00464439	-0.235238	0.225949	5137.73	8.9371e+06	0.0574877	11940.7	8.66084e+06	0.13787	26951	1.31973e+07	0.204215	11239.6	1.59879e+07	0.0703009	18755.1	7.71617e+06	0.243062	11693.8	1.95839e+07	0.0597111	25039.4	3.92542e+06	0.637877	18171.4	1.49338e+07	0.12168	17920.2	3.89027e+06	0.460643	2680.31	1.43625e+07	0.0186618	4271.09	2.44928e+07	0.0174381	22604.4	3.44294e+06	0.656544	2359.6	1.38804e+07	0.0169995
COMPLETE-ARO-PWY	superpathway of aromatic amino acid biosynthesis	0.611951	0.054982	0.610967	0.0861876	0.971349	0.971349	0.000983338	-0.0560792	0.0580459	54870.1	8.9371e+06	0.613958	48963.1	8.66084e+06	0.565339	75826.7	1.31973e+07	0.574561	108941	1.59879e+07	0.681397	49612.3	7.71617e+06	0.642965	128548	1.95839e+07	0.656397	21248.4	3.92542e+06	0.541301	99051.6	1.49338e+07	0.663272	19917.2	3.89027e+06	0.511976	88388.4	1.43625e+07	0.61541	152718	2.44928e+07	0.623522	16077.3	3.44294e+06	0.466964	100939	1.38804e+07	0.727209
ARGORNPROST-PWY	arginine, ornithine and proline interconversion	0.0758326	0.038027	0.076121	0.0406663	0.983476	0.983476	-0.000288433	-0.0288811	0.0283042	7243.56	8.9371e+06	0.0810504	2686.89	8.66084e+06	0.0310234	22431.9	1.31973e+07	0.169973	8640.05	1.59879e+07	0.0540413	4932.07	7.71617e+06	0.0639186	12382.5	1.95839e+07	0.0632279	3244.67	3.92542e+06	0.0826579	9736.49	1.49338e+07	0.0651978	2762.63	3.89027e+06	0.071014	13484.9	1.43625e+07	0.0938896	24164.4	2.44928e+07	0.0986589	3028.71	3.44294e+06	0.0879689	1114.06	1.38804e+07	0.00802613
ARO-PWY	chorismate biosynthesis I	0.581025	0.052671	0.580714	0.0806385	0.990348	0.990348	0.00031094	-0.053214	0.0538359	51732.3	8.9371e+06	0.578849	46167.5	8.66084e+06	0.533061	72085.8	1.31973e+07	0.546216	103205	1.59879e+07	0.645524	47027.2	7.71617e+06	0.609463	122185	1.95839e+07	0.623905	20303.1	3.92542e+06	0.51722	94212.3	1.49338e+07	0.630867	18839.6	3.89027e+06	0.484275	83888.9	1.43625e+07	0.584082	145257	2.44928e+07	0.593061	15368.9	3.44294e+06	0.446389	96189.5	1.38804e+07	0.692989
FASYN-ELONG-PWY	fatty acid elongation -- saturated	0.727012	0.081654	0.726539	0.149286	0.991883	0.991883	0.000473437	-0.0969991	0.0979459	67331.3	8.9371e+06	0.753391	66377.6	8.66084e+06	0.76641	91197.3	1.31973e+07	0.691029	113105	1.59879e+07	0.707445	59327.9	7.71617e+06	0.768878	152969	1.95839e+07	0.781097	22203.3	3.92542e+06	0.565627	107011	1.49338e+07	0.716569	24668.5	3.89027e+06	0.634108	117611	1.43625e+07	0.818874	171479	2.44928e+07	0.70012	21433.7	3.44294e+06	0.622543	101538	1.38804e+07	0.731518
AST-PWY	L-arginine degradation II (AST pathway)	0.0381319	0.0481905	0.0382612	0.0336914	0.99232	0.99232	-0.000129262	-0.0272766	0.027018	1237.02	8.9371e+06	0.0138414	908.806	8.66084e+06	0.0104933	4010.73	1.31973e+07	0.0303905	3002.23	1.59879e+07	0.0187782	870.074	7.71617e+06	0.011276	42451.5	1.95839e+07	0.216767	576.882	3.92542e+06	0.014696	791.213	1.49338e+07	0.00529814	1584.5	3.89027e+06	0.0407297	4780.46	1.43625e+07	0.0332842	42612.8	2.44928e+07	0.173981	689.219	3.44294e+06	0.0200184	965.236	1.38804e+07	0.00695395
ARGSYNBSUB-PWY	L-arginine biosynthesis II (acetyl cycle)	0.521395	0.0613674	0.521309	0.0696704	0.997102	0.997102	8.54e-05	-0.0482907	0.0484614	49652.8	8.9371e+06	0.555581	46937.8	8.66084e+06	0.541954	65198.6	1.31973e+07	0.494029	92635.5	1.59879e+07	0.579411	32229.5	7.71617e+06	0.417687	112263	1.95839e+07	0.573242	17589.4	3.92542e+06	0.44809	81426.6	1.49338e+07	0.545251	18070.3	3.89027e+06	0.464499	77310.3	1.43625e+07	0.538278	138562	2.44928e+07	0.565723	13865.2	3.44294e+06	0.402713	89227.5	1.38804e+07	0.642832
PWY-5100	pyruvate fermentation to acetate and lactate II	0.291769	0.194395	0.29201	0.417175	0.998499	0.998499	-0.000240963	-0.269781	0.269299	22920.2	8.9371e+06	0.256462	12007.7	8.66084e+06	0.138644	33819.6	1.31973e+07	0.256261	21335.2	1.59879e+07	0.133446	49988.6	7.71617e+06	0.647842	43985.1	1.95839e+07	0.224598	29913.6	3.92542e+06	0.762049	18421.6	1.49338e+07	0.123355	17496.8	3.89027e+06	0.449758	34706.1	1.43625e+07	0.241644	37119.6	2.44928e+07	0.151553	23459.7	3.44294e+06	0.681387	8679.61	1.38804e+07	0.0625315
PWY-6486	D-galacturonate degradation II	0	0	0	0	1	1	0	0	0	0	8.9371e+06	0	0	8.66084e+06	0	0	1.31973e+07	0	0	1.59879e+07	0	0	7.71617e+06	0	0	1.95839e+07	0	0	3.92542e+06	0	0	1.49338e+07	0	0	3.89027e+06	0	0	1.43625e+07	0	0	2.44928e+07	0	0	3.44294e+06	0	0	1.38804e+07	0
[truncated: 87 more columns]
