# Supplementary material for: Interaction Between Chronic Endometritis Caused Endometrial Microbiota Disorder and Endometrial Immune Environment Change in Recurrent Implantation Failure
Source: Front Immunol. 2021 Oct 4;12:748447. doi: 10.3389/fimmu.2021.748447 (PMC8521098; doi:10.3389/fimmu.2021.748447)
Supplement: Supplementary Table 5 — Comparison Results Table of PICRUST2 Metabolic Pathway of Th1, Th17, and Treg. [file Table_5.xlsx]

## Sheet: Th1
pathway	H: mean rel. freq. (%)	H: std. dev. (%)	L: mean rel. freq. (%)	L: std. dev. (%)	p-values	p-values (corrected)	Difference between means	95.0% lower CI	95.0% upper CI	Note	RIF001	RIF001: parent seq. count	RIF001: rel. freq. (%)	RIF005	RIF005: parent seq. count	RIF005: rel. freq. (%)	RIF007	RIF007: parent seq. count	RIF007: rel. freq. (%)	RIF009	RIF009: parent seq. count	RIF009: rel. freq. (%)	RIF010	RIF010: parent seq. count	RIF010: rel. freq. (%)	RIF014	RIF014: parent seq. count	RIF014: rel. freq. (%)	RIF015	RIF015: parent seq. count	RIF015: rel. freq. (%)	RIF027	RIF027: parent seq. count	RIF027: rel. freq. (%)	RIF029	RIF029: parent seq. count	RIF029: rel. freq. (%)	RIF030	RIF030: parent seq. count	RIF030: rel. freq. (%)	RIF034	RIF034: parent seq. count	RIF034: rel. freq. (%)	RIF037	RIF037: parent seq. count	RIF037: rel. freq. (%)	RIF043	RIF043: parent seq. count	RIF043: rel. freq. (%)
1CMET2-PWY	0.584691	0.0601542	0.546644	0.0587216	0.0473504	0.0473504	0.0380476	0.000466724	0.0756284		85346.4	1.41602e+07	0.602721	75317.5	1.21794e+07	0.618401	40391.1	7.50368e+06	0.538284	133139	2.41256e+07	0.551858	63038	1.31973e+07	0.477657	37182.7	7.19184e+06	0.517012	50161.9	7.71617e+06	0.650088	21552.7	3.92542e+06	0.549053	59557.8	9.57961e+06	0.621714	63936.6	1.1795e+07	0.542065	23765.4	3.89027e+06	0.610894	132553	2.44928e+07	0.541191	84878.9	1.38804e+07	0.611502
3-HYDROXYPHENYLACETATE-DEGRADATION-PWY	0.00990488	0.0123268	0.0104506	0.00741639	0.862569	0.862569	-0.000545755	-0.00689036	0.00579885		133.779	1.41602e+07	0.000944755	2912.54	1.21794e+07	0.0239136	84.2398	7.50368e+06	0.00112265	3839.28	2.41256e+07	0.0159137	1215.01	1.31973e+07	0.00920651	3232	7.19184e+06	0.0449397	720.341	7.71617e+06	0.00933547	218.779	3.92542e+06	0.00557339	443.149	9.57961e+06	0.00462597	369.226	1.1795e+07	0.00313037	447.517	3.89027e+06	0.0115035	10238.8	2.44928e+07	0.0418032	527.416	1.38804e+07	0.00379972
AEROBACTINSYN-PWY	4.72462e-05	0.000169565	5.11364e-06	1.72047e-05	0.258771	0.258771	4.21326e-05	-3.31847e-05	0.00011745		0	1.41602e+07	0	0	1.21794e+07	0	0	7.50368e+06	0	0	2.41256e+07	0	15.984	1.31973e+07	0.000121115	0	7.19184e+06	0	0	7.71617e+06	0	0	3.92542e+06	0	0	9.57961e+06	0	0	1.1795e+07	0	0	3.89027e+06	0	34.8555	2.44928e+07	0.000142309	0	1.38804e+07	0
ALL-CHORISMATE-PWY	0.0736766	0.0545025	0.101939	0.0498175	0.0904518	0.0904518	-0.0282622	-0.0611811	0.00465669		8265.44	1.41602e+07	0.058371	13066.9	1.21794e+07	0.107287	810.955	7.50368e+06	0.0108074	19305.1	2.41256e+07	0.0800192	22905.2	1.31973e+07	0.173559	14696.2	7.19184e+06	0.204345	4404.51	7.71617e+06	0.0570816	6539.51	3.92542e+06	0.166594	3809.67	9.57961e+06	0.0397685	4871.52	1.1795e+07	0.0413016	4155.42	3.89027e+06	0.106816	30941	2.44928e+07	0.126327	893.427	1.38804e+07	0.00643661
ANAEROFRUCAT-PWY	0.481117	0.132988	0.512711	0.100291	0.392031	0.392031	-0.0315935	-0.105375	0.0421881		73160	1.41602e+07	0.51666	41466.5	1.21794e+07	0.340464	33020.6	7.50368e+06	0.440059	116231	2.41256e+07	0.481775	58661.1	1.31973e+07	0.444493	35243.5	7.19184e+06	0.490049	49066	7.71617e+06	0.635885	31726.2	3.92542e+06	0.808224	28665.9	9.57961e+06	0.299239	68301.2	1.1795e+07	0.579069	25420.8	3.89027e+06	0.653446	97083.2	2.44928e+07	0.396374	80341.3	1.38804e+07	0.578811
ANAGLYCOLYSIS-PWY	0.596306	0.080459	0.636077	0.229036	0.479049	0.479049	-0.0397712	-0.154103	0.0745602		77265.4	1.41602e+07	0.545653	66051.7	1.21794e+07	0.542323	40666.7	7.50368e+06	0.541957	134057	2.41256e+07	0.555664	72556.2	1.31973e+07	0.549779	41101.5	7.19184e+06	0.571502	56498.5	7.71617e+06	0.73221	33672.8	3.92542e+06	0.857815	54952.9	9.57961e+06	0.573645	74335.6	1.1795e+07	0.63023	26536.6	3.89027e+06	0.682127	109676	2.44928e+07	0.447787	82780.7	1.38804e+07	0.596386
ARG+POLYAMINE-SYN	0.177887	0.0708991	0.202771	0.0555924	0.215503	0.215503	-0.0248838	-0.064836	0.0150684		15758	1.41602e+07	0.111284	21299.1	1.21794e+07	0.174878	22716.6	7.50368e+06	0.30274	52623.7	2.41256e+07	0.218124	30696.3	1.31973e+07	0.232595	12904.8	7.19184e+06	0.179436	21118.6	7.71617e+06	0.273693	5542.67	3.92542e+06	0.141199	14163.3	9.57961e+06	0.147848	9898.52	1.1795e+07	0.0839213	6506.39	3.89027e+06	0.167248	44115.4	2.44928e+07	0.180115	17919.1	1.38804e+07	0.129096
ARGDEG-PWY	0.0126966	0.0137284	0.00986951	0.0106221	0.462184	0.462184	0.00282712	-0.00486718	0.0105214		636.457	1.41602e+07	0.0044947	4735.39	1.21794e+07	0.0388803	48.5637	7.50368e+06	0.000647198	3873.37	2.41256e+07	0.016055	2568.91	1.31973e+07	0.0194654	1104.08	7.19184e+06	0.0153519	223.202	7.71617e+06	0.00289265	354.04	3.92542e+06	0.00901915	1067	9.57961e+06	0.0111382	411.616	1.1795e+07	0.00348975	514.258	3.89027e+06	0.0132191	9312.85	2.44928e+07	0.0380227	237.19	1.38804e+07	0.00170882
ARGORNPROST-PWY	0.0731042	0.0453804	0.0802023	0.0282428	0.545824	0.545824	-0.0070981	-0.0306824	0.0164862		8638.68	1.41602e+07	0.0610068	7824.64	1.21794e+07	0.0642448	4826.85	7.50368e+06	0.0643264	23339.9	2.41256e+07	0.0967431	22431.9	1.31973e+07	0.169973	6956.31	7.19184e+06	0.096725	4932.07	7.71617e+06	0.0639186	3244.67	3.92542e+06	0.0826579	3790.65	9.57961e+06	0.03957	23995.2	1.1795e+07	0.203435	2762.63	3.89027e+06	0.071014	24164.4	2.44928e+07	0.0986589	1114.06	1.38804e+07	0.00802613
ARGSYN-PWY	0.450555	0.0776388	0.454068	0.0670452	0.877213	0.877213	-0.00351301	-0.0491462	0.0421202		72586.9	1.41602e+07	0.512613	60426.5	1.21794e+07	0.496136	29405.1	7.50368e+06	0.391876	114945	2.41256e+07	0.476442	59307	1.31973e+07	0.449387	33269.2	7.19184e+06	0.462597	35068.9	7.71617e+06	0.454485	16552.1	3.92542e+06	0.421663	48823.2	9.57961e+06	0.509658	63148.8	1.1795e+07	0.535386	16564.5	3.89027e+06	0.425793	85315.4	2.44928e+07	0.348328	32392.2	1.38804e+07	0.233367
ARGSYNBSUB-PWY	0.537446	0.0529564	0.504584	0.0697843	0.102336	0.102336	0.032862	-0.00690431	0.0726284		75021.6	1.41602e+07	0.529807	66772.2	1.21794e+07	0.548239	38585.4	7.50368e+06	0.514219	134217	2.41256e+07	0.556327	65198.6	1.31973e+07	0.494029	39948.3	7.19184e+06	0.555467	32229.5	7.71617e+06	0.417687	17589.4	3.92542e+06	0.44809	54344.2	9.57961e+06	0.567291	67399.2	1.1795e+07	0.571422	18070.3	3.89027e+06	0.464499	138562	2.44928e+07	0.565723	89227.5	1.38804e+07	0.642832
ARO-PWY	0.585117	0.0491414	0.576162	0.0736845	0.655498	0.655498	0.00895564	-0.0315404	0.0494517		89576.7	1.41602e+07	0.632595	70036.8	1.21794e+07	0.575042	40662.6	7.50368e+06	0.541902	144470	2.41256e+07	0.598823	72085.8	1.31973e+07	0.546216	41849.4	7.19184e+06	0.581901	47027.2	7.71617e+06	0.609463	20303.1	3.92542e+06	0.51722	55576	9.57961e+06	0.580149	74794.5	1.1795e+07	0.634121	18839.6	3.89027e+06	0.484275	145257	2.44928e+07	0.593061	96189.5	1.38804e+07	0.692989
ASPASN-PWY	0.253235	0.111497	0.323308	0.100732	0.0406893	0.0406893	-0.0700729	-0.137031	-0.00311512		43282.8	1.41602e+07	0.305665	17551.1	1.21794e+07	0.144105	11403.3	7.50368e+06	0.15197	93313.6	2.41256e+07	0.386782	32239.1	1.31973e+07	0.244286	21246.9	7.19184e+06	0.295431	38540.3	7.71617e+06	0.499474	16821.9	3.92542e+06	0.428537	12489.7	9.57961e+06	0.130378	48403.9	1.1795e+07	0.410377	11317.2	3.89027e+06	0.290909	91367.1	2.44928e+07	0.373036	8931.82	1.38804e+07	0.0643485
AST-PWY	0.0423233	0.0390526	0.0344473	0.04837	0.573707	0.573707	0.00787603	-0.0202481	0.0360002		3248.69	1.41602e+07	0.0229424	13067.2	1.21794e+07	0.107289	1212.35	7.50368e+06	0.0161567	13015.8	2.41256e+07	0.0539503	4010.73	1.31973e+07	0.0303905	4254.8	7.19184e+06	0.0591614	870.074	7.71617e+06	0.011276	576.882	3.92542e+06	0.014696	5374.43	9.57961e+06	0.0561028	889.289	1.1795e+07	0.00753955	1584.5	3.89027e+06	0.0407297	42612.8	2.44928e+07	0.173981	965.236	1.38804e+07	0.00695395
BENZCOA-PWY	0	0	5.42504e-06	2.36472e-05	0.329877	0.329877	-5.42504e-06	-1.67798e-05	5.9297e-06		0	1.41602e+07	0	0	1.21794e+07	0	0	7.50368e+06	0	0	2.41256e+07	0	0	1.31973e+07	0	0	7.19184e+06	0	0	7.71617e+06	0	0	3.92542e+06	0	0	9.57961e+06	0	0	1.1795e+07	0	0	3.89027e+06	0	0	2.44928e+07	0	0	1.38804e+07	0
BIOTIN-BIOSYNTHESIS-PWY	0.368762	0.120153	0.341774	0.141115	0.517269	0.517269	0.0269881	-0.0566192	0.110595		30555	1.41602e+07	0.215781	55729.8	1.21794e+07	0.457574	38515	7.50368e+06	0.513281	116427	2.41256e+07	0.482588	45380.9	1.31973e+07	0.343864	27875.2	7.19184e+06	0.387594	44113.5	7.71617e+06	0.571703	6669.47	3.92542e+06	0.169905	46259.7	9.57961e+06	0.482898	16470.2	1.1795e+07	0.139637	10062.7	3.89027e+06	0.258665	123095	2.44928e+07	0.502577	36357.4	1.38804e+07	0.261934
BRANCHED-CHAIN-AA-SYN-PWY	0.727967	0.0580675	0.679071	0.0811461	0.0357524	0.0357524	0.048896	0.00345212	0.09434		99807.5	1.41602e+07	0.704846	93603.6	1.21794e+07	0.768539	52305.5	7.50368e+06	0.697065	178808	2.41256e+07	0.741153	90735.5	1.31973e+07	0.68753	55637.2	7.19184e+06	0.773616	52404.5	7.71617e+06	0.679151	22510.6	3.92542e+06	0.573457	76652.4	9.57961e+06	0.800162	83781.8	1.1795e+07	0.710317	27876.4	3.89027e+06	0.716568	170855	2.44928e+07	0.697571	114171	1.38804e+07	0.822533
CALVIN-PWY	0.641558	0.0559978	0.644698	0.0583714	0.861939	0.861939	-0.00314033	-0.0394108	0.0331302		95698.7	1.41602e+07	0.67583	77185.9	1.21794e+07	0.633741	43627.5	7.50368e+06	0.581414	145757	2.41256e+07	0.604157	78664.7	1.31973e+07	0.596066	41761.3	7.19184e+06	0.580676	59850.1	7.71617e+06	0.775646	29559.7	3.92542e+06	0.753032	61285.6	9.57961e+06	0.639751	79638.2	1.1795e+07	0.675186	24964.6	3.89027e+06	0.64172	141667	2.44928e+07	0.578402	97196.1	1.38804e+07	0.70024
CATECHOL-ORTHO-CLEAVAGE-PWY	0.0404687	0.0587423	0.0407284	0.0588035	0.988812	0.988812	-0.000259728	-0.0374593	0.0369399		2378.95	1.41602e+07	0.0168003	6672.73	1.21794e+07	0.054787	664.843	7.50368e+06	0.00886022	16201.7	2.41256e+07	0.0671557	1526.91	1.31973e+07	0.0115699	3791.56	7.19184e+06	0.0527203	295.241	7.71617e+06	0.00382627	575.688	3.92542e+06	0.0146656	2588.09	9.57961e+06	0.0270167	939.707	1.1795e+07	0.007967	1136.26	3.89027e+06	0.0292077	72614.4	2.44928e+07	0.296472	2295.46	1.38804e+07	0.0165374
CENTBENZCOA-PWY	0	0	6.35507e-06	2.498e-05	0.2813	0.2813	-6.35507e-06	-1.83498e-05	5.63966e-06		0	1.41602e+07	0	0	1.21794e+07	0	0	7.50368e+06	0	0	2.41256e+07	0	0	1.31973e+07	0	0	7.19184e+06	0	0	7.71617e+06	0	0	3.92542e+06	0	0	9.57961e+06	0	0	1.1795e+07	0	0	3.89027e+06	0	0	2.44928e+07	0	0	1.38804e+07	0
CENTFERM-PWY	0.051506	0.0503478	0.0850784	0.0615252	0.0662261	0.0662261	-0.0335724	-0.0695116	0.00236673		7769.42	1.41602e+07	0.0548681	991.426	1.21794e+07	0.00814019	6436.64	7.50368e+06	0.0857798	34931.1	2.41256e+07	0.144788	6452.53	1.31973e+07	0.0488927	1613.72	7.19184e+06	0.0224383	16179.5	7.71617e+06	0.209683	2077.71	3.92542e+06	0.0529296	956.142	9.57961e+06	0.00998101	5547.8	1.1795e+07	0.0470352	945.63	3.89027e+06	0.0243076	10343.1	2.44928e+07	0.0422291	155.16	1.38804e+07	0.00111783
CHLOROPHYLL-SYN	0.0454791	0.0586878	0.0542689	0.0522515	0.614689	0.614689	-0.00878979	-0.043785	0.0262054		12766.9	1.41602e+07	0.0901609	2882.56	1.21794e+07	0.0236675	2596.58	7.50368e+06	0.034604	173.102	2.41256e+07	0.000717501	6023.93	1.31973e+07	0.0456451	7368.02	7.19184e+06	0.10245	113.049	7.71617e+06	0.00146509	6231.67	3.92542e+06	0.158752	251.79	9.57961e+06	0.0026284	26109.9	1.1795e+07	0.221364	198.798	3.89027e+06	0.00511014	1045.17	2.44928e+07	0.00426725	2519.66	1.38804e+07	0.0181527
COA-PWY	0.565383	0.058948	0.607836	0.192966	0.366247	0.366247	-0.0424524	-0.137874	0.0529692		81684.5	1.41602e+07	0.576861	61668.5	1.21794e+07	0.506334	38075.6	7.50368e+06	0.507426	137101	2.41256e+07	0.568279	67340.2	1.31973e+07	0.510257	39934.5	7.19184e+06	0.555275	46310.6	7.71617e+06	0.600176	30548.8	3.92542e+06	0.778229	50875.4	9.57961e+06	0.531081	68350.4	1.1795e+07	0.579486	24704	3.89027e+06	0.635021	126039	2.44928e+07	0.514596	77879	1.38804e+07	0.561072
COBALSYN-PWY	0.375249	0.0990026	0.35901	0.105672	0.616237	0.616237	0.0162394	-0.0487648	0.0812436		56138.9	1.41602e+07	0.396456	49283.4	1.21794e+07	0.404645	31982.7	7.50368e+06	0.426227	92979.3	2.41256e+07	0.385396	41722.1	1.31973e+07	0.31614	15348.6	7.19184e+06	0.213417	42175.8	7.71617e+06	0.54659	8690.32	3.92542e+06	0.221386	40569.5	9.57961e+06	0.423499	33195.3	1.1795e+07	0.281436	8742.05	3.89027e+06	0.224716	90335.5	2.44928e+07	0.368824	75047.5	1.38804e+07	0.540673
CODH-PWY	0.0101516	0.0192514	0.0038313	0.00479628	0.149363	0.149363	0.00632031	-0.00242916	0.0150698		29.2978	1.41602e+07	0.000206903	0	1.21794e+07	0	116.062	7.50368e+06	0.00154674	4831.79	2.41256e+07	0.0200276	965.954	1.31973e+07	0.00731932	2759.36	7.19184e+06	0.038368	680.319	7.71617e+06	0.0088168	89.7497	3.92542e+06	0.00228637	0	9.57961e+06	0	98.1694	1.1795e+07	0.000832297	3515.12	3.89027e+06	0.0903567	3241.65	2.44928e+07	0.0132351	561.873	1.38804e+07	0.00404796
COLANSYN-PWY	0.333271	0.112818	0.376993	0.0951723	0.185731	0.185731	-0.0437218	-0.109328	0.0218839		60985.5	1.41602e+07	0.430683	29810.4	1.21794e+07	0.244761	21682	7.50368e+06	0.288952	75335.5	2.41256e+07	0.312263	39864.9	1.31973e+07	0.302068	27621.8	7.19184e+06	0.384071	37964.3	7.71617e+06	0.492009	19801.7	3.92542e+06	0.504448	20908.6	9.57961e+06	0.218262	52663.7	1.1795e+07	0.446492	8883.83	3.89027e+06	0.22836	66104.3	2.44928e+07	0.269892	76028.3	1.38804e+07	0.547739
COMPLETE-ARO-PWY	0.616431	0.0507556	0.606377	0.0787188	0.63625	0.63625	0.0100542	-0.0328522	0.0529607		94159	1.41602e+07	0.664956	73768.8	1.21794e+07	0.605685	42951.9	7.50368e+06	0.572411	152846	2.41256e+07	0.633542	75826.7	1.31973e+07	0.574561	44322.6	7.19184e+06	0.61629	49612.3	7.71617e+06	0.642965	21248.4	3.92542e+06	0.541301	58684.1	9.57961e+06	0.612594	78750.1	1.1795e+07	0.667657	19917.2	3.89027e+06	0.511976	152718	2.44928e+07	0.623522	100939	1.38804e+07	0.727209
CRNFORCAT-PWY	0.00972716	0.0102908	0.00742181	0.013347	0.544444	0.544444	0.00230535	-0.00533842	0.00994911		758.703	1.41602e+07	0.005358	906.319	1.21794e+07	0.0074414	2931.16	7.50368e+06	0.0390629	56.9559	2.41256e+07	0.00023608	3501.5	1.31973e+07	0.0265319	207.284	7.19184e+06	0.0028822	56.8074	7.71617e+06	0.000736213	377.75	3.92542e+06	0.00962317	584.477	9.57961e+06	0.00610127	28.9944	1.1795e+07	0.00024582	912.208	3.89027e+06	0.0234485	6373.58	2.44928e+07	0.0260222	0	1.38804e+07	0
DAPLYSINESYN-PWY	0.528431	0.0634391	0.483794	0.065499	0.033086	0.033086	0.0446375	0.00376886	0.0855062		72143.5	1.41602e+07	0.509481	70182.9	1.21794e+07	0.576242	39828.4	7.50368e+06	0.530785	128871	2.41256e+07	0.534167	65920.7	1.31973e+07	0.499501	36198.7	7.19184e+06	0.50333	35324.4	7.71617e+06	0.457798	13108.8	3.92542e+06	0.333945	57124.9	9.57961e+06	0.596318	58121.2	1.1795e+07	0.492762	21530	3.89027e+06	0.553432	132226	2.44928e+07	0.539854	82673.4	1.38804e+07	0.595613
DENITRIFICATION-PWY	0.00993664	0.00887291	0.0203079	0.0197708	0.0447901	0.0447901	-0.0103713	-0.0204823	-0.000260275		1244.31	1.41602e+07	0.00878742	310.226	1.21794e+07	0.00254714	105.993	7.50368e+06	0.00141255	2234.43	2.41256e+07	0.00926165	951.667	1.31973e+07	0.00721106	2876.76	7.19184e+06	0.0400003	316.525	7.71617e+06	0.0041021	409.738	3.92542e+06	0.0104381	127.918	9.57961e+06	0.00133532	753.488	1.1795e+07	0.0063882	552.142	3.89027e+06	0.0141929	6147.1	2.44928e+07	0.0250975	67.7631	1.38804e+07	0.000488193
DENOVOPURINE2-PWY	0.395303	0.138518	0.454122	0.0949209	0.116985	0.116985	-0.0588196	-0.133034	0.0153949		69110.6	1.41602e+07	0.488063	27530.3	1.21794e+07	0.22604	26659.1	7.50368e+06	0.355281	110287	2.41256e+07	0.457135	62547.5	1.31973e+07	0.473941	22045.5	7.19184e+06	0.306535	48089.5	7.71617e+06	0.62323	22667	3.92542e+06	0.57744	22959.3	9.57961e+06	0.239668	66813	1.1795e+07	0.566453	20590.1	3.89027e+06	0.529272	81671.4	2.44928e+07	0.33345	25589.1	1.38804e+07	0.184354
DHGLUCONATE-PYR-CAT-PWY	0.00171925	0.00500263	0.00310383	0.00337349	0.299896	0.299896	-0.00138459	-0.00405046	0.00128129		0	1.41602e+07	0	0	1.21794e+07	0	108.845	7.50368e+06	0.00145055	312.817	2.41256e+07	0.00129662	524.615	1.31973e+07	0.00397516	0	7.19184e+06	0	40.349	7.71617e+06	0.000522915	0	3.92542e+06	0	0	9.57961e+06	0	32.7592	1.1795e+07	0.000277738	949.833	3.89027e+06	0.0244156	1195.96	2.44928e+07	0.00488291	0	1.38804e+07	0
DTDPRHAMSYN-PWY	0.416661	0.10449	0.431368	0.0933755	0.636715	0.636715	-0.0147063	-0.0771242	0.0477115		42039	1.41602e+07	0.296881	36599.4	1.21794e+07	0.300502	34938.5	7.50368e+06	0.465618	133470	2.41256e+07	0.553231	65245.8	1.31973e+07	0.494387	36092.3	7.19184e+06	0.50185	41098.9	7.71617e+06	0.532634	16690.1	3.92542e+06	0.42518	37011.5	9.57961e+06	0.386357	49066.3	1.1795e+07	0.415993	18235	3.89027e+06	0.468734	90722.3	2.44928e+07	0.370403	73487.7	1.38804e+07	0.529436
ECASYN-PWY	0.00904453	0.0112078	0.00734939	0.00857511	0.586922	0.586922	0.00169515	-0.00455831	0.0079486		205.53	1.41602e+07	0.00145146	3615.45	1.21794e+07	0.0296849	23.546	7.50368e+06	0.000313792	1818.08	2.41256e+07	0.0075359	3497.04	1.31973e+07	0.0264981	955.137	7.19184e+06	0.0132808	303.349	7.71617e+06	0.00393135	295.921	3.92542e+06	0.00753857	671.919	9.57961e+06	0.00701405	111.875	1.1795e+07	0.000948498	417.843	3.89027e+06	0.0107407	5030.8	2.44928e+07	0.0205399	157.392	1.38804e+07	0.00113392
ENTBACSYN-PWY	0.0439816	0.0397041	0.0535615	0.0462981	0.48494	0.48494	-0.00957989	-0.0370831	0.0179233		1136.65	1.41602e+07	0.00802708	10487.6	1.21794e+07	0.086109	106.655	7.50368e+06	0.00142137	6768.21	2.41256e+07	0.028054	9247.5	1.31973e+07	0.0700711	7195.13	7.19184e+06	0.100046	2096.43	7.71617e+06	0.0271693	2762.73	3.92542e+06	0.0703804	2358.63	9.57961e+06	0.0246214	612.475	1.1795e+07	0.00519267	4329.5	3.89027e+06	0.111291	28585.7	2.44928e+07	0.11671	1524.3	1.38804e+07	0.0109817
FAO-PWY	0.573228	0.240724	0.468126	0.199529	0.134131	0.134131	0.105101	-0.0337902	0.243993		54448.8	1.41602e+07	0.38452	72999.1	1.21794e+07	0.599365	47422.1	7.50368e+06	0.631984	160079	2.41256e+07	0.663522	60023.9	1.31973e+07	0.454819	41424.3	7.19184e+06	0.575989	10596.1	7.71617e+06	0.137324	8737.45	3.92542e+06	0.222586	56950	9.57961e+06	0.594492	30246.3	1.1795e+07	0.256434	16413.1	3.89027e+06	0.421903	194980	2.44928e+07	0.796068	175903	1.38804e+07	1.26728
FASYN-ELONG-PWY	0.745528	0.0885946	0.708716	0.120901	0.280275	0.280275	0.0368124	-0.0313598	0.104985		99946.1	1.41602e+07	0.705825	97533.3	1.21794e+07	0.800805	58276.5	7.50368e+06	0.776639	215395	2.41256e+07	0.892804	91197.3	1.31973e+07	0.691029	57038.4	7.19184e+06	0.793098	59327.9	7.71617e+06	0.768878	22203.3	3.92542e+06	0.565627	85034.5	9.57961e+06	0.887661	71105.5	1.1795e+07	0.602845	24668.5	3.89027e+06	0.634108	171479	2.44928e+07	0.70012	101538	1.38804e+07	0.731518
FASYN-INITIAL-PWY	0.389327	0.135312	0.34638	0.166483	0.37545	0.37545	0.0429467	-0.0540736	0.139967		20497.2	1.41602e+07	0.144753	48823.4	1.21794e+07	0.400869	39979.3	7.50368e+06	0.532795	113756	2.41256e+07	0.471513	50333.5	1.31973e+07	0.381392	30597.2	7.19184e+06	0.425444	44368.8	7.71617e+06	0.575011	7681.58	3.92542e+06	0.195688	43588.7	9.57961e+06	0.455016	10993.3	1.1795e+07	0.0932034	15627.7	3.89027e+06	0.401712	127216	2.44928e+07	0.5194	82053.1	1.38804e+07	0.591145
FERMENTATION-PWY	0.347481	0.10236	0.399977	0.105843	0.115767	0.115767	-0.052496	-0.118494	0.0135022		73022.9	1.41602e+07	0.515692	40285.6	1.21794e+07	0.330768	22706.5	7.50368e+06	0.302605	89735.7	2.41256e+07	0.371952	53880.2	1.31973e+07	0.408266	25104	7.19184e+06	0.349062	25728.3	7.71617e+06	0.333433	20158.6	3.92542e+06	0.51354	20959	9.57961e+06	0.218788	61985.1	1.1795e+07	0.52552	19586.1	3.89027e+06	0.503464	74820.9	2.44928e+07	0.305481	21518.2	1.38804e+07	0.155026
FOLSYN-PWY	0.564276	0.0478699	0.553025	0.0650641	0.537919	0.537919	0.0112505	-0.0254805	0.0479816		82349.1	1.41602e+07	0.581554	69248.6	1.21794e+07	0.568571	38126.7	7.50368e+06	0.508106	131150	2.41256e+07	0.543615	64627	1.31973e+07	0.489698	38237.8	7.19184e+06	0.531682	44289.2	7.71617e+06	0.573979	25964.8	3.92542e+06	0.661454	55490.8	9.57961e+06	0.57926	65840.5	1.1795e+07	0.558207	20749.2	3.89027e+06	0.533361	134966	2.44928e+07	0.551042	83842.9	1.38804e+07	0.604039
FUC-RHAMCAT-PWY	0.0132244	0.0130795	0.0183214	0.0152227	0.261261	0.261261	-0.00509705	-0.0141464	0.00395235		1717.51	1.41602e+07	0.0121291	3129.42	1.21794e+07	0.0256944	73.0093	7.50368e+06	0.00097298	2549.47	2.41256e+07	0.0105675	2042.66	1.31973e+07	0.0154778	318.329	7.19184e+06	0.00442625	3979.34	7.71617e+06	0.0515715	576.969	3.92542e+06	0.0146983	237.395	9.57961e+06	0.00247813	620.844	1.1795e+07	0.00526362	898.13	3.89027e+06	0.0230866	6549.3	2.44928e+07	0.0267397	16.9199	1.38804e+07	0.000121898
FUCCAT-PWY	0.0158431	0.0131572	0.0176719	0.0131912	0.660005	0.660005	-0.0018288	-0.0101678	0.00651024		2161.51	1.41602e+07	0.0152647	3145	1.21794e+07	0.0258223	208.571	7.50368e+06	0.00277958	3647.32	2.41256e+07	0.015118	1219.27	1.31973e+07	0.00923876	374.914	7.19184e+06	0.00521305	1947.73	7.71617e+06	0.0252422	433.836	3.92542e+06	0.011052	364.63	9.57961e+06	0.00380631	410.377	1.1795e+07	0.00347925	1184.17	3.89027e+06	0.0304394	6535.15	2.44928e+07	0.0266819	7.7862	1.38804e+07	5.6095e-05
GALACT-GLUCUROCAT-PWY	0.0932071	0.0537861	0.0843133	0.0530731	0.597823	0.597823	0.00889378	-0.0249027	0.0426902		4992.33	1.41602e+07	0.0352561	20509.1	1.21794e+07	0.168391	8062.55	7.50368e+06	0.107448	15740	2.41256e+07	0.0652417	12496.4	1.31973e+07	0.0946887	7181.85	7.19184e+06	0.0998611	7818.18	7.71617e+06	0.101322	1505.11	3.92542e+06	0.0383427	20037.8	9.57961e+06	0.209171	4595.72	1.1795e+07	0.0389633	3681.45	3.89027e+06	0.0946322	19040.5	2.44928e+07	0.0777392	2367.1	1.38804e+07	0.0170535
GALACTARDEG-PWY	0.0256656	0.0285627	0.0249057	0.026417	0.929952	0.929952	0.000759911	-0.0165933	0.0181131		571.542	1.41602e+07	0.00403626	5358.09	1.21794e+07	0.043993	8142.47	7.50368e+06	0.108513	3583.39	2.41256e+07	0.0148531	8214.33	1.31973e+07	0.0622424	1703.82	7.19184e+06	0.023691	1569.12	7.71617e+06	0.0203355	217.826	3.92542e+06	0.0055491	1996.81	9.57961e+06	0.0208444	654.465	1.1795e+07	0.00554866	762.198	3.89027e+06	0.0195924	5602.47	2.44928e+07	0.0228739	921.329	1.38804e+07	0.00663763
GALACTUROCAT-PWY	0.212222	0.0872559	0.217684	0.0907333	0.84588	0.84588	-0.00546212	-0.0619008	0.0509766		41873.3	1.41602e+07	0.295712	36984.9	1.21794e+07	0.303667	10427.9	7.50368e+06	0.13897	35727.2	2.41256e+07	0.148088	21033.3	1.31973e+07	0.159375	12367.7	7.19184e+06	0.171968	26943.1	7.71617e+06	0.349177	2987.52	3.92542e+06	0.0761071	26375.3	9.57961e+06	0.275327	23498.7	1.1795e+07	0.199226	10104.3	3.89027e+06	0.259734	26363.4	2.44928e+07	0.107637	16404.8	1.38804e+07	0.118187
GALLATE-DEGRADATION-I-PWY	0.110395	0.110461	0.0723807	0.0701274	0.190563	0.190563	0.0380142	-0.0197342	0.0957626		1006.3	1.41602e+07	0.00710658	11418.1	1.21794e+07	0.0937489	18270.6	7.50368e+06	0.243488	49611.4	2.41256e+07	0.205638	14922.2	1.31973e+07	0.11307	7248.61	7.19184e+06	0.100789	1190.46	7.71617e+06	0.0154281	674.931	3.92542e+06	0.0171938	8120.27	9.57961e+06	0.0847662	1064.55	1.1795e+07	0.00902544	2724.62	3.89027e+06	0.0700368	22722.8	2.44928e+07	0.0927732	61186.2	1.38804e+07	0.440811
GALLATE-DEGRADATION-II-PWY	0.0208476	0.0226528	0.00952495	0.0120025	0.0494358	0.0494358	0.0113226	2.95573e-05	0.0226157		781.364	1.41602e+07	0.00551803	9931.15	1.21794e+07	0.0815405	1091.82	7.50368e+06	0.0145505	591.54	2.41256e+07	0.00245192	1710.6	1.31973e+07	0.0129617	3555.24	7.19184e+06	0.0494343	99.7108	7.71617e+06	0.00129223	248.969	3.92542e+06	0.00634247	3943.34	9.57961e+06	0.0411639	444.464	1.1795e+07	0.00376825	1868.53	3.89027e+06	0.0480308	5890.15	2.44928e+07	0.0240485	210.637	1.38804e+07	0.00151752
GLCMANNANAUT-PWY	0.0481296	0.0300798	0.0571802	0.032345	0.361766	0.361766	-0.00905052	-0.0288863	0.0107852		10115.8	1.41602e+07	0.071438	4026.36	1.21794e+07	0.0330587	3208.91	7.50368e+06	0.0427645	6671.69	2.41256e+07	0.0276539	13914.6	1.31973e+07	0.105435	4697.68	7.19184e+06	0.0653195	6828.25	7.71617e+06	0.0884928	3008.74	3.92542e+06	0.0766477	2103.83	9.57961e+06	0.0219616	8171.87	1.1795e+07	0.0692825	2677.17	3.89027e+06	0.0688171	6760.67	2.44928e+07	0.0276026	1869.89	1.38804e+07	0.0134715
GLUCARDEG-PWY	0.0255884	0.02832	0.0251369	0.0264411	0.958183	0.958183	0.000451534	-0.0168364	0.0177395		570.37	1.41602e+07	0.00402799	5297.6	1.21794e+07	0.0434964	8094.91	7.50368e+06	0.107879	3583.6	2.41256e+07	0.0148539	8181.21	1.31973e+07	0.0619914	1721.65	7.19184e+06	0.023939	1601.22	7.71617e+06	0.0207515	216.82	3.92542e+06	0.00552349	2006.31	9.57961e+06	0.0209435	650.679	1.1795e+07	0.00551657	771.374	3.89027e+06	0.0198283	5674.76	2.44928e+07	0.023169	921.329	1.38804e+07	0.00663763
GLUCARGALACTSUPER-PWY	0.0256656	0.0285627	0.0249057	0.026417	0.929952	0.929952	0.000759911	-0.0165933	0.0181131		571.542	1.41602e+07	0.00403626	5358.09	1.21794e+07	0.043993	8142.47	7.50368e+06	0.108513	3583.39	2.41256e+07	0.0148531	8214.33	1.31973e+07	0.0622424	1703.82	7.19184e+06	0.023691	1569.12	7.71617e+06	0.0203355	217.826	3.92542e+06	0.0055491	1996.81	9.57961e+06	0.0208444	654.465	1.1795e+07	0.00554866	762.198	3.89027e+06	0.0195924	5602.47	2.44928e+07	0.0228739	921.329	1.38804e+07	0.00663763
GLUCONEO-PWY	0.578591	0.0503117	0.570432	0.0545783	0.623475	0.623475	0.00815902	-0.0251904	0.0415084		87351.7	1.41602e+07	0.616883	67905.7	1.21794e+07	0.557546	40247.7	7.50368e+06	0.536372	133741	2.41256e+07	0.554354	67814.3	1.31973e+07	0.513849	38094.9	7.19184e+06	0.529695	49099.9	7.71617e+06	0.636325	29010.1	3.92542e+06	0.73903	52580.8	9.57961e+06	0.548883	70329	1.1795e+07	0.596261	23896.2	3.89027e+06	0.614255	136598	2.44928e+07	0.557706	83440.2	1.38804e+07	0.601138
GLUCOSE1PMETAB-PWY	0.18842	0.0988344	0.220814	0.101208	0.307774	0.307774	-0.0323936	-0.0957717	0.0309846		36264.4	1.41602e+07	0.256101	17767.9	1.21794e+07	0.145885	20346	7.50368e+06	0.271147	66161.6	2.41256e+07	0.274238	26889.1	1.31973e+07	0.203747	18498.5	7.19184e+06	0.257216	3978.53	7.71617e+06	0.051561	15695.7	3.92542e+06	0.399847	12652.3	9.57961e+06	0.132076	47169.4	1.1795e+07	0.399911	6789.4	3.89027e+06	0.174523	41529	2.44928e+07	0.169555	26055.6	1.38804e+07	0.187715
GLUCUROCAT-PWY	0.0976582	0.0646778	0.0915429	0.0551369	0.745477	0.745477	0.00611531	-0.0316751	0.0439058		4099.52	1.41602e+07	0.028951	19185.9	1.21794e+07	0.157527	8872.03	7.50368e+06	0.118236	12976.7	2.41256e+07	0.0537878	16254.2	1.31973e+07	0.123163	7242.92	7.19184e+06	0.10071	5894.16	7.71617e+06	0.0763872	2649.86	3.92542e+06	0.067505	19954.9	9.57961e+06	0.208306	3984.16	1.1795e+07	0.0337784	9662.8	3.89027e+06	0.248384	19338.8	2.44928e+07	0.0789568	1835.45	1.38804e+07	0.0132233
GLUTORN-PWY	0.506487	0.0577159	0.482518	0.0695776	0.241903	0.241903	0.0239695	-0.0168673	0.0648064		69300.1	1.41602e+07	0.489401	63598.9	1.21794e+07	0.522184	36047.8	7.50368e+06	0.480401	132141	2.41256e+07	0.54772	60609.7	1.31973e+07	0.459258	39438.8	7.19184e+06	0.548383	30672.7	7.71617e+06	0.397512	15943.4	3.92542e+06	0.406157	51270.3	9.57961e+06	0.535203	61963.4	1.1795e+07	0.525337	16917.3	3.89027e+06	0.434861	132216	2.44928e+07	0.539815	84361.7	1.38804e+07	0.607776
GLYCOCAT-PWY	0.380207	0.141093	0.434177	0.175806	0.29051	0.29051	-0.0539699	-0.155983	0.0480432		86883.5	1.41602e+07	0.613576	50701.8	1.21794e+07	0.416291	24140.9	7.50368e+06	0.321721	58355.8	2.41256e+07	0.241883	52291.4	1.31973e+07	0.396228	20366.8	7.19184e+06	0.283193	51890.5	7.71617e+06	0.67249	20558	3.92542e+06	0.523714	36959.5	9.57961e+06	0.385814	74298.8	1.1795e+07	0.629918	11726.7	3.89027e+06	0.301437	51486	2.44928e+07	0.210208	22300.6	1.38804e+07	0.160663
GLYCOGENSYNTH-PWY	0.341443	0.117215	0.406783	0.117309	0.0827952	0.0827952	-0.06534	-0.139559	0.00887855		76729.7	1.41602e+07	0.54187	40164.9	1.21794e+07	0.329777	17791.4	7.50368e+06	0.237103	66280	2.41256e+07	0.274729	44893.9	1.31973e+07	0.340174	21115.2	7.19184e+06	0.293599	38038.1	7.71617e+06	0.492966	17827.6	3.92542e+06	0.454157	29055.9	9.57961e+06	0.30331	65654.6	1.1795e+07	0.556631	9657.75	3.89027e+06	0.248254	47407.3	2.44928e+07	0.193556	18211.3	1.38804e+07	0.131202
GLYCOL-GLYOXDEG-PWY	0.013958	0.0242251	0.0230478	0.0376818	0.373556	0.373556	-0.00908987	-0.0296144	0.0114347		1951.76	1.41602e+07	0.0137834	2969.87	1.21794e+07	0.0243844	22.8913	7.50368e+06	0.000305067	1750.66	2.41256e+07	0.00725641	2553.53	1.31973e+07	0.0193489	241.165	7.19184e+06	0.00335331	9216.22	7.71617e+06	0.11944	551.157	3.92542e+06	0.0140407	75.0856	9.57961e+06	0.000783807	481.635	1.1795e+07	0.00408339	244.275	3.89027e+06	0.00627913	4779.14	2.44928e+07	0.0195124	156.637	1.38804e+07	0.00112848
GLYCOLYSIS	0.541749	0.133881	0.620039	0.134814	0.0702121	0.0702121	-0.0782897	-0.163347	0.00676741		83219.5	1.41602e+07	0.5877	49815.9	1.21794e+07	0.409018	34647.9	7.50368e+06	0.461745	133618	2.41256e+07	0.553844	73749.9	1.31973e+07	0.558825	39018.5	7.19184e+06	0.542538	57692.2	7.71617e+06	0.747679	35728.3	3.92542e+06	0.910178	30558.9	9.57961e+06	0.318999	75101.9	1.1795e+07	0.636727	25710.9	3.89027e+06	0.660903	118925	2.44928e+07	0.485552	80997	1.38804e+07	0.583536
GLYCOLYSIS-E-D	0.464772	0.0853282	0.464802	0.0789348	0.999079	0.999079	-2.98224e-05	-0.0518762	0.0518166		76021	1.41602e+07	0.536865	52852.8	1.21794e+07	0.433952	33299.6	7.50368e+06	0.443777	95710.5	2.41256e+07	0.396717	54811.7	1.31973e+07	0.415324	34769.7	7.19184e+06	0.48346	29312.3	7.71617e+06	0.379881	28012.2	3.92542e+06	0.713611	35144.8	9.57961e+06	0.366871	68025.1	1.1795e+07	0.576729	21051.1	3.89027e+06	0.541122	89659.4	2.44928e+07	0.366064	76823.1	1.38804e+07	0.553465
GLYCOLYSIS-TCA-GLYOX-BYPASS	0.471499	0.0777793	0.446724	0.0815989	0.327881	0.327881	0.0247749	-0.0257888	0.0753385		71042.5	1.41602e+07	0.501706	57620.6	1.21794e+07	0.473098	35888.5	7.50368e+06	0.478279	124771	2.41256e+07	0.51717	57600.8	1.31973e+07	0.436458	35870.6	7.19184e+06	0.498768	18669.5	7.71617e+06	0.241953	13668	3.92542e+06	0.348193	38653.1	9.57961e+06	0.403494	51942.2	1.1795e+07	0.440375	20470.1	3.89027e+06	0.526188	122342	2.44928e+07	0.499502	86208.4	1.38804e+07	0.621081
GLYOXYLATE-BYPASS	0.413444	0.104888	0.338349	0.0903011	0.018047	0.018047	0.0750946	0.0135319	0.136657		52491.4	1.41602e+07	0.370697	64069.9	1.21794e+07	0.526051	36052.8	7.50368e+06	0.480469	90895.3	2.41256e+07	0.376758	47045.8	1.31973e+07	0.35648	27369.3	7.19184e+06	0.38056	10715	7.71617e+06	0.138864	7178.6	3.92542e+06	0.182875	50440.8	9.57961e+06	0.526543	31625.1	1.1795e+07	0.268123	15492.2	3.89027e+06	0.39823	117058	2.44928e+07	0.477927	72919.8	1.38804e+07	0.525344
GOLPDLCAT-PWY	0.00848323	0.0155428	0.00808867	0.0111368	0.92535	0.92535	0.00039456	-0.00806435	0.00885347		58.4751	1.41602e+07	0.000412954	4017.74	1.21794e+07	0.032988	0	7.50368e+06	0	3047.25	2.41256e+07	0.0126308	638.884	1.31973e+07	0.00484101	0	7.19184e+06	0	159.129	7.71617e+06	0.00206228	311.409	3.92542e+06	0.00793314	0	9.57961e+06	0	288.391	1.1795e+07	0.00244503	0	3.89027e+06	0	9204.83	2.44928e+07	0.0375817	0	1.38804e+07	0
HCAMHPDEG-PWY	0.00559913	0.0111021	0.00435431	0.00742749	0.671879	0.671879	0.00124482	-0.00465595	0.0071456		14.9186	1.41602e+07	0.000105356	1555.15	1.21794e+07	0.0127686	0	7.50368e+06	0	2125.8	2.41256e+07	0.00881138	244.105	1.31973e+07	0.00184966	0	7.19184e+06	0	56.306	7.71617e+06	0.000729714	98.1587	3.92542e+06	0.00250059	14.992	9.57961e+06	0.000156499	120.285	1.1795e+07	0.0010198	0	3.89027e+06	0	7687.74	2.44928e+07	0.0313877	0	1.38804e+07	0
HEME-BIOSYNTHESIS-II	0.41313	0.0915343	0.374687	0.112612	0.242745	0.242745	0.0384428	-0.0271849	0.104071		66279.9	1.41602e+07	0.468072	58392.7	1.21794e+07	0.479438	31761.8	7.50368e+06	0.423283	99025.6	2.41256e+07	0.410458	42768.5	1.31973e+07	0.32407	31658.8	7.19184e+06	0.440204	7160.58	7.71617e+06	0.0927997	15866.8	3.92542e+06	0.404206	48261.5	9.57961e+06	0.503795	49950.2	1.1795e+07	0.423487	12359.9	3.89027e+06	0.317713	107157	2.44928e+07	0.437504	73501.1	1.38804e+07	0.529532
HEMESYN2-PWY	0.522222	0.0832883	0.489943	0.114261	0.315112	0.315112	0.0322794	-0.0320494	0.0966082		80312.9	1.41602e+07	0.567174	68251.2	1.21794e+07	0.560382	38950.8	7.50368e+06	0.51909	121691	2.41256e+07	0.504405	61937.2	1.31973e+07	0.469316	38764.8	7.19184e+06	0.539011	14745	7.71617e+06	0.191092	21056	3.92542e+06	0.536402	56562.6	9.57961e+06	0.590448	67505.1	1.1795e+07	0.57232	16531.6	3.89027e+06	0.424946	129436	2.44928e+07	0.528465	85281.5	1.38804e+07	0.614403
HEXITOLDEGSUPER-PWY	0.0633414	0.0470553	0.0693531	0.0310483	0.627894	0.627894	-0.00601171	-0.0309097	0.0188862		12088.3	1.41602e+07	0.0853685	11415.7	1.21794e+07	0.0937295	6708.76	7.50368e+06	0.0894062	6366.48	2.41256e+07	0.0263889	25028.8	1.31973e+07	0.18965	3695.06	7.19184e+06	0.0513784	2093.64	7.71617e+06	0.0271332	2650.14	3.92542e+06	0.0675123	3896.06	9.57961e+06	0.0406703	11067.5	1.1795e+07	0.0938321	2570.26	3.89027e+06	0.066069	18954.1	2.44928e+07	0.0773864	73.0014	1.38804e+07	0.000525932
HISDEG-PWY	0.275888	0.0951889	0.246056	0.10951	0.361473	0.361473	0.0298324	-0.0355513	0.0952162		15387.1	1.41602e+07	0.108664	30798.1	1.21794e+07	0.25287	29101.2	7.50368e+06	0.387826	58543.1	2.41256e+07	0.242659	40465.3	1.31973e+07	0.306617	24841.5	7.19184e+06	0.345412	28543.5	7.71617e+06	0.369918	6463.03	3.92542e+06	0.164645	26764.4	9.57961e+06	0.279389	8953.6	1.1795e+07	0.0759102	13475.8	3.89027e+06	0.346399	85091.3	2.44928e+07	0.347413	63358.4	1.38804e+07	0.45646
HISTSYN-PWY	0.520467	0.0493695	0.501033	0.0707854	0.322513	0.322513	0.0194342	-0.0199267	0.0587951		70920.3	1.41602e+07	0.500843	64660.5	1.21794e+07	0.5309	36829.2	7.50368e+06	0.490816	136891	2.41256e+07	0.567411	62349.8	1.31973e+07	0.472443	39174.5	7.19184e+06	0.544707	46540	7.71617e+06	0.603148	16432.7	3.92542e+06	0.418623	52502.4	9.57961e+06	0.548065	62052.3	1.1795e+07	0.52609	17332.3	3.89027e+06	0.44553	128057	2.44928e+07	0.522835	82836.2	1.38804e+07	0.596786
HOMOSER-METSYN-PWY	0.209323	0.0808404	0.191796	0.0874908	0.511547	0.511547	0.0175271	-0.0359844	0.0710387		20029.7	1.41602e+07	0.141451	25365.1	1.21794e+07	0.208262	10722.7	7.50368e+06	0.142899	35840.2	2.41256e+07	0.148557	37157.5	1.31973e+07	0.281553	15902.6	7.19184e+06	0.22112	14281.7	7.71617e+06	0.185088	6103.8	3.92542e+06	0.155494	23570.6	9.57961e+06	0.24605	24714.1	1.1795e+07	0.209531	11098.8	3.89027e+06	0.285296	35133.3	2.44928e+07	0.143443	5945.36	1.38804e+07	0.0428328
HSERMETANA-PWY	0.439303	0.10848	0.397831	0.120037	0.255898	0.255898	0.0414725	-0.0312886	0.114234		51344.4	1.41602e+07	0.362597	53384	1.21794e+07	0.438314	42047	7.50368e+06	0.560351	143549	2.41256e+07	0.595005	60193.8	1.31973e+07	0.456106	32431.7	7.19184e+06	0.450951	17669.6	7.71617e+06	0.228994	8599.1	3.92542e+06	0.219062	42268.3	9.57961e+06	0.441232	44472.1	1.1795e+07	0.377042	13816.5	3.89027e+06	0.355155	125879	2.44928e+07	0.513941	85943.8	1.38804e+07	0.619175
ILEUSYN-PWY	0.792583	0.0636469	0.735713	0.0904427	0.0282105	0.0282105	0.0568701	0.00645539	0.107285		107907	1.41602e+07	0.762048	103229	1.21794e+07	0.847566	57253.2	7.50368e+06	0.763002	185376	2.41256e+07	0.768378	103235	1.31973e+07	0.782239	60123.3	7.19184e+06	0.835992	55596.1	7.71617e+06	0.720514	23640.4	3.92542e+06	0.602238	83188.8	9.57961e+06	0.868395	87493.3	1.1795e+07	0.741783	30852.6	3.89027e+06	0.79307	189056	2.44928e+07	0.771883	119777	1.38804e+07	0.862921
KDO-NAGLIPASYN-PWY	0.0480108	0.0400289	0.043277	0.0314863	0.67425	0.67425	0.00473373	-0.0178522	0.0273197		7275.66	1.41602e+07	0.0513811	11040.8	1.21794e+07	0.0906512	755.894	7.50368e+06	0.0100736	7555.66	2.41256e+07	0.031318	12630.2	1.31973e+07	0.095703	2486.26	7.19184e+06	0.0345706	3955.06	7.71617e+06	0.0512568	2463.3	3.92542e+06	0.0627526	3253.9	9.57961e+06	0.033967	1912.47	1.1795e+07	0.0162142	4389.93	3.89027e+06	0.112844	18099.3	2.44928e+07	0.0738964	644.81	1.38804e+07	0.00464548
KETOGLUCONMET-PWY	0.0173796	0.0160673	0.0189123	0.017722	0.774668	0.774668	-0.00153263	-0.0122887	0.00922346		571.799	1.41602e+07	0.00403808	7048.66	1.21794e+07	0.0578736	183.601	7.50368e+06	0.00244682	3057.35	2.41256e+07	0.0126726	5771.55	1.31973e+07	0.0437327	7.99712	7.19184e+06	0.000111197	204.238	7.71617e+06	0.00264688	588.345	3.92542e+06	0.0149881	3035.28	9.57961e+06	0.0316848	135.061	1.1795e+07	0.00114507	1462.32	3.89027e+06	0.0375892	8056.98	2.44928e+07	0.0328952	430.003	1.38804e+07	0.00309792
LACTOSECAT-PWY	0.0437866	0.0835002	0.104601	0.294675	0.393891	0.393891	-0.0608145	-0.205936	0.0843068		4098.06	1.41602e+07	0.0289407	74.2216	1.21794e+07	0.000609402	2243.65	7.50368e+06	0.0299007	392.065	2.41256e+07	0.0016251	9534.08	1.31973e+07	0.0722425	1018.74	7.19184e+06	0.0141652	474.8	7.71617e+06	0.00615331	14934.4	3.92542e+06	0.380454	1408.19	9.57961e+06	0.0146999	3735.24	1.1795e+07	0.031668	616.605	3.89027e+06	0.0158499	1087.35	2.44928e+07	0.00443944	15.3486	1.38804e+07	0.000110578
LEU-DEG2-PWY	0.326778	0.155207	0.254923	0.132369	0.117306	0.117306	0.0718549	-0.0188488	0.162559		10551	1.41602e+07	0.0745118	43435.2	1.21794e+07	0.356628	35212.6	7.50368e+06	0.469271	106751	2.41256e+07	0.442481	43164.3	1.31973e+07	0.327068	27761.4	7.19184e+06	0.386012	5660.11	7.71617e+06	0.0733539	5622.65	3.92542e+06	0.143237	37840.7	9.57961e+06	0.395013	6844.86	1.1795e+07	0.0580319	12790.5	3.89027e+06	0.328783	91362.9	2.44928e+07	0.373019	92163.8	1.38804e+07	0.663986
LIPASYN-PWY	0.00261373	0.00307533	0.000915376	0.00173847	0.0333891	0.0333891	0.00169835	0.000141376	0.00325533		878.384	1.41602e+07	0.0062032	232.098	1.21794e+07	0.00190566	0	7.50368e+06	0	1208.09	2.41256e+07	0.00500751	933.032	1.31973e+07	0.00706986	4.99798	7.19184e+06	6.94951e-05	9.97556	7.71617e+06	0.000129281	62.6056	3.92542e+06	0.00159487	486.882	9.57961e+06	0.00508248	547.048	1.1795e+07	0.00463797	0	3.89027e+06	0	37.4874	2.44928e+07	0.000153054	0	1.38804e+07	0
LPSSYN-PWY	0.00357906	0.00706356	0.00409238	0.00602941	0.803043	0.803043	-0.000513315	-0.00464292	0.00361629		622.005	1.41602e+07	0.00439263	3812.01	1.21794e+07	0.0312988	56.4299	7.50368e+06	0.00075203	199.448	2.41256e+07	0.000826706	2311.99	1.31973e+07	0.0175187	0	7.19184e+06	0	471.677	7.71617e+06	0.00611284	156.061	3.92542e+06	0.00397565	44.457	9.57961e+06	0.00046408	0	1.1795e+07	0	0	3.89027e+06	0	0	2.44928e+07	0	0	1.38804e+07	0
MET-SAM-PWY	0.299028	0.0827824	0.281165	0.0820855	0.492845	0.492845	0.017863	-0.0342907	0.0700166		33899.7	1.41602e+07	0.239402	37061.1	1.21794e+07	0.304293	17815.5	7.50368e+06	0.237423	61147.8	2.41256e+07	0.253456	50484.1	1.31973e+07	0.382533	23903	7.19184e+06	0.332363	19644.5	7.71617e+06	0.254589	10119.3	3.92542e+06	0.257789	31731.6	9.57961e+06	0.331241	38770.9	1.1795e+07	0.328706	14965	3.89027e+06	0.384679	59958.3	2.44928e+07	0.244799	12509.7	1.38804e+07	0.0901247
METH-ACETATE-PWY	0.00482975	0.00912845	0.00436829	0.00735767	0.858729	0.858729	0.000461454	-0.00474206	0.00566497		0	1.41602e+07	0	49.0708	1.21794e+07	0.0004029	0	7.50368e+06	0	8988.36	2.41256e+07	0.0372565	39.0498	1.31973e+07	0.000295892	0	7.19184e+06	0	1770.93	7.71617e+06	0.0229509	0	3.92542e+06	0	0	9.57961e+06	0	85.6698	1.1795e+07	0.000726324	24.8229	3.89027e+06	0.000638076	701.111	2.44928e+07	0.00286251	1641.21	1.38804e+07	0.0118239
METHANOGENESIS-PWY	0.000164676	0.00064293	0.000943063	0.0021648	0.145133	0.145133	-0.000778387	-0.00184716	0.000290386		0	1.41602e+07	0	0	1.21794e+07	0	0	7.50368e+06	0	163.476	2.41256e+07	0.000677603	0	1.31973e+07	0	0	7.19184e+06	0	0	7.71617e+06	0	0	3.92542e+06	0	0	9.57961e+06	0	0	1.1795e+07	0	0	3.89027e+06	0	0	2.44928e+07	0	0	1.38804e+07	0
METHGLYUT-PWY	0.0143531	0.0135328	0.0162144	0.0129868	0.655977	0.655977	-0.00186129	-0.01024	0.00651742		3007.86	1.41602e+07	0.0212417	4715.28	1.21794e+07	0.0387152	30.3052	7.50368e+06	0.000403871	2703	2.41256e+07	0.0112039	3186.1	1.31973e+07	0.024142	1245.53	7.19184e+06	0.0173186	2335.13	7.71617e+06	0.0302628	329.721	3.92542e+06	0.00839964	896.707	9.57961e+06	0.00936058	663.573	1.1795e+07	0.00562589	0	3.89027e+06	0	7696.06	2.44928e+07	0.0314217	211.426	1.38804e+07	0.0015232
METHYLGALLATE-DEGRADATION-PWY	0.0967211	0.0743491	0.0803594	0.0729889	0.482033	0.482033	0.0163617	-0.0302273	0.0629507		1250.09	1.41602e+07	0.00882823	11741.6	1.21794e+07	0.0964051	10309.1	7.50368e+06	0.137387	55404.9	2.41256e+07	0.229652	17021.8	1.31973e+07	0.128979	8238.94	7.19184e+06	0.114559	1484.25	7.71617e+06	0.0192356	834.938	3.92542e+06	0.02127	7626.17	9.57961e+06	0.0796084	1322.99	1.1795e+07	0.0112166	3130.99	3.89027e+06	0.0804827	27017.3	2.44928e+07	0.110307	20872.8	1.38804e+07	0.150377
NAD-BIOSYNTHESIS-II	0.138457	0.0863341	0.11221	0.0828363	0.327047	0.327047	0.0262467	-0.0272014	0.0796948		6793.37	1.41602e+07	0.0479752	21645.3	1.21794e+07	0.17772	20502.9	7.50368e+06	0.273238	55101.2	2.41256e+07	0.228393	24675.3	1.31973e+07	0.186972	9961.07	7.19184e+06	0.138505	5339.37	7.71617e+06	0.0691972	2396.16	3.92542e+06	0.0610421	13860.4	9.57961e+06	0.144687	3201.89	1.1795e+07	0.0271462	7447.55	3.89027e+06	0.191441	92483.1	2.44928e+07	0.377592	5803.01	1.38804e+07	0.0418073
NADSYN-PWY	0.0230667	0.0288353	0.0306885	0.0383938	0.482685	0.482685	-0.00762184	-0.0294309	0.0141872		151.05	1.41602e+07	0.00106672	5184.36	1.21794e+07	0.0425666	0	7.50368e+06	0	4863.22	2.41256e+07	0.0201579	9414.94	1.31973e+07	0.0713398	7089.89	7.19184e+06	0.0985823	1063.05	7.71617e+06	0.0137769	1251.3	3.92542e+06	0.0318768	119.555	9.57961e+06	0.00124802	282.401	1.1795e+07	0.00239425	1246.23	3.89027e+06	0.0320346	7136.79	2.44928e+07	0.0291383	679.39	1.38804e+07	0.0048946
NAGLIPASYN-PWY	0.30263	0.10827	0.298929	0.107423	0.913275	0.913275	0.00370069	-0.0645326	0.071934		28104.9	1.41602e+07	0.198479	30693.4	1.21794e+07	0.25201	24236.8	7.50368e+06	0.322999	113768	2.41256e+07	0.471563	36106.2	1.31973e+07	0.273587	29366	7.19184e+06	0.408323	32518.2	7.71617e+06	0.421429	8478.1	3.92542e+06	0.215979	26251.1	9.57961e+06	0.274031	18181.5	1.1795e+07	0.154146	10391.2	3.89027e+06	0.267106	102469	2.44928e+07	0.418363	66858.1	1.38804e+07	0.481673
NONMEVIPP-PWY	0.518381	0.0535359	0.517441	0.0744778	0.963772	0.963772	0.000940236	-0.0408225	0.042703		78747.5	1.41602e+07	0.556119	62136.1	1.21794e+07	0.510173	36478.3	7.50368e+06	0.486138	135033	2.41256e+07	0.559706	59120.6	1.31973e+07	0.447975	37931.2	7.19184e+06	0.527419	50379.8	7.71617e+06	0.652913	17595.6	3.92542e+06	0.448246	50397.8	9.57961e+06	0.526094	65582.3	1.1795e+07	0.556018	16740.9	3.89027e+06	0.430327	123769	2.44928e+07	0.505326	82637.5	1.38804e+07	0.595354
NONOXIPENT-PWY	0.659325	0.0802678	0.664641	0.103425	0.856842	0.856842	-0.00531586	-0.064671	0.0540392		92191.3	1.41602e+07	0.65106	74381.9	1.21794e+07	0.610719	41580.5	7.50368e+06	0.554134	164788	2.41256e+07	0.683042	80338.7	1.31973e+07	0.60875	46749.7	7.19184e+06	0.650038	70664.5	7.71617e+06	0.915798	24611.2	3.92542e+06	0.62697	58872.7	9.57961e+06	0.614563	78754.6	1.1795e+07	0.667695	26498.9	3.89027e+06	0.681159	157947	2.44928e+07	0.644872	114599	1.38804e+07	0.825619
OANTIGEN-PWY	0.450847	0.066475	0.458461	0.0391311	0.652644	0.652644	-0.00761371	-0.0416248	0.0263974		56180	1.41602e+07	0.396746	46713	1.21794e+07	0.383541	36244.8	7.50368e+06	0.483027	120754	2.41256e+07	0.50052	63396.3	1.31973e+07	0.480373	34347.2	7.19184e+06	0.477586	36281.1	7.71617e+06	0.470195	21345.1	3.92542e+06	0.543767	43239.2	9.57961e+06	0.451367	52987.3	1.1795e+07	0.449235	21036.5	3.89027e+06	0.540747	96863.1	2.44928e+07	0.395475	74978.5	1.38804e+07	0.540176
ORNARGDEG-PWY	0.0126966	0.0137284	0.00986951	0.0106221	0.462184	0.462184	0.00282712	-0.00486718	0.0105214		636.457	1.41602e+07	0.0044947	4735.39	1.21794e+07	0.0388803	48.5637	7.50368e+06	0.000647198	3873.37	2.41256e+07	0.016055	2568.91	1.31973e+07	0.0194654	1104.08	7.19184e+06	0.0153519	223.202	7.71617e+06	0.00289265	354.04	3.92542e+06	0.00901915	1067	9.57961e+06	0.0111382	411.616	1.1795e+07	0.00348975	514.258	3.89027e+06	0.0132191	9312.85	2.44928e+07	0.0380227	237.19	1.38804e+07	0.00170882
ORNDEG-PWY	0.0314019	0.032872	0.0231819	0.0376921	0.464743	0.464743	0.00822003	-0.0143127	0.0307528		2464.31	1.41602e+07	0.0174031	7821.4	1.21794e+07	0.0642182	0	7.50368e+06	0	17966.3	2.41256e+07	0.0744697	1995.47	1.31973e+07	0.0151203	3756.93	7.19184e+06	0.0522388	241.357	7.71617e+06	0.00312794	504.435	3.92542e+06	0.0128505	3399.43	9.57961e+06	0.0354861	555.256	1.1795e+07	0.00470755	842.409	3.89027e+06	0.0216543	32570.6	2.44928e+07	0.13298	0	1.38804e+07	0
P101-PWY	0.0121389	0.0134655	0.0104216	0.0107853	0.652876	0.652876	0.00171726	-0.00593807	0.00937259		340.69	1.41602e+07	0.00240597	1403.83	1.21794e+07	0.0115263	350.287	7.50368e+06	0.0046682	2026.11	2.41256e+07	0.00839817	1337.37	1.31973e+07	0.0101337	1385.31	7.19184e+06	0.0192622	670.581	7.71617e+06	0.00869059	465.958	3.92542e+06	0.0118703	501.585	9.57961e+06	0.00523597	147.017	1.1795e+07	0.00124643	930.757	3.89027e+06	0.0239253	15502.1	2.44928e+07	0.0632923	615.596	1.38804e+07	0.004435
P105-PWY	0.622885	0.091537	0.559902	0.0945167	0.0369479	0.0369479	0.0629829	0.00401042	0.121955		87565.7	1.41602e+07	0.618394	85592.7	1.21794e+07	0.702765	51716.1	7.50368e+06	0.689209	147269	2.41256e+07	0.610424	75086.2	1.31973e+07	0.568951	45901.4	7.19184e+06	0.638242	28434.2	7.71617e+06	0.368502	16182.9	3.92542e+06	0.41226	67955.1	9.57961e+06	0.709373	65311.4	1.1795e+07	0.553721	21820.9	3.89027e+06	0.560909	162677	2.44928e+07	0.664181	102504	1.38804e+07	0.738482
P108-PWY	0.433081	0.130566	0.406148	0.0872398	0.436916	0.436916	0.0269327	-0.0424345	0.0962998		66151.2	1.41602e+07	0.467164	65024.5	1.21794e+07	0.533889	28125	7.50368e+06	0.374815	85097.5	2.41256e+07	0.352727	47315	1.31973e+07	0.358519	33905.6	7.19184e+06	0.471446	41885.2	7.71617e+06	0.542824	9813.76	3.92542e+06	0.250005	56791.5	9.57961e+06	0.592838	39235.3	1.1795e+07	0.332643	18607.1	3.89027e+06	0.4783	71540.1	2.44928e+07	0.292086	22841.6	1.38804e+07	0.16456
P122-PWY	0.173973	0.134589	0.186023	0.101039	0.745612	0.745612	-0.01205	-0.0865885	0.0624886		32726.4	1.41602e+07	0.231116	9052.7	1.21794e+07	0.0743279	4818.14	7.50368e+06	0.0642103	15161.1	2.41256e+07	0.0628424	23414.8	1.31973e+07	0.177421	12149.1	7.19184e+06	0.168929	7994.73	7.71617e+06	0.10361	22892.6	3.92542e+06	0.583189	6907.53	9.57961e+06	0.0721067	43381.3	1.1795e+07	0.367794	15641.6	3.89027e+06	0.402071	22652.4	2.44928e+07	0.0924858	9276.1	1.38804e+07	0.0668288
P124-PWY	0.205221	0.159356	0.277105	0.188339	0.19892	0.19892	-0.0718842	-0.183214	0.0394457		50714.5	1.41602e+07	0.358149	9741.89	1.21794e+07	0.0799865	5480.34	7.50368e+06	0.0730353	18712.3	2.41256e+07	0.0775618	26033.3	1.31973e+07	0.197262	13054.5	7.19184e+06	0.181518	9234.07	7.71617e+06	0.119672	27358.3	3.92542e+06	0.696951	7388.88	9.57961e+06	0.0771314	48134.6	1.1795e+07	0.408093	16719.4	3.89027e+06	0.429775	27524	2.44928e+07	0.112376	10640.8	1.38804e+07	0.0766605
P125-PWY	0.131554	0.108847	0.121735	0.0906302	0.754245	0.754245	0.00981969	-0.0531083	0.0727476		42840.8	1.41602e+07	0.302544	28434.6	1.21794e+07	0.233464	8334.55	7.50368e+06	0.111073	4135.02	2.41256e+07	0.0171395	12164.2	1.31973e+07	0.0921715	1458.23	7.19184e+06	0.0202761	1796.21	7.71617e+06	0.0232785	930.404	3.92542e+06	0.023702	20599.3	9.57961e+06	0.215033	20664	1.1795e+07	0.175193	2826.87	3.89027e+06	0.0726652	11723.7	2.44928e+07	0.0478659	6829.65	1.38804e+07	0.0492036
P161-PWY	0.216405	0.194189	0.342335	0.289446	0.117254	0.117254	-0.12593	-0.285246	0.0333855		50999.2	1.41602e+07	0.360159	9630.93	1.21794e+07	0.0790755	3086.76	7.50368e+06	0.0411367	31918.7	2.41256e+07	0.132302	21962.6	1.31973e+07	0.166417	11813.6	7.19184e+06	0.164264	16720.5	7.71617e+06	0.216694	32623.7	3.92542e+06	0.831086	4383.16	9.57961e+06	0.0457551	44454.8	1.1795e+07	0.376896	15641.8	3.89027e+06	0.402074	38356	2.44928e+07	0.156601	8167.03	1.38804e+07	0.0588386
P162-PWY	0.0150862	0.0137482	0.0260382	0.0183287	0.0397235	0.0397235	-0.010952	-0.0213593	-0.000544622		973.674	1.41602e+07	0.00687614	176.556	1.21794e+07	0.00144963	62.875	7.50368e+06	0.000837922	9156.78	2.41256e+07	0.0379546	3618.81	1.31973e+07	0.0274208	297.06	7.19184e+06	0.00413052	2143.44	7.71617e+06	0.0277786	872.238	3.92542e+06	0.0222202	173.392	9.57961e+06	0.00181001	1871.21	1.1795e+07	0.0158644	322.389	3.89027e+06	0.00828706	6914.17	2.44928e+07	0.0282294	23.2035	1.38804e+07	0.000167167
P163-PWY	0.0169015	0.0173868	0.0220999	0.0225558	0.419567	0.419567	-0.00519847	-0.0181151	0.00771815		445.847	1.41602e+07	0.00314859	241.112	1.21794e+07	0.00197967	618.427	7.50368e+06	0.00824165	2283.62	2.41256e+07	0.00946554	5734.42	1.31973e+07	0.0434514	1918.29	7.19184e+06	0.0266731	3774.59	7.71617e+06	0.0489179	2345.28	3.92542e+06	0.059746	58.0861	9.57961e+06	0.000606352	449.031	1.1795e+07	0.00380696	475.694	3.89027e+06	0.0122278	5840.02	2.44928e+07	0.0238438	18.5674	1.38804e+07	0.000133767
P164-PWY	0.157314	0.12493	0.238198	0.101507	0.0275027	0.0275027	-0.0808836	-0.152342	-0.00942479		37839.8	1.41602e+07	0.267227	414.494	1.21794e+07	0.00340323	17232.3	7.50368e+06	0.229652	94393	2.41256e+07	0.391256	23883.8	1.31973e+07	0.180975	7461.27	7.19184e+06	0.103746	15780.8	7.71617e+06	0.204517	5500.13	3.92542e+06	0.140116	1050.9	9.57961e+06	0.0109701	24205	1.1795e+07	0.205214	8036.96	3.89027e+06	0.206591	34753	2.44928e+07	0.141891	191.739	1.38804e+07	0.00138136
P184-PWY	0.0936459	0.0790513	0.0791772	0.0745912	0.550252	0.550252	0.0144687	-0.0340491	0.0629864		1158.53	1.41602e+07	0.00818157	11734.6	1.21794e+07	0.0963482	12140.4	7.50368e+06	0.161792	20661.2	2.41256e+07	0.0856401	17226.4	1.31973e+07	0.13053	8236.49	7.19184e+06	0.114525	1439.57	7.71617e+06	0.0186565	759.979	3.92542e+06	0.0193604	7801.23	9.57961e+06	0.0814358	1270.74	1.1795e+07	0.0107735	3024.5	3.89027e+06	0.0777454	26961.5	2.44928e+07	0.110079	26765	1.38804e+07	0.192826
P221-PWY	0.178279	0.170313	0.10293	0.116904	0.103074	0.103074	0.0753495	-0.0159519	0.166651		4184.79	1.41602e+07	0.0295533	20925.7	1.21794e+07	0.171812	23811.2	7.50368e+06	0.317327	39030.1	2.41256e+07	0.161779	22345	1.31973e+07	0.169315	8540.71	7.19184e+06	0.118755	1905.12	7.71617e+06	0.0246899	2562.51	3.92542e+06	0.0652799	12317.4	9.57961e+06	0.12858	1716.47	1.1795e+07	0.0145525	3795.45	3.89027e+06	0.0975628	129586	2.44928e+07	0.529076	88936.2	1.38804e+07	0.640733
P23-PWY	0.290013	0.132774	0.370047	0.114827	0.0448197	0.0448197	-0.0800333	-0.158127	-0.00194001		46439.1	1.41602e+07	0.327955	14779.9	1.21794e+07	0.121351	18564.5	7.50368e+06	0.247405	149791	2.41256e+07	0.62088	52201.9	1.31973e+07	0.395549	21675.2	7.19184e+06	0.301386	24509.9	7.71617e+06	0.317643	9918.76	3.92542e+06	0.25268	2696.32	9.57961e+06	0.0281464	31047.7	1.1795e+07	0.263228	8100.15	3.89027e+06	0.208216	82382	2.44928e+07	0.336351	28885.7	1.38804e+07	0.208105
P241-PWY	0.00973399	0.0235524	0.00147471	0.00253638	0.116144	0.116144	0.00825927	-0.00220828	0.0187268		79.3892	1.41602e+07	0.000560651	0	1.21794e+07	0	0	7.50368e+06	0	1070.06	2.41256e+07	0.00443538	3807.28	1.31973e+07	0.0288489	62.3	7.19184e+06	0.000866259	624.981	7.71617e+06	0.00809963	8.09565	3.92542e+06	0.000206236	258.842	9.57961e+06	0.00270201	223.386	1.1795e+07	0.0018939	1075.52	3.89027e+06	0.0276464	672.078	2.44928e+07	0.00274398	34.156	1.38804e+07	0.000246074
P261-PWY	0.000910445	0.00152333	0.00128911	0.00206548	0.514174	0.514174	-0.000378666	-0.00154554	0.000788207		3.89172	1.41602e+07	2.74836e-05	0	1.21794e+07	0	0	7.50368e+06	0	385.263	2.41256e+07	0.00159691	157.498	1.31973e+07	0.00119341	0	7.19184e+06	0	390.859	7.71617e+06	0.00506546	27.4018	3.92542e+06	0.000698059	0	9.57961e+06	0	3.90148	1.1795e+07	3.30774e-05	36.1374	3.89027e+06	0.000928918	607.45	2.44928e+07	0.00248011	0	1.38804e+07	0
P281-PWY	0.142579	0.12775	0.0845732	0.057699	0.0645229	0.0645229	0.058006	-0.00370981	0.119722		6470.17	1.41602e+07	0.0456927	27270.4	1.21794e+07	0.223906	8168.86	7.50368e+06	0.108865	9956.99	2.41256e+07	0.0412714	5310.1	1.31973e+07	0.0402362	5592.98	7.19184e+06	0.0777684	1602.13	7.71617e+06	0.0207633	733.746	3.92542e+06	0.0186922	22269.5	9.57961e+06	0.232468	4887.03	1.1795e+07	0.0414331	37.9157	3.89027e+06	0.000974629	33458.1	2.44928e+07	0.136604	74044	1.38804e+07	0.533443
P341-PWY	0.000236417	0.000592964	0.00277706	0.00528884	0.0507364	0.0507364	-0.00254064	-0.00509028	8.99172e-06		17.4982	1.41602e+07	0.000123573	0	1.21794e+07	0	0	7.50368e+06	0	0	2.41256e+07	0	14.9982	1.31973e+07	0.000113646	0	7.19184e+06	0	13.748	7.71617e+06	0.000178172	64.9249	3.92542e+06	0.00165396	0	9.57961e+06	0	296.855	1.1795e+07	0.00251678	0	3.89027e+06	0	0	2.44928e+07	0	0	1.38804e+07	0
P381-PWY	0.055273	0.0551308	0.0869529	0.0706278	0.122325	0.122325	-0.0316799	-0.0722883	0.00892847		23457.4	1.41602e+07	0.165657	8945.05	1.21794e+07	0.073444	0	7.50368e+06	0	9807.15	2.41256e+07	0.0406503	9455.03	1.31973e+07	0.0716435	278.026	7.19184e+06	0.00386585	6094.63	7.71617e+06	0.0789852	3163.75	3.92542e+06	0.0805965	1873.16	9.57961e+06	0.0195536	13208.9	1.1795e+07	0.111987	2254.11	3.89027e+06	0.0579422	10499.1	2.44928e+07	0.042866	0	1.38804e+07	0
P4-PWY	0.386696	0.0734047	0.354805	0.0546246	0.119544	0.119544	0.0318901	-0.00862598	0.0724062		49657.9	1.41602e+07	0.350687	52156.7	1.21794e+07	0.428237	25333.8	7.50368e+06	0.337618	87423.1	2.41256e+07	0.362366	56295	1.31973e+07	0.426564	29789.5	7.19184e+06	0.414213	25867.4	7.71617e+06	0.335236	11242	3.92542e+06	0.286389	44385	9.57961e+06	0.463328	45260.8	1.1795e+07	0.383729	17195.1	3.89027e+06	0.442003	87478.6	2.44928e+07	0.35716	22637.9	1.38804e+07	0.163092
P42-PWY	0.287065	0.171067	0.368049	0.162713	0.128479	0.128479	-0.0809834	-0.18641	0.024443		33011.9	1.41602e+07	0.233132	11603	1.21794e+07	0.0952676	22087.7	7.50368e+06	0.294358	128561	2.41256e+07	0.532882	49384.8	1.31973e+07	0.374203	23458.4	7.19184e+06	0.326181	62556.1	7.71617e+06	0.810714	9365.62	3.92542e+06	0.238589	7586.37	9.57961e+06	0.0791929	20930.5	1.1795e+07	0.177452	8713.36	3.89027e+06	0.223978	58236.9	2.44928e+07	0.237771	19594.7	1.38804e+07	0.141168
P441-PWY	0.111836	0.0626676	0.135346	0.0613937	0.232945	0.232945	-0.0235096	-0.0627352	0.015716		24366	1.41602e+07	0.172074	9739.07	1.21794e+07	0.0799634	6097.11	7.50368e+06	0.0812549	18542.9	2.41256e+07	0.0768596	27233.3	1.31973e+07	0.206355	10133.5	7.19184e+06	0.140903	16203.1	7.71617e+06	0.209989	8252.78	3.92542e+06	0.210239	5022.14	9.57961e+06	0.0524253	20764	1.1795e+07	0.176041	6360.68	3.89027e+06	0.163502	18399.5	2.44928e+07	0.0751219	4977.83	1.38804e+07	0.0358623
P461-PWY	0.0506836	0.0597407	0.044342	0.0303053	0.664886	0.664886	0.00634161	-0.0231605	0.0358437		5002.91	1.41602e+07	0.0353308	7748.43	1.21794e+07	0.0636191	3378.79	7.50368e+06	0.0450285	3987.09	2.41256e+07	0.0165264	13791.7	1.31973e+07	0.104504	3139.27	7.19184e+06	0.0436505	933.667	7.71617e+06	0.0121001	1318.16	3.92542e+06	0.03358	1426.14	9.57961e+06	0.0148872	3983.83	1.1795e+07	0.0337756	8379.18	3.89027e+06	0.215388	10097.6	2.44928e+07	0.0412266	273.099	1.38804e+07	0.00196752
P562-PWY	0.0399169	0.0319467	0.0279289	0.0177938	0.140008	0.140008	0.011988	-0.00412663	0.0281026		1122.92	1.41602e+07	0.00793012	9723.48	1.21794e+07	0.0798354	2445.9	7.50368e+06	0.032596	4083.43	2.41256e+07	0.0169257	6297.09	1.31973e+07	0.0477149	2467.79	7.19184e+06	0.0343137	1010.24	7.71617e+06	0.0130926	1494.19	3.92542e+06	0.0380644	5176.68	9.57961e+06	0.0540386	16960.1	1.1795e+07	0.14379	2867.17	3.89027e+06	0.073701	14402.1	2.44928e+07	0.0588011	379.465	1.38804e+07	0.00273382
P621-PWY	0.000491443	0.000867061	0.00175747	0.00554833	0.336845	0.336845	-0.00126603	-0.00395077	0.00141872		0	1.41602e+07	0	0	1.21794e+07	0	56.2681	7.50368e+06	0.000749873	403.618	2.41256e+07	0.00167298	0	1.31973e+07	0	135.866	7.19184e+06	0.00188917	0	7.71617e+06	0	0	3.92542e+06	0	0	9.57961e+06	0	13.0954	1.1795e+07	0.000111025	0	3.89027e+06	0	608.124	2.44928e+07	0.00248286	0	1.38804e+07	0
PANTO-PWY	0.520187	0.033546	0.500112	0.0493088	0.143216	0.143216	0.0200747	-0.00716337	0.0473127		76229.9	1.41602e+07	0.53834	61516.6	1.21794e+07	0.505087	39202.9	7.50368e+06	0.522449	127510	2.41256e+07	0.528525	65223.1	1.31973e+07	0.494215	37176.1	7.19184e+06	0.516921	43435.3	7.71617e+06	0.562913	18504.9	3.92542e+06	0.471412	50371.9	9.57961e+06	0.525824	64265.6	1.1795e+07	0.544855	17100.9	3.89027e+06	0.439583	123264	2.44928e+07	0.503266	84877.6	1.38804e+07	0.611493
PANTOSYN-PWY	0.484102	0.0541376	0.479088	0.0468716	0.752217	0.752217	0.00501398	-0.0268443	0.0368723		62583.5	1.41602e+07	0.441968	54744	1.21794e+07	0.44948	38256.8	7.50368e+06	0.509841	129392	2.41256e+07	0.536325	64630.1	1.31973e+07	0.489721	36031.7	7.19184e+06	0.501007	42661.8	7.71617e+06	0.552888	20831.8	3.92542e+06	0.53069	42351.4	9.57961e+06	0.442099	58158	1.1795e+07	0.493074	17030	3.89027e+06	0.437758	120562	2.44928e+07	0.492232	80631.2	1.38804e+07	0.5809
PENTOSE-P-PWY	0.471597	0.121836	0.493888	0.107638	0.5374	0.5374	-0.0222919	-0.0946736	0.0500899		86565.7	1.41602e+07	0.611332	60012.5	1.21794e+07	0.492737	25738.7	7.50368e+06	0.343014	61247.5	2.41256e+07	0.253869	58803.4	1.31973e+07	0.445571	32166	7.19184e+06	0.447257	38700.4	7.71617e+06	0.50155	25450.1	3.92542e+06	0.64834	46481.8	9.57961e+06	0.485217	72585.1	1.1795e+07	0.615389	21033.6	3.89027e+06	0.540671	79210.4	2.44928e+07	0.323402	31460.8	1.38804e+07	0.226657
PEPTIDOGLYCANSYN-PWY	0.586447	0.0707962	0.630238	0.208335	0.391404	0.391404	-0.0437911	-0.147531	0.059949		86619.4	1.41602e+07	0.611711	64861.7	1.21794e+07	0.532552	38620.1	7.50368e+06	0.514682	137773	2.41256e+07	0.571063	69002.6	1.31973e+07	0.522853	39072.3	7.19184e+06	0.543286	49167.2	7.71617e+06	0.637198	32602.6	3.92542e+06	0.830551	53520.8	9.57961e+06	0.558695	72776.8	1.1795e+07	0.617015	26132.7	3.89027e+06	0.671746	128388	2.44928e+07	0.524187	77959.6	1.38804e+07	0.561653
PHOSLIPSYN-PWY	0.706615	0.0643176	0.725484	0.222311	0.724324	0.724324	-0.0188692	-0.12847	0.0907319		99289.7	1.41602e+07	0.701189	82303.4	1.21794e+07	0.675759	54314.2	7.50368e+06	0.723834	158390	2.41256e+07	0.656523	84705.3	1.31973e+07	0.641837	46501.3	7.19184e+06	0.646584	47083.2	7.71617e+06	0.610188	35092.1	3.92542e+06	0.893971	67276	9.57961e+06	0.702284	79419.6	1.1795e+07	0.673333	30860.6	3.89027e+06	0.793277	157260	2.44928e+07	0.642065	107655	1.38804e+07	0.77559
POLYAMINSYN3-PWY	0.0960983	0.0395178	0.119085	0.0400435	0.0725844	0.0725844	-0.0229872	-0.0481805	0.0022061		9038.61	1.41602e+07	0.0638312	12371.3	1.21794e+07	0.101575	15275.4	7.50368e+06	0.203572	18580.8	2.41256e+07	0.0770169	20106.7	1.31973e+07	0.152355	8105.53	7.19184e+06	0.112704	7889.33	7.71617e+06	0.102244	3302.83	3.92542e+06	0.0841395	9149.2	9.57961e+06	0.0955071	5439.54	1.1795e+07	0.0461174	4183.24	3.89027e+06	0.107531	23492.2	2.44928e+07	0.0959144	6293.95	1.38804e+07	0.0453442
POLYAMSYN-PWY	0.120669	0.0638322	0.137756	0.0473858	0.332469	0.332469	-0.0170872	-0.052287	0.0181127		8865.73	1.41602e+07	0.0626103	12940.2	1.21794e+07	0.106247	18729.1	7.50368e+06	0.249598	36797.5	2.41256e+07	0.152524	20880.2	1.31973e+07	0.158215	8033.71	7.19184e+06	0.111706	15150.5	7.71617e+06	0.196348	3464.72	3.92542e+06	0.0882635	8309.48	9.57961e+06	0.0867413	5407.42	1.1795e+07	0.0458451	4119.35	3.89027e+06	0.105889	29919.9	2.44928e+07	0.122158	12494.2	1.38804e+07	0.0900135
POLYISOPRENSYN-PWY	0.539251	0.0493496	0.562074	0.211367	0.650315	0.650315	-0.0228231	-0.126075	0.0804288		73133.7	1.41602e+07	0.516474	63352.1	1.21794e+07	0.520158	38008.1	7.50368e+06	0.506526	128333	2.41256e+07	0.531935	62123.8	1.31973e+07	0.47073	36470.7	7.19184e+06	0.507113	40072.9	7.71617e+06	0.519337	25030.4	3.92542e+06	0.637648	56632.9	9.57961e+06	0.591182	50748.6	1.1795e+07	0.430255	23289.4	3.89027e+06	0.598657	129131	2.44928e+07	0.527218	76152.9	1.38804e+07	0.548636
PPGPPMET-PWY	0.212187	0.119576	0.146014	0.0801012	0.0417752	0.0417752	0.0661732	0.00259156	0.129755		11156.5	1.41602e+07	0.0787876	39038.3	1.21794e+07	0.320527	29005	7.50368e+06	0.386544	34276.2	2.41256e+07	0.142074	36348.2	1.31973e+07	0.275421	15828.2	7.19184e+06	0.220086	5899.74	7.71617e+06	0.0764595	5549.67	3.92542e+06	0.141378	32122.1	9.57961e+06	0.335318	5358.4	1.1795e+07	0.0454294	15099.2	3.89027e+06	0.388128	99679.5	2.44928e+07	0.406974	5822.32	1.38804e+07	0.0419464
PROTOCATECHUATE-ORTHO-CLEAVAGE-PWY	0.234961	0.140515	0.210669	0.111829	0.54139	0.54139	0.0242922	-0.0553786	0.103963		52215.6	1.41602e+07	0.36875	51545.7	1.21794e+07	0.42322	14731.3	7.50368e+06	0.196321	34075.8	2.41256e+07	0.141243	11336.8	1.31973e+07	0.0859025	9230.11	7.19184e+06	0.128341	3014.6	7.71617e+06	0.0390686	2818.43	3.92542e+06	0.0717994	32066	9.57961e+06	0.334731	25890.9	1.1795e+07	0.219508	3609.14	3.89027e+06	0.0927735	119939	2.44928e+07	0.489689	15070.5	1.38804e+07	0.108574
PRPP-PWY	0.323733	0.0942557	0.361086	0.0639469	0.141362	0.141362	-0.0373522	-0.087682	0.0129776		50675.1	1.41602e+07	0.35787	28535.5	1.21794e+07	0.234293	22375.5	7.50368e+06	0.298194	87834.2	2.41256e+07	0.36407	57412.8	1.31973e+07	0.435034	18877.4	7.19184e+06	0.262483	31899.9	7.71617e+06	0.413417	15970.6	3.92542e+06	0.40685	23463.6	9.57961e+06	0.244932	44480.7	1.1795e+07	0.377115	16277.6	3.89027e+06	0.418419	69666.9	2.44928e+07	0.284438	17112.2	1.38804e+07	0.123283
PWY-1269	0.282143	0.120112	0.262704	0.12697	0.619015	0.619015	0.0194391	-0.0589852	0.0978634		17517.7	1.41602e+07	0.123711	30134.9	1.21794e+07	0.247425	23712.7	7.50368e+06	0.316014	112080	2.41256e+07	0.464569	34115.5	1.31973e+07	0.258503	24759	7.19184e+06	0.344265	31613.7	7.71617e+06	0.409707	4539.33	3.92542e+06	0.115639	26175.3	9.57961e+06	0.27324	10146.8	1.1795e+07	0.086026	10274.7	3.89027e+06	0.264112	101714	2.44928e+07	0.415279	65517	1.38804e+07	0.472011
PWY-1361	0.000698492	0.00187514	0.00322372	0.00505532	0.0507979	0.0507979	-0.00252522	-0.00505996	9.51449e-06		0	1.41602e+07	0	0	1.21794e+07	0	69.9248	7.50368e+06	0.000931873	0	2.41256e+07	0	190.48	1.31973e+07	0.00144332	0	7.19184e+06	0	0	7.71617e+06	0	21.0979	3.92542e+06	0.000537469	0	9.57961e+06	0	0	1.1795e+07	0	0	3.89027e+06	0	0	2.44928e+07	0	0	1.38804e+07	0
PWY-1422	0.0015002	0.00459797	0.000323837	0.000855929	0.250993	0.250993	0.00117637	-0.000888162	0.0032409		8.99914	1.41602e+07	6.35524e-05	150.488	1.21794e+07	0.00123559	0	7.50368e+06	0	0	2.41256e+07	0	385.704	1.31973e+07	0.00292259	0	7.19184e+06	0	0	7.71617e+06	0	0	3.92542e+06	0	0	9.57961e+06	0	0	1.1795e+07	0	0	3.89027e+06	0	0	2.44928e+07	0	0	1.38804e+07	0
PWY-1501	0.000338719	0.000913273	0.000640211	0.000952055	0.309088	0.309088	-0.000301492	-0.000893056	0.000290071		0	1.41602e+07	0	0	1.21794e+07	0	0	7.50368e+06	0	1034.6	2.41256e+07	0.00428839	158.635	1.31973e+07	0.00120202	0	7.19184e+06	0	0	7.71617e+06	0	0	3.92542e+06	0	0	9.57961e+06	0	0	1.1795e+07	0	0	3.89027e+06	0	84.3348	2.44928e+07	0.000344324	0	1.38804e+07	0
PWY-1541	0.00377709	0.00777915	0.00267847	0.00854773	0.671193	0.671193	0.00109861	-0.00409724	0.00629447		5.33025	1.41602e+07	3.76425e-05	0	1.21794e+07	0	2430.87	7.50368e+06	0.0323958	68.488	2.41256e+07	0.00028388	183.487	1.31973e+07	0.00139034	245.073	7.19184e+06	0.00340765	65.4823	7.71617e+06	0.000848638	0	3.92542e+06	0	0	9.57961e+06	0	29.7277	1.1795e+07	0.000252036	864.132	3.89027e+06	0.0222127	1948.74	2.44928e+07	0.00795638	0	1.38804e+07	0
PWY-1622	0.0754066	0.0656586	0.0482094	0.0388361	0.109795	0.109795	0.0271973	-0.00643953	0.0608341		6491.59	1.41602e+07	0.0458439	11731.5	1.21794e+07	0.0963222	10261.3	7.50368e+06	0.13675	2924.37	2.41256e+07	0.0121214	17351.2	1.31973e+07	0.131475	0	7.19184e+06	0	2568.3	7.71617e+06	0.0332847	173.289	3.92542e+06	0.00441452	15376.9	9.57961e+06	0.160517	4470.55	1.1795e+07	0.0379021	2463.64	3.89027e+06	0.0633283	2734.39	2.44928e+07	0.011164	2676.26	1.38804e+07	0.0192809
PWY-181	0.161274	0.0685574	0.154607	0.0574675	0.736539	0.736539	0.00666767	-0.033086	0.0464213		18716.7	1.41602e+07	0.132178	16520.9	1.21794e+07	0.135646	19452.7	7.50368e+06	0.259242	24671.6	2.41256e+07	0.102263	34187.8	1.31973e+07	0.259051	5388.52	7.19184e+06	0.0749255	10166.3	7.71617e+06	0.131753	2804.14	3.92542e+06	0.0714354	21203	9.57961e+06	0.221334	13786.7	1.1795e+07	0.116886	7746.07	3.89027e+06	0.199114	42594	2.44928e+07	0.173904	7932.92	1.38804e+07	0.057152
PWY-1861	0.0503318	0.0833731	0.050706	0.0660761	0.987297	0.987297	-0.000374236	-0.0475637	0.0468152		2031.68	1.41602e+07	0.0143479	4876.66	1.21794e+07	0.0400402	9529.94	7.50368e+06	0.127004	3261.54	2.41256e+07	0.013519	17015.8	1.31973e+07	0.128934	5026.74	7.19184e+06	0.069895	1371.07	7.71617e+06	0.0177689	2120.43	3.92542e+06	0.054018	3298.64	9.57961e+06	0.034434	600.516	1.1795e+07	0.00509128	825.9	3.89027e+06	0.0212299	7532.8	2.44928e+07	0.0307551	0	1.38804e+07	0
PWY-1882	0.00237916	0.00472465	0.00261373	0.00504759	0.87931	0.87931	-0.000234574	-0.00333841	0.00286926		4.99809	1.41602e+07	3.52968e-05	0	1.21794e+07	0	0	7.50368e+06	0	102.88	2.41256e+07	0.000426434	0	1.31973e+07	0	0	7.19184e+06	0	0	7.71617e+06	0	60.958	3.92542e+06	0.0015529	0	9.57961e+06	0	65.0809	1.1795e+07	0.000551767	146.523	3.89027e+06	0.00376639	1319.1	2.44928e+07	0.00538565	53.2025	1.38804e+07	0.000383293
PWY-2941	0.0975332	0.12771	0.0904679	0.0683519	0.823409	0.823409	0.0070653	-0.0567479	0.0708785		10245.8	1.41602e+07	0.0723567	4976.77	1.21794e+07	0.0408621	10384.8	7.50368e+06	0.138396	5478.63	2.41256e+07	0.0227088	20879.8	1.31973e+07	0.158212	5022.9	7.19184e+06	0.0698417	7788.05	7.71617e+06	0.100932	2730.44	3.92542e+06	0.069558	5200.44	9.57961e+06	0.0542866	11292.4	1.1795e+07	0.0957388	17108.3	3.89027e+06	0.439773	7222.75	2.44928e+07	0.0294893	785.449	1.38804e+07	0.00565869
PWY-2942	0.632046	0.0513159	0.618212	0.0845935	0.539256	0.539256	0.0138343	-0.0316426	0.0593112		94231.2	1.41602e+07	0.665466	76228.2	1.21794e+07	0.625878	45946	7.50368e+06	0.612313	152309	2.41256e+07	0.631317	77858	1.31973e+07	0.589953	45520.2	7.19184e+06	0.632943	56799.9	7.71617e+06	0.736115	19506	3.92542e+06	0.496914	61860.3	9.57961e+06	0.64575	76465.2	1.1795e+07	0.648285	27958.4	3.89027e+06	0.718676	143659	2.44928e+07	0.586536	89118.7	1.38804e+07	0.642048
PWY-3001	0.629653	0.0439628	0.608778	0.0792508	0.316003	0.316003	0.0208753	-0.0209798	0.0627304		92294.5	1.41602e+07	0.651789	79166.2	1.21794e+07	0.65	43420.3	7.50368e+06	0.578653	156108	2.41256e+07	0.647064	77124.9	1.31973e+07	0.584398	47702.2	7.19184e+06	0.663281	53581.4	7.71617e+06	0.694404	19520.3	3.92542e+06	0.49728	64287.5	9.57961e+06	0.671087	74498.4	1.1795e+07	0.63161	22845.3	3.89027e+06	0.587243	152397	2.44928e+07	0.622212	90696.4	1.38804e+07	0.653414
PWY-3081	0	0	8.8074e-06	2.96282e-05	0.210584	0.210584	-8.8074e-06	-2.3034e-05	5.41924e-06		0	1.41602e+07	0	0	1.21794e+07	0	0	7.50368e+06	0	0	2.41256e+07	0	0	1.31973e+07	0	0	7.19184e+06	0	0	7.71617e+06	0	0	3.92542e+06	0	0	9.57961e+06	0	0	1.1795e+07	0	0	3.89027e+06	0	0	2.44928e+07	0	0	1.38804e+07	0
PWY-3661	0.0265099	0.0344104	0.0188653	0.0394028	0.515368	0.515368	0.0076446	-0.0159229	0.0312121		1981.39	1.41602e+07	0.0139927	4352.96	1.21794e+07	0.0357403	12346.1	7.50368e+06	0.164534	3758.23	2.41256e+07	0.0155777	6446.37	1.31973e+07	0.0488461	1227.3	7.19184e+06	0.0170651	27.4741	7.71617e+06	0.000356059	1844.76	3.92542e+06	0.0469953	4268.94	9.57961e+06	0.0445628	107.391	1.1795e+07	0.000910478	1557.65	3.89027e+06	0.0400398	6493.98	2.44928e+07	0.0265138	27.4758	1.38804e+07	0.000197947
PWY-3781	1.46663	0.228517	1.37732	0.312118	0.309702	0.309702	0.0893022	-0.0866466	0.265251		235989	1.41602e+07	1.66657	190862	1.21794e+07	1.56708	110523	7.50368e+06	1.47292	338660	2.41256e+07	1.40374	170650	1.31973e+07	1.29307	117114	7.19184e+06	1.62843	50843.1	7.71617e+06	0.658916	47122.4	3.92542e+06	1.20044	157964	9.57961e+06	1.64896	187318	1.1795e+07	1.58811	47232.5	3.89027e+06	1.21412	329089	2.44928e+07	1.34361	227579	1.38804e+07	1.63957
PWY-3801	0.00875877	0.0292478	0.00296331	0.00564866	0.371932	0.371932	0.00579546	-0.00735249	0.0189434		0	1.41602e+07	0	1267.6	1.21794e+07	0.0104077	0	7.50368e+06	0	1554.53	2.41256e+07	0.00644347	4366.8	1.31973e+07	0.0330886	0	7.19184e+06	0	0	7.71617e+06	0	0	3.92542e+06	0	0	9.57961e+06	0	0	1.1795e+07	0	0	3.89027e+06	0	0	2.44928e+07	0	0	1.38804e+07	0
PWY-3941	0.00122416	0.00372764	9.04415e-05	0.000161969	0.168137	0.168137	0.00113372	-0.000515849	0.00278328		0	1.41602e+07	0	0	1.21794e+07	0	0	7.50368e+06	0	0	2.41256e+07	0	0	1.31973e+07	0	0	7.19184e+06	0	0	7.71617e+06	0	0	3.92542e+06	0	0	9.57961e+06	0	11.6366	1.1795e+07	9.8657e-05	0	3.89027e+06	0	438.28	2.44928e+07	0.00178942	0	1.38804e+07	0
PWY-4361	0.0170463	0.0531823	0.0138325	0.0288973	0.808133	0.808133	0.0032138	-0.0234534	0.029881		0.994961	1.41602e+07	7.02647e-06	630.846	1.21794e+07	0.00517961	1427.16	7.50368e+06	0.0190195	1136.64	2.41256e+07	0.00471134	1330.15	1.31973e+07	0.0100789	1115.26	7.19184e+06	0.0155072	338.642	7.71617e+06	0.00438873	698.018	3.92542e+06	0.017782	957.031	9.57961e+06	0.0099903	0	1.1795e+07	0	161.72	3.89027e+06	0.00415704	2476.07	2.44928e+07	0.0101094	221.995	1.38804e+07	0.00159934
PWY-4722	0.00402613	0.00599333	0.000519923	0.000822849	0.0123763	0.0123763	0.00350621	0.000833952	0.00617846		6.985	1.41602e+07	4.93285e-05	279.128	1.21794e+07	0.0022918	0	7.50368e+06	0	0	2.41256e+07	0	0	1.31973e+07	0	5.99757	7.19184e+06	8.3394e-05	20.8337	7.71617e+06	0.00027	372.618	3.92542e+06	0.00949243	573.203	9.57961e+06	0.00598357	0	1.1795e+07	0	937.093	3.89027e+06	0.0240881	2717.21	2.44928e+07	0.0110939	0	1.38804e+07	0
PWY-4984	0.225832	0.083396	0.206341	0.0821045	0.456152	0.456152	0.0194902	-0.0328479	0.0718282		12495.2	1.41602e+07	0.0882418	29886.7	1.21794e+07	0.245387	24869.1	7.50368e+06	0.331426	67606.3	2.41256e+07	0.280226	41037.8	1.31973e+07	0.310955	18595.6	7.19184e+06	0.258564	7996.21	7.71617e+06	0.103629	5817.64	3.92542e+06	0.148204	25767	9.57961e+06	0.268977	7518.82	1.1795e+07	0.0637459	8120.96	3.89027e+06	0.208751	49339.1	2.44928e+07	0.201443	25724.1	1.38804e+07	0.185327
PWY-5005	0.0143038	0.0143975	0.0241056	0.0260454	0.155413	0.155413	-0.00980183	-0.0235485	0.00394483		4458.79	1.41602e+07	0.0314882	270.553	1.21794e+07	0.0022214	134.146	7.50368e+06	0.00178773	1769.34	2.41256e+07	0.00733386	3494.59	1.31973e+07	0.0264795	3126.2	7.19184e+06	0.0434687	3117.98	7.71617e+06	0.0404084	316.804	3.92542e+06	0.00807057	195.552	9.57961e+06	0.00204134	2066.51	1.1795e+07	0.0175202	723.333	3.89027e+06	0.0185934	582.079	2.44928e+07	0.00237653	23.9833	1.38804e+07	0.000172786
PWY-5022	0.119255	0.0674337	0.111336	0.0606774	0.6944	0.6944	0.00791816	-0.0324985	0.0483348		5863.47	1.41602e+07	0.0414082	11890	1.21794e+07	0.0976238	9456.46	7.50368e+06	0.126024	13374.8	2.41256e+07	0.0554382	23597.7	1.31973e+07	0.178806	11467.8	7.19184e+06	0.159456	6828.94	7.71617e+06	0.0885018	4087.12	3.92542e+06	0.104119	7003.63	9.57961e+06	0.0731098	2250.94	1.1795e+07	0.0190839	7267.3	3.89027e+06	0.186807	34506.8	2.44928e+07	0.140885	16580.4	1.38804e+07	0.119452
PWY-5028	0.155043	0.120159	0.125954	0.0972391	0.396806	0.396806	0.0290897	-0.0395221	0.0977015		2202.41	1.41602e+07	0.0155536	13844.3	1.21794e+07	0.11367	22763.2	7.50368e+06	0.30336	63571.6	2.41256e+07	0.263502	22434.4	1.31973e+07	0.169992	18384.3	7.19184e+06	0.255627	2949.78	7.71617e+06	0.0382286	1925.51	3.92542e+06	0.0490524	13266.5	9.57961e+06	0.138487	2111.25	1.1795e+07	0.0178995	4629.1	3.89027e+06	0.118992	46143.2	2.44928e+07	0.188395	63287.6	1.38804e+07	0.45595
PWY-5088	0.00346415	0.00619219	0.00217297	0.00319896	0.398639	0.398639	0.00129118	-0.00177861	0.00436097		413.079	1.41602e+07	0.00291719	39.3946	1.21794e+07	0.000323452	0	7.50368e+06	0	0	2.41256e+07	0	815.446	1.31973e+07	0.00617888	0	7.19184e+06	0	743.182	7.71617e+06	0.00963149	137.304	3.92542e+06	0.00349782	0	9.57961e+06	0	88.8386	1.1795e+07	0.000753189	0	3.89027e+06	0	49.3401	2.44928e+07	0.000201447	0	1.38804e+07	0
PWY-5097	0.604347	0.0478755	0.593832	0.0815297	0.625272	0.625272	0.0105159	-0.0330177	0.0540496		90875.8	1.41602e+07	0.64177	73298.9	1.21794e+07	0.601826	42435.6	7.50368e+06	0.56553	147620	2.41256e+07	0.611878	71764.2	1.31973e+07	0.543779	43054.1	7.19184e+06	0.598652	52868.8	7.71617e+06	0.68517	18791.8	3.92542e+06	0.478721	59578.8	9.57961e+06	0.621934	73815.6	1.1795e+07	0.625822	26339.7	3.89027e+06	0.677067	139340	2.44928e+07	0.568899	87157.8	1.38804e+07	0.627921
PWY-5100	0.238917	0.186812	0.344827	0.350711	0.248045	0.248045	-0.10591	-0.289809	0.0779894		20157.9	1.41602e+07	0.142356	10759.6	1.21794e+07	0.0883428	7814.2	7.50368e+06	0.104138	86426.8	2.41256e+07	0.358236	33819.6	1.31973e+07	0.256261	9650.51	7.19184e+06	0.134187	49988.6	7.71617e+06	0.647842	29913.6	3.92542e+06	0.762049	4827.42	9.57961e+06	0.0503926	29230.7	1.1795e+07	0.247823	17496.8	3.89027e+06	0.449758	37119.6	2.44928e+07	0.151553	8679.61	1.38804e+07	0.0625315
PWY-5101	0.840595	0.067816	0.783954	0.0969381	0.0401762	0.0401762	0.0566412	0.00269321	0.110589		114018	1.41602e+07	0.805203	108557	1.21794e+07	0.891319	62814.6	7.50368e+06	0.837117	200516	2.41256e+07	0.831131	109886	1.31973e+07	0.832641	63126.9	7.19184e+06	0.877757	58313.9	7.71617e+06	0.755736	25157.7	3.92542e+06	0.640891	87667.3	9.57961e+06	0.915145	93093.9	1.1795e+07	0.789266	32101.2	3.89027e+06	0.825168	200999	2.44928e+07	0.820643	131537	1.38804e+07	0.947646
PWY-5103	0.690311	0.0602805	0.639465	0.0738174	0.0220139	0.0220139	0.0508461	0.00775792	0.0939343		94997.9	1.41602e+07	0.67088	91280	1.21794e+07	0.749462	48943.7	7.50368e+06	0.652263	164886	2.41256e+07	0.683446	83426.6	1.31973e+07	0.632148	52219.7	7.19184e+06	0.726097	51647.8	7.71617e+06	0.669345	20834.6	3.92542e+06	0.53076	75841.2	9.57961e+06	0.791695	78727.8	1.1795e+07	0.667468	26175	3.89027e+06	0.672834	160514	2.44928e+07	0.655352	105788	1.38804e+07	0.762141
PWY-5104	0.337831	0.167245	0.339075	0.156409	0.980514	0.980514	-0.00124317	-0.103424	0.100938		28326.3	1.41602e+07	0.200042	29842.2	1.21794e+07	0.245022	31564.2	7.50368e+06	0.42065	119168	2.41256e+07	0.493948	45499.9	1.31973e+07	0.344766	18344.4	7.19184e+06	0.255072	57367	7.71617e+06	0.743465	5883.92	3.92542e+06	0.149893	24625.1	9.57961e+06	0.257058	17668.1	1.1795e+07	0.149793	8099.19	3.89027e+06	0.208191	64883.6	2.44928e+07	0.264909	93123.3	1.38804e+07	0.670898
PWY-5121	0.429927	0.085432	0.475648	0.0663823	0.0611655	0.0611655	-0.0457212	-0.0936849	0.00224257		67875.6	1.41602e+07	0.479341	37012.8	1.21794e+07	0.303897	26153.5	7.50368e+06	0.348542	114510	2.41256e+07	0.474642	58951.9	1.31973e+07	0.446696	32605.9	7.19184e+06	0.453373	48577.6	7.71617e+06	0.629556	19671.6	3.92542e+06	0.501134	38891.3	9.57961e+06	0.40598	62238.4	1.1795e+07	0.527668	18375.9	3.89027e+06	0.472356	102766	2.44928e+07	0.419577	32543.6	1.38804e+07	0.234458
PWY-5154	0.36799	0.104686	0.356462	0.0869827	0.702197	0.702197	0.011528	-0.0489381	0.071994		59637.1	1.41602e+07	0.421161	57856.1	1.21794e+07	0.475032	24047.9	7.50368e+06	0.320481	111515	2.41256e+07	0.462228	48500.9	1.31973e+07	0.367506	28142.5	7.19184e+06	0.391312	31456.3	7.71617e+06	0.407667	5844.16	3.92542e+06	0.14888	41640.6	9.57961e+06	0.43468	35820	1.1795e+07	0.303688	10018	3.89027e+06	0.257515	67395.8	2.44928e+07	0.275165	22622.3	1.38804e+07	0.162981
PWY-5177	0.0345708	0.040821	0.0648406	0.0521179	0.0480734	0.0480734	-0.0302698	-0.0602687	-0.000270804		10588.1	1.41602e+07	0.0747741	89.9658	1.21794e+07	0.000738671	32.4933	7.50368e+06	0.000433031	16323.5	2.41256e+07	0.0676604	7757.37	1.31973e+07	0.0587799	163.794	7.19184e+06	0.00227749	11854.6	7.71617e+06	0.153634	1263.05	3.92542e+06	0.0321762	123.921	9.57961e+06	0.00129359	4843.15	1.1795e+07	0.0410611	929.821	3.89027e+06	0.0239012	4582.29	2.44928e+07	0.0187087	11.9997	1.38804e+07	8.6451e-05
PWY-5178	0.00617851	0.00713721	0.00907468	0.0106333	0.321239	0.321239	-0.00289618	-0.00874964	0.00295728		80.6603	1.41602e+07	0.000569628	1054.83	1.21794e+07	0.00866072	0	7.50368e+06	0	1817.16	2.41256e+07	0.00753206	461.835	1.31973e+07	0.00349946	26.8016	7.19184e+06	0.000372666	263.037	7.71617e+06	0.00340891	175.203	3.92542e+06	0.0044633	151.338	9.57961e+06	0.00157979	454.097	1.1795e+07	0.00384991	261.126	3.89027e+06	0.0067123	7868.65	2.44928e+07	0.0321263	52.1531	1.38804e+07	0.000375732
PWY-5180	0.0775032	0.045136	0.0885738	0.0382874	0.400439	0.400439	-0.0110706	-0.0373836	0.0152424		13731.4	1.41602e+07	0.0969722	7684.37	1.21794e+07	0.0630931	2824.55	7.50368e+06	0.0376422	8260.45	2.41256e+07	0.0342393	15453.4	1.31973e+07	0.117095	4352.93	7.19184e+06	0.0605259	4769.84	7.71617e+06	0.0618162	3232.62	3.92542e+06	0.082351	3837.04	9.57961e+06	0.0400543	20657.5	1.1795e+07	0.175138	5828.74	3.89027e+06	0.149829	16446.9	2.44928e+07	0.0671499	1861.49	1.38804e+07	0.0134109
PWY-5181	0.0350188	0.0442248	0.0314051	0.0300635	0.758714	0.758714	0.00361371	-0.0200168	0.0272442		87.7208	1.41602e+07	0.000619489	6430.29	1.21794e+07	0.0527964	1141.01	7.50368e+06	0.015206	6288.61	2.41256e+07	0.0260661	4125.65	1.31973e+07	0.0312613	3776.82	7.19184e+06	0.0525154	363.687	7.71617e+06	0.00471332	534.726	3.92542e+06	0.0136221	2096.05	9.57961e+06	0.0218804	1314.92	1.1795e+07	0.0111481	1536.02	3.89027e+06	0.0394835	52311.3	2.44928e+07	0.213578	1635.91	1.38804e+07	0.0117858
PWY-5182	0.0775032	0.045136	0.0885738	0.0382874	0.400439	0.400439	-0.0110706	-0.0373836	0.0152424		13731.4	1.41602e+07	0.0969722	7684.37	1.21794e+07	0.0630931	2824.55	7.50368e+06	0.0376422	8260.45	2.41256e+07	0.0342393	15453.4	1.31973e+07	0.117095	4352.93	7.19184e+06	0.0605259	4769.84	7.71617e+06	0.0618162	3232.62	3.92542e+06	0.082351	3837.04	9.57961e+06	0.0400543	20657.5	1.1795e+07	0.175138	5828.74	3.89027e+06	0.149829	16446.9	2.44928e+07	0.0671499	1861.49	1.38804e+07	0.0134109
PWY-5183	0.00325686	0.00868655	0.00314561	0.00487153	0.959269	0.959269	0.000111254	-0.00427784	0.00450035		0	1.41602e+07	0	0	1.21794e+07	0	0	7.50368e+06	0	1247.38	2.41256e+07	0.00517033	0	1.31973e+07	0	0	7.19184e+06	0	0	7.71617e+06	0	0	3.92542e+06	0	76.7229	9.57961e+06	0.000800898	59.1828	1.1795e+07	0.000501762	0	3.89027e+06	0	9852.97	2.44928e+07	0.040228	0	1.38804e+07	0
PWY-5184	0	0	4.68867e-06	2.04374e-05	0.329877	0.329877	-4.68867e-06	-1.45022e-05	5.12483e-06		0	1.41602e+07	0	0	1.21794e+07	0	0	7.50368e+06	0	0	2.41256e+07	0	0	1.31973e+07	0	0	7.19184e+06	0	0	7.71617e+06	0	0	3.92542e+06	0	0	9.57961e+06	0	0	1.1795e+07	0	0	3.89027e+06	0	0	2.44928e+07	0	0	1.38804e+07	0
PWY-5188	0.498447	0.0788265	0.47199	0.112224	0.395623	0.395623	0.026458	-0.0360657	0.0889817		75362.4	1.41602e+07	0.532214	63010.7	1.21794e+07	0.517354	38364.8	7.50368e+06	0.511279	126312	2.41256e+07	0.52356	63371.1	1.31973e+07	0.480181	38888.9	7.19184e+06	0.540736	14630.5	7.71617e+06	0.189608	17253.2	3.92542e+06	0.439524	49311.7	9.57961e+06	0.514757	59956	1.1795e+07	0.508317	17346.6	3.89027e+06	0.445898	130255	2.44928e+07	0.53181	83983.9	1.38804e+07	0.605055
PWY-5189	0.481295	0.0749423	0.451657	0.106892	0.318518	0.318518	0.0296386	-0.029884	0.0891612		71486.1	1.41602e+07	0.504839	59745.9	1.21794e+07	0.490548	35129.1	7.50368e+06	0.468158	122968	2.41256e+07	0.5097	58900.2	1.31973e+07	0.446305	37769.8	7.19184e+06	0.525175	13286.8	7.71617e+06	0.172194	16940.5	3.92542e+06	0.43156	50612	9.57961e+06	0.528331	56069.4	1.1795e+07	0.475366	16865.4	3.89027e+06	0.433528	125448	2.44928e+07	0.512182	76571.5	1.38804e+07	0.551653
PWY-5198	0.010558	0.0212681	0.00962033	0.0148733	0.869601	0.869601	0.000937704	-0.0105374	0.0124128		624.87	1.41602e+07	0.00441287	331.198	1.21794e+07	0.00271933	0	7.50368e+06	0	84.5353	2.41256e+07	0.000350396	4371.45	1.31973e+07	0.0331238	1807.26	7.19184e+06	0.0251293	132.234	7.71617e+06	0.00171372	1284.21	3.92542e+06	0.0327153	0	9.57961e+06	0	352.644	1.1795e+07	0.00298977	260.989	3.89027e+06	0.00670877	1480.24	2.44928e+07	0.00604356	265.778	1.38804e+07	0.00191478
PWY-5265	0.0344688	0.0443155	0.0166145	0.0163033	0.0896033	0.0896033	0.0178543	-0.00294026	0.0386488		4287.92	1.41602e+07	0.0302815	181.408	1.21794e+07	0.00148946	6864.88	7.50368e+06	0.0914868	443.758	2.41256e+07	0.00183936	23812.8	1.31973e+07	0.180437	5610.65	7.19184e+06	0.0780141	983.578	7.71617e+06	0.012747	1145.94	3.92542e+06	0.0291927	3738.21	9.57961e+06	0.0390226	1030.01	1.1795e+07	0.00873259	1498.66	3.89027e+06	0.0385234	177.115	2.44928e+07	0.00072313	0	1.38804e+07	0
PWY-5266	0.000904526	0.0042426	0.00779953	0.0210576	0.175738	0.175738	-0.00689501	-0.0171365	0.00334652		0	1.41602e+07	0	0	1.21794e+07	0	0	7.50368e+06	0	5019.12	2.41256e+07	0.0208041	0	1.31973e+07	0	0	7.19184e+06	0	0	7.71617e+06	0	0	3.92542e+06	0	0	9.57961e+06	0	0	1.1795e+07	0	0	3.89027e+06	0	0	2.44928e+07	0	0	1.38804e+07	0
PWY-5273	0.000904526	0.0042426	0.00779953	0.0210576	0.175738	0.175738	-0.00689501	-0.0171365	0.00334652		0	1.41602e+07	0	0	1.21794e+07	0	0	7.50368e+06	0	5019.12	2.41256e+07	0.0208041	0	1.31973e+07	0	0	7.19184e+06	0	0	7.71617e+06	0	0	3.92542e+06	0	0	9.57961e+06	0	0	1.1795e+07	0	0	3.89027e+06	0	0	2.44928e+07	0	0	1.38804e+07	0
PWY-5304	0.070633	0.0758018	0.033161	0.0267727	0.038818	0.038818	0.037472	0.00206515	0.0728789		482.9	1.41602e+07	0.00341027	11198	1.21794e+07	0.0919421	21416	7.50368e+06	0.285407	2328.82	2.41256e+07	0.00965289	15189	1.31973e+07	0.115092	1374	7.19184e+06	0.019105	2094.16	7.71617e+06	0.0271399	698.58	3.92542e+06	0.0177963	8436	9.57961e+06	0.0880621	13802.4	1.1795e+07	0.117019	3004	3.89027e+06	0.0772183	9980.85	2.44928e+07	0.0407501	2268	1.38804e+07	0.0163396
PWY-5345	0.464845	0.0675324	0.44279	0.0879597	0.379633	0.379633	0.0220553	-0.0282514	0.0723621		70555.9	1.41602e+07	0.49827	63032.8	1.21794e+07	0.517536	36481.6	7.50368e+06	0.486182	127639	2.41256e+07	0.529062	61526.1	1.31973e+07	0.466201	35902.2	7.19184e+06	0.499207	21615.5	7.71617e+06	0.280133	11949.8	3.92542e+06	0.304422	50038.9	9.57961e+06	0.522348	54533.4	1.1795e+07	0.462343	15435.6	3.89027e+06	0.396774	132945	2.44928e+07	0.542792	50855.6	1.38804e+07	0.366384
PWY-5347	0.310193	0.0857356	0.285162	0.0704125	0.310867	0.310867	0.025031	-0.0242372	0.0742992		35468.3	1.41602e+07	0.250479	38972.3	1.21794e+07	0.319985	17435.6	7.50368e+06	0.232361	63106.9	2.41256e+07	0.261576	49141.2	1.31973e+07	0.372357	24729.4	7.19184e+06	0.343853	25028.8	7.71617e+06	0.324369	9857.51	3.92542e+06	0.25112	34202.9	9.57961e+06	0.357039	38165.9	1.1795e+07	0.323577	14985.9	3.89027e+06	0.385216	60417.3	2.44928e+07	0.246673	11711.8	1.38804e+07	0.0843764
PWY-5384	0.194085	0.0988814	0.222192	0.0958929	0.36177	0.36177	-0.0281064	-0.0896665	0.0334537		36223.2	1.41602e+07	0.255811	17510.7	1.21794e+07	0.143773	25504.5	7.50368e+06	0.339894	61975	2.41256e+07	0.256884	29474.7	1.31973e+07	0.223339	17655.5	7.19184e+06	0.245493	8591.94	7.71617e+06	0.11135	13705.2	3.92542e+06	0.349139	12336.9	9.57961e+06	0.128783	47528.1	1.1795e+07	0.402951	6565.71	3.89027e+06	0.168773	37181.5	2.44928e+07	0.151806	26859	1.38804e+07	0.193503
PWY-5392	0.00072242	0.00150013	0.000355939	0.000693873	0.31267	0.31267	0.000366481	-0.000361241	0.0010942		24.4947	1.41602e+07	0.000172983	0	1.21794e+07	0	0	7.50368e+06	0	0	2.41256e+07	0	0	1.31973e+07	0	0	7.19184e+06	0	191.571	7.71617e+06	0.00248272	0	3.92542e+06	0	0	9.57961e+06	0	48.9684	1.1795e+07	0.000415163	0	3.89027e+06	0	946.464	2.44928e+07	0.00386425	0	1.38804e+07	0
PWY-5415	0.0217528	0.0187855	0.0334179	0.0230444	0.0869669	0.0869669	-0.0116651	-0.0251083	0.00177814		78.5315	1.41602e+07	0.000554594	2389.12	1.21794e+07	0.019616	5.69494	7.50368e+06	7.58952e-05	5596.13	2.41256e+07	0.0231958	1762.89	1.31973e+07	0.013358	2161.28	7.19184e+06	0.0300518	3678.68	7.71617e+06	0.0476749	2023.27	3.92542e+06	0.0515427	91.4963	9.57961e+06	0.000955115	587.459	1.1795e+07	0.00498058	541.633	3.89027e+06	0.0139228	12677.9	2.44928e+07	0.0517616	719.522	1.38804e+07	0.00518373
PWY-5417	0.0418003	0.06178	0.0400258	0.0603638	0.926484	0.926484	0.00177448	-0.0368409	0.0403898		2392.07	1.41602e+07	0.0168929	6823.92	1.21794e+07	0.0560283	666.421	7.50368e+06	0.00888126	18104.1	2.41256e+07	0.0750409	1737.41	1.31973e+07	0.0131649	4028.02	7.19184e+06	0.0560082	254.715	7.71617e+06	0.00330106	556.963	3.92542e+06	0.0141886	2396.58	9.57961e+06	0.0250176	951.944	1.1795e+07	0.00807075	978.614	3.89027e+06	0.0251554	75865.9	2.44928e+07	0.309747	2341	1.38804e+07	0.0168656
PWY-5419	0.00973271	0.0110646	0.0156793	0.0157605	0.177549	0.177549	-0.00594655	-0.014726	0.00283293		111.572	1.41602e+07	0.000787929	2151.64	1.21794e+07	0.0176662	170.987	7.50368e+06	0.00227871	4072.19	2.41256e+07	0.0168791	3549.35	1.31973e+07	0.0268945	3390.69	7.19184e+06	0.0471463	691.336	7.71617e+06	0.00895957	657.989	3.92542e+06	0.0167622	147.23	9.57961e+06	0.00153691	243.961	1.1795e+07	0.00206834	48.8176	3.89027e+06	0.00125486	2431.27	2.44928e+07	0.00992645	519.127	1.38804e+07	0.00374001
PWY-5420	0.00996243	0.00955146	0.0177574	0.0148471	0.0583704	0.0583704	-0.00779499	-0.0158832	0.000293248		85.8389	1.41602e+07	0.000606199	2342.34	1.21794e+07	0.019232	7.86841	7.50368e+06	0.000104861	4690.73	2.41256e+07	0.0194429	2062.78	1.31973e+07	0.0156303	2446.47	7.19184e+06	0.0340173	1110.15	7.71617e+06	0.0143873	950.078	3.92542e+06	0.0242032	102.659	9.57961e+06	0.00107164	338.641	1.1795e+07	0.00287106	80.8723	3.89027e+06	0.00207884	3761.47	2.44928e+07	0.0153574	640.802	1.38804e+07	0.0046166
PWY-5427	1.05625e-05	4.95425e-05	0	0	0.328183	0.328183	1.05625e-05	-1.13428e-05	3.24677e-05		0	1.41602e+07	0	0	1.21794e+07	0	0	7.50368e+06	0	0	2.41256e+07	0	0	1.31973e+07	0	0	7.19184e+06	0	0	7.71617e+06	0	0	3.92542e+06	0	0	9.57961e+06	0	0	1.1795e+07	0	0	3.89027e+06	0	0	2.44928e+07	0	0	1.38804e+07	0
PWY-5430	0.00495664	0.0056794	0.0073296	0.00847002	0.307674	0.307674	-0.00237296	-0.00703435	0.00228843		0	1.41602e+07	0	884.361	1.21794e+07	0.00726112	0	7.50368e+06	0	3932.37	2.41256e+07	0.0162995	577.519	1.31973e+07	0.00437603	0	7.19184e+06	0	279.652	7.71617e+06	0.00362423	236.593	3.92542e+06	0.00602719	41.2838	9.57961e+06	0.000430955	302.64	1.1795e+07	0.00256584	58.4015	3.89027e+06	0.00150122	4281.29	2.44928e+07	0.0174798	454.89	1.38804e+07	0.00327721
PWY-5431	0.0418003	0.06178	0.0400258	0.0603638	0.926484	0.926484	0.00177448	-0.0368409	0.0403898		2392.07	1.41602e+07	0.0168929	6823.92	1.21794e+07	0.0560283	666.421	7.50368e+06	0.00888126	18104.1	2.41256e+07	0.0750409	1737.41	1.31973e+07	0.0131649	4028.02	7.19184e+06	0.0560082	254.715	7.71617e+06	0.00330106	556.963	3.92542e+06	0.0141886	2396.58	9.57961e+06	0.0250176	951.944	1.1795e+07	0.00807075	978.614	3.89027e+06	0.0251554	75865.9	2.44928e+07	0.309747	2341	1.38804e+07	0.0168656
PWY-5484	0.521151	0.134678	0.592866	0.152982	0.122008	0.122008	-0.0717152	-0.163498	0.0200681		75087.3	1.41602e+07	0.530271	48139.9	1.21794e+07	0.395256	33884.1	7.50368e+06	0.451566	121794	2.41256e+07	0.504832	72026.6	1.31973e+07	0.545767	35983.5	7.19184e+06	0.500337	56262.4	7.71617e+06	0.72915	35982.1	3.92542e+06	0.916643	30137.9	9.57961e+06	0.314605	69271.7	1.1795e+07	0.587297	25834.3	3.89027e+06	0.664075	111229	2.44928e+07	0.45413	79214.5	1.38804e+07	0.570694
PWY-5505	0.308313	0.160692	0.35154	0.120946	0.332698	0.332698	-0.0432265	-0.13231	0.0458574		47932.1	1.41602e+07	0.338499	21227.8	1.21794e+07	0.174293	14593.9	7.50368e+06	0.19449	126737	2.41256e+07	0.525321	40558	1.31973e+07	0.30732	27621.5	7.19184e+06	0.384067	33032.5	7.71617e+06	0.428094	16714.4	3.92542e+06	0.425799	9409.19	9.57961e+06	0.0982211	43084.4	1.1795e+07	0.365277	7527.47	3.89027e+06	0.193495	128155	2.44928e+07	0.523234	91771.3	1.38804e+07	0.661158
PWY-5507	0.0376861	0.0398016	0.0626862	0.0555329	0.111698	0.111698	-0.0250001	-0.0561138	0.00611368		16575.2	1.41602e+07	0.117055	5232.88	1.21794e+07	0.042965	0	7.50368e+06	0	8708.09	2.41256e+07	0.0360948	6415.48	1.31973e+07	0.048612	209.302	7.19184e+06	0.00291028	5179.75	7.71617e+06	0.0671286	2444.3	3.92542e+06	0.0622684	239.154	9.57961e+06	0.00249649	9479.67	1.1795e+07	0.0803703	1752.24	3.89027e+06	0.0450417	8879.36	2.44928e+07	0.0362529	0	1.38804e+07	0
PWY-5509	0.348175	0.0997376	0.329686	0.107929	0.574308	0.574308	0.018489	-0.0475265	0.0845045		52002.1	1.41602e+07	0.367241	44638.2	1.21794e+07	0.366505	30151.8	7.50368e+06	0.401826	91647.8	2.41256e+07	0.379877	37240.5	1.31973e+07	0.282182	15025.8	7.19184e+06	0.208929	40139.2	7.71617e+06	0.520195	6648.49	3.92542e+06	0.16937	36322.9	9.57961e+06	0.379169	30162.8	1.1795e+07	0.255726	8685.76	3.89027e+06	0.223269	81119.7	2.44928e+07	0.331197	74573.3	1.38804e+07	0.537257
PWY-5529	0.0411113	0.0478941	0.0524427	0.053045	0.479946	0.479946	-0.0113314	-0.0434732	0.0208104		14943.3	1.41602e+07	0.105531	4603.09	1.21794e+07	0.037794	4084.56	7.50368e+06	0.0544341	285.003	2.41256e+07	0.00118133	9524.95	1.31973e+07	0.0721733	0	7.19184e+06	0	193.575	7.71617e+06	0.00250869	2175.66	3.92542e+06	0.0554249	463.126	9.57961e+06	0.0048345	12162.6	1.1795e+07	0.103116	185.54	3.89027e+06	0.00476932	1258.17	2.44928e+07	0.00513689	1939.04	1.38804e+07	0.0139696
PWY-5531	0.0720517	0.0659756	0.0621141	0.0492075	0.584694	0.584694	0.00993755	-0.0265096	0.0463847		12968.3	1.41602e+07	0.0915827	5164.95	1.21794e+07	0.0424072	4526.73	7.50368e+06	0.0603268	397.681	2.41256e+07	0.00164838	17915	1.31973e+07	0.135747	7368.02	7.19184e+06	0.10245	488.355	7.71617e+06	0.00632898	6259.47	3.92542e+06	0.15946	5607.28	9.57961e+06	0.0585335	26634.2	1.1795e+07	0.225809	246.122	3.89027e+06	0.00632661	1542.13	2.44928e+07	0.00629624	2656.08	1.38804e+07	0.0191355
PWY-5532	0.000132487	0.000296217	0.000979369	0.00242232	0.146024	0.146024	-0.000846883	-0.00201551	0.000321742		20.9324	1.41602e+07	0.000147826	0	1.21794e+07	0	0	7.50368e+06	0	5.99508	2.41256e+07	2.48494e-05	0	1.31973e+07	0	0	7.19184e+06	0	22.928	7.71617e+06	0.000297143	41.298	3.92542e+06	0.00105206	20.866	9.57961e+06	0.000217817	14.9415	1.1795e+07	0.000126677	0	3.89027e+06	0	0	2.44928e+07	0	0	1.38804e+07	0
PWY-5647	0.00421592	0.0074726	0.00785586	0.0106112	0.219571	0.219571	-0.00363994	-0.009556	0.00227611		26.6424	1.41602e+07	0.00018815	281.371	1.21794e+07	0.00231022	0	7.50368e+06	0	1098.17	2.41256e+07	0.00455188	1778.21	1.31973e+07	0.013474	2477.37	7.19184e+06	0.034447	222.451	7.71617e+06	0.00288292	307.348	3.92542e+06	0.00782967	0	9.57961e+06	0	86.1045	1.1795e+07	0.000730009	8.96201	3.89027e+06	0.00023037	1448.06	2.44928e+07	0.00591218	238.48	1.38804e+07	0.00171811
PWY-5651	0.0151411	0.0193474	0.0205715	0.0265102	0.464968	0.464968	-0.0054304	-0.0203609	0.0095001		94.4779	1.41602e+07	0.000667208	3349.15	1.21794e+07	0.0274985	0	7.50368e+06	0	3089.77	2.41256e+07	0.012807	6271.33	1.31973e+07	0.0475197	4793.97	7.19184e+06	0.0666584	671.072	7.71617e+06	0.00869696	799.216	3.92542e+06	0.02036	74.7889	9.57961e+06	0.00078071	176.821	1.1795e+07	0.00149912	800.89	3.89027e+06	0.020587	4592.59	2.44928e+07	0.0187507	426.031	1.38804e+07	0.0030693
PWY-5654	0.0048906	0.0076163	0.00840254	0.0103203	0.229523	0.229523	-0.00351195	-0.00934341	0.00231952		26.8079	1.41602e+07	0.000189319	282.747	1.21794e+07	0.00232151	0	7.50368e+06	0	1920.62	2.41256e+07	0.00796089	1819.57	1.31973e+07	0.0137874	2553.44	7.19184e+06	0.0355047	228.93	7.71617e+06	0.00296689	290.7	3.92542e+06	0.00740558	0	9.57961e+06	0	109.465	1.1795e+07	0.000928063	9.89942	3.89027e+06	0.000254466	1473.65	2.44928e+07	0.00601667	264.583	1.38804e+07	0.00190616
PWY-5655	0.0061882	0.00891105	0.0121841	0.0145922	0.129625	0.129625	-0.00599595	-0.0138519	0.00185998		48.6302	1.41602e+07	0.000343429	608.551	1.21794e+07	0.00499655	0	7.50368e+06	0	2034.3	2.41256e+07	0.0084321	2198.99	1.31973e+07	0.0166624	2796.52	7.19184e+06	0.0388846	442.791	7.71617e+06	0.00573849	563.256	3.92542e+06	0.0143489	0	9.57961e+06	0	155.383	1.1795e+07	0.00131736	21.2066	3.89027e+06	0.00054512	2822.51	2.44928e+07	0.0115238	399.03	1.38804e+07	0.00287477
PWY-5656	2.33133e-05	9.87593e-05	0	0	0.280155	0.280155	2.33133e-05	-2.03532e-05	6.69799e-05		0	1.41602e+07	0	0	1.21794e+07	0	0	7.50368e+06	0	0	2.41256e+07	0	0	1.31973e+07	0	0	7.19184e+06	0	0	7.71617e+06	0	0	3.92542e+06	0	0	9.57961e+06	0	57.067	1.1795e+07	0.000483823	0	3.89027e+06	0	0	2.44928e+07	0	0	1.38804e+07	0
PWY-5659	0.656055	0.166086	0.674301	0.170692	0.731459	0.731459	-0.0182463	-0.124966	0.0884734		139380	1.41602e+07	0.984313	89625.8	1.21794e+07	0.735879	45332.4	7.50368e+06	0.604135	99689.6	2.41256e+07	0.41321	69855.8	1.31973e+07	0.529318	39120.4	7.19184e+06	0.543956	46783	7.71617e+06	0.606299	31366.8	3.92542e+06	0.799069	66753.6	9.57961e+06	0.696831	100945	1.1795e+07	0.855832	19458	3.89027e+06	0.500171	105853	2.44928e+07	0.43218	85238.4	1.38804e+07	0.614093
PWY-5667	0.769674	0.0896429	0.775026	0.222186	0.922494	0.922494	-0.00535171	-0.117632	0.106929		103070	1.41602e+07	0.727884	87307.6	1.21794e+07	0.716846	61342.1	7.50368e+06	0.817494	175035	2.41256e+07	0.725517	92385.9	1.31973e+07	0.700036	50429.9	7.19184e+06	0.701209	52729.7	7.71617e+06	0.683366	36947	3.92542e+06	0.941223	72314.4	9.57961e+06	0.754879	80294.1	1.1795e+07	0.680747	32966.9	3.89027e+06	0.847419	166825	2.44928e+07	0.681119	143149	1.38804e+07	1.0313
PWY-5676	0.0931432	0.0594449	0.104239	0.0651937	0.574666	0.574666	-0.0110955	-0.0507548	0.0285638		3922.96	1.41602e+07	0.0277042	10628	1.21794e+07	0.0872617	4601.43	7.50368e+06	0.0613223	47264.4	2.41256e+07	0.19591	15226.4	1.31973e+07	0.115375	1724.58	7.19184e+06	0.0239797	20933.1	7.71617e+06	0.271288	3076.31	3.92542e+06	0.0783689	8478.02	9.57961e+06	0.0885008	2951.94	1.1795e+07	0.0250271	2877.03	3.89027e+06	0.0739544	16873.9	2.44928e+07	0.068893	2840.63	1.38804e+07	0.0204651
PWY-5677	0.00763536	0.0135678	0.0113898	0.021737	0.519706	0.519706	-0.0037544	-0.0155136	0.00800479		908.016	1.41602e+07	0.00641246	167.092	1.21794e+07	0.00137192	62.1469	7.50368e+06	0.000828219	2454.52	2.41256e+07	0.0101739	2983.95	1.31973e+07	0.0226103	51.4534	7.19184e+06	0.000715441	4886.25	7.71617e+06	0.0633248	711.259	3.92542e+06	0.0181193	130.413	9.57961e+06	0.00136136	1242.26	1.1795e+07	0.0105321	0	3.89027e+06	0	0	2.44928e+07	0	0	1.38804e+07	0
PWY-5686	0.667689	0.0688283	0.703684	0.224797	0.508994	0.508994	-0.0359945	-0.147171	0.0751824		96207.1	1.41602e+07	0.67942	74472.4	1.21794e+07	0.611462	44732.2	7.50368e+06	0.596137	168562	2.41256e+07	0.698683	78933.8	1.31973e+07	0.598105	46682.3	7.19184e+06	0.649101	46637.6	7.71617e+06	0.604414	35978.5	3.92542e+06	0.916552	61277.3	9.57961e+06	0.639664	80207	1.1795e+07	0.680009	28905.3	3.89027e+06	0.743015	150691	2.44928e+07	0.615247	93193.6	1.38804e+07	0.671405
PWY-5695	0.66027	0.0889278	0.644633	0.0755372	0.54605	0.54605	0.0156363	-0.0362381	0.0675107		101371	1.41602e+07	0.715891	83723.8	1.21794e+07	0.687421	53731.6	7.50368e+06	0.71607	148037	2.41256e+07	0.613611	94491.2	1.31973e+07	0.715987	36559	7.19184e+06	0.508339	52489.4	7.71617e+06	0.680252	14245.7	3.92542e+06	0.36291	67673.7	9.57961e+06	0.706435	87807.8	1.1795e+07	0.74445	23988.6	3.89027e+06	0.616632	136675	2.44928e+07	0.558022	101953	1.38804e+07	0.734514
PWY-5705	0.0324367	0.0188675	0.0244544	0.0160862	0.151301	0.151301	0.0079823	-0.00304236	0.019007		1894.26	1.41602e+07	0.0133774	8625.24	1.21794e+07	0.0708183	2816.54	7.50368e+06	0.0375354	2788.57	2.41256e+07	0.0115585	7114.88	1.31973e+07	0.0539115	1596.99	7.19184e+06	0.0222055	965.293	7.71617e+06	0.01251	1112.1	3.92542e+06	0.0283307	5304.92	9.57961e+06	0.0553772	986.258	1.1795e+07	0.00836167	2089.89	3.89027e+06	0.0537209	9290.86	2.44928e+07	0.037933	653.892	1.38804e+07	0.00471091
PWY-5741	0.0577121	0.0460585	0.0384637	0.023486	0.094884	0.094884	0.0192483	-0.0035218	0.0420185		3983.85	1.41602e+07	0.0281342	10757.5	1.21794e+07	0.0883255	5184.52	7.50368e+06	0.0690931	2698.79	2.41256e+07	0.0111864	11826.9	1.31973e+07	0.0896157	1454.75	7.19184e+06	0.0202278	1593.77	7.71617e+06	0.020655	612.742	3.92542e+06	0.0156096	10751	9.57961e+06	0.112228	3115.66	1.1795e+07	0.0264151	2832.35	3.89027e+06	0.0728059	6595.35	2.44928e+07	0.0269276	1326.19	1.38804e+07	0.00955443
PWY-5743	0.00580742	0.0173333	0.000297751	0.000684062	0.150482	0.150482	0.00550967	-0.0021596	0.0131789		0	1.41602e+07	0	0	1.21794e+07	0	0	7.50368e+06	0	8.79354	2.41256e+07	3.6449e-05	4367.79	1.31973e+07	0.033096	0	7.19184e+06	0	0	7.71617e+06	0	0	3.92542e+06	0	0	9.57961e+06	0	9.89558	1.1795e+07	8.38964e-05	0	3.89027e+06	0	120.073	2.44928e+07	0.000490235	0	1.38804e+07	0
PWY-5744	0.00289066	0.00742828	0.000265004	0.000582968	0.112532	0.112532	0.00262566	-0.000667771	0.00591909		0	1.41602e+07	0	0	1.21794e+07	0	0	7.50368e+06	0	8.70082	2.41256e+07	3.60646e-05	3748.45	1.31973e+07	0.0284031	0	7.19184e+06	0	0	7.71617e+06	0	0	3.92542e+06	0	0	9.57961e+06	0	10.8779	1.1795e+07	9.2225e-05	0	3.89027e+06	0	118.458	2.44928e+07	0.000483643	0	1.38804e+07	0
PWY-5747	0.0997339	0.0731759	0.114356	0.0704696	0.518839	0.518839	-0.0146219	-0.0600111	0.0307674		5600.89	1.41602e+07	0.0395538	10868	1.21794e+07	0.0892323	9441.87	7.50368e+06	0.12583	58719.8	2.41256e+07	0.243392	16012	1.31973e+07	0.121327	11984.8	7.19184e+06	0.166644	1855.28	7.71617e+06	0.0240441	3236.24	3.92542e+06	0.0824431	5942.02	9.57961e+06	0.0620278	4040.69	1.1795e+07	0.0342576	2548.22	3.89027e+06	0.0655025	69448.3	2.44928e+07	0.283545	6820.24	1.38804e+07	0.0491358
PWY-5757	7.14718e-05	0.000335233	0	0	0.328183	0.328183	7.14718e-05	-7.67517e-05	0.000219695		0	1.41602e+07	0	0	1.21794e+07	0	0	7.50368e+06	0	0	2.41256e+07	0	0	1.31973e+07	0	0	7.19184e+06	0	0	7.71617e+06	0	0	3.92542e+06	0	0	9.57961e+06	0	0	1.1795e+07	0	0	3.89027e+06	0	0	2.44928e+07	0	0	1.38804e+07	0
PWY-5837	0.0855261	0.0651279	0.0918014	0.0429849	0.714544	0.714544	-0.00627533	-0.0407389	0.0281882		14140.6	1.41602e+07	0.0998616	5154.52	1.21794e+07	0.0423216	5096.27	7.50368e+06	0.0679169	12777.8	2.41256e+07	0.0529637	17883.4	1.31973e+07	0.135508	9038.9	7.19184e+06	0.125683	5010.37	7.71617e+06	0.0649334	6663.35	3.92542e+06	0.169749	1682.52	9.57961e+06	0.0175636	28035.7	1.1795e+07	0.237691	2490.89	3.89027e+06	0.0640288	14042.6	2.44928e+07	0.0573334	1165.51	1.38804e+07	0.00839684
PWY-5838	0.150766	0.0945437	0.17457	0.0734234	0.370199	0.370199	-0.0238037	-0.0768716	0.0292642		29599.1	1.41602e+07	0.20903	9724.08	1.21794e+07	0.0798403	9011.35	7.50368e+06	0.120092	27207.6	2.41256e+07	0.112775	30377.2	1.31973e+07	0.230177	15839.5	7.19184e+06	0.220242	12478.2	7.71617e+06	0.161715	11287.2	3.92542e+06	0.287542	3632.53	9.57961e+06	0.0379194	42715.6	1.1795e+07	0.36215	6056.23	3.89027e+06	0.155676	24460.4	2.44928e+07	0.0998674	3050.19	1.38804e+07	0.0219748
PWY-5840	0.145876	0.0937169	0.164298	0.0674602	0.470315	0.470315	-0.0184226	-0.0695119	0.0326667		25575	1.41602e+07	0.180612	8937.6	1.21794e+07	0.0733829	8525.66	7.50368e+06	0.11362	26398.8	2.41256e+07	0.109422	29917	1.31973e+07	0.22669	14855.2	7.19184e+06	0.206556	12475.3	7.71617e+06	0.161678	10801	3.92542e+06	0.275156	3508.71	9.57961e+06	0.0366269	41517	1.1795e+07	0.351988	6038.67	3.89027e+06	0.155225	23434.3	2.44928e+07	0.0956783	2938.99	1.38804e+07	0.0211737
PWY-5845	0.104154	0.094527	0.136041	0.0871626	0.267929	0.267929	-0.0318871	-0.08923	0.0254559		28609.5	1.41602e+07	0.202042	8329.48	1.21794e+07	0.0683898	1802.02	7.50368e+06	0.0240152	15728.3	2.41256e+07	0.0651933	20800.6	1.31973e+07	0.157612	13764.6	7.19184e+06	0.191392	3492.04	7.71617e+06	0.0452562	11715.4	3.92542e+06	0.298449	2511.47	9.57961e+06	0.0262169	41934.4	1.1795e+07	0.355527	2843.47	3.89027e+06	0.0730918	19525.8	2.44928e+07	0.0797203	2836.6	1.38804e+07	0.0204361
PWY-5850	0.0868144	0.0657299	0.113775	0.0658677	0.198245	0.198245	-0.0269611	-0.0686097	0.0146875		21812.3	1.41602e+07	0.15404	8329.48	1.21794e+07	0.0683898	1802.02	7.50368e+06	0.0240152	15728.3	2.41256e+07	0.0651933	20800.6	1.31973e+07	0.157612	12050.9	7.19184e+06	0.167564	3492.04	7.71617e+06	0.0452562	6860.63	3.92542e+06	0.174774	2511.47	9.57961e+06	0.0262169	19973	1.1795e+07	0.169334	2843.47	3.89027e+06	0.0730918	19525.8	2.44928e+07	0.0797203	461.513	1.38804e+07	0.00332493
PWY-5855	0.420157	0.126122	0.348192	0.113901	0.0619343	0.0619343	0.0719648	-0.00376184	0.147691		54619.4	1.41602e+07	0.385725	59788.2	1.21794e+07	0.490896	38797	7.50368e+06	0.51704	114531	2.41256e+07	0.474729	43685.5	1.31973e+07	0.331018	30928.6	7.19184e+06	0.430051	7606.22	7.71617e+06	0.0985751	7754.03	3.92542e+06	0.197534	50492.7	9.57961e+06	0.527085	34931.5	1.1795e+07	0.296155	14820.2	3.89027e+06	0.380956	116013	2.44928e+07	0.473662	90971	1.38804e+07	0.655393
PWY-5856	0.420157	0.126122	0.348192	0.113901	0.0619343	0.0619343	0.0719648	-0.00376184	0.147691		54619.4	1.41602e+07	0.385725	59788.2	1.21794e+07	0.490896	38797	7.50368e+06	0.51704	114531	2.41256e+07	0.474729	43685.5	1.31973e+07	0.331018	30928.6	7.19184e+06	0.430051	7606.22	7.71617e+06	0.0985751	7754.03	3.92542e+06	0.197534	50492.7	9.57961e+06	0.527085	34931.5	1.1795e+07	0.296155	14820.2	3.89027e+06	0.380956	116013	2.44928e+07	0.473662	90971	1.38804e+07	0.655393
PWY-5857	0.420157	0.126122	0.348192	0.113901	0.0619343	0.0619343	0.0719648	-0.00376184	0.147691		54619.4	1.41602e+07	0.385725	59788.2	1.21794e+07	0.490896	38797	7.50368e+06	0.51704	114531	2.41256e+07	0.474729	43685.5	1.31973e+07	0.331018	30928.6	7.19184e+06	0.430051	7606.22	7.71617e+06	0.0985751	7754.03	3.92542e+06	0.197534	50492.7	9.57961e+06	0.527085	34931.5	1.1795e+07	0.296155	14820.2	3.89027e+06	0.380956	116013	2.44928e+07	0.473662	90971	1.38804e+07	0.655393
PWY-5860	0.0629785	0.049647	0.0824165	0.0497111	0.218808	0.218808	-0.019438	-0.0508821	0.0120061		15704	1.41602e+07	0.110902	5816.07	1.21794e+07	0.0477533	1221.15	7.50368e+06	0.016274	10976.9	2.41256e+07	0.045499	15625.6	1.31973e+07	0.1184	8860.94	7.19184e+06	0.123208	2405.95	7.71617e+06	0.0311806	5017.24	3.92542e+06	0.127814	1702.85	9.57961e+06	0.0177757	14437.7	1.1795e+07	0.122406	2009.05	3.89027e+06	0.051643	13758	2.44928e+07	0.0561717	308.286	1.38804e+07	0.00222102
PWY-5861	0.115332	0.0781252	0.131468	0.0582013	0.45413	0.45413	-0.0161363	-0.059276	0.0270034		21936.1	1.41602e+07	0.154914	6844.14	1.21794e+07	0.0561944	6537.6	7.50368e+06	0.0871252	19660.9	2.41256e+07	0.0814937	24234.7	1.31973e+07	0.183633	12036.1	7.19184e+06	0.167358	9407.56	7.71617e+06	0.12192	8805.32	3.92542e+06	0.224315	2481.83	9.57961e+06	0.0259075	34155.9	1.1795e+07	0.28958	4589.23	3.89027e+06	0.117967	17486.6	2.44928e+07	0.0713946	2060.45	1.38804e+07	0.0148443
PWY-5862	0.0776231	0.0747502	0.100396	0.0672463	0.310591	0.310591	-0.022773	-0.0675701	0.0220242		21123.9	1.41602e+07	0.149178	5816.07	1.21794e+07	0.0477533	1221.15	7.50368e+06	0.016274	10976.9	2.41256e+07	0.045499	15625.6	1.31973e+07	0.1184	10271.4	7.19184e+06	0.14282	2405.95	7.71617e+06	0.0311806	9198.7	3.92542e+06	0.234337	1702.85	9.57961e+06	0.0177757	33409.4	1.1795e+07	0.28325	2009.05	3.89027e+06	0.051643	13758	2.44928e+07	0.0561717	1914.39	1.38804e+07	0.0137921
PWY-5863	0.0927583	0.0691603	0.100424	0.0465245	0.675969	0.675969	-0.00766614	-0.0444916	0.0291593		15395.3	1.41602e+07	0.108722	5572.51	1.21794e+07	0.0457536	5467.57	7.50368e+06	0.0728652	14219	2.41256e+07	0.0589373	19392.7	1.31973e+07	0.146944	9694.66	7.19184e+06	0.134801	5633.35	7.71617e+06	0.0730071	7359.47	3.92542e+06	0.187482	1897.12	9.57961e+06	0.0198038	29583.6	1.1795e+07	0.250815	2797.11	3.89027e+06	0.0719001	15478.7	2.44928e+07	0.0631968	1307.25	1.38804e+07	0.00941797
PWY-5896	0.0868144	0.0657299	0.113775	0.0658677	0.198245	0.198245	-0.0269611	-0.0686097	0.0146875		21812.3	1.41602e+07	0.15404	8329.48	1.21794e+07	0.0683898	1802.02	7.50368e+06	0.0240152	15728.3	2.41256e+07	0.0651933	20800.6	1.31973e+07	0.157612	12050.9	7.19184e+06	0.167564	3492.04	7.71617e+06	0.0452562	6860.63	3.92542e+06	0.174774	2511.47	9.57961e+06	0.0262169	19973	1.1795e+07	0.169334	2843.47	3.89027e+06	0.0730918	19525.8	2.44928e+07	0.0797203	461.513	1.38804e+07	0.00332493
PWY-5897	0.144991	0.09542	0.16611	0.0727838	0.427	0.427	-0.0211189	-0.0742949	0.032057		27815.6	1.41602e+07	0.196436	9075.95	1.21794e+07	0.0745188	8483.11	7.50368e+06	0.113053	25236.9	2.41256e+07	0.104606	29199.8	1.31973e+07	0.221256	15069.9	7.19184e+06	0.209542	11505.6	7.71617e+06	0.14911	11482.4	3.92542e+06	0.292515	3342.58	9.57961e+06	0.0348926	42728.7	1.1795e+07	0.362262	5587.55	3.89027e+06	0.143629	23008.3	2.44928e+07	0.093939	2754.7	1.38804e+07	0.019846
PWY-5898	0.144991	0.09542	0.16611	0.0727838	0.427	0.427	-0.0211189	-0.0742949	0.032057		27815.6	1.41602e+07	0.196436	9075.95	1.21794e+07	0.0745188	8483.11	7.50368e+06	0.113053	25236.9	2.41256e+07	0.104606	29199.8	1.31973e+07	0.221256	15069.9	7.19184e+06	0.209542	11505.6	7.71617e+06	0.14911	11482.4	3.92542e+06	0.292515	3342.58	9.57961e+06	0.0348926	42728.7	1.1795e+07	0.362262	5587.55	3.89027e+06	0.143629	23008.3	2.44928e+07	0.093939	2754.7	1.38804e+07	0.019846
PWY-5899	0.144991	0.09542	0.16611	0.0727838	0.427	0.427	-0.0211189	-0.0742949	0.032057		27815.6	1.41602e+07	0.196436	9075.95	1.21794e+07	0.0745188	8483.11	7.50368e+06	0.113053	25236.9	2.41256e+07	0.104606	29199.8	1.31973e+07	0.221256	15069.9	7.19184e+06	0.209542	11505.6	7.71617e+06	0.14911	11482.4	3.92542e+06	0.292515	3342.58	9.57961e+06	0.0348926	42728.7	1.1795e+07	0.362262	5587.55	3.89027e+06	0.143629	23008.3	2.44928e+07	0.093939	2754.7	1.38804e+07	0.019846
PWY-5910	0.0808702	0.115591	0.126072	0.295624	0.536958	0.536958	-0.0452018	-0.194136	0.103732		6106.49	1.41602e+07	0.0431244	190.851	1.21794e+07	0.001567	3961.87	7.50368e+06	0.0527991	1059.59	2.41256e+07	0.00439197	16411.6	1.31973e+07	0.124356	1564.58	7.19184e+06	0.021755	1093.38	7.71617e+06	0.01417	17667.7	3.92542e+06	0.450084	2309.73	9.57961e+06	0.0241109	6073.74	1.1795e+07	0.0514943	12597	3.89027e+06	0.323808	1396.12	2.44928e+07	0.00570011	170.821	1.38804e+07	0.00123066
PWY-5913	0.517495	0.078611	0.470565	0.0868653	0.0792925	0.0792925	0.0469308	-0.00575237	0.0996139		79493.2	1.41602e+07	0.561385	72748.2	1.21794e+07	0.597305	40825.4	7.50368e+06	0.544071	116545	2.41256e+07	0.483075	61029	1.31973e+07	0.462434	37748.2	7.19184e+06	0.524876	29155	7.71617e+06	0.377843	15501.5	3.92542e+06	0.3949	57804.2	9.57961e+06	0.603409	58407.8	1.1795e+07	0.495191	16497.8	3.89027e+06	0.424078	125766	2.44928e+07	0.513479	84469.9	1.38804e+07	0.608556
PWY-5918	0.388274	0.099617	0.3919	0.109647	0.912861	0.912861	-0.00362622	-0.0702307	0.0629783		57381.6	1.41602e+07	0.405232	42273	1.21794e+07	0.347086	31915	7.50368e+06	0.425324	113107	2.41256e+07	0.468825	51753	1.31973e+07	0.392148	34803.1	7.19184e+06	0.483925	9991.18	7.71617e+06	0.129484	16415.9	3.92542e+06	0.418195	31012.9	9.57961e+06	0.323739	53345.4	1.1795e+07	0.452272	13736	3.89027e+06	0.353086	118532	2.44928e+07	0.483945	78400.3	1.38804e+07	0.564828
PWY-5920	0.310078	0.136638	0.277374	0.105228	0.392453	0.392453	0.0327044	-0.0437328	0.109142		58984.2	1.41602e+07	0.41655	54974.1	1.21794e+07	0.451369	26747.6	7.50368e+06	0.35646	21923.5	2.41256e+07	0.090872	39014.3	1.31973e+07	0.295623	18306.9	7.19184e+06	0.25455	8053.03	7.71617e+06	0.104366	7467.94	3.92542e+06	0.190245	47615.9	9.57961e+06	0.497055	39206	1.1795e+07	0.332395	11711.3	3.89027e+06	0.301041	39073.9	2.44928e+07	0.159532	20733	1.38804e+07	0.149369
PWY-5941	0.0866256	0.0840878	0.0405563	0.028255	0.0225399	0.0225399	0.0460693	0.00699288	0.0851457		1951.19	1.41602e+07	0.0137794	25748.7	1.21794e+07	0.211412	3763.17	7.50368e+06	0.050151	831.172	2.41256e+07	0.00344518	7449.84	1.31973e+07	0.0564496	9194.9	7.19184e+06	0.127852	3835.61	7.71617e+06	0.0497087	649.502	3.92542e+06	0.016546	22452	9.57961e+06	0.234373	2601.36	1.1795e+07	0.0220547	8029.05	3.89027e+06	0.206388	10120.6	2.44928e+07	0.0413208	654.634	1.38804e+07	0.00471625
PWY-5971	0.311434	0.159621	0.297915	0.142184	0.775728	0.775728	0.0135186	-0.0816844	0.108722		32015.4	1.41602e+07	0.226094	0	1.21794e+07	0	11625	7.50368e+06	0.154924	54152.4	2.41256e+07	0.22446	60842.1	1.31973e+07	0.461019	7754.01	7.19184e+06	0.107817	30036.3	7.71617e+06	0.389264	11664.9	3.92542e+06	0.297164	45581.2	9.57961e+06	0.475815	18215	1.1795e+07	0.15443	20974	3.89027e+06	0.539141	41011.8	2.44928e+07	0.167444	11635.2	1.38804e+07	0.0838246
PWY-5973	0.766314	0.081516	0.751998	0.128971	0.679397	0.679397	0.0143158	-0.055654	0.0842856		106963	1.41602e+07	0.755377	95950.8	1.21794e+07	0.787812	58171.8	7.50368e+06	0.775243	221952	2.41256e+07	0.919986	91368.3	1.31973e+07	0.692325	58293.9	7.19184e+06	0.810556	67454.9	7.71617e+06	0.874203	23956.7	3.92542e+06	0.610296	82515.1	9.57961e+06	0.861362	78350.4	1.1795e+07	0.664268	25897.3	3.89027e+06	0.665695	156999	2.44928e+07	0.641	108920	1.38804e+07	0.784703
PWY-5989	0.462336	0.165185	0.40995	0.207133	0.381629	0.381629	0.0523866	-0.0675489	0.172322		24077.2	1.41602e+07	0.170035	59684.7	1.21794e+07	0.490046	47484.2	7.50368e+06	0.632811	134490	2.41256e+07	0.557457	57833.7	1.31973e+07	0.438223	34813.3	7.19184e+06	0.484066	56364.1	7.71617e+06	0.730468	8832.09	3.92542e+06	0.224997	52934.5	9.57961e+06	0.552575	13006.2	1.1795e+07	0.110269	18158.2	3.89027e+06	0.466759	151270	2.44928e+07	0.61761	97239.1	1.38804e+07	0.700551
PWY-6071	0.0266363	0.0303238	0.0263713	0.0290627	0.977381	0.977381	0.000264949	-0.0184971	0.019027		111.031	1.41602e+07	0.000784106	6003.02	1.21794e+07	0.0492883	241.785	7.50368e+06	0.00322221	3971.48	2.41256e+07	0.0164617	4885.08	1.31973e+07	0.0370157	2256.65	7.19184e+06	0.0313779	341.955	7.71617e+06	0.00443167	589.919	3.92542e+06	0.0150282	1871.2	9.57961e+06	0.0195332	377.67	1.1795e+07	0.00320195	1172.11	3.89027e+06	0.0301294	30923.5	2.44928e+07	0.126255	1337.98	1.38804e+07	0.00963932
PWY-6107	0.0034652	0.00495929	0.00475013	0.00888197	0.579995	0.579995	-0.00128493	-0.00598144	0.00341158		0	1.41602e+07	0	1532.93	1.21794e+07	0.0125863	0	7.50368e+06	0	1381.22	2.41256e+07	0.0057251	1445.09	1.31973e+07	0.0109499	0	7.19184e+06	0	0	7.71617e+06	0	0	3.92542e+06	0	797.656	9.57961e+06	0.0083266	211.735	1.1795e+07	0.00179513	0	3.89027e+06	0	2497.96	2.44928e+07	0.0101988	0	1.38804e+07	0
PWY-6121	0.663174	0.068388	0.627409	0.0699905	0.107012	0.107012	0.0357649	-0.00807525	0.0796051		93934.2	1.41602e+07	0.663369	87822.4	1.21794e+07	0.721072	42980.5	7.50368e+06	0.572792	156663	2.41256e+07	0.649364	79144.4	1.31973e+07	0.5997	50081.5	7.19184e+06	0.696366	57402	7.71617e+06	0.743919	20661.8	3.92542e+06	0.526358	74726.5	9.57961e+06	0.780058	81392.2	1.1795e+07	0.690057	26021.9	3.89027e+06	0.668898	147561	2.44928e+07	0.602464	89251.9	1.38804e+07	0.643007
PWY-6122	0.653371	0.0736274	0.619415	0.071744	0.143222	0.143222	0.0339561	-0.0119978	0.07991		95983.6	1.41602e+07	0.677841	87647.4	1.21794e+07	0.719636	43680.9	7.50368e+06	0.582126	148573	2.41256e+07	0.615829	79250.6	1.31973e+07	0.600505	48401.9	7.19184e+06	0.673011	55120.3	7.71617e+06	0.714348	20783.6	3.92542e+06	0.529463	74774.6	9.57961e+06	0.78056	80774	1.1795e+07	0.684816	25673.6	3.89027e+06	0.659944	137488	2.44928e+07	0.56134	81916.4	1.38804e+07	0.590159
PWY-6123	0.540123	0.0489199	0.545078	0.0735188	0.80428	0.80428	-0.00495491	-0.0453369	0.0354271		84064.7	1.41602e+07	0.593669	62126.8	1.21794e+07	0.510097	38292	7.50368e+06	0.51031	136438	2.41256e+07	0.56553	67349.9	1.31973e+07	0.51033	37937.7	7.19184e+06	0.52751	53001.8	7.71617e+06	0.686893	19363.5	3.92542e+06	0.493285	50930.1	9.57961e+06	0.531651	69504.3	1.1795e+07	0.58927	18276.7	3.89027e+06	0.469805	125826	2.44928e+07	0.513727	77850.3	1.38804e+07	0.560865
PWY-6125	0.600526	0.028114	0.597658	0.0328703	0.767545	0.767545	0.00286804	-0.0166392	0.0223753		87803.6	1.41602e+07	0.620074	70767.6	1.21794e+07	0.581043	41868.8	7.50368e+06	0.557977	140361	2.41256e+07	0.581793	74695.2	1.31973e+07	0.565987	44241.3	7.19184e+06	0.61516	43822.4	7.71617e+06	0.567929	24738.5	3.92542e+06	0.630212	58102.9	9.57961e+06	0.606527	80426.6	1.1795e+07	0.681871	23458.4	3.89027e+06	0.603001	143566	2.44928e+07	0.586155	85167.2	1.38804e+07	0.613579
PWY-6126	0.649971	0.0343034	0.698746	0.202069	0.311102	0.311102	-0.0487752	-0.146688	0.049138		95693.4	1.41602e+07	0.675792	75059.6	1.21794e+07	0.616283	44580.7	7.50368e+06	0.594118	156135	2.41256e+07	0.647176	77722.4	1.31973e+07	0.588926	46852.8	7.19184e+06	0.651471	56029.3	7.71617e+06	0.726129	27702	3.92542e+06	0.705708	62099.9	9.57961e+06	0.648251	79391.3	1.1795e+07	0.673093	25266.4	3.89027e+06	0.649476	148408	2.44928e+07	0.605922	94687.4	1.38804e+07	0.682167
PWY-6141	2.08362e-05	6.95821e-05	8.08557e-05	0.000330637	0.446315	0.446315	-6.00195e-05	-0.000221015	0.000100976		0	1.41602e+07	0	0	1.21794e+07	0	0	7.50368e+06	0	44.0428	2.41256e+07	0.000182556	0	1.31973e+07	0	0	7.19184e+06	0	0	7.71617e+06	0	0	3.92542e+06	0	0	9.57961e+06	0	0	1.1795e+07	0	0	3.89027e+06	0	0	2.44928e+07	0	0	1.38804e+07	0
PWY-6143	6.38136e-05	0.000180162	9.00657e-05	0.000215847	0.677705	0.677705	-2.62521e-05	-0.000153217	0.000100713		0	1.41602e+07	0	0	1.21794e+07	0	0	7.50368e+06	0	0	2.41256e+07	0	0	1.31973e+07	0	0	7.19184e+06	0	0	7.71617e+06	0	22.6761	3.92542e+06	0.000577673	0	9.57961e+06	0	0	1.1795e+07	0	0	3.89027e+06	0	0	2.44928e+07	0	0	1.38804e+07	0
PWY-6145	9.77382e-06	4.58433e-05	1.92243e-06	8.37966e-06	0.438391	0.438391	7.85139e-06	-1.27213e-05	2.84241e-05		0	1.41602e+07	0	0	1.21794e+07	0	0	7.50368e+06	0	0	2.41256e+07	0	0	1.31973e+07	0	0	7.19184e+06	0	0	7.71617e+06	0	0	3.92542e+06	0	0	9.57961e+06	0	0	1.1795e+07	0	0	3.89027e+06	0	55.0594	2.44928e+07	0.000224798	0	1.38804e+07	0
PWY-6147	0.586261	0.0935787	0.629465	0.201866	0.399408	0.399408	-0.0432045	-0.146869	0.06046		98679.9	1.41602e+07	0.696883	72666.4	1.21794e+07	0.596634	37025.9	7.50368e+06	0.493437	125933	2.41256e+07	0.521987	60233.5	1.31973e+07	0.456407	42109	7.19184e+06	0.58551	43052.2	7.71617e+06	0.557947	32373.1	3.92542e+06	0.824703	59385.8	9.57961e+06	0.619919	78579	1.1795e+07	0.666207	16401	3.89027e+06	0.421591	135771	2.44928e+07	0.55433	79281.4	1.38804e+07	0.571176
PWY-6148	2.58406e-05	8.68829e-05	0.000391678	0.000933369	0.104798	0.104798	-0.000365837	-0.000815241	8.35662e-05		0	1.41602e+07	0	0	1.21794e+07	0	0	7.50368e+06	0	52.7268	2.41256e+07	0.000218551	0	1.31973e+07	0	0	7.19184e+06	0	0	7.71617e+06	0	0	3.92542e+06	0	0	9.57961e+06	0	0	1.1795e+07	0	0	3.89027e+06	0	0	2.44928e+07	0	0	1.38804e+07	0
PWY-6151	0.296786	0.110281	0.282886	0.0945715	0.666207	0.666207	0.0139008	-0.0507102	0.0785117		27425	1.41602e+07	0.193677	24788.1	1.21794e+07	0.203525	12561.1	7.50368e+06	0.167399	85667.6	2.41256e+07	0.35509	34793.3	1.31973e+07	0.263639	23674.6	7.19184e+06	0.329186	35930.4	7.71617e+06	0.46565	17516.1	3.92542e+06	0.446221	21076	9.57961e+06	0.220009	35086.8	1.1795e+07	0.297472	13621.9	3.89027e+06	0.350154	98700.3	2.44928e+07	0.402976	66616.5	1.38804e+07	0.479932
PWY-6163	0.576668	0.0520207	0.565382	0.0683791	0.560657	0.560657	0.011286	-0.02771	0.050282		88580.5	1.41602e+07	0.62556	69352.7	1.21794e+07	0.569426	39211.6	7.50368e+06	0.522564	139463	2.41256e+07	0.578071	69869.4	1.31973e+07	0.529421	40023.8	7.19184e+06	0.556516	49098.3	7.71617e+06	0.636304	19825.6	3.92542e+06	0.505057	55351	9.57961e+06	0.577801	73557.4	1.1795e+07	0.623632	18386.6	3.89027e+06	0.47263	140171	2.44928e+07	0.572293	94294	1.38804e+07	0.679333
PWY-6165	7.49701e-05	0.000246748	0.000654052	0.00146493	0.104239	0.104239	-0.000579082	-0.00128882	0.000130655		0	1.41602e+07	0	0	1.21794e+07	0	0	7.50368e+06	0	243.371	2.41256e+07	0.00100876	0	1.31973e+07	0	0	7.19184e+06	0	0	7.71617e+06	0	0	3.92542e+06	0	0	9.57961e+06	0	0	1.1795e+07	0	0	3.89027e+06	0	0	2.44928e+07	0	0	1.38804e+07	0
PWY-6167	5.41161e-05	0.000177874	0.000199125	0.000816986	0.456874	0.456874	-0.000145009	-0.00054321	0.000253192		0	1.41602e+07	0	0	1.21794e+07	0	0	7.50368e+06	0	125.742	2.41256e+07	0.000521195	0	1.31973e+07	0	0	7.19184e+06	0	0	7.71617e+06	0	0	3.92542e+06	0	0	9.57961e+06	0	0	1.1795e+07	0	0	3.89027e+06	0	0	2.44928e+07	0	0	1.38804e+07	0
PWY-6174	0.00153639	0.00701158	0.000551413	0.00104388	0.521712	0.521712	0.000984977	-0.00214589	0.00411585		0	1.41602e+07	0	0	1.21794e+07	0	0	7.50368e+06	0	64.7778	2.41256e+07	0.000268502	4542.36	1.31973e+07	0.0344188	0	7.19184e+06	0	0	7.71617e+06	0	0	3.92542e+06	0	0	9.57961e+06	0	0	1.1795e+07	0	0	3.89027e+06	0	0	2.44928e+07	0	0	1.38804e+07	0
PWY-6182	0.0391435	0.0431094	0.0400232	0.0539246	0.954796	0.954796	-0.000879683	-0.0321291	0.0303697		2419.36	1.41602e+07	0.0170857	6717.6	1.21794e+07	0.0551554	752.225	7.50368e+06	0.0100247	19967.9	2.41256e+07	0.0827665	1947.06	1.31973e+07	0.0147534	4280.56	7.19184e+06	0.0595196	285.62	7.71617e+06	0.00370158	605.874	3.92542e+06	0.0154346	2617.88	9.57961e+06	0.0273276	1024.07	1.1795e+07	0.00868225	998.042	3.89027e+06	0.0256548	50096.7	2.44928e+07	0.204536	2713.67	1.38804e+07	0.0195504
PWY-6185	0.0232117	0.0385698	0.0162713	0.0190701	0.461448	0.461448	0.00694047	-0.012007	0.0258879		54.5565	1.41602e+07	0.000385281	3713.03	1.21794e+07	0.0304861	565.325	7.50368e+06	0.00753397	4136.33	2.41256e+07	0.0171449	1396.88	1.31973e+07	0.0105845	2669.62	7.19184e+06	0.0371202	201.214	7.71617e+06	0.0026077	326.438	3.92542e+06	0.00831601	1146.4	9.57961e+06	0.0119671	689.87	1.1795e+07	0.00584884	925.297	3.89027e+06	0.0237849	45548.9	2.44928e+07	0.185968	909.377	1.38804e+07	0.00655153
PWY-621	0.251347	0.118959	0.249068	0.0833625	0.943158	0.943158	0.00227935	-0.0619507	0.0665094		36223.2	1.41602e+07	0.255811	20489.5	1.21794e+07	0.16823	25504.5	7.50368e+06	0.339894	62872.4	2.41256e+07	0.260604	34860.9	1.31973e+07	0.264151	17655.5	7.19184e+06	0.245493	16838.3	7.71617e+06	0.218221	13232.8	3.92542e+06	0.337106	12336.9	9.57961e+06	0.128783	47528.1	1.1795e+07	0.402951	14536.1	3.89027e+06	0.373653	37181.5	2.44928e+07	0.151806	68428.3	1.38804e+07	0.492986
PWY-6210	0.00112929	0.00141275	0.00283602	0.00494477	0.160235	0.160235	-0.00170673	-0.00414295	0.000729484		0	1.41602e+07	0	0	1.21794e+07	0	0	7.50368e+06	0	801.914	2.41256e+07	0.00332391	333.019	1.31973e+07	0.00252338	0	7.19184e+06	0	211.625	7.71617e+06	0.00274261	167.313	3.92542e+06	0.0042623	0	9.57961e+06	0	66.0447	1.1795e+07	0.000559938	9.89942	3.89027e+06	0.000254466	997.907	2.44928e+07	0.00407428	182.333	1.38804e+07	0.0013136
PWY-622	0.0019111	0.00577388	0.00222004	0.00730963	0.88277	0.88277	-0.00030894	-0.00452802	0.00391014		0	1.41602e+07	0	0	1.21794e+07	0	0	7.50368e+06	0	4275.94	2.41256e+07	0.0177236	0	1.31973e+07	0	0	7.19184e+06	0	0	7.71617e+06	0	0	3.92542e+06	0	0	9.57961e+06	0	0	1.1795e+07	0	891.997	3.89027e+06	0.0229289	0	2.44928e+07	0	0	1.38804e+07	0
PWY-6263	0.0374879	0.0465163	0.0509677	0.0577645	0.420719	0.420719	-0.0134799	-0.0470367	0.020077		1067.59	1.41602e+07	0.00753939	704.223	1.21794e+07	0.00578208	446.686	7.50368e+06	0.00595289	13231.9	2.41256e+07	0.0548459	3823.74	1.31973e+07	0.0289736	9414.67	7.19184e+06	0.130908	818.79	7.71617e+06	0.0106114	844.263	3.92542e+06	0.0215076	3439.13	9.57961e+06	0.0359005	1242.34	1.1795e+07	0.0105328	422.318	3.89027e+06	0.0108558	15344.8	2.44928e+07	0.0626502	1781.64	1.38804e+07	0.0128356
PWY-6269	0.350618	0.100794	0.332021	0.109409	0.57677	0.57677	0.0185976	-0.0482386	0.0854338		51980	1.41602e+07	0.367086	44928.2	1.21794e+07	0.368886	30335.2	7.50368e+06	0.404271	93011.3	2.41256e+07	0.385529	37434.8	1.31973e+07	0.283655	15090.4	7.19184e+06	0.209827	40424.5	7.71617e+06	0.523894	6591.05	3.92542e+06	0.167907	36481.3	9.57961e+06	0.380823	30056.9	1.1795e+07	0.254828	8749.53	3.89027e+06	0.224908	84165.7	2.44928e+07	0.343634	75213.5	1.38804e+07	0.541869
PWY-6277	0.653371	0.0736274	0.619415	0.071744	0.143222	0.143222	0.0339561	-0.0119978	0.07991		95983.6	1.41602e+07	0.677841	87647.4	1.21794e+07	0.719636	43680.9	7.50368e+06	0.582126	148573	2.41256e+07	0.615829	79250.6	1.31973e+07	0.600505	48401.9	7.19184e+06	0.673011	55120.3	7.71617e+06	0.714348	20783.6	3.92542e+06	0.529463	74774.6	9.57961e+06	0.78056	80774	1.1795e+07	0.684816	25673.6	3.89027e+06	0.659944	137488	2.44928e+07	0.56134	81916.4	1.38804e+07	0.590159
PWY-6282	0.452273	0.157063	0.400841	0.200753	0.372443	0.372443	0.0514326	-0.0640784	0.166944		23979.8	1.41602e+07	0.169347	59122.4	1.21794e+07	0.485429	45461.3	7.50368e+06	0.605853	134193	2.41256e+07	0.556224	55910.8	1.31973e+07	0.423653	34865.1	7.19184e+06	0.484786	54933.9	7.71617e+06	0.711933	8716.46	3.92542e+06	0.222052	52943	9.57961e+06	0.552663	12873.4	1.1795e+07	0.109143	18154	3.89027e+06	0.466651	146479	2.44928e+07	0.59805	89866.6	1.38804e+07	0.647436
PWY-6317	0.243555	0.117755	0.268905	0.0892795	0.438542	0.438542	-0.0253506	-0.0908175	0.0401164		35551.1	1.41602e+07	0.251064	24762.3	1.21794e+07	0.203313	27364.1	7.50368e+06	0.364676	27995.1	2.41256e+07	0.116039	53277.5	1.31973e+07	0.4037	13999	7.19184e+06	0.194651	33494.6	7.71617e+06	0.434083	11217.9	3.92542e+06	0.285775	16998.6	9.57961e+06	0.177446	37628.7	1.1795e+07	0.319023	18616.7	3.89027e+06	0.478547	37460.1	2.44928e+07	0.152943	8762.99	1.38804e+07	0.0631322
PWY-6338	0.0253941	0.0236117	0.0143146	0.0168788	0.0888181	0.0888181	0.0110794	-0.00175998	0.0239189		923.638	1.41602e+07	0.00652278	10476.5	1.21794e+07	0.086018	2008.39	7.50368e+06	0.0267654	1153.19	2.41256e+07	0.00477996	3129.99	1.31973e+07	0.0237169	5105.94	7.19184e+06	0.0709962	187.567	7.71617e+06	0.00243083	377.566	3.92542e+06	0.00961849	5028.91	9.57961e+06	0.052496	664.254	1.1795e+07	0.00563166	2270.82	3.89027e+06	0.0583717	9870.2	2.44928e+07	0.0402983	418.331	1.38804e+07	0.00301383
PWY-6339	0.0841065	0.082901	0.0726199	0.0895141	0.673933	0.673933	0.0114865	-0.0433145	0.0662876		1533.07	1.41602e+07	0.0108266	11350.2	1.21794e+07	0.0931917	8767.78	7.50368e+06	0.116846	66067.7	2.41256e+07	0.273849	19056.5	1.31973e+07	0.144397	0	7.19184e+06	0	1908.12	7.71617e+06	0.0247288	929.456	3.92542e+06	0.0236779	5974.16	9.57961e+06	0.0623633	1521.29	1.1795e+07	0.0128978	3011.94	3.89027e+06	0.0774225	34307.2	2.44928e+07	0.14007	17915.4	1.38804e+07	0.12907
PWY-6349	3.22013e-05	0.000104835	0.000310664	0.000708419	0.105348	0.105348	-0.000278463	-0.000620982	6.40565e-05		0	1.41602e+07	0	0	1.21794e+07	0	0	7.50368e+06	0	81.0514	2.41256e+07	0.000335955	0	1.31973e+07	0	0	7.19184e+06	0	0	7.71617e+06	0	0	3.92542e+06	0	0	9.57961e+06	0	0	1.1795e+07	0	0	3.89027e+06	0	0	2.44928e+07	0	0	1.38804e+07	0
PWY-6350	2.98427e-05	9.69651e-05	0.000299354	0.000680859	0.102901	0.102901	-0.000269512	-0.000598538	5.95143e-05		0	1.41602e+07	0	0	1.21794e+07	0	0	7.50368e+06	0	76.951	2.41256e+07	0.00031896	0	1.31973e+07	0	0	7.19184e+06	0	0	7.71617e+06	0	0	3.92542e+06	0	0	9.57961e+06	0	0	1.1795e+07	0	0	3.89027e+06	0	0	2.44928e+07	0	0	1.38804e+07	0
PWY-6353	0.359197	0.0863351	0.384443	0.066991	0.298641	0.298641	-0.0252468	-0.0736903	0.0231968		45771.7	1.41602e+07	0.323242	38006.7	1.21794e+07	0.312057	38063.5	7.50368e+06	0.507264	97420.4	2.41256e+07	0.403804	63670.8	1.31973e+07	0.482453	24556	7.19184e+06	0.341443	24092.3	7.71617e+06	0.312231	13953.5	3.92542e+06	0.355464	30893.2	9.57961e+06	0.322489	62630.4	1.1795e+07	0.530991	15502.3	3.89027e+06	0.39849	85669.9	2.44928e+07	0.349775	26756.1	1.38804e+07	0.192762
PWY-6383	0.0478592	0.034797	0.0554122	0.0765379	0.695203	0.695203	-0.00755304	-0.046759	0.0316529		3053.47	1.41602e+07	0.0215638	5377.17	1.21794e+07	0.0441497	1718.92	7.50368e+06	0.0229077	3980.08	2.41256e+07	0.0164973	16132.8	1.31973e+07	0.122243	4569.43	7.19184e+06	0.0635363	2736.31	7.71617e+06	0.035462	3084.74	3.92542e+06	0.0785836	3831.66	9.57961e+06	0.0399981	8372.05	1.1795e+07	0.0709797	4135.44	3.89027e+06	0.106302	13574.2	2.44928e+07	0.0554209	698.431	1.38804e+07	0.00503179
PWY-6385	0.582132	0.0730248	0.623668	0.211259	0.422939	0.422939	-0.0415355	-0.146864	0.0637926		86596.4	1.41602e+07	0.611549	64629.7	1.21794e+07	0.530647	38241.2	7.50368e+06	0.509632	134344	2.41256e+07	0.556853	68550.6	1.31973e+07	0.519428	37682.9	7.19184e+06	0.523967	49082	7.71617e+06	0.636093	32520.3	3.92542e+06	0.828453	53510.7	9.57961e+06	0.55859	72734	1.1795e+07	0.616651	26114	3.89027e+06	0.671264	126825	2.44928e+07	0.517806	77863.5	1.38804e+07	0.560961
PWY-6386	0.588236	0.06907	0.626047	0.196895	0.434249	0.434249	-0.0378112	-0.136088	0.0604653		88504.9	1.41602e+07	0.625027	66205.8	1.21794e+07	0.543588	39360.5	7.50368e+06	0.524548	133854	2.41256e+07	0.554821	70014.8	1.31973e+07	0.530523	37708.3	7.19184e+06	0.52432	50094.1	7.71617e+06	0.649209	31555.1	3.92542e+06	0.803866	54964.1	9.57961e+06	0.573762	73687.8	1.1795e+07	0.624738	25820.7	3.89027e+06	0.663724	127356	2.44928e+07	0.519972	78235.9	1.38804e+07	0.563644
PWY-6387	0.592801	0.0738572	0.637556	0.212176	0.390738	0.390738	-0.044755	-0.150596	0.0610861		87950.6	1.41602e+07	0.621112	65708.8	1.21794e+07	0.539507	38932.3	7.50368e+06	0.518843	138294	2.41256e+07	0.573225	69561.4	1.31973e+07	0.527087	39171.8	7.19184e+06	0.544669	49661.1	7.71617e+06	0.643597	33175.1	3.92542e+06	0.845134	54227.6	9.57961e+06	0.566073	73993.1	1.1795e+07	0.627326	26491.3	3.89027e+06	0.680964	129084	2.44928e+07	0.527028	78189.9	1.38804e+07	0.563312
PWY-6396	0.16627	0.149497	0.145046	0.127459	0.62627	0.62627	0.0212239	-0.0661301	0.108578		56418.1	1.41602e+07	0.398428	38203.7	1.21794e+07	0.313674	11218.2	7.50368e+06	0.149503	3376.85	2.41256e+07	0.0139969	11307	1.31973e+07	0.0856763	2069.11	7.19184e+06	0.0287703	2009.7	7.71617e+06	0.0260453	773.914	3.92542e+06	0.0197154	27635.9	9.57961e+06	0.288487	27315.2	1.1795e+07	0.231583	901.11	3.89027e+06	0.0231632	12964.6	2.44928e+07	0.0529324	9090.8	1.38804e+07	0.0654938
PWY-6397	0.00776419	0.0104884	0.0065021	0.0105752	0.704101	0.704101	0.00126209	-0.00540612	0.00793031		557.59	1.41602e+07	0.00393773	2335.49	1.21794e+07	0.0191757	918.062	7.50368e+06	0.0122348	25.1393	2.41256e+07	0.000104202	4931.07	1.31973e+07	0.0373642	86.3301	7.19184e+06	0.00120039	634.078	7.71617e+06	0.00821753	317.485	3.92542e+06	0.00808791	4.97819	9.57961e+06	5.19665e-05	67.9845	1.1795e+07	0.000576384	334.31	3.89027e+06	0.00859348	259.883	2.44928e+07	0.00106106	5.60508	1.38804e+07	4.03813e-05
PWY-6404	0.00209863	0.00758082	4.64936e-05	0.000202661	0.217619	0.217619	0.00205214	-0.00130079	0.00540507		0	1.41602e+07	0	0	1.21794e+07	0	0	7.50368e+06	0	0	2.41256e+07	0	0	1.31973e+07	0	0	7.19184e+06	0	0	7.71617e+06	0	0	3.92542e+06	0	0	9.57961e+06	0	0	1.1795e+07	0	0	3.89027e+06	0	932.146	2.44928e+07	0.00380579	0	1.38804e+07	0
PWY-6467	0.280121	0.11703	0.259214	0.12062	0.577883	0.577883	0.0209063	-0.0544131	0.0962256		17398.1	1.41602e+07	0.122866	29882.3	1.21794e+07	0.245351	25059.4	7.50368e+06	0.333961	110223	2.41256e+07	0.456872	35081.8	1.31973e+07	0.265825	25455.7	7.19184e+06	0.353952	29698	7.71617e+06	0.38488	4528.48	3.92542e+06	0.115363	26160.6	9.57961e+06	0.273086	10118.8	1.1795e+07	0.0857888	10582.5	3.89027e+06	0.272025	101820	2.44928e+07	0.415713	65534.2	1.38804e+07	0.472136
PWY-6470	0.0260764	0.0336392	0.0279959	0.0227665	0.829849	0.829849	-0.00191947	-0.0198672	0.0160282		386.906	1.41602e+07	0.00273235	178.693	1.21794e+07	0.00146718	941.691	7.50368e+06	0.0125497	985.677	2.41256e+07	0.0040856	17548.8	1.31973e+07	0.132973	416.939	7.19184e+06	0.00579739	792.183	7.71617e+06	0.0102665	2205.74	3.92542e+06	0.0561912	2976.75	9.57961e+06	0.0310738	11402.7	1.1795e+07	0.0966744	2315.66	3.89027e+06	0.0595245	558.32	2.44928e+07	0.00227952	92.8732	1.38804e+07	0.000669097
PWY-6471	0.170124	0.169778	0.210377	0.310319	0.618131	0.618131	-0.0402536	-0.203734	0.123227		13927.7	1.41602e+07	0.0983583	7381.25	1.21794e+07	0.0606043	6934.69	7.50368e+06	0.0924172	6156.47	2.41256e+07	0.0255184	26951	1.31973e+07	0.204215	5821.87	7.19184e+06	0.080951	18755.1	7.71617e+06	0.243062	25039.4	3.92542e+06	0.637877	5541.98	9.57961e+06	0.0578519	38677.7	1.1795e+07	0.327917	17920.2	3.89027e+06	0.460643	4271.09	2.44928e+07	0.0174381	2359.6	1.38804e+07	0.0169995
PWY-6478	0.0299252	0.0404166	0.0366452	0.0578857	0.673939	0.673939	-0.00671993	-0.0389173	0.0254775		243.589	1.41602e+07	0.00172024	2724.88	1.21794e+07	0.0223728	459.237	7.50368e+06	0.00612015	4285.57	2.41256e+07	0.0177635	6116.28	1.31973e+07	0.0463449	4187.51	7.19184e+06	0.0582258	4220.25	7.71617e+06	0.0546936	130.291	3.92542e+06	0.00331917	736.137	9.57961e+06	0.00768442	486.888	1.1795e+07	0.00412792	270.607	3.89027e+06	0.006956	9115.64	2.44928e+07	0.0372176	123.883	1.38804e+07	0.000892507
PWY-6486	0	0	0	0	1	1	0	0	0	degenerate case: variance of both groups is zero	0	1.41602e+07	0	0	1.21794e+07	0	0	7.50368e+06	0	0	2.41256e+07	0	0	1.31973e+07	0	0	7.19184e+06	0	0	7.71617e+06	0	0	3.92542e+06	0	0	9.57961e+06	0	0	1.1795e+07	0	0	3.89027e+06	0	0	2.44928e+07	0	0	1.38804e+07	0
PWY-6505	0.00266891	0.00312409	0.00582374	0.00879749	0.15121	0.15121	-0.00315483	-0.00755011	0.00124045		0	1.41602e+07	0	0	1.21794e+07	0	0	7.50368e+06	0	1611.79	2.41256e+07	0.00668082	818.381	1.31973e+07	0.00620111	0	7.19184e+06	0	392.983	7.71617e+06	0.00509298	375.287	3.92542e+06	0.00956043	0	9.57961e+06	0	130.544	1.1795e+07	0.00110678	16.7412	3.89027e+06	0.000430335	2351.98	2.44928e+07	0.00960273	386.327	1.38804e+07	0.00278326
PWY-6507	0.132396	0.0823477	0.145257	0.141883	0.730497	0.730497	-0.0128609	-0.0884436	0.0627219		6587.82	1.41602e+07	0.0465235	22317.1	1.21794e+07	0.183236	15359.4	7.50368e+06	0.204691	33756.4	2.41256e+07	0.139919	21463.9	1.31973e+07	0.162638	10739.7	7.19184e+06	0.149332	33845.5	7.71617e+06	0.43863	2914.84	3.92542e+06	0.0742554	17067.1	9.57961e+06	0.178161	6764.36	1.1795e+07	0.0573494	6212.93	3.89027e+06	0.159704	19040.1	2.44928e+07	0.0777373	3412.97	1.38804e+07	0.0245885
PWY-6519	0.387218	0.130036	0.343647	0.156462	0.342946	0.342946	0.043571	-0.0483226	0.135465		26939.1	1.41602e+07	0.190246	57440.9	1.21794e+07	0.471623	41019.1	7.50368e+06	0.546653	118907	2.41256e+07	0.492865	44866.3	1.31973e+07	0.339965	27903.1	7.19184e+06	0.387982	44413.5	7.71617e+06	0.57559	6417.11	3.92542e+06	0.163476	48841.8	9.57961e+06	0.509852	14401.4	1.1795e+07	0.122098	10566.7	3.89027e+06	0.271619	131457	2.44928e+07	0.536715	57247.1	1.38804e+07	0.412432
PWY-6545	0.195762	0.116795	0.258509	0.110277	0.0846232	0.0846232	-0.0627473	-0.134454	0.00895948		52988.2	1.41602e+07	0.374205	13539.8	1.21794e+07	0.11117	9078.55	7.50368e+06	0.120988	58193.7	2.41256e+07	0.241211	32199.7	1.31973e+07	0.243986	22401.9	7.19184e+06	0.31149	22783	7.71617e+06	0.295263	18057.8	3.92542e+06	0.460023	5364.62	9.57961e+06	0.0560005	45705.7	1.1795e+07	0.387501	11171.2	3.89027e+06	0.287158	45463.8	2.44928e+07	0.185621	10647.7	1.38804e+07	0.0767101
PWY-6562	0.0307735	0.0183427	0.019286	0.0122816	0.022165	0.022165	0.0114875	0.00173572	0.0212393		4226.74	1.41602e+07	0.0298494	6502.91	1.21794e+07	0.0533926	446.496	7.50368e+06	0.00595036	11356.1	2.41256e+07	0.0470708	4072.11	1.31973e+07	0.0308556	3761.19	7.19184e+06	0.0522981	414.661	7.71617e+06	0.00537392	342.232	3.92542e+06	0.00871835	3203.47	9.57961e+06	0.0334406	632.85	1.1795e+07	0.00536541	1714.31	3.89027e+06	0.0440665	9853.65	2.44928e+07	0.0402307	1679.51	1.38804e+07	0.0120999
PWY-6565	0	0	3.92669e-06	1.71161e-05	0.329877	0.329877	-3.92669e-06	-1.21454e-05	4.29197e-06		0	1.41602e+07	0	0	1.21794e+07	0	0	7.50368e+06	0	0	2.41256e+07	0	0	1.31973e+07	0	0	7.19184e+06	0	0	7.71617e+06	0	0	3.92542e+06	0	0	9.57961e+06	0	0	1.1795e+07	0	0	3.89027e+06	0	0	2.44928e+07	0	0	1.38804e+07	0
PWY-6572	0.00433145	0.0178322	0.00721686	0.0179722	0.609743	0.609743	-0.00288541	-0.01422	0.00844915		32.8556	1.41602e+07	0.000232028	25.1103	1.21794e+07	0.00020617	38.708	7.50368e+06	0.000515853	0	2.41256e+07	0	180.522	1.31973e+07	0.00136787	0	7.19184e+06	0	6780.36	7.71617e+06	0.0878721	129.305	3.92542e+06	0.00329403	4.25826	9.57961e+06	4.44513e-05	16.9396	1.1795e+07	0.000143617	0	3.89027e+06	0	0	2.44928e+07	0	0	1.38804e+07	0
PWY-6581	0	0	8.69228e-06	2.73049e-05	0.181313	0.181313	-8.69228e-06	-2.18033e-05	4.41877e-06		0	1.41602e+07	0	0	1.21794e+07	0	0	7.50368e+06	0	0	2.41256e+07	0	0	1.31973e+07	0	0	7.19184e+06	0	0	7.71617e+06	0	0	3.92542e+06	0	0	9.57961e+06	0	0	1.1795e+07	0	0	3.89027e+06	0	0	2.44928e+07	0	0	1.38804e+07	0
PWY-6588	0.05439	0.0476565	0.068168	0.0480778	0.363727	0.363727	-0.013778	-0.0440859	0.01653		3298.45	1.41602e+07	0.0232938	3857.4	1.21794e+07	0.0316715	4542.61	7.50368e+06	0.0605384	47934.3	2.41256e+07	0.198686	6941.69	1.31973e+07	0.0525992	1687.53	7.19184e+06	0.0234644	10772.4	7.71617e+06	0.139608	2518.86	3.92542e+06	0.0641679	775.668	9.57961e+06	0.00809708	1755.46	1.1795e+07	0.0148831	226.308	3.89027e+06	0.0058173	12021.2	2.44928e+07	0.0490803	1603.86	1.38804e+07	0.0115548
PWY-6590	0.0619764	0.0587485	0.100609	0.0699395	0.0654742	0.0654742	-0.0386324	-0.079866	0.00260121		9495.1	1.41602e+07	0.0670549	1258.82	1.21794e+07	0.0103356	7726.48	7.50368e+06	0.102969	40955.2	2.41256e+07	0.169758	7998.24	1.31973e+07	0.060605	2027.05	7.19184e+06	0.0281854	18832.7	7.71617e+06	0.244067	2623.91	3.92542e+06	0.066844	1207.92	9.57961e+06	0.0126093	6905.27	1.1795e+07	0.058544	1195.3	3.89027e+06	0.0307255	12874.9	2.44928e+07	0.0525661	198.538	1.38804e+07	0.00143035
PWY-6608	0.414091	0.117205	0.424725	0.0808786	0.734436	0.734436	-0.0106336	-0.073579	0.0523118		41088.5	1.41602e+07	0.29017	35680.4	1.21794e+07	0.292957	42979.8	7.50368e+06	0.572782	92872.5	2.41256e+07	0.384954	77708.9	1.31973e+07	0.588824	21514.3	7.19184e+06	0.299148	25725.8	7.71617e+06	0.333401	13678.6	3.92542e+06	0.348461	28174.8	9.57961e+06	0.294112	58127.4	1.1795e+07	0.492814	13796.1	3.89027e+06	0.35463	109147	2.44928e+07	0.44563	89287.8	1.38804e+07	0.643266
PWY-6609	0.279756	0.121564	0.301471	0.118481	0.566349	0.566349	-0.021715	-0.0975975	0.0541674		27301.8	1.41602e+07	0.192807	23436.5	1.21794e+07	0.192427	17609.5	7.50368e+06	0.234679	70680.6	2.41256e+07	0.292969	52053.7	1.31973e+07	0.394426	19120.8	7.19184e+06	0.265868	44591.8	7.71617e+06	0.5779	11980.3	3.92542e+06	0.305197	19807.1	9.57961e+06	0.206763	47089	1.1795e+07	0.399228	13570.8	3.89027e+06	0.348839	61841.6	2.44928e+07	0.252489	11483.3	1.38804e+07	0.0827303
PWY-6612	0.523007	0.0527187	0.51938	0.0950606	0.883495	0.883495	0.00362742	-0.0465749	0.0538297		75930.8	1.41602e+07	0.536228	62902.1	1.21794e+07	0.516463	37088.6	7.50368e+06	0.494273	119335	2.41256e+07	0.494638	61694.3	1.31973e+07	0.467476	34764.9	7.19184e+06	0.483393	39905.2	7.71617e+06	0.517163	26833.9	3.92542e+06	0.683594	50503	9.57961e+06	0.527192	59326.6	1.1795e+07	0.502981	18626.5	3.89027e+06	0.478796	123913	2.44928e+07	0.505916	76431.9	1.38804e+07	0.550646
PWY-6628	0.510209	0.0700897	0.492642	0.0789932	0.459107	0.459107	0.0175663	-0.0299709	0.0651035		78762.6	1.41602e+07	0.556226	63963.2	1.21794e+07	0.525175	40318.5	7.50368e+06	0.537317	129560	2.41256e+07	0.537021	65358.4	1.31973e+07	0.49524	33066.8	7.19184e+06	0.459781	39799.5	7.71617e+06	0.515793	12516.8	3.92542e+06	0.318866	50362.9	9.57961e+06	0.52573	58189.9	1.1795e+07	0.493344	15784.8	3.89027e+06	0.40575	137207	2.44928e+07	0.560194	88933.4	1.38804e+07	0.640712
PWY-6629	0.027563	0.0466851	0.0314577	0.0443742	0.785813	0.785813	-0.0038947	-0.0326557	0.0248663		1138.05	1.41602e+07	0.00803701	9663.04	1.21794e+07	0.0793392	131.607	7.50368e+06	0.0017539	9019.56	2.41256e+07	0.0373858	6332.45	1.31973e+07	0.0479828	0	7.19184e+06	0	1309.6	7.71617e+06	0.0169722	685.435	3.92542e+06	0.0174614	0	9.57961e+06	0	607.323	1.1795e+07	0.00514899	0	3.89027e+06	0	21276.9	2.44928e+07	0.0868701	0	1.38804e+07	0
PWY-6630	0.500411	0.0719246	0.477122	0.0754509	0.320007	0.320007	0.0232896	-0.0234659	0.0700451		74750.3	1.41602e+07	0.527891	63374.5	1.21794e+07	0.520341	40047.7	7.50368e+06	0.533707	127951	2.41256e+07	0.530352	64483.2	1.31973e+07	0.488608	32336.7	7.19184e+06	0.449631	39628.9	7.71617e+06	0.513583	11340.2	3.92542e+06	0.288892	50517.6	9.57961e+06	0.527346	55327.5	1.1795e+07	0.469076	15631.5	3.89027e+06	0.401811	122875	2.44928e+07	0.501679	88511.6	1.38804e+07	0.637674
PWY-6641	0.00606295	0.0103896	0.00404131	0.0111982	0.554625	0.554625	0.00202164	-0.00483908	0.00888236		9.95686	1.41602e+07	7.03159e-05	0	1.21794e+07	0	2408.05	7.50368e+06	0.0320916	295.296	2.41256e+07	0.00122399	195.67	1.31973e+07	0.00148265	1194.11	7.19184e+06	0.0166036	76.6658	7.71617e+06	0.000993573	33.5371	3.92542e+06	0.000854358	0	9.57961e+06	0	28.4759	1.1795e+07	0.000241424	1480.68	3.89027e+06	0.0380611	1946.77	2.44928e+07	0.00794832	0	1.38804e+07	0
PWY-6654	4.5665e-05	0.000148011	0.000336922	0.00079336	0.130438	0.130438	-0.000291257	-0.00067641	9.38955e-05		0	1.41602e+07	0	0	1.21794e+07	0	0	7.50368e+06	0	123.893	2.41256e+07	0.000513531	0	1.31973e+07	0	0	7.19184e+06	0	0	7.71617e+06	0	0	3.92542e+06	0	0	9.57961e+06	0	0	1.1795e+07	0	0	3.89027e+06	0	0	2.44928e+07	0	0	1.38804e+07	0
PWY-6690	0.00559913	0.0111021	0.00435431	0.00742749	0.671879	0.671879	0.00124482	-0.00465595	0.0071456		14.9186	1.41602e+07	0.000105356	1555.15	1.21794e+07	0.0127686	0	7.50368e+06	0	2125.8	2.41256e+07	0.00881138	244.105	1.31973e+07	0.00184966	0	7.19184e+06	0	56.306	7.71617e+06	0.000729714	98.1587	3.92542e+06	0.00250059	14.992	9.57961e+06	0.000156499	120.285	1.1795e+07	0.0010198	0	3.89027e+06	0	7687.74	2.44928e+07	0.0313877	0	1.38804e+07	0
PWY-6700	0.478239	0.0554532	0.474312	0.0956695	0.875931	0.875931	0.00392622	-0.0470247	0.0548772		79358.8	1.41602e+07	0.560436	58699.6	1.21794e+07	0.481957	37144.6	7.50368e+06	0.495018	122172	2.41256e+07	0.506398	52984.2	1.31973e+07	0.401477	36168.1	7.19184e+06	0.502905	39733.4	7.71617e+06	0.514937	15796.8	3.92542e+06	0.402423	48368.8	9.57961e+06	0.504915	52772.6	1.1795e+07	0.447415	13960.2	3.89027e+06	0.35885	114187	2.44928e+07	0.466204	75676.5	1.38804e+07	0.545205
PWY-6703	0.400331	0.0630405	0.411258	0.0883723	0.656145	0.656145	-0.010927	-0.0603741	0.0385201		54057.4	1.41602e+07	0.381756	41600.2	1.21794e+07	0.341562	30316.7	7.50368e+06	0.404024	103521	2.41256e+07	0.429091	47154.1	1.31973e+07	0.357301	32784.2	7.19184e+06	0.455853	38840	7.71617e+06	0.503359	16759.7	3.92542e+06	0.426952	35575.8	9.57961e+06	0.37137	41630.2	1.1795e+07	0.352948	13441.3	3.89027e+06	0.345512	111910	2.44928e+07	0.456909	73545.8	1.38804e+07	0.529854
PWY-6708	0.420157	0.126122	0.348192	0.113901	0.0619343	0.0619343	0.0719648	-0.00376184	0.147691		54619.4	1.41602e+07	0.385725	59788.2	1.21794e+07	0.490896	38797	7.50368e+06	0.51704	114531	2.41256e+07	0.474729	43685.5	1.31973e+07	0.331018	30928.6	7.19184e+06	0.430051	7606.22	7.71617e+06	0.0985751	7754.03	3.92542e+06	0.197534	50492.7	9.57961e+06	0.527085	34931.5	1.1795e+07	0.296155	14820.2	3.89027e+06	0.380956	116013	2.44928e+07	0.473662	90971	1.38804e+07	0.655393
PWY-6713	0.00244594	0.00519971	0.00346188	0.00406639	0.487185	0.487185	-0.00101593	-0.00394285	0.00191099		225.232	1.41602e+07	0.0015906	3015.63	1.21794e+07	0.0247601	18.8952	7.50368e+06	0.000251812	28.6254	2.41256e+07	0.000118652	1032.8	1.31973e+07	0.0078258	0	7.19184e+06	0	240.721	7.71617e+06	0.0031197	136.282	3.92542e+06	0.00347179	0	9.57961e+06	0	121.575	1.1795e+07	0.00103073	0	3.89027e+06	0	0	2.44928e+07	0	0	1.38804e+07	0
PWY-6728	0.0207774	0.020928	0.0185951	0.0168228	0.713357	0.713357	0.00218231	-0.00973368	0.0140983		3354.01	1.41602e+07	0.0236862	5880.39	1.21794e+07	0.0482814	320.024	7.50368e+06	0.00426489	6581.12	2.41256e+07	0.0272785	6526.1	1.31973e+07	0.0494502	0	7.19184e+06	0	2345.13	7.71617e+06	0.0303925	999.805	3.92542e+06	0.02547	0	9.57961e+06	0	707.789	1.1795e+07	0.00600076	0	3.89027e+06	0	14551.1	2.44928e+07	0.0594094	0	1.38804e+07	0
PWY-6731	0.00232286	0.00490909	0.00109375	0.00153482	0.275547	0.275547	0.0012291	-0.0010372	0.00349541		0	1.41602e+07	0	2656.39	1.21794e+07	0.0218105	0	7.50368e+06	0	152.269	2.41256e+07	0.00063115	243.91	1.31973e+07	0.00184818	0	7.19184e+06	0	0	7.71617e+06	0	11.6704	3.92542e+06	0.000297304	183.7	9.57961e+06	0.00191761	22.4945	1.1795e+07	0.000190713	0	3.89027e+06	0	980.445	2.44928e+07	0.00400299	87.2907	1.38804e+07	0.000628878
PWY-6737	0.3689	0.130381	0.409939	0.17029	0.397827	0.397827	-0.0410381	-0.138347	0.0562711		76079	1.41602e+07	0.537274	48257.4	1.21794e+07	0.396222	31241.6	7.50368e+06	0.41635	60324	2.41256e+07	0.250041	50075.1	1.31973e+07	0.379434	19632.7	7.19184e+06	0.272985	56984.1	7.71617e+06	0.738503	17860.5	3.92542e+06	0.454995	35029.5	9.57961e+06	0.365667	62630.2	1.1795e+07	0.53099	11134.9	3.89027e+06	0.286224	50598	2.44928e+07	0.206583	26660.5	1.38804e+07	0.192073
PWY-6749	0.0112071	0.0263559	0.0188029	0.0323409	0.419707	0.419707	-0.00759576	-0.0264602	0.0112687		19.9978	1.41602e+07	0.000141226	27.9948	1.21794e+07	0.000229853	36.2657	7.50368e+06	0.000483306	1057.38	2.41256e+07	0.00438281	840.132	1.31973e+07	0.00636593	268.723	7.19184e+06	0.0037365	7448.45	7.71617e+06	0.0965304	111.796	3.92542e+06	0.002848	63.9671	9.57961e+06	0.000667742	129.506	1.1795e+07	0.00109798	25.9871	3.89027e+06	0.000668004	3559.94	2.44928e+07	0.0145346	498.43	1.38804e+07	0.0035909
PWY-6876	0.0240717	0.0191281	0.0227509	0.0187513	0.824791	0.824791	0.00132086	-0.0106561	0.0132978		3298.45	1.41602e+07	0.0232938	3857.4	1.21794e+07	0.0316715	4542.61	7.50368e+06	0.0605384	1786.34	2.41256e+07	0.00740433	5050.24	1.31973e+07	0.0382671	139.021	7.19184e+06	0.00193304	163.755	7.71617e+06	0.00212224	61.6274	3.92542e+06	0.00156996	775.668	9.57961e+06	0.00809708	1755.46	1.1795e+07	0.0148831	226.308	3.89027e+06	0.0058173	6135.47	2.44928e+07	0.02505	279.55	1.38804e+07	0.00201399
PWY-6891	0.0552319	0.0743468	0.0609108	0.0419088	0.761145	0.761145	-0.00567883	-0.0432923	0.0319347		4762.58	1.41602e+07	0.0336336	4618.19	1.21794e+07	0.037918	6531.66	7.50368e+06	0.0870461	10036.1	2.41256e+07	0.0415995	9647.95	1.31973e+07	0.0731054	3123.11	7.19184e+06	0.0434257	11611.1	7.71617e+06	0.150477	1175.85	3.92542e+06	0.0299548	2084.03	9.57961e+06	0.0217548	2145.64	1.1795e+07	0.0181911	828.584	3.89027e+06	0.0212989	7108.24	2.44928e+07	0.0290217	655.565	1.38804e+07	0.00472296
PWY-6892	0.125577	0.126993	0.199813	0.146303	0.0933147	0.0933147	-0.0742359	-0.161541	0.0130692		14993.3	1.41602e+07	0.105883	6198.28	1.21794e+07	0.0508915	662.268	7.50368e+06	0.00882591	78737.2	2.41256e+07	0.326363	17184.8	1.31973e+07	0.130214	14599.1	7.19184e+06	0.202995	45011.9	7.71617e+06	0.583345	5099.82	3.92542e+06	0.129918	415.437	9.57961e+06	0.00433668	10073.7	1.1795e+07	0.0854066	2950.77	3.89027e+06	0.0758499	33445.6	2.44928e+07	0.136553	8331.74	1.38804e+07	0.0600253
PWY-6895	0.149184	0.085433	0.186096	0.0802053	0.161594	0.161594	-0.0369111	-0.0892098	0.0153876		19591.9	1.41602e+07	0.138359	18363.2	1.21794e+07	0.150773	19868.8	7.50368e+06	0.264787	37878.8	2.41256e+07	0.157007	29286.7	1.31973e+07	0.221914	11844.5	7.19184e+06	0.164693	28032.9	7.71617e+06	0.3633	4603.57	3.92542e+06	0.117276	9154	9.57961e+06	0.0955572	9551.16	1.1795e+07	0.0809764	3505.28	3.89027e+06	0.0901037	28972.1	2.44928e+07	0.118288	3175.83	1.38804e+07	0.02288
PWY-6897	0.550299	0.0620968	0.52982	0.0832051	0.384066	0.384066	0.0204793	-0.0266936	0.0676522		85144.5	1.41602e+07	0.601295	70100.2	1.21794e+07	0.575563	41789.4	7.50368e+06	0.556918	128671	2.41256e+07	0.533337	61817.1	1.31973e+07	0.468406	40464.1	7.19184e+06	0.562638	42272.2	7.71617e+06	0.547839	17046	3.92542e+06	0.434246	58998.8	9.57961e+06	0.615879	70233.2	1.1795e+07	0.595449	19305.3	3.89027e+06	0.496246	127306	2.44928e+07	0.519768	86753.6	1.38804e+07	0.625009
PWY-6901	0.297964	0.101537	0.332456	0.0925323	0.261906	0.261906	-0.0344917	-0.0957283	0.0267449		48736.7	1.41602e+07	0.344181	34328.8	1.21794e+07	0.28186	20444.6	7.50368e+06	0.27246	41484	2.41256e+07	0.17195	44068.5	1.31973e+07	0.33392	21325.7	7.19184e+06	0.296526	38933.4	7.71617e+06	0.50457	13083.7	3.92542e+06	0.333306	19672.6	9.57961e+06	0.205359	48562.4	1.1795e+07	0.411721	15088.9	3.89027e+06	0.387863	48353.1	2.44928e+07	0.197417	16263.1	1.38804e+07	0.117166
PWY-6906	0.000804948	0.00228468	0.000476769	0.00181868	0.61163	0.61163	0.000328179	-0.000967334	0.00162369		0	1.41602e+07	0	0	1.21794e+07	0	0	7.50368e+06	0	0	2.41256e+07	0	271.194	1.31973e+07	0.00205492	0	7.19184e+06	0	841.817	7.71617e+06	0.0109098	0	3.92542e+06	0	276.861	9.57961e+06	0.0028901	0	1.1795e+07	0	0	3.89027e+06	0	0	2.44928e+07	0	0	1.38804e+07	0
PWY-6944	0.00101866	0.00198362	0.00150743	0.00223048	0.466047	0.466047	-0.00048877	-0.00183225	0.000854705		0	1.41602e+07	0	0	1.21794e+07	0	0	7.50368e+06	0	161.182	2.41256e+07	0.000668094	63.6329	1.31973e+07	0.000482165	0	7.19184e+06	0	103.088	7.71617e+06	0.00133599	154.031	3.92542e+06	0.00392394	0	9.57961e+06	0	49.6728	1.1795e+07	0.000421134	0	3.89027e+06	0	1984.62	2.44928e+07	0.00810286	18.2043	1.38804e+07	0.000131152
PWY-6948	0.00035228	0.00127372	8.35126e-06	3.64023e-05	0.218763	0.218763	0.000343929	-0.000219451	0.000907309		0	1.41602e+07	0	0	1.21794e+07	0	0	7.50368e+06	0	0	2.41256e+07	0	0	1.31973e+07	0	0	7.19184e+06	0	0	7.71617e+06	0	0	3.92542e+06	0	0	9.57961e+06	0	0	1.1795e+07	0	0	3.89027e+06	0	271.547	2.44928e+07	0.00110868	0	1.38804e+07	0
PWY-6956	2.08758e-05	9.7916e-05	0	0	0.328183	0.328183	2.08758e-05	-2.24179e-05	6.41694e-05		0	1.41602e+07	0	0	1.21794e+07	0	0	7.50368e+06	0	0	2.41256e+07	0	0	1.31973e+07	0	0	7.19184e+06	0	0	7.71617e+06	0	0	3.92542e+06	0	0	9.57961e+06	0	0	1.1795e+07	0	0	3.89027e+06	0	0	2.44928e+07	0	0	1.38804e+07	0
PWY-6957	0.000627307	0.00156012	0.00109767	0.0025001	0.483385	0.483385	-0.000470363	-0.00182278	0.000882057		0	1.41602e+07	0	0	1.21794e+07	0	0	7.50368e+06	0	1576.35	2.41256e+07	0.00653392	0	1.31973e+07	0	0	7.19184e+06	0	0	7.71617e+06	0	0	3.92542e+06	0	0	9.57961e+06	0	0	1.1795e+07	0	0	3.89027e+06	0	352.038	2.44928e+07	0.00143731	0	1.38804e+07	0
PWY-6969	0.656193	0.0591447	0.614761	0.0838445	0.0806496	0.0806496	0.0414319	-0.00533556	0.0881994		87636.8	1.41602e+07	0.618896	84744.8	1.21794e+07	0.695804	52413.8	7.50368e+06	0.698507	162894	2.41256e+07	0.675192	81034.4	1.31973e+07	0.614022	49411.1	7.19184e+06	0.687044	49496.4	7.71617e+06	0.641464	19392.3	3.92542e+06	0.494019	67594.3	9.57961e+06	0.705606	69855.3	1.1795e+07	0.592245	21786.9	3.89027e+06	0.560036	168738	2.44928e+07	0.688929	103757	1.38804e+07	0.747506
PWY-6992	0.00283242	0.00415569	0.00195498	0.00263044	0.4182	0.4182	0.000877441	-0.00129317	0.00304805		305.06	1.41602e+07	0.00215435	424.484	1.21794e+07	0.00348526	11.6694	7.50368e+06	0.000155515	861.331	2.41256e+07	0.00357019	0	1.31973e+07	0	0	7.19184e+06	0	34.8089	7.71617e+06	0.000451117	461.324	3.92542e+06	0.0117522	164.558	9.57961e+06	0.00171779	86.5591	1.1795e+07	0.000733863	0	3.89027e+06	0	496.77	2.44928e+07	0.00202823	0	1.38804e+07	0
PWY-7002	2.41482e-06	1.13265e-05	7.01444e-05	0.000271806	0.291305	0.291305	-6.77296e-05	-0.000198315	6.28556e-05		0	1.41602e+07	0	0	1.21794e+07	0	0	7.50368e+06	0	0	2.41256e+07	0	0	1.31973e+07	0	0	7.19184e+06	0	0	7.71617e+06	0	0	3.92542e+06	0	5.3206	9.57961e+06	5.55409e-05	0	1.1795e+07	0	0	3.89027e+06	0	0	2.44928e+07	0	0	1.38804e+07	0
PWY-7003	0.041092	0.0376123	0.0513225	0.0350655	0.373054	0.373054	-0.0102304	-0.0331738	0.0127129		2088.54	1.41602e+07	0.0147494	6653.24	1.21794e+07	0.054627	441.581	7.50368e+06	0.00588485	11282.8	2.41256e+07	0.0467667	12539.1	1.31973e+07	0.0950124	3710.63	7.19184e+06	0.051595	2309.95	7.71617e+06	0.0299365	2093.01	3.92542e+06	0.0533193	599.855	9.57961e+06	0.00626179	2058.68	1.1795e+07	0.0174538	121.936	3.89027e+06	0.00313438	21821.3	2.44928e+07	0.0890926	2533.66	1.38804e+07	0.0182535
PWY-7007	0.0356108	0.0371297	0.0504649	0.0818109	0.47247	0.47247	-0.0148541	-0.0567518	0.0270436		2549.9	1.41602e+07	0.0180075	5113.59	1.21794e+07	0.0419855	1515.7	7.50368e+06	0.0201995	2922.71	2.41256e+07	0.0121145	13764.9	1.31973e+07	0.104301	1994.53	7.19184e+06	0.0277332	2183.37	7.71617e+06	0.0282961	2762.55	3.92542e+06	0.070376	644.604	9.57961e+06	0.00672892	831.756	1.1795e+07	0.00705177	2334.66	3.89027e+06	0.0600128	10203.3	2.44928e+07	0.0416582	679.848	1.38804e+07	0.00489791
PWY-7013	0.029545	0.0350322	0.0694395	0.0655066	0.024495	0.024495	-0.0398945	-0.074267	-0.00552202		11176.5	1.41602e+07	0.0789294	8242.12	1.21794e+07	0.0676726	119.416	7.50368e+06	0.00159143	6925.08	2.41256e+07	0.0287042	3432.72	1.31973e+07	0.0260107	0	7.19184e+06	0	6677.42	7.71617e+06	0.086538	932.478	3.92542e+06	0.0237548	221.832	9.57961e+06	0.00231567	4941.61	1.1795e+07	0.0418958	738.531	3.89027e+06	0.0189841	15554.2	2.44928e+07	0.063505	0	1.38804e+07	0
PWY-7024	0.000760863	0.00182638	0.000368082	0.000799381	0.368493	0.368493	0.000392782	-0.000484964	0.00127053		0	1.41602e+07	0	0	1.21794e+07	0	0	7.50368e+06	0	12.6466	2.41256e+07	5.24197e-05	525.041	1.31973e+07	0.00397839	0	7.19184e+06	0	0	7.71617e+06	0	0	3.92542e+06	0	0	9.57961e+06	0	14.2498	1.1795e+07	0.000120812	0	3.89027e+06	0	171.159	2.44928e+07	0.000698814	0	1.38804e+07	0
PWY-7031	0.000165525	0.000617199	6.31577e-05	0.000181676	0.464878	0.464878	0.000102367	-0.000181186	0.00038592		0	1.41602e+07	0	0	1.21794e+07	0	0	7.50368e+06	0	0	2.41256e+07	0	0	1.31973e+07	0	0	7.19184e+06	0	0	7.71617e+06	0	20.9083	3.92542e+06	0.000532638	0	9.57961e+06	0	0	1.1795e+07	0	0	3.89027e+06	0	0	2.44928e+07	0	5.28792	1.38804e+07	3.80963e-05
PWY-7046	8.03203e-05	0.000196633	0.000322784	0.000510095	0.0629585	0.0629585	-0.000242464	-0.000499105	1.41769e-05		0	1.41602e+07	0	0	1.21794e+07	0	0	7.50368e+06	0	81.266	2.41256e+07	0.000336845	77.8016	1.31973e+07	0.000589526	0	7.19184e+06	0	0	7.71617e+06	0	0	3.92542e+06	0	0	9.57961e+06	0	0	1.1795e+07	0	0	3.89027e+06	0	180.432	2.44928e+07	0.000736674	0	1.38804e+07	0
PWY-7084	0.000133831	0.000480727	0.000264527	0.000596336	0.449457	0.449457	-0.000130697	-0.000477248	0.000215855		0	1.41602e+07	0	0	1.21794e+07	0	0	7.50368e+06	0	201.582	2.41256e+07	0.000835551	0	1.31973e+07	0	0	7.19184e+06	0	0	7.71617e+06	0	0	3.92542e+06	0	0	9.57961e+06	0	0	1.1795e+07	0	0	3.89027e+06	0	0	2.44928e+07	0	0	1.38804e+07	0
PWY-7090	0.0284304	0.0243194	0.0205451	0.0216208	0.27821	0.27821	0.00788535	-0.00660604	0.0223768		503.723	1.41602e+07	0.00355732	6132.15	1.21794e+07	0.0503485	2553.51	7.50368e+06	0.0340301	2009.85	2.41256e+07	0.00833077	7961.54	1.31973e+07	0.0603269	1452.63	7.19184e+06	0.0201983	1077.36	7.71617e+06	0.0139624	441.848	3.92542e+06	0.0112561	4517.52	9.57961e+06	0.0471577	557.484	1.1795e+07	0.00472644	1959.01	3.89027e+06	0.0503567	10845	2.44928e+07	0.0442782	969.136	1.38804e+07	0.00698205
PWY-7094	0.563149	0.277662	0.440539	0.212824	0.117866	0.117866	0.122609	-0.0324251	0.277644		27792.1	1.41602e+07	0.196269	75255.9	1.21794e+07	0.617894	47175.8	7.50368e+06	0.628702	154520	2.41256e+07	0.640482	59684.3	1.31973e+07	0.452246	42827.7	7.19184e+06	0.595504	10804.5	7.71617e+06	0.140025	9301.96	3.92542e+06	0.236967	58790.9	9.57961e+06	0.613709	18537.8	1.1795e+07	0.157167	17284.5	3.89027e+06	0.444302	200620	2.44928e+07	0.819096	185871	1.38804e+07	1.33909
PWY-7097	0.0253941	0.0236117	0.0143146	0.0168788	0.0888181	0.0888181	0.0110794	-0.00175998	0.0239189		923.638	1.41602e+07	0.00652278	10476.5	1.21794e+07	0.086018	2008.39	7.50368e+06	0.0267654	1153.19	2.41256e+07	0.00477996	3129.99	1.31973e+07	0.0237169	5105.94	7.19184e+06	0.0709962	187.567	7.71617e+06	0.00243083	377.566	3.92542e+06	0.00961849	5028.91	9.57961e+06	0.052496	664.254	1.1795e+07	0.00563166	2270.82	3.89027e+06	0.0583717	9870.2	2.44928e+07	0.0402983	418.331	1.38804e+07	0.00301383
PWY-7098	0.025752	0.0233161	0.0146446	0.0172063	0.0878046	0.0878046	0.0111074	-0.00172119	0.023936		941.566	1.41602e+07	0.0066494	10122	1.21794e+07	0.0831079	1807.96	7.50368e+06	0.0240943	1282.29	2.41256e+07	0.00531505	3381.37	1.31973e+07	0.0256217	5156.05	7.19184e+06	0.071693	202.045	7.71617e+06	0.00261846	403.937	3.92542e+06	0.0102903	5167.85	9.57961e+06	0.0539463	696.268	1.1795e+07	0.00590308	2173.48	3.89027e+06	0.0558697	10901.7	2.44928e+07	0.0445097	470.484	1.38804e+07	0.00338956
PWY-7111	1.05342	0.202661	0.922774	0.125148	0.0162094	0.0162094	0.130642	0.0255578	0.235726		151933	1.41602e+07	1.07296	157562	1.21794e+07	1.29368	80899.3	7.50368e+06	1.07813	199686	2.41256e+07	0.827692	115342	1.31973e+07	0.873977	68036.2	7.19184e+06	0.946019	59150.1	7.71617e+06	0.766574	28727.9	3.92542e+06	0.731843	119498	9.57961e+06	1.24742	108813	1.1795e+07	0.922537	34550.5	3.89027e+06	0.888125	256717	2.44928e+07	1.04813	214235	1.38804e+07	1.54343
PWY-7159	0.0720517	0.0659756	0.0621141	0.0492075	0.584694	0.584694	0.00993755	-0.0265096	0.0463847		12968.3	1.41602e+07	0.0915827	5164.95	1.21794e+07	0.0424072	4526.73	7.50368e+06	0.0603268	397.681	2.41256e+07	0.00164838	17915	1.31973e+07	0.135747	7368.02	7.19184e+06	0.10245	488.355	7.71617e+06	0.00632898	6259.47	3.92542e+06	0.15946	5607.28	9.57961e+06	0.0585335	26634.2	1.1795e+07	0.225809	246.122	3.89027e+06	0.00632661	1542.13	2.44928e+07	0.00629624	2656.08	1.38804e+07	0.0191355
PWY-7184	0.558335	0.0425924	0.518265	0.0454302	0.00610478	0.00610478	0.0400697	0.0121151	0.0680243		78102.4	1.41602e+07	0.551563	69728	1.21794e+07	0.572508	40144.7	7.50368e+06	0.535	133870	2.41256e+07	0.554885	67263.3	1.31973e+07	0.509674	37957.8	7.19184e+06	0.52779	36858.3	7.71617e+06	0.477676	21938.8	3.92542e+06	0.55889	57287.2	9.57961e+06	0.598012	56084.5	1.1795e+07	0.475494	21932.5	3.89027e+06	0.56378	137509	2.44928e+07	0.561424	88459.2	1.38804e+07	0.637296
PWY-7187	0.323559	0.108962	0.375057	0.110362	0.141801	0.141801	-0.0514981	-0.120946	0.0179498		53621.8	1.41602e+07	0.37868	23630.9	1.21794e+07	0.194023	21950.2	7.50368e+06	0.292526	88587	2.41256e+07	0.367191	48545.8	1.31973e+07	0.367846	17593.8	7.19184e+06	0.244635	37725.5	7.71617e+06	0.488915	19541.6	3.92542e+06	0.497822	19680.8	9.57961e+06	0.205444	44742.7	1.1795e+07	0.379336	18353.2	3.89027e+06	0.471771	70507.6	2.44928e+07	0.28787	22374.1	1.38804e+07	0.161192
PWY-7196	0.415082	0.105814	0.462896	0.0778587	0.104394	0.104394	-0.0478143	-0.105969	0.0103409		70953.2	1.41602e+07	0.501076	41126	1.21794e+07	0.337668	29407.2	7.50368e+06	0.391903	95231.3	2.41256e+07	0.394731	57723.6	1.31973e+07	0.437389	29641.4	7.19184e+06	0.412153	44414.6	7.71617e+06	0.575605	22540.5	3.92542e+06	0.574218	38305	9.57961e+06	0.39986	62757.4	1.1795e+07	0.532068	20469.6	3.89027e+06	0.526174	76195.9	2.44928e+07	0.311095	20140.9	1.38804e+07	0.145103
PWY-7197	0.508566	0.0353775	0.497837	0.0459098	0.413117	0.413117	0.0107286	-0.0155591	0.0370163		79372	1.41602e+07	0.56053	60521.7	1.21794e+07	0.496918	34390.5	7.50368e+06	0.458315	115773	2.41256e+07	0.479875	59797.9	1.31973e+07	0.453106	37878.8	7.19184e+06	0.526692	31892.4	7.71617e+06	0.413319	20924.5	3.92542e+06	0.53305	50368	9.57961e+06	0.525783	64223.3	1.1795e+07	0.544496	19493.6	3.89027e+06	0.501087	119755	2.44928e+07	0.488938	75890.3	1.38804e+07	0.546745
PWY-7198	0.000824595	0.00177769	0.000533335	0.00113431	0.530194	0.530194	0.00029126	-0.000639533	0.00122205		0	1.41602e+07	0	0	1.21794e+07	0	0	7.50368e+06	0	478.244	2.41256e+07	0.00198231	282.647	1.31973e+07	0.0021417	0	7.19184e+06	0	0	7.71617e+06	0	0	3.92542e+06	0	48.9697	9.57961e+06	0.000511187	24.4935	1.1795e+07	0.00020766	0	3.89027e+06	0	756.502	2.44928e+07	0.00308866	1075.45	1.38804e+07	0.00774798
PWY-7199	0.344062	0.114326	0.346487	0.10377	0.943594	0.943594	-0.00242551	-0.0712391	0.0663881		55930.6	1.41602e+07	0.394985	47323.2	1.21794e+07	0.388551	34456.6	7.50368e+06	0.459196	55284.8	2.41256e+07	0.229154	53508.9	1.31973e+07	0.405453	16032.5	7.19184e+06	0.222926	38630.2	7.71617e+06	0.50064	10341.6	3.92542e+06	0.263451	37312.5	9.57961e+06	0.389499	43992.9	1.1795e+07	0.372979	13761.4	3.89027e+06	0.35374	46552.2	2.44928e+07	0.190064	13077.4	1.38804e+07	0.0942151
PWY-7200	0.396511	0.0927298	0.397591	0.0665336	0.965717	0.965717	-0.00108031	-0.0515719	0.0494113		66206	1.41602e+07	0.467551	52279.5	1.21794e+07	0.429245	31399.3	7.50368e+06	0.418451	73487.8	2.41256e+07	0.304605	55196.2	1.31973e+07	0.418238	23729.5	7.19184e+06	0.32995	33338.2	7.71617e+06	0.432056	16022.9	3.92542e+06	0.408183	42255.7	9.57961e+06	0.4411	52214.3	1.1795e+07	0.442682	17116.4	3.89027e+06	0.439981	68585.5	2.44928e+07	0.280023	20990	1.38804e+07	0.151221
PWY-7208	0.669972	0.0930532	0.733049	0.271422	0.344562	0.344562	-0.0630766	-0.198317	0.0721644		90694.3	1.41602e+07	0.640488	69491.8	1.21794e+07	0.570568	43770.1	7.50368e+06	0.583315	173693	2.41256e+07	0.719952	81296.1	1.31973e+07	0.616005	47831.3	7.19184e+06	0.665077	57135.2	7.71617e+06	0.74046	39831.2	3.92542e+06	1.0147	56992.6	9.57961e+06	0.594937	81554.4	1.1795e+07	0.691432	31504.8	3.89027e+06	0.809837	153618	2.44928e+07	0.627197	91943.9	1.38804e+07	0.662402
PWY-7210	0.00117444	0.00252925	0.000760292	0.00161583	0.5306	0.5306	0.000414147	-0.000910657	0.00173895		0	1.41602e+07	0	0	1.21794e+07	0	0	7.50368e+06	0	682.266	2.41256e+07	0.00282797	403.136	1.31973e+07	0.00305468	0	7.19184e+06	0	0	7.71617e+06	0	0	3.92542e+06	0	69.9334	9.57961e+06	0.000730024	34.9868	1.1795e+07	0.000296624	0	3.89027e+06	0	1078.31	2.44928e+07	0.00440256	1529.05	1.38804e+07	0.0110159
PWY-7211	0.576905	0.0550415	0.544953	0.0648262	0.0999866	0.0999866	0.0319518	-0.00641665	0.0703201		85001.5	1.41602e+07	0.600285	71576.4	1.21794e+07	0.587684	40918.5	7.50368e+06	0.545312	141744	2.41256e+07	0.587525	69742	1.31973e+07	0.528456	41231.7	7.19184e+06	0.573311	29226	7.71617e+06	0.378763	24803.5	3.92542e+06	0.631868	58566.1	9.57961e+06	0.611363	65108.5	1.1795e+07	0.552001	22940.8	3.89027e+06	0.589697	141276	2.44928e+07	0.576806	88247.9	1.38804e+07	0.635774
PWY-7219	0.674817	0.0656903	0.719932	0.218161	0.394744	0.394744	-0.0451148	-0.152905	0.0626758		96565.9	1.41602e+07	0.681953	74185.1	1.21794e+07	0.609103	45429.7	7.50368e+06	0.605433	165313	2.41256e+07	0.685217	80458.4	1.31973e+07	0.609657	46365.9	7.19184e+06	0.644701	56353.4	7.71617e+06	0.730329	35316.9	3.92542e+06	0.899698	62035.5	9.57961e+06	0.647579	80034.5	1.1795e+07	0.678546	29189.8	3.89027e+06	0.750328	148726	2.44928e+07	0.607222	93158	1.38804e+07	0.671149
PWY-722	0.00174952	0.0042935	0.00381332	0.00735966	0.291251	0.291251	-0.0020638	-0.00598839	0.00186079		129.164	1.41602e+07	0.000912162	0	1.21794e+07	0	66.8933	7.50368e+06	0.000891474	0	2.41256e+07	0	101.85	1.31973e+07	0.000771748	1437.8	7.19184e+06	0.0199921	0	7.71617e+06	0	110.139	3.92542e+06	0.00280579	0	9.57961e+06	0	9.99476	1.1795e+07	8.47373e-05	72.1866	3.89027e+06	0.00185557	68.8872	2.44928e+07	0.000281254	365.075	1.38804e+07	0.00263015
PWY-7220	0.62661	0.044003	0.679354	0.188492	0.246692	0.246692	-0.0527446	-0.144822	0.0393327		94616.9	1.41602e+07	0.66819	76314.1	1.21794e+07	0.626583	43496.9	7.50368e+06	0.579674	146571	2.41256e+07	0.60753	74393.8	1.31973e+07	0.563704	47519.1	7.19184e+06	0.660736	55643	7.71617e+06	0.721122	21520.6	3.92542e+06	0.548236	62289.7	9.57961e+06	0.650232	78588	1.1795e+07	0.666283	21432.2	3.89027e+06	0.550917	148524	2.44928e+07	0.606399	96807.6	1.38804e+07	0.697441
PWY-7221	0.620631	0.084971	0.668683	0.265644	0.457667	0.457667	-0.0480519	-0.179784	0.0836806		84173.4	1.41602e+07	0.594437	67165.4	1.21794e+07	0.551467	41748.6	7.50368e+06	0.556374	141783	2.41256e+07	0.587687	77987.1	1.31973e+07	0.590931	42105.4	7.19184e+06	0.58546	52303.2	7.71617e+06	0.67784	35779.6	3.92542e+06	0.911484	55531.7	9.57961e+06	0.579687	83655.7	1.1795e+07	0.709248	29707.9	3.89027e+06	0.763647	141838	2.44928e+07	0.579098	78539.8	1.38804e+07	0.565833
PWY-7222	0.62661	0.044003	0.679354	0.188492	0.246692	0.246692	-0.0527446	-0.144822	0.0393327		94616.9	1.41602e+07	0.66819	76314.1	1.21794e+07	0.626583	43496.9	7.50368e+06	0.579674	146571	2.41256e+07	0.60753	74393.8	1.31973e+07	0.563704	47519.1	7.19184e+06	0.660736	55643	7.71617e+06	0.721122	21520.6	3.92542e+06	0.548236	62289.7	9.57961e+06	0.650232	78588	1.1795e+07	0.666283	21432.2	3.89027e+06	0.550917	148524	2.44928e+07	0.606399	96807.6	1.38804e+07	0.697441
PWY-7228	0.621395	0.0344048	0.609863	0.0355737	0.299627	0.299627	0.0115324	-0.0106501	0.0337148		89499.9	1.41602e+07	0.632053	72590.5	1.21794e+07	0.59601	43459.4	7.50368e+06	0.579175	145015	2.41256e+07	0.601081	77898.1	1.31973e+07	0.590257	45350	7.19184e+06	0.630576	43323.2	7.71617e+06	0.56146	27098.9	3.92542e+06	0.690345	59629.4	9.57961e+06	0.622462	83704.9	1.1795e+07	0.709665	25156.2	3.89027e+06	0.646645	148385	2.44928e+07	0.605829	86905.5	1.38804e+07	0.626103
PWY-7229	0.684146	0.0424567	0.732213	0.215502	0.350173	0.350173	-0.0480662	-0.152818	0.056686		99229.1	1.41602e+07	0.700762	77922.7	1.21794e+07	0.639791	46915.5	7.50368e+06	0.625234	165122	2.41256e+07	0.684426	81773.3	1.31973e+07	0.619621	48588.7	7.19184e+06	0.675609	57863.3	7.71617e+06	0.749897	31390.6	3.92542e+06	0.799674	64608.3	9.57961e+06	0.674436	82400.2	1.1795e+07	0.698603	27629.8	3.89027e+06	0.71023	154461	2.44928e+07	0.630637	98722.1	1.38804e+07	0.711235
PWY-7234	0.498949	0.066285	0.472606	0.0975708	0.326987	0.326987	0.026343	-0.0275348	0.0802208		78930.2	1.41602e+07	0.55741	61694.3	1.21794e+07	0.506546	36687.9	7.50368e+06	0.488932	122381	2.41256e+07	0.507265	63698.3	1.31973e+07	0.482661	36946.5	7.19184e+06	0.513728	17527.8	7.71617e+06	0.227157	18406.2	3.92542e+06	0.468896	50881.3	9.57961e+06	0.531142	66488.7	1.1795e+07	0.563703	16941.2	3.89027e+06	0.435476	121161	2.44928e+07	0.494677	77047.7	1.38804e+07	0.555084
PWY-7237	0.138239	0.102759	0.116122	0.0761795	0.434644	0.434644	0.022117	-0.0345192	0.0787533		36229.8	1.41602e+07	0.255857	33238.5	1.21794e+07	0.272907	6867	7.50368e+06	0.0915151	5885.33	2.41256e+07	0.0243945	7563.72	1.31973e+07	0.0573125	2620.61	7.19184e+06	0.0364386	5020.25	7.71617e+06	0.0650614	1773.75	3.92542e+06	0.0451862	21939.8	9.57961e+06	0.229026	31177.7	1.1795e+07	0.26433	5013.59	3.89027e+06	0.128875	21582.7	2.44928e+07	0.0881183	6573.75	1.38804e+07	0.04736
PWY-7242	0.201932	0.110179	0.196577	0.140463	0.893935	0.893935	0.0053546	-0.0755342	0.0862434		10927	1.41602e+07	0.0771671	39591.1	1.21794e+07	0.325066	28835.8	7.50368e+06	0.384289	16304	2.41256e+07	0.0675796	36499	1.31973e+07	0.276563	10085.1	7.19184e+06	0.140229	34333.2	7.71617e+06	0.444952	4476.48	3.92542e+06	0.114038	29798.9	9.57961e+06	0.311066	10390.3	1.1795e+07	0.0880905	12025.7	3.89027e+06	0.309123	31979.6	2.44928e+07	0.130567	4845.84	1.38804e+07	0.0349114
PWY-7254	0.354898	0.139808	0.326444	0.103626	0.459836	0.459836	0.0284541	-0.0485966	0.105505		64457.3	1.41602e+07	0.455201	61265.2	1.21794e+07	0.503023	25972.7	7.50368e+06	0.346133	107907	2.41256e+07	0.447269	48954	1.31973e+07	0.370939	22728.8	7.19184e+06	0.316035	6835.72	7.71617e+06	0.0885895	4786.29	3.92542e+06	0.12193	43486	9.57961e+06	0.453944	38074.5	1.1795e+07	0.322802	7125.2	3.89027e+06	0.183154	118551	2.44928e+07	0.484021	19305	1.38804e+07	0.139081
PWY-7255	0.00578495	0.0112469	0.0116051	0.0211001	0.290491	0.290491	-0.00582017	-0.0168855	0.00524517		35.9804	1.41602e+07	0.000254095	0	1.21794e+07	0	0	7.50368e+06	0	309.374	2.41256e+07	0.00128234	178.593	1.31973e+07	0.00135325	0	7.19184e+06	0	790.907	7.71617e+06	0.01025	13.9874	3.92542e+06	0.000356328	0	9.57961e+06	0	77.8804	1.1795e+07	0.000660283	0	3.89027e+06	0	12339.9	2.44928e+07	0.0503818	0	1.38804e+07	0
PWY-7274	5.56972e-06	2.61243e-05	2.69733e-05	7.2668e-05	0.235562	0.235562	-2.14036e-05	-5.77446e-05	1.49374e-05		0	1.41602e+07	0	0	1.21794e+07	0	0	7.50368e+06	0	0	2.41256e+07	0	0	1.31973e+07	0	0	7.19184e+06	0	0	7.71617e+06	0	0	3.92542e+06	0	0	9.57961e+06	0	0	1.1795e+07	0	0	3.89027e+06	0	0	2.44928e+07	0	0	1.38804e+07	0
PWY-7286	1.73072e-05	5.75727e-05	0.000221674	0.000531028	0.111172	0.111172	-0.000204367	-0.000460298	5.1564e-05		0	1.41602e+07	0	0	1.21794e+07	0	0	7.50368e+06	0	37.3673	2.41256e+07	0.000154886	0	1.31973e+07	0	0	7.19184e+06	0	0	7.71617e+06	0	0	3.92542e+06	0	0	9.57961e+06	0	0	1.1795e+07	0	0	3.89027e+06	0	0	2.44928e+07	0	0	1.38804e+07	0
PWY-7295	0.0335306	0.0442562	0.0345181	0.0325209	0.934983	0.934983	-0.000987461	-0.0252985	0.0233236		662.278	1.41602e+07	0.00467704	0	1.21794e+07	0	11922.4	7.50368e+06	0.158887	375.604	2.41256e+07	0.00155687	13917.8	1.31973e+07	0.105459	524.319	7.19184e+06	0.00729047	1308.21	7.71617e+06	0.0169541	558.923	3.92542e+06	0.0142385	9739.49	9.57961e+06	0.101669	977.369	1.1795e+07	0.0082863	3254.84	3.89027e+06	0.0836661	4720.24	2.44928e+07	0.0192719	1881.97	1.38804e+07	0.0135585
PWY-7315	0.0785282	0.0890389	0.113177	0.110526	0.281193	0.281193	-0.0346488	-0.0988645	0.0295669		28881.3	1.41602e+07	0.203961	6228.17	1.21794e+07	0.0511369	127.731	7.50368e+06	0.00170224	3901.82	2.41256e+07	0.0161729	9801.04	1.31973e+07	0.0742653	8780.04	7.19184e+06	0.122083	3113.56	7.71617e+06	0.0403511	12157	3.92542e+06	0.3097	781.114	9.57961e+06	0.00815393	30266.1	1.1795e+07	0.256601	575.455	3.89027e+06	0.0147922	59535.1	2.44928e+07	0.243071	5004.34	1.38804e+07	0.0360533
PWY-7323	0.361641	0.105854	0.408974	0.103167	0.155506	0.155506	-0.0473338	-0.113409	0.0187411		65162.1	1.41602e+07	0.460178	36024.3	1.21794e+07	0.29578	19558.4	7.50368e+06	0.260651	68181.9	2.41256e+07	0.282612	44432.1	1.31973e+07	0.336675	31521	7.19184e+06	0.438289	39717.4	7.71617e+06	0.51473	20478	3.92542e+06	0.521676	26231.6	9.57961e+06	0.273827	52831.5	1.1795e+07	0.447915	7818.46	3.89027e+06	0.200975	68210.1	2.44928e+07	0.27849	75648.1	1.38804e+07	0.545
PWY-7328	0.262155	0.0755149	0.272842	0.066676	0.632916	0.632916	-0.010687	-0.0555373	0.0341633		48027.9	1.41602e+07	0.339175	30360.3	1.21794e+07	0.249276	24723.7	7.50368e+06	0.329487	47592.7	2.41256e+07	0.19727	36730.8	1.31973e+07	0.27832	23270.6	7.19184e+06	0.323569	12341.2	7.71617e+06	0.15994	15872.4	3.92542e+06	0.404349	25736.2	9.57961e+06	0.268656	47340	1.1795e+07	0.401356	15362.3	3.89027e+06	0.39489	47687.5	2.44928e+07	0.1947	24794.1	1.38804e+07	0.178627
PWY-7332	0.0513052	0.0567143	0.0327573	0.0364846	0.2149	0.2149	0.0185479	-0.011222	0.0483179		1256.72	1.41602e+07	0.00887506	17392.7	1.21794e+07	0.142804	3707.32	7.50368e+06	0.0494066	4241.7	2.41256e+07	0.0175817	8154.89	1.31973e+07	0.061792	0	7.19184e+06	0	2457.98	7.71617e+06	0.031855	1898.02	3.92542e+06	0.048352	12563.8	9.57961e+06	0.131152	519.359	1.1795e+07	0.00440321	5024.34	3.89027e+06	0.129151	7708.19	2.44928e+07	0.0314712	2475.17	1.38804e+07	0.0178321
PWY-7347	0.0744489	0.0610123	0.090068	0.077446	0.48271	0.48271	-0.0156191	-0.0602815	0.0290433		32812.2	1.41602e+07	0.231722	16955.4	1.21794e+07	0.139213	7753.44	7.50368e+06	0.103329	4121.67	2.41256e+07	0.0170842	7042.18	1.31973e+07	0.0533607	0	7.19184e+06	0	2156.28	7.71617e+06	0.027945	106.303	3.92542e+06	0.00270807	12473.5	9.57961e+06	0.130209	22873.3	1.1795e+07	0.193924	25.4799	3.89027e+06	0.000654965	7122.92	2.44928e+07	0.0290817	8625.53	1.38804e+07	0.0621418
PWY-7371	0.0164969	0.0234347	0.0277332	0.0483403	0.363925	0.363925	-0.0112363	-0.0362136	0.013741		397.27	1.41602e+07	0.00280554	239.67	1.21794e+07	0.00196783	151	7.50368e+06	0.00201235	5278.22	2.41256e+07	0.021878	1206.86	1.31973e+07	0.00914472	4169.79	7.19184e+06	0.0579794	475.347	7.71617e+06	0.0061604	318.595	3.92542e+06	0.00811621	1401.86	9.57961e+06	0.0146338	521.234	1.1795e+07	0.00441911	324.095	3.89027e+06	0.00833091	6245.19	2.44928e+07	0.025498	642.181	1.38804e+07	0.00462653
PWY-7373	0.000433029	0.00138094	0.000327703	0.000619148	0.749428	0.749428	0.000105326	-0.000560978	0.00077163		0	1.41602e+07	0	0	1.21794e+07	0	0	7.50368e+06	0	175.511	2.41256e+07	0.000727488	39.0298	1.31973e+07	0.00029574	0	7.19184e+06	0	0	7.71617e+06	0	64.4663	3.92542e+06	0.00164228	0	9.57961e+06	0	0	1.1795e+07	0	0	3.89027e+06	0	0	2.44928e+07	0	15.7065	1.38804e+07	0.000113156
PWY-7374	0.0109966	0.0115813	0.0165009	0.029042	0.446052	0.446052	-0.00550431	-0.0201634	0.00915483		381.28	1.41602e+07	0.00269262	0	1.21794e+07	0	0	7.50368e+06	0	3378.02	2.41256e+07	0.0140018	1232.33	1.31973e+07	0.00933774	3349.62	7.19184e+06	0.0465752	533.586	7.71617e+06	0.00691517	359.94	3.92542e+06	0.00916946	1374.56	9.57961e+06	0.0143488	382.804	1.1795e+07	0.00324548	285.408	3.89027e+06	0.00733645	6058.58	2.44928e+07	0.0247361	364.395	1.38804e+07	0.00262525
PWY-7376	0.204113	0.110158	0.188519	0.121386	0.670973	0.670973	0.0155942	-0.0581078	0.0892962		55455.3	1.41602e+07	0.391629	35598.9	1.21794e+07	0.292288	11899.8	7.50368e+06	0.158587	17137.1	2.41256e+07	0.0710326	18860.2	1.31973e+07	0.142909	7569.87	7.19184e+06	0.105256	7101.45	7.71617e+06	0.0920334	4744.26	3.92542e+06	0.12086	28522.2	9.57961e+06	0.297738	32225.7	1.1795e+07	0.273215	3079.56	3.89027e+06	0.0791605	30858.9	2.44928e+07	0.125991	21040.2	1.38804e+07	0.151582
PWY-7377	0.0455674	0.0432337	0.0757213	0.061675	0.0832482	0.0832482	-0.030154	-0.0644962	0.00418825		18485.7	1.41602e+07	0.130547	5500.81	1.21794e+07	0.0451648	179.634	7.50368e+06	0.00239394	11069.5	2.41256e+07	0.0458827	6676.16	1.31973e+07	0.0505872	344.898	7.19184e+06	0.00479568	5958.83	7.71617e+06	0.0772253	4341.62	3.92542e+06	0.110603	183.984	9.57961e+06	0.00192058	10850	1.1795e+07	0.0919883	1825.99	3.89027e+06	0.0469375	14028.6	2.44928e+07	0.0572765	0	1.38804e+07	0
PWY-7385	0.000508062	0.0021753	0.00224466	0.00542894	0.203593	0.203593	-0.00173659	-0.00447819	0.001005		0	1.41602e+07	0	0	1.21794e+07	0	0	7.50368e+06	0	0	2.41256e+07	0	0	1.31973e+07	0	0	7.19184e+06	0	26.7817	7.71617e+06	0.000347085	0	3.92542e+06	0	0	9.57961e+06	0	0	1.1795e+07	0	0	3.89027e+06	0	2618.71	2.44928e+07	0.0106917	0	1.38804e+07	0
PWY-7391	0.00306837	0.00903966	0.00322391	0.00596089	0.947862	0.947862	-0.000155542	-0.00493766	0.00462658		753.417	1.41602e+07	0.00532068	0	1.21794e+07	0	0	7.50368e+06	0	83.0867	2.41256e+07	0.000344392	5885.28	1.31973e+07	0.0445945	368.389	7.19184e+06	0.00512232	0	7.71617e+06	0	181.073	3.92542e+06	0.00461283	56.6524	9.57961e+06	0.000591386	495.866	1.1795e+07	0.00420404	0	3.89027e+06	0	0	2.44928e+07	0	25.6853	1.38804e+07	0.000185047
PWY-7392	0.285768	0.109725	0.257096	0.0927067	0.369777	0.369777	0.0286721	-0.0351796	0.0925238		28632.7	1.41602e+07	0.202205	31612.7	1.21794e+07	0.259558	17352.2	7.50368e+06	0.23125	41114.2	2.41256e+07	0.170417	49226.9	1.31973e+07	0.373006	23377.1	7.19184e+06	0.32505	16894.1	7.71617e+06	0.218944	19226	3.92542e+06	0.489782	30906.7	9.57961e+06	0.322631	21816.5	1.1795e+07	0.184964	17994.9	3.89027e+06	0.462562	67257.7	2.44928e+07	0.274602	6561.6	1.38804e+07	0.0472724
PWY-7400	0.449705	0.0766197	0.453185	0.0667023	0.877197	0.877197	-0.0034804	-0.0486845	0.0417237		72324.6	1.41602e+07	0.510761	60293.5	1.21794e+07	0.495044	29375	7.50368e+06	0.391475	114757	2.41256e+07	0.475664	59086.8	1.31973e+07	0.447718	33267.1	7.19184e+06	0.462567	35280.7	7.71617e+06	0.457231	16463.3	3.92542e+06	0.419402	48674.6	9.57961e+06	0.508107	62847.2	1.1795e+07	0.53283	16485.8	3.89027e+06	0.423771	85561.8	2.44928e+07	0.349334	32712.7	1.38804e+07	0.235676
PWY-7401	0	0	7.26026e-06	2.33851e-05	0.191848	0.191848	-7.26026e-06	-1.84892e-05	3.96864e-06		0	1.41602e+07	0	0	1.21794e+07	0	0	7.50368e+06	0	0	2.41256e+07	0	0	1.31973e+07	0	0	7.19184e+06	0	0	7.71617e+06	0	0	3.92542e+06	0	0	9.57961e+06	0	0	1.1795e+07	0	0	3.89027e+06	0	0	2.44928e+07	0	0	1.38804e+07	0
PWY-7431	0.206574	0.145968	0.134205	0.0623959	0.0428625	0.0428625	0.0723693	0.00247889	0.14226		20020.6	1.41602e+07	0.141387	54324.3	1.21794e+07	0.446034	15239.2	7.50368e+06	0.20309	7254.73	2.41256e+07	0.0300706	20792.9	1.31973e+07	0.157554	14930.1	7.19184e+06	0.207598	3672.52	7.71617e+06	0.0475952	1477.19	3.92542e+06	0.0376312	44031.6	9.57961e+06	0.459639	12521.6	1.1795e+07	0.10616	10883.7	3.89027e+06	0.279767	24363.7	2.44928e+07	0.0994726	8758.76	1.38804e+07	0.0631017
PWY-7446	0.00194849	0.00322962	0.00173772	0.00292586	0.827587	0.827587	0.000210779	-0.00173134	0.0021529		117.234	1.41602e+07	0.000827911	1072.52	1.21794e+07	0.00880601	14.1325	7.50368e+06	0.00018834	1160.84	2.41256e+07	0.00481165	746.233	1.31973e+07	0.00565443	0	7.19184e+06	0	90.953	7.71617e+06	0.00117873	0	3.92542e+06	0	0	9.57961e+06	0	0	1.1795e+07	0	0	3.89027e+06	0	3099.04	2.44928e+07	0.0126528	0	1.38804e+07	0
PWY-7456	0.0145924	0.0288994	0.0327103	0.0444535	0.13826	0.13826	-0.0181179	-0.0423957	0.00615978		1429.41	1.41602e+07	0.0100946	112.974	1.21794e+07	0.000927584	119.22	7.50368e+06	0.00158883	792.399	2.41256e+07	0.00328447	2409.92	1.31973e+07	0.0182607	731.504	7.19184e+06	0.0101713	10989.4	7.71617e+06	0.142421	882.796	3.92542e+06	0.0224892	53.2165	9.57961e+06	0.000555519	176.981	1.1795e+07	0.00150048	414.392	3.89027e+06	0.010652	2682.75	2.44928e+07	0.0109532	0	1.38804e+07	0
PWY-7527	0.0177119	0.0409223	0.0185356	0.0350918	0.945021	0.945021	-0.000823694	-0.0247987	0.0231513		1.6582	1.41602e+07	1.17103e-05	1027.93	1.21794e+07	0.0084399	2266.34	7.50368e+06	0.0302031	1851	2.41256e+07	0.00767235	2144.85	1.31973e+07	0.0162522	1742.78	7.19184e+06	0.0242327	557.195	7.71617e+06	0.00722114	1079.98	3.92542e+06	0.0275124	1525.43	9.57961e+06	0.0159237	0	1.1795e+07	0	264.169	3.89027e+06	0.0067905	3909.43	2.44928e+07	0.0159615	364.757	1.38804e+07	0.00262786
PWY-7539	0.601186	0.0840944	0.592014	0.0695527	0.704332	0.704332	0.00917192	-0.0393022	0.057646		101533	1.41602e+07	0.717031	78317.5	1.21794e+07	0.643032	41077.4	7.50368e+06	0.54743	129250	2.41256e+07	0.535736	62770.2	1.31973e+07	0.475628	40911.5	7.19184e+06	0.56886	43626	7.71617e+06	0.565384	24617.2	3.92542e+06	0.627121	62810.8	9.57961e+06	0.655672	77720.6	1.1795e+07	0.658929	16455.1	3.89027e+06	0.422982	152572	2.44928e+07	0.622925	80801.9	1.38804e+07	0.58213
PWY-7560	0.518381	0.0535359	0.517441	0.0744778	0.963772	0.963772	0.000940236	-0.0408225	0.042703		78747.5	1.41602e+07	0.556119	62136.1	1.21794e+07	0.510173	36478.3	7.50368e+06	0.486138	135033	2.41256e+07	0.559706	59120.6	1.31973e+07	0.447975	37931.2	7.19184e+06	0.527419	50379.8	7.71617e+06	0.652913	17595.6	3.92542e+06	0.448246	50397.8	9.57961e+06	0.526094	65582.3	1.1795e+07	0.556018	16740.9	3.89027e+06	0.430327	123769	2.44928e+07	0.505326	82637.5	1.38804e+07	0.595354
PWY-7616	0.0335631	0.0290408	0.0413489	0.0534141	0.575114	0.575114	-0.00778588	-0.0358939	0.0203222		4577.57	1.41602e+07	0.032327	7664.91	1.21794e+07	0.0629334	2290.5	7.50368e+06	0.030525	1259.73	2.41256e+07	0.00522152	8300.51	1.31973e+07	0.0628954	29.7621	7.19184e+06	0.000413831	1701.96	7.71617e+06	0.022057	284.007	3.92542e+06	0.00723508	3489.41	9.57961e+06	0.0364254	1470.17	1.1795e+07	0.0124644	1618.77	3.89027e+06	0.0416108	15264.5	2.44928e+07	0.0623221	1068.96	1.38804e+07	0.00770125
PWY-7644	9.83084e-05	0.000312208	0.000281571	0.00067698	0.288117	0.288117	-0.000183263	-0.000530678	0.000164152		0	1.41602e+07	0	0	1.21794e+07	0	0	7.50368e+06	0	0	2.41256e+07	0	50.1247	1.31973e+07	0.00037981	0	7.19184e+06	0	0	7.71617e+06	0	16.3333	3.92542e+06	0.000416091	0	9.57961e+06	0	0	1.1795e+07	0	0	3.89027e+06	0	0	2.44928e+07	0	0	1.38804e+07	0
PWY-7663	0.792833	0.103378	0.769978	0.146446	0.573287	0.573287	0.022855	-0.0588471	0.104557		107165	1.41602e+07	0.756806	102601	1.21794e+07	0.84241	58276.5	7.50368e+06	0.776639	231996	2.41256e+07	0.961617	92003	1.31973e+07	0.697134	59576.1	7.19184e+06	0.828384	74022.7	7.71617e+06	0.95932	22866.8	3.92542e+06	0.58253	89493.7	9.57961e+06	0.934211	75309.7	1.1795e+07	0.638488	27086.5	3.89027e+06	0.696263	177328	2.44928e+07	0.723999	102934	1.38804e+07	0.741579
PWY-7664	0.474792	0.1553	0.424006	0.199556	0.374751	0.374751	0.0507861	-0.0638395	0.165412		26897.1	1.41602e+07	0.189949	62441.3	1.21794e+07	0.51268	46307.6	7.50368e+06	0.617131	141948	2.41256e+07	0.588369	58730.5	1.31973e+07	0.445019	36796.7	7.19184e+06	0.511645	56894.9	7.71617e+06	0.737347	9519.66	3.92542e+06	0.242513	55800.4	9.57961e+06	0.582491	14768.4	1.1795e+07	0.125209	18889.5	3.89027e+06	0.485557	148601	2.44928e+07	0.606711	90417.7	1.38804e+07	0.651406
PWY-841	0.617733	0.0277899	0.607476	0.0395534	0.350729	0.350729	0.0102565	-0.0117816	0.0322947		91528.7	1.41602e+07	0.646381	73433.1	1.21794e+07	0.602928	42694	7.50368e+06	0.568974	149273	2.41256e+07	0.618731	76021.8	1.31973e+07	0.57604	44892.6	7.19184e+06	0.624215	48876.5	7.71617e+06	0.63343	24082.7	3.92542e+06	0.613506	60740.2	9.57961e+06	0.634057	79028	1.1795e+07	0.670013	23626.7	3.89027e+06	0.607329	143624	2.44928e+07	0.586392	87895.6	1.38804e+07	0.633236
PWY-922	0.0641907	0.0968927	0.110636	0.282717	0.501902	0.501902	-0.0464449	-0.18731	0.0944206		4405.17	1.41602e+07	0.0311095	133.869	1.21794e+07	0.00109914	2935.04	7.50368e+06	0.0391147	744.033	2.41256e+07	0.00308399	12450.3	1.31973e+07	0.0943395	1112.98	7.19184e+06	0.0154756	770.802	7.71617e+06	0.00998944	15047.6	3.92542e+06	0.383338	1650.14	9.57961e+06	0.0172256	4382.76	1.1795e+07	0.0371578	10323.5	3.89027e+06	0.265367	981.686	2.44928e+07	0.00400805	119.86	1.38804e+07	0.000863521
PWY0-1061	0.359151	0.136144	0.383391	0.125863	0.557071	0.557071	-0.0242406	-0.106937	0.0584557		56282.9	1.41602e+07	0.397473	39095.2	1.21794e+07	0.320994	29903.7	7.50368e+06	0.398521	113177	2.41256e+07	0.469116	56054.8	1.31973e+07	0.424744	31235	7.19184e+06	0.434311	10457.9	7.71617e+06	0.135532	20566.9	3.92542e+06	0.523942	24891.9	9.57961e+06	0.259843	47537.2	1.1795e+07	0.403028	11505.6	3.89027e+06	0.295754	137881	2.44928e+07	0.562946	77233.2	1.38804e+07	0.55642
PWY0-1241	0.102375	0.0548803	0.102071	0.0600665	0.986671	0.986671	0.000303962	-0.0362661	0.0368741		6358.11	1.41602e+07	0.0449013	15368.1	1.21794e+07	0.126181	2510.02	7.50368e+06	0.0334505	28237.7	2.41256e+07	0.117044	11735.4	1.31973e+07	0.0889228	14773.8	7.19184e+06	0.205424	9339.69	7.71617e+06	0.121041	2243.43	3.92542e+06	0.0571512	13380.6	9.57961e+06	0.139678	3392.45	1.1795e+07	0.0287618	7131.54	3.89027e+06	0.183317	23525.4	2.44928e+07	0.0960502	4433.54	1.38804e+07	0.031941
PWY0-1261	0.473338	0.124019	0.505805	0.13017	0.420528	0.420528	-0.0324674	-0.113113	0.048178		90223.4	1.41602e+07	0.637162	65564.6	1.21794e+07	0.538323	44941.5	7.50368e+06	0.598926	93319.6	2.41256e+07	0.386807	69014	1.31973e+07	0.522939	37296.4	7.19184e+06	0.518594	33149.9	7.71617e+06	0.429616	27246.7	3.92542e+06	0.694109	44440.2	9.57961e+06	0.463904	74884.1	1.1795e+07	0.63488	18878.3	3.89027e+06	0.485271	80738.1	2.44928e+07	0.32964	33426.1	1.38804e+07	0.240815
PWY0-1277	0.00908577	0.0147286	0.00880788	0.0127636	0.94871	0.94871	0.000277889	-0.00839315	0.00894892		40.4701	1.41602e+07	0.000285802	2275.66	1.21794e+07	0.0186845	0	7.50368e+06	0	4079.79	2.41256e+07	0.0169106	719.269	1.31973e+07	0.00545011	0	7.19184e+06	0	218.822	7.71617e+06	0.00283589	348.545	3.92542e+06	0.00887918	42.4596	9.57961e+06	0.000443229	317.754	1.1795e+07	0.00269397	0	3.89027e+06	0	11566.8	2.44928e+07	0.0472251	0	1.38804e+07	0
PWY0-1296	0.153117	0.0798651	0.171788	0.0601437	0.399282	0.399282	-0.0186713	-0.0629558	0.0256133		17308.1	1.41602e+07	0.122231	14232.4	1.21794e+07	0.116856	12502.4	7.50368e+06	0.166617	35676.6	2.41256e+07	0.147878	33537.9	1.31973e+07	0.254127	8046.41	7.19184e+06	0.111882	23302.9	7.71617e+06	0.302001	5149.97	3.92542e+06	0.131195	12933.5	9.57961e+06	0.135011	16865.9	1.1795e+07	0.142992	6297.52	3.89027e+06	0.161879	28078	2.44928e+07	0.114638	4804.88	1.38804e+07	0.0346163
PWY0-1297	0.178702	0.0784397	0.203124	0.048728	0.232332	0.232332	-0.0244218	-0.0651652	0.0163215		29364.8	1.41602e+07	0.207376	13571	1.21794e+07	0.111426	11396.7	7.50368e+06	0.151882	33597.3	2.41256e+07	0.13926	31085.9	1.31973e+07	0.235547	11218.5	7.19184e+06	0.155989	17606.9	7.71617e+06	0.228182	11840.1	3.92542e+06	0.301627	12351.9	9.57961e+06	0.12894	38042.9	1.1795e+07	0.322535	10262.9	3.89027e+06	0.263808	33098.6	2.44928e+07	0.135136	7136.72	1.38804e+07	0.0514158
PWY0-1298	0.132778	0.0676794	0.161155	0.0506253	0.133346	0.133346	-0.0283777	-0.0658079	0.00905252		19574.5	1.41602e+07	0.138237	8082.79	1.21794e+07	0.0663644	9322.33	7.50368e+06	0.124237	28612.8	2.41256e+07	0.118599	26519.4	1.31973e+07	0.200945	8390.44	7.19184e+06	0.116666	21271.9	7.71617e+06	0.27568	6140.93	3.92542e+06	0.15644	5363.47	9.57961e+06	0.0559884	17764.9	1.1795e+07	0.150614	5511.66	3.89027e+06	0.141678	26628.1	2.44928e+07	0.108718	5789.39	1.38804e+07	0.0417091
PWY0-1319	0.769674	0.0896429	0.775026	0.222186	0.922494	0.922494	-0.00535171	-0.117632	0.106929		103070	1.41602e+07	0.727884	87307.6	1.21794e+07	0.716846	61342.1	7.50368e+06	0.817494	175035	2.41256e+07	0.725517	92385.9	1.31973e+07	0.700036	50429.9	7.19184e+06	0.701209	52729.7	7.71617e+06	0.683366	36947	3.92542e+06	0.941223	72314.4	9.57961e+06	0.754879	80294.1	1.1795e+07	0.680747	32966.9	3.89027e+06	0.847419	166825	2.44928e+07	0.681119	143149	1.38804e+07	1.0313
PWY0-1338	0.00574168	0.00719049	0.00474544	0.0055746	0.620467	0.620467	0.000996245	-0.00303701	0.0050295		111.841	1.41602e+07	0.00078983	2005.19	1.21794e+07	0.0164638	13.1309	7.50368e+06	0.000174993	1369.31	2.41256e+07	0.00567575	2031.49	1.31973e+07	0.0153932	338.27	7.19184e+06	0.00470352	328.417	7.71617e+06	0.00425622	127.572	3.92542e+06	0.00324989	416.836	9.57961e+06	0.00435129	60.5718	1.1795e+07	0.000513539	557.323	3.89027e+06	0.0143261	3385.78	2.44928e+07	0.0138236	90.2819	1.38804e+07	0.000650428
PWY0-1415	0.146639	0.0830432	0.144568	0.0796443	0.935528	0.935528	0.00207089	-0.0493283	0.0534701		13044.5	1.41602e+07	0.0921207	10705.9	1.21794e+07	0.0879018	15737.7	7.50368e+06	0.209733	17398.1	2.41256e+07	0.0721144	36461.2	1.31973e+07	0.276277	12928.7	7.19184e+06	0.179769	7543.13	7.71617e+06	0.0977574	6466.03	3.92542e+06	0.164722	7186.71	9.57961e+06	0.0750209	32906.9	1.1795e+07	0.278991	5733.67	3.89027e+06	0.147385	32267.1	2.44928e+07	0.131741	4007.17	1.38804e+07	0.0288693
PWY0-1479	0.371868	0.101131	0.370879	0.113487	0.976794	0.976794	0.000989732	-0.0674206	0.0694001		68919.1	1.41602e+07	0.486711	46613.6	1.21794e+07	0.382725	31266.6	7.50368e+06	0.416684	86652.7	2.41256e+07	0.359173	46132.3	1.31973e+07	0.349558	29417.8	7.19184e+06	0.409045	10402.6	7.71617e+06	0.134816	19340.7	3.92542e+06	0.492705	36792.6	9.57961e+06	0.384072	58325.1	1.1795e+07	0.49449	14164.1	3.89027e+06	0.36409	97416.2	2.44928e+07	0.397733	76743.8	1.38804e+07	0.552894
PWY0-1533	0.0682874	0.0442972	0.0443824	0.0248602	0.0370466	0.0370466	0.023905	0.00151879	0.0462912		4309.6	1.41602e+07	0.0304346	16143.7	1.21794e+07	0.132549	3146.92	7.50368e+06	0.0419383	10013.2	2.41256e+07	0.0415044	15243.6	1.31973e+07	0.115505	3804.04	7.19184e+06	0.0528938	517.998	7.71617e+06	0.00671315	1894.8	3.92542e+06	0.04827	10525.5	9.57961e+06	0.109874	2488.46	1.1795e+07	0.0210976	2600.18	3.89027e+06	0.0668381	16963	2.44928e+07	0.069257	736.634	1.38804e+07	0.00530701
PWY0-1586	0.614899	0.119215	0.633132	0.229002	0.757077	0.757077	-0.0182326	-0.137854	0.101389		95243.4	1.41602e+07	0.672615	79689.6	1.21794e+07	0.654298	68176.3	7.50368e+06	0.908571	126098	2.41256e+07	0.522674	76520.1	1.31973e+07	0.579816	39322.5	7.19184e+06	0.546765	38643.5	7.71617e+06	0.500811	27086.1	3.92542e+06	0.690018	66637.4	9.57961e+06	0.695617	69491.6	1.1795e+07	0.589162	19218.2	3.89027e+06	0.494007	122024	2.44928e+07	0.498204	100971	1.38804e+07	0.727439
PWY0-162	0.638711	0.0414851	0.637859	0.0446513	0.950113	0.950113	0.000852187	-0.0265198	0.0282241		95733.3	1.41602e+07	0.676074	73803.9	1.21794e+07	0.605973	42953.7	7.50368e+06	0.572435	158155	2.41256e+07	0.655548	76124	1.31973e+07	0.576814	46250	7.19184e+06	0.64309	44849.3	7.71617e+06	0.581238	29392.3	3.92542e+06	0.748768	60629.8	9.57961e+06	0.632905	78959.2	1.1795e+07	0.66943	25874.4	3.89027e+06	0.665106	148450	2.44928e+07	0.606095	88926.1	1.38804e+07	0.64066
PWY0-166	0.524666	0.0395784	0.503496	0.0699764	0.252592	0.252592	0.0211702	-0.0159207	0.0582611		71917.2	1.41602e+07	0.507883	64342.2	1.21794e+07	0.528286	36993.5	7.50368e+06	0.493004	124431	2.41256e+07	0.515762	62086.9	1.31973e+07	0.470451	34771.8	7.19184e+06	0.483489	39175.4	7.71617e+06	0.507706	21560.6	3.92542e+06	0.549256	52979.7	9.57961e+06	0.553046	52459.8	1.1795e+07	0.444763	21708	3.89027e+06	0.558007	127830	2.44928e+07	0.521908	81064.8	1.38804e+07	0.584024
PWY0-321	0.0362781	0.042805	0.037176	0.0444647	0.948029	0.948029	-0.000897834	-0.0285686	0.0267729		96.2496	1.41602e+07	0.00067972	6370.24	1.21794e+07	0.0523034	1492.61	7.50368e+06	0.0198916	4973.25	2.41256e+07	0.020614	5533.82	1.31973e+07	0.0419314	4035.34	7.19184e+06	0.0561099	420.518	7.71617e+06	0.00544983	597.21	3.92542e+06	0.0152139	2237.64	9.57961e+06	0.0233584	1055.2	1.1795e+07	0.00894617	2027.05	3.89027e+06	0.0521056	48546	2.44928e+07	0.198205	1538.67	1.38804e+07	0.0110852
PWY0-41	0.00549313	0.00924479	0.0062711	0.00740982	0.766536	0.766536	-0.000777972	-0.00603531	0.00447937		290.94	1.41602e+07	0.00205463	1994.22	1.21794e+07	0.0163737	32.3885	7.50368e+06	0.000431635	875.561	2.41256e+07	0.00362917	1845.61	1.31973e+07	0.0139847	0	7.19184e+06	0	701.203	7.71617e+06	0.00908745	159.349	3.92542e+06	0.0040594	0	9.57961e+06	0	148.036	1.1795e+07	0.00125507	0	3.89027e+06	0	4872.36	2.44928e+07	0.019893	0	1.38804e+07	0
PWY0-42	0.0727466	0.0529261	0.0776186	0.0552992	0.77565	0.77565	-0.00487198	-0.0391987	0.0294548		4825.19	1.41602e+07	0.0340758	10067.7	1.21794e+07	0.0826616	1986.9	7.50368e+06	0.026479	32381	2.41256e+07	0.134218	13742.6	1.31973e+07	0.104132	10786.8	7.19184e+06	0.149987	1689.34	7.71617e+06	0.0218936	2004.1	3.92542e+06	0.0510545	4763.08	9.57961e+06	0.049721	2125.2	1.1795e+07	0.0180178	2218.41	3.89027e+06	0.0570247	47886.2	2.44928e+07	0.195511	4775.96	1.38804e+07	0.034408
PWY0-781	0.369564	0.0643032	0.349026	0.0539226	0.272533	0.272533	0.0205378	-0.0167555	0.0578311		49458.4	1.41602e+07	0.349278	50918.2	1.21794e+07	0.418068	25395.3	7.50368e+06	0.338438	85011	2.41256e+07	0.352368	56259.1	1.31973e+07	0.426292	29218.8	7.19184e+06	0.406277	23890.8	7.71617e+06	0.30962	11721.9	3.92542e+06	0.298614	38951.5	9.57961e+06	0.406609	45979.6	1.1795e+07	0.389823	16991.1	3.89027e+06	0.436759	88276.8	2.44928e+07	0.360419	23484.3	1.38804e+07	0.169191
PWY0-845	0.159582	0.0525618	0.158724	0.0420631	0.953998	0.953998	0.00085837	-0.0290128	0.0307296		21956.1	1.41602e+07	0.155055	22024.5	1.21794e+07	0.180834	6585.22	7.50368e+06	0.0877598	29852.3	2.41256e+07	0.123737	27344	1.31973e+07	0.207193	11496.6	7.19184e+06	0.159856	19023.8	7.71617e+06	0.246544	9689.5	3.92542e+06	0.24684	13160.1	9.57961e+06	0.137376	23608.8	1.1795e+07	0.20016	7808.8	3.89027e+06	0.200726	39073.8	2.44928e+07	0.159532	3819.8	1.38804e+07	0.0275194
PWY0-862	0.439438	0.145511	0.398596	0.182356	0.438041	0.438041	0.0408421	-0.0647678	0.146452		23710.8	1.41602e+07	0.167447	57152.8	1.21794e+07	0.469258	42834.8	7.50368e+06	0.57085	130781	2.41256e+07	0.542082	53891.1	1.31973e+07	0.408349	33799.1	7.19184e+06	0.469964	53945.2	7.71617e+06	0.699119	8555.57	3.92542e+06	0.217953	51236.3	9.57961e+06	0.534847	13495.2	1.1795e+07	0.114415	17486.9	3.89027e+06	0.449503	139590	2.44928e+07	0.569921	85085.8	1.38804e+07	0.612993
PWY1G-0	0.0285977	0.0264943	0.0312818	0.0525967	0.841839	0.841839	-0.00268416	-0.0300156	0.0246473		1938.04	1.41602e+07	0.0136866	3412.99	1.21794e+07	0.0280226	1093.29	7.50368e+06	0.0145701	1739.01	2.41256e+07	0.00720816	10548	1.31973e+07	0.0799249	1744.5	7.19184e+06	0.0242567	1834.12	7.71617e+06	0.0237699	1694.44	3.92542e+06	0.0431658	1851.44	9.57961e+06	0.0193268	675.509	1.1795e+07	0.00572708	1893.89	3.89027e+06	0.0486827	9177.06	2.44928e+07	0.0374683	475.223	1.38804e+07	0.0034237
PWY490-3	0.091818	0.0843634	0.134594	0.134691	0.240618	0.240618	-0.0427757	-0.115698	0.0301463		33789.6	1.41602e+07	0.238624	6700.69	1.21794e+07	0.0550165	2880.1	7.50368e+06	0.0383825	1979.05	2.41256e+07	0.0082031	10547.9	1.31973e+07	0.0799249	7975.37	7.19184e+06	0.110895	13737.6	7.71617e+06	0.178037	12896.5	3.92542e+06	0.328537	5939.99	9.57961e+06	0.0620066	32002.3	1.1795e+07	0.271321	1410.86	3.89027e+06	0.0362664	2536.63	2.44928e+07	0.0103566	3074.35	1.38804e+07	0.0221489
PWY4FS-7	0.657608	0.0705285	0.677861	0.226306	0.711447	0.711447	-0.0202528	-0.132295	0.0917893		90645.3	1.41602e+07	0.640142	75342.1	1.21794e+07	0.618602	47055.3	7.50368e+06	0.627096	148363	2.41256e+07	0.61496	80592	1.31973e+07	0.610669	44571	7.19184e+06	0.619744	39022.4	7.71617e+06	0.505722	34203.6	3.92542e+06	0.871336	62752.3	9.57961e+06	0.655061	77349	1.1795e+07	0.655778	29736.8	3.89027e+06	0.76439	154254	2.44928e+07	0.629791	100052	1.38804e+07	0.720815
PWY4FS-8	0.657608	0.0705285	0.677861	0.226306	0.711447	0.711447	-0.0202528	-0.132295	0.0917893		90645.3	1.41602e+07	0.640142	75342.1	1.21794e+07	0.618602	47055.3	7.50368e+06	0.627096	148363	2.41256e+07	0.61496	80592	1.31973e+07	0.610669	44571	7.19184e+06	0.619744	39022.4	7.71617e+06	0.505722	34203.6	3.92542e+06	0.871336	62752.3	9.57961e+06	0.655061	77349	1.1795e+07	0.655778	29736.8	3.89027e+06	0.76439	154254	2.44928e+07	0.629791	100052	1.38804e+07	0.720815
PWYG-321	0.494114	0.163447	0.438513	0.20848	0.353738	0.353738	0.0556002	-0.0644379	0.175638		27817.3	1.41602e+07	0.196448	64726.9	1.21794e+07	0.531445	47944.4	7.50368e+06	0.638945	147312	2.41256e+07	0.610603	61165.3	1.31973e+07	0.463468	38461.6	7.19184e+06	0.534795	58322.6	7.71617e+06	0.755849	9890.32	3.92542e+06	0.251956	57965.2	9.57961e+06	0.60509	15123.7	1.1795e+07	0.128222	19863	3.89027e+06	0.510582	155963	2.44928e+07	0.636772	96114.3	1.38804e+07	0.692447
PYRIDNUCSAL-PWY	0.408067	0.0947108	0.397036	0.0755562	0.680686	0.680686	0.0110305	-0.0427234	0.0647844		68461.2	1.41602e+07	0.483477	57903.9	1.21794e+07	0.475424	29878.4	7.50368e+06	0.398184	77338.9	2.41256e+07	0.320567	48548.4	1.31973e+07	0.367866	27944.3	7.19184e+06	0.388556	40580.1	7.71617e+06	0.52591	11123.8	3.92542e+06	0.283378	48498.7	9.57961e+06	0.50627	56546.2	1.1795e+07	0.479408	15425	3.89027e+06	0.396502	102427	2.44928e+07	0.418193	26277.5	1.38804e+07	0.189314
PYRIDNUCSYN-PWY	0.484558	0.038619	0.481568	0.0292825	0.779815	0.779815	0.00299066	-0.0184806	0.0244619		73552.8	1.41602e+07	0.519434	58786.2	1.21794e+07	0.482668	36653.3	7.50368e+06	0.488471	115165	2.41256e+07	0.477356	52272.2	1.31973e+07	0.396082	34334.9	7.19184e+06	0.477414	37906.7	7.71617e+06	0.491263	21151.7	3.92542e+06	0.538838	49564.3	9.57961e+06	0.517394	53910.7	1.1795e+07	0.457064	15850.1	3.89027e+06	0.407429	102256	2.44928e+07	0.417495	76753.8	1.38804e+07	0.552966
PYRIDOXSYN-PWY	0.180193	0.0873486	0.193939	0.0911934	0.6263	0.6263	-0.0137459	-0.0703731	0.0428812		39932.1	1.41602e+07	0.282003	27339.4	1.21794e+07	0.224473	4188.1	7.50368e+06	0.0558139	62510.2	2.41256e+07	0.259103	21860.6	1.31973e+07	0.165644	13243.1	7.19184e+06	0.184141	15727.5	7.71617e+06	0.203825	6108.14	3.92542e+06	0.155605	13038.2	9.57961e+06	0.136104	21152.1	1.1795e+07	0.179331	4935.36	3.89027e+06	0.126864	102945	2.44928e+07	0.420306	7151.9	1.38804e+07	0.0515252
REDCITCYC	0.5309	0.103198	0.53964	0.11038	0.795829	0.795829	-0.00873925	-0.0765806	0.0591021		75320	1.41602e+07	0.531914	67394.6	1.21794e+07	0.553349	48991	7.50368e+06	0.652893	170350	2.41256e+07	0.706097	77396.2	1.31973e+07	0.586454	41120	7.19184e+06	0.571758	28445.8	7.71617e+06	0.368652	14563.5	3.92542e+06	0.371004	48110	9.57961e+06	0.502213	51958.6	1.1795e+07	0.440514	18437	3.89027e+06	0.473926	124656	2.44928e+07	0.508949	35084.5	1.38804e+07	0.252763
RHAMCAT-PWY	0.0365421	0.0619007	0.0680919	0.0902356	0.20773	0.20773	-0.0315499	-0.0815042	0.0184045		1423.49	1.41602e+07	0.0100528	3220.02	1.21794e+07	0.0264382	224.525	7.50368e+06	0.0029922	5542.12	2.41256e+07	0.0229719	6213.28	1.31973e+07	0.0470798	309.131	7.19184e+06	0.00429836	24237.4	7.71617e+06	0.314111	1669.58	3.92542e+06	0.0425325	1132.83	9.57961e+06	0.0118254	3586.86	1.1795e+07	0.03041	1130.25	3.89027e+06	0.0290531	13832.8	2.44928e+07	0.0564768	1020.05	1.38804e+07	0.00734884
RIBOSYN2-PWY	0.549638	0.025569	0.544902	0.0419284	0.67145	0.67145	0.00473538	-0.0178307	0.0273014		80568.5	1.41602e+07	0.568979	63593.3	1.21794e+07	0.522137	39698.7	7.50368e+06	0.529056	144495	2.41256e+07	0.598928	65701.8	1.31973e+07	0.497842	39946.6	7.19184e+06	0.555443	47014.5	7.71617e+06	0.609299	21508.5	3.92542e+06	0.547928	52440.4	9.57961e+06	0.547417	66670.5	1.1795e+07	0.565244	21402.1	3.89027e+06	0.550145	131427	2.44928e+07	0.536594	77795.9	1.38804e+07	0.560473
RUMP-PWY	0.0419135	0.0795286	0.0401249	0.0552414	0.933092	0.933092	0.00178863	-0.0410195	0.0445968		1536.39	1.41602e+07	0.01085	3756.12	1.21794e+07	0.0308399	7220.18	7.50368e+06	0.0962218	2403.13	2.41256e+07	0.00996091	12806.4	1.31973e+07	0.097038	3760.04	7.19184e+06	0.0522821	1022.04	7.71617e+06	0.0132454	1625.69	3.92542e+06	0.0414145	2567.5	9.57961e+06	0.0268017	451.162	1.1795e+07	0.00382503	623.619	3.89027e+06	0.0160302	5554.13	2.44928e+07	0.0226766	0	1.38804e+07	0
SALVADEHYPOX-PWY	0.503006	0.105207	0.516619	0.0941333	0.664251	0.664251	-0.0136135	-0.0764976	0.0492706		80532.3	1.41602e+07	0.568724	50085.1	1.21794e+07	0.411228	49282.5	7.50368e+06	0.656778	102473	2.41256e+07	0.424747	83815.9	1.31973e+07	0.635098	31952.8	7.19184e+06	0.444292	23113.7	7.71617e+06	0.299549	12383	3.92542e+06	0.315457	46833.5	9.57961e+06	0.488888	73296.7	1.1795e+07	0.621422	20833.8	3.89027e+06	0.535536	121557	2.44928e+07	0.496298	98666.7	1.38804e+07	0.710836
SER-GLYSYN-PWY	0.615302	0.053793	0.609053	0.0897952	0.792814	0.792814	0.00624816	-0.0418969	0.0543932		93289.5	1.41602e+07	0.658816	74848.1	1.21794e+07	0.614546	46956.6	7.50368e+06	0.625781	155332	2.41256e+07	0.643848	79148.6	1.31973e+07	0.599733	43163	7.19184e+06	0.600167	48131.2	7.71617e+06	0.623771	20688.2	3.92542e+06	0.527032	58596	9.57961e+06	0.611674	76727.7	1.1795e+07	0.650511	17871.7	3.89027e+06	0.459395	164022	2.44928e+07	0.669674	92881.9	1.38804e+07	0.669159
SO4ASSIM-PWY	0.515338	0.102204	0.463265	0.11314	0.132553	0.132553	0.0520733	-0.0164957	0.120642		81004.4	1.41602e+07	0.572058	73588.3	1.21794e+07	0.604203	43829	7.50368e+06	0.584099	114706	2.41256e+07	0.475451	60241.3	1.31973e+07	0.456466	35844.1	7.19184e+06	0.498399	15512.3	7.71617e+06	0.201036	15005.3	3.92542e+06	0.382259	57442.1	9.57961e+06	0.599629	55518.8	1.1795e+07	0.470698	13424.8	3.89027e+06	0.345087	145195	2.44928e+07	0.592808	85754	1.38804e+07	0.617807
SUCSYN-PWY	0.146991	0.0999027	0.174988	0.123217	0.434042	0.434042	-0.0279971	-0.0997433	0.0437491		51960.2	1.41602e+07	0.366946	29726	1.21794e+07	0.244068	16538.9	7.50368e+06	0.220411	12638.5	2.41256e+07	0.052386	17962.1	1.31973e+07	0.136104	0	7.19184e+06	0	5302.78	7.71617e+06	0.0687229	350.863	3.92542e+06	0.00893822	21957.5	9.57961e+06	0.229211	41896	1.1795e+07	0.355202	84.6115	3.89027e+06	0.00217495	20179.8	2.44928e+07	0.0823908	21372.1	1.38804e+07	0.153973
SULFATE-CYS-PWY	0.584665	0.0989971	0.536694	0.106151	0.144606	0.144606	0.0479711	-0.0172032	0.113145		90485.3	1.41602e+07	0.639012	80899	1.21794e+07	0.664228	48763.6	7.50368e+06	0.649863	136548	2.41256e+07	0.565986	71102.3	1.31973e+07	0.538763	39942.4	7.19184e+06	0.555384	25054.7	7.71617e+06	0.324704	14969.2	3.92542e+06	0.381339	62921.9	9.57961e+06	0.656831	65798.9	1.1795e+07	0.557854	15978.9	3.89027e+06	0.41074	160882	2.44928e+07	0.656855	98501.5	1.38804e+07	0.709645
TCA	0.680041	0.0828276	0.620479	0.0957156	0.0411871	0.0411871	0.0595612	0.00250966	0.116613		89503.1	1.41602e+07	0.632076	88428.9	1.21794e+07	0.726053	55210.9	7.50368e+06	0.735785	170324	2.41256e+07	0.705988	83326.5	1.31973e+07	0.631389	52874.5	7.19184e+06	0.735201	39581.5	7.71617e+06	0.512969	18446.1	3.92542e+06	0.469914	70916.2	9.57961e+06	0.740284	73947.1	1.1795e+07	0.626936	22968.2	3.89027e+06	0.5904	183599	2.44928e+07	0.749603	112783	1.38804e+07	0.812535
TCA-GLYOX-BYPASS	0.494506	0.125815	0.407982	0.114653	0.0264344	0.0264344	0.0865245	0.0106469	0.162402		63415.7	1.41602e+07	0.447845	73249	1.21794e+07	0.601417	43129.9	7.50368e+06	0.574783	117022	2.41256e+07	0.485051	55600.3	1.31973e+07	0.4213	33192.8	7.19184e+06	0.461534	12344.2	7.71617e+06	0.159979	8541.54	3.92542e+06	0.217595	59118.2	9.57961e+06	0.617125	39699.7	1.1795e+07	0.336581	17477.8	3.89027e+06	0.44927	143412	2.44928e+07	0.585525	93062.9	1.38804e+07	0.670464
TEICHOICACID-PWY	0.0225211	0.019823	0.0243349	0.0255743	0.803379	0.803379	-0.0018138	-0.0164848	0.0128572		1197.86	1.41602e+07	0.00845938	871.205	1.21794e+07	0.0071531	3500.71	7.50368e+06	0.0466532	512.715	2.41256e+07	0.00212519	11490.4	1.31973e+07	0.0870659	2523.89	7.19184e+06	0.0350938	2598.15	7.71617e+06	0.0336715	2212.49	3.92542e+06	0.056363	870.134	9.57961e+06	0.00908319	688.723	1.1795e+07	0.00583911	859.099	3.89027e+06	0.0220833	5583.09	2.44928e+07	0.0227948	207.515	1.38804e+07	0.00149502
THISYN-PWY	0.263726	0.141942	0.359722	0.116284	0.022082	0.022082	-0.0959965	-0.177476	-0.0145172		44669.1	1.41602e+07	0.315456	23032.7	1.21794e+07	0.189111	3108.46	7.50368e+06	0.0414258	110962	2.41256e+07	0.459936	39914.4	1.31973e+07	0.302443	29335.6	7.19184e+06	0.407901	43515	7.71617e+06	0.563945	11580.7	3.92542e+06	0.295018	2021.45	9.57961e+06	0.0211016	31907.2	1.1795e+07	0.270515	8953.54	3.89027e+06	0.230152	80909.8	2.44928e+07	0.330341	29583.6	1.38804e+07	0.213133
THREOCAT-PWY	0.00899764	0.0111007	0.0121894	0.0108599	0.358498	0.358498	-0.00319177	-0.0101349	0.00375134		972.039	1.41602e+07	0.0068646	3436.38	1.21794e+07	0.0282147	0	7.50368e+06	0	4618.5	2.41256e+07	0.0191435	2054.98	1.31973e+07	0.0155712	0	7.19184e+06	0	663.809	7.71617e+06	0.00860283	378.19	3.92542e+06	0.00963438	69.0563	9.57961e+06	0.000720868	444.744	1.1795e+07	0.00377062	473.188	3.89027e+06	0.0121634	8955.09	2.44928e+07	0.0365621	0	1.38804e+07	0
THRESYN-PWY	0.572994	0.0483643	0.56934	0.0832673	0.867453	0.867453	0.00365463	-0.0407094	0.0480187		87034.7	1.41602e+07	0.614644	69607.9	1.21794e+07	0.571521	38433.7	7.50368e+06	0.512198	145263	2.41256e+07	0.602113	69733.9	1.31973e+07	0.528394	43412.5	7.19184e+06	0.603636	54130.1	7.71617e+06	0.701515	18080.3	3.92542e+06	0.460596	56330.9	9.57961e+06	0.58803	69438.7	1.1795e+07	0.588713	20228.7	3.89027e+06	0.519983	142271	2.44928e+07	0.580867	78974.7	1.38804e+07	0.568966
TRNA-CHARGING-PWY	0.528967	0.0880051	0.585111	0.149595	0.1616	0.1616	-0.0561438	-0.136051	0.0237639		77523.3	1.41602e+07	0.547474	50875.1	1.21794e+07	0.417714	37179.3	7.50368e+06	0.495481	142314	2.41256e+07	0.589885	62890.4	1.31973e+07	0.476539	38601.4	7.19184e+06	0.536738	49351.6	7.71617e+06	0.639587	30205.9	3.92542e+06	0.769496	39044.1	9.57961e+06	0.407576	64763.8	1.1795e+07	0.549079	23624	3.89027e+06	0.607258	132865	2.44928e+07	0.542465	80650.4	1.38804e+07	0.581038
TRPSYN-PWY	0.55206	0.0452199	0.533474	0.0729419	0.343356	0.343356	0.0185861	-0.0208136	0.0579859		78196.9	1.41602e+07	0.552231	67725.1	1.21794e+07	0.556063	38650.3	7.50368e+06	0.515084	144035	2.41256e+07	0.59702	69095.3	1.31973e+07	0.523556	41638.7	7.19184e+06	0.578971	45224.6	7.71617e+06	0.586102	18189.5	3.92542e+06	0.463376	55398.8	9.57961e+06	0.578299	67431.7	1.1795e+07	0.571698	18694.3	3.89027e+06	0.480539	135327	2.44928e+07	0.552518	85781	1.38804e+07	0.618002
TYRFUMCAT-PWY	0.328234	0.128146	0.251133	0.0963229	0.0340558	0.0340558	0.0771006	0.00609584	0.148105		46688.2	1.41602e+07	0.329715	53073.2	1.21794e+07	0.435761	33076	7.50368e+06	0.440797	72822.9	2.41256e+07	0.301849	32447.5	1.31973e+07	0.245865	17966.2	7.19184e+06	0.249814	5147.29	7.71617e+06	0.0667079	3864.83	3.92542e+06	0.0984564	41714.9	9.57961e+06	0.435455	25065	1.1795e+07	0.212505	9310.85	3.89027e+06	0.239337	97082.1	2.44928e+07	0.396369	81349.4	1.38804e+07	0.586074
UBISYN-PWY	0.338412	0.103371	0.313402	0.0881624	0.407946	0.407946	0.0250103	-0.0354007	0.0854213		53386.6	1.41602e+07	0.377019	54583.7	1.21794e+07	0.448164	36336.3	7.50368e+06	0.484246	66585.6	2.41256e+07	0.275995	42986.1	1.31973e+07	0.325718	30360.5	7.19184e+06	0.422152	7893.88	7.71617e+06	0.102303	7618.86	3.92542e+06	0.19409	47619.5	9.57961e+06	0.497092	32773.9	1.1795e+07	0.277863	14429.6	3.89027e+06	0.370916	96098.6	2.44928e+07	0.392354	28061.5	1.38804e+07	0.202166
UDPNAGSYN-PWY	0.575977	0.0780835	0.587621	0.209993	0.821275	0.821275	-0.011644	-0.116957	0.0936688		87281	1.41602e+07	0.616383	69849.4	1.21794e+07	0.573504	40309.9	7.50368e+06	0.537202	119617	2.41256e+07	0.495809	65519.7	1.31973e+07	0.496462	35842.4	7.19184e+06	0.498376	32708.7	7.71617e+06	0.423898	29989.3	3.92542e+06	0.763976	57754.8	9.57961e+06	0.602894	71092.8	1.1795e+07	0.602737	26116	3.89027e+06	0.671315	125334	2.44928e+07	0.511718	79117	1.38804e+07	0.569991
VALDEG-PWY	0.00390276	0.00815362	0.0015177	0.002852	0.20963	0.20963	0.00238507	-0.00141953	0.00618966		371.803	1.41602e+07	0.00262569	521.815	1.21794e+07	0.0042844	14.0074	7.50368e+06	0.000186673	0	2.41256e+07	0	0	1.31973e+07	0	28.9974	7.19184e+06	0.000403198	0	7.71617e+06	0	0	3.92542e+06	0	197.625	9.57961e+06	0.00206298	103.898	1.1795e+07	0.000880868	0	3.89027e+06	0	910.877	2.44928e+07	0.00371895	0	1.38804e+07	0
VALSYN-PWY	0.792583	0.0636469	0.735713	0.0904427	0.0282105	0.0282105	0.0568701	0.00645539	0.107285		107907	1.41602e+07	0.762048	103229	1.21794e+07	0.847566	57253.2	7.50368e+06	0.763002	185376	2.41256e+07	0.768378	103235	1.31973e+07	0.782239	60123.3	7.19184e+06	0.835992	55596.1	7.71617e+06	0.720514	23640.4	3.92542e+06	0.602238	83188.8	9.57961e+06	0.868395	87493.3	1.1795e+07	0.741783	30852.6	3.89027e+06	0.79307	189056	2.44928e+07	0.771883	119777	1.38804e+07	0.862921
[truncated: 90 more columns]

## Sheet: Th17
pathway	H: mean rel. freq. (%)	H: std. dev. (%)	L: mean rel. freq. (%)	L: std. dev. (%)	p-values	p-values (corrected)	Difference between means	95.0% lower CI	95.0% upper CI	Note	RIF002	RIF002: parent seq. count	RIF002: rel. freq. (%)	RIF007	RIF007: parent seq. count	RIF007: rel. freq. (%)	RIF013	RIF013: parent seq. count	RIF013: rel. freq. (%)	RIF014	RIF014: parent seq. count	RIF014: rel. freq. (%)	RIF015	RIF015: parent seq. count	RIF015: rel. freq. (%)	RIF020	RIF020: parent seq. count	RIF020: rel. freq. (%)	RIF022	RIF022: parent seq. count	RIF022: rel. freq. (%)	RIF030	RIF030: parent seq. count	RIF030: rel. freq. (%)	RIF044	RIF044: parent seq. count	RIF044: rel. freq. (%)	RIF045	RIF045: parent seq. count	RIF045: rel. freq. (%)	RIF047	RIF047: parent seq. count	RIF047: rel. freq. (%)	RIF049	RIF049: parent seq. count	RIF049: rel. freq. (%)	RIF062	RIF062: parent seq. count	RIF062: rel. freq. (%)
1CMET2-PWY	0.562202	0.069226	0.572015	0.0539898	0.614658	0.614658	-0.00981302	-0.048912	0.029286		40106.3	8.9371e+06	0.448762	40391.1	7.50368e+06	0.538284	74880	1.59879e+07	0.468355	37182.7	7.19184e+06	0.517012	50161.9	7.71617e+06	0.650088	108261	1.95839e+07	0.552804	9240.08	1.81289e+06	0.509687	63936.6	1.1795e+07	0.542065	44794	8.56698e+06	0.522868	49481	8.8737e+06	0.557614	36279.5	7.34267e+06	0.494091	70105.5	1.13398e+07	0.618227	19263.4	3.61373e+06	0.533061
3-HYDROXYPHENYLACETATE-DEGRADATION-PWY	0.00804843	0.00985104	0.0123695	0.0103798	0.179497	0.179497	-0.00432106	-0.010712	0.00206986		1170.59	8.9371e+06	0.0130981	84.2398	7.50368e+06	0.00112265	1550.9	1.59879e+07	0.00970051	3232	7.19184e+06	0.0449397	720.341	7.71617e+06	0.00933547	1602.55	1.95839e+07	0.008183	114.322	1.81289e+06	0.00630604	369.226	1.1795e+07	0.00313037	96.5417	8.56698e+06	0.0011269	1660.85	8.8737e+06	0.0187165	312.345	7.34267e+06	0.00425384	0	1.13398e+07	0	613.294	3.61373e+06	0.0169712
AEROBACTINSYN-PWY	4.64876e-06	1.64697e-05	5.17458e-05	0.000176799	0.249132	0.249132	-4.70971e-05	-0.000129816	3.56219e-05		0	8.9371e+06	0	0	7.50368e+06	0	12.1132	1.59879e+07	7.5765e-05	0	7.19184e+06	0	0	7.71617e+06	0	0	1.95839e+07	0	0	1.81289e+06	0	0	1.1795e+07	0	0	8.56698e+06	0	0	8.8737e+06	0	0	7.34267e+06	0	0	1.13398e+07	0	0	3.61373e+06	0
ALL-CHORISMATE-PWY	0.0790509	0.0599319	0.0949629	0.0461683	0.345414	0.345414	-0.015912	-0.0496054	0.0177813		19860.9	8.9371e+06	0.22223	810.955	7.50368e+06	0.0108074	10899.8	1.59879e+07	0.0681755	14696.2	7.19184e+06	0.204345	4404.51	7.71617e+06	0.0570816	18669.5	1.95839e+07	0.0953305	490.76	1.81289e+06	0.0270705	4871.52	1.1795e+07	0.0413016	2268.99	8.56698e+06	0.0264853	11077.8	8.8737e+06	0.124839	1153.72	7.34267e+06	0.0157126	1620.24	1.13398e+07	0.0142881	4270.57	3.61373e+06	0.118176
ANAEROFRUCAT-PWY	0.482993	0.108919	0.509241	0.129141	0.486958	0.486958	-0.0262473	-0.101887	0.0493921		36363.9	8.9371e+06	0.406887	33020.6	7.50368e+06	0.440059	82550.3	1.59879e+07	0.516331	35243.5	7.19184e+06	0.490049	49066	7.71617e+06	0.635885	82334.6	1.95839e+07	0.420419	14476.6	1.81289e+06	0.798538	68301.2	1.1795e+07	0.579069	33558.9	8.56698e+06	0.391724	43519.6	8.8737e+06	0.490434	33551.7	7.34267e+06	0.456941	37387	1.13398e+07	0.329698	19607.7	3.61373e+06	0.542589
ANAGLYCOLYSIS-PWY	0.627598	0.215346	0.601401	0.0944577	0.614944	0.614944	0.0261978	-0.079159	0.131555		51940.2	8.9371e+06	0.581175	40666.7	7.50368e+06	0.541957	98404.5	1.59879e+07	0.615495	41101.5	7.19184e+06	0.571502	56498.5	7.71617e+06	0.73221	91670.2	1.95839e+07	0.468089	28655.4	1.81289e+06	1.58064	74335.6	1.1795e+07	0.63023	50945.1	8.56698e+06	0.594668	45131.7	8.8737e+06	0.508601	42625.6	7.34267e+06	0.580519	63032.3	1.13398e+07	0.555852	21437.9	3.61373e+06	0.593234
ARG+POLYAMINE-SYN	0.181827	0.0605375	0.197459	0.069281	0.447133	0.447133	-0.0156326	-0.0567909	0.0255257		23330.1	8.9371e+06	0.261048	22716.6	7.50368e+06	0.30274	26573.7	1.59879e+07	0.166211	12904.8	7.19184e+06	0.179436	21118.6	7.71617e+06	0.273693	35109.7	1.95839e+07	0.179278	1214.48	1.81289e+06	0.0669912	9898.52	1.1795e+07	0.0839213	12143.9	8.56698e+06	0.141752	18415.7	8.8737e+06	0.207531	13930.6	7.34267e+06	0.189721	19039.2	1.13398e+07	0.167898	6949.15	3.61373e+06	0.192298
ARGDEG-PWY	0.00872418	0.0126537	0.0141657	0.0116214	0.158852	0.158852	-0.00544157	-0.0130995	0.00221634		1043.82	8.9371e+06	0.0116796	48.5637	7.50368e+06	0.000647198	454.217	1.59879e+07	0.00284101	1104.08	7.19184e+06	0.0153519	223.202	7.71617e+06	0.00289265	6643.67	1.95839e+07	0.0339241	72.4178	1.81289e+06	0.0039946	411.616	1.1795e+07	0.00348975	52.4406	8.56698e+06	0.000612124	328.477	8.8737e+06	0.00370169	106.51	7.34267e+06	0.00145057	71.8887	1.13398e+07	0.000633952	0	3.61373e+06	0
ARGORNPROST-PWY	0.0814951	0.0417872	0.0710738	0.0339994	0.385292	0.385292	0.0104214	-0.0135726	0.0344154		7243.56	8.9371e+06	0.0810504	4826.85	7.50368e+06	0.0643264	8640.05	1.59879e+07	0.0540413	6956.31	7.19184e+06	0.096725	4932.07	7.71617e+06	0.0639186	12382.5	1.95839e+07	0.0632279	1012.39	1.81289e+06	0.0558438	23995.2	1.1795e+07	0.203435	4601.36	8.56698e+06	0.0537103	6058.59	8.8737e+06	0.0682758	10752.2	7.34267e+06	0.146434	4674.72	1.13398e+07	0.0412242	4879.75	3.61373e+06	0.135034
ARGSYN-PWY	0.452342	0.0764756	0.452029	0.0690078	0.989086	0.989086	0.000312818	-0.0455933	0.0462189		45547	8.9371e+06	0.50964	29405.1	7.50368e+06	0.391876	88540.5	1.59879e+07	0.553798	33269.2	7.19184e+06	0.462597	35068.9	7.71617e+06	0.454485	68855.9	1.95839e+07	0.351594	4675.76	1.81289e+06	0.257917	63148.8	1.1795e+07	0.535386	44195.7	8.56698e+06	0.515884	42213.3	8.8737e+06	0.475713	32249.7	7.34267e+06	0.43921	56726	1.13398e+07	0.500239	17293.4	3.61373e+06	0.478545
ARGSYNBSUB-PWY	0.520543	0.0732585	0.523856	0.0512987	0.867207	0.867207	-0.00331246	-0.0431546	0.0365297		49652.8	8.9371e+06	0.555581	38585.4	7.50368e+06	0.514219	92635.5	1.59879e+07	0.579411	39948.3	7.19184e+06	0.555467	32229.5	7.71617e+06	0.417687	112263	1.95839e+07	0.573242	5338.04	1.81289e+06	0.294449	67399.2	1.1795e+07	0.571422	51677.2	8.56698e+06	0.603214	44874.7	8.8737e+06	0.505705	39558.8	7.34267e+06	0.538752	65714.2	1.13398e+07	0.579502	19557.1	3.61373e+06	0.541187
ARO-PWY	0.586538	0.0657135	0.5751	0.0571469	0.554827	0.554827	0.0114374	-0.0273621	0.0502369		51732.3	8.9371e+06	0.578849	40662.6	7.50368e+06	0.541902	103205	1.59879e+07	0.645524	41849.4	7.19184e+06	0.581901	47027.2	7.71617e+06	0.609463	122185	1.95839e+07	0.623905	5771.69	1.81289e+06	0.318369	74794.5	1.1795e+07	0.634121	52107.5	8.56698e+06	0.608236	53283.4	8.8737e+06	0.600465	41911.1	7.34267e+06	0.570789	66337	1.13398e+07	0.584994	19884.6	3.61373e+06	0.550252
ASPASN-PWY	0.284149	0.11822	0.287586	0.105512	0.922157	0.922157	-0.00343732	-0.0740485	0.0671739		27425.3	8.9371e+06	0.30687	11403.3	7.50368e+06	0.15197	74249.4	1.59879e+07	0.464411	21246.9	7.19184e+06	0.295431	38540.3	7.71617e+06	0.499474	76923.6	1.95839e+07	0.39279	3751.04	1.81289e+06	0.206909	48403.9	1.1795e+07	0.410377	16422.2	8.56698e+06	0.191692	25542.1	8.8737e+06	0.287841	24999.3	7.34267e+06	0.340466	20904.9	1.13398e+07	0.18435	9586.9	3.61373e+06	0.265291
AST-PWY	0.0398864	0.0483605	0.0373753	0.03843	0.854548	0.854548	0.00251111	-0.0249999	0.0300221		1237.02	8.9371e+06	0.0138414	1212.35	7.50368e+06	0.0161567	3002.23	1.59879e+07	0.0187782	4254.8	7.19184e+06	0.0591614	870.074	7.71617e+06	0.011276	42451.5	1.95839e+07	0.216767	501.529	1.81289e+06	0.0276645	889.289	1.1795e+07	0.00753955	2774.45	8.56698e+06	0.0323854	1674.94	8.8737e+06	0.0188753	8697.95	7.34267e+06	0.118458	12326.4	1.13398e+07	0.108701	432.475	3.61373e+06	0.0119675
BENZCOA-PWY	0	0	5.16671e-06	2.31062e-05	0.329257	0.329257	-5.16671e-06	-1.59443e-05	5.61086e-06		0	8.9371e+06	0	0	7.50368e+06	0	0	1.59879e+07	0	0	7.19184e+06	0	0	7.71617e+06	0	0	1.95839e+07	0	0	1.81289e+06	0	0	1.1795e+07	0	0	8.56698e+06	0	0	8.8737e+06	0	0	7.34267e+06	0	0	1.13398e+07	0	0	3.61373e+06	0
BIOTIN-BIOSYNTHESIS-PWY	0.35306	0.133591	0.359509	0.12818	0.875435	0.875435	-0.0064488	-0.089012	0.0761144		31584.5	8.9371e+06	0.353409	38515	7.50368e+06	0.513281	32356.6	1.59879e+07	0.202382	27875.2	7.19184e+06	0.387594	44113.5	7.71617e+06	0.571703	103627	1.95839e+07	0.52914	2393.55	1.81289e+06	0.132029	16470.2	1.1795e+07	0.139637	29283.3	8.56698e+06	0.341815	30279.1	8.8737e+06	0.341224	27457.7	7.34267e+06	0.373947	55603.9	1.13398e+07	0.490345	8460.13	3.61373e+06	0.23411
BRANCHED-CHAIN-AA-SYN-PWY	0.700744	0.0826311	0.70992	0.0631339	0.690828	0.690828	-0.00917591	-0.0554898	0.037138		62753.8	8.9371e+06	0.702172	52305.5	7.50368e+06	0.697065	116432	1.59879e+07	0.728253	55637.2	7.19184e+06	0.773616	52404.5	7.71617e+06	0.679151	136463	1.95839e+07	0.696809	6718.12	1.81289e+06	0.370574	83781.8	1.1795e+07	0.710317	69973	8.56698e+06	0.816775	61347.3	8.8737e+06	0.691339	52775.3	7.34267e+06	0.718748	87440.5	1.13398e+07	0.771096	25265	3.61373e+06	0.699138
CALVIN-PWY	0.640314	0.0595026	0.645852	0.0544017	0.757168	0.757168	-0.00553846	-0.0414731	0.0303962		50893.6	8.9371e+06	0.569465	43627.5	7.50368e+06	0.581414	111766	1.59879e+07	0.69907	41761.3	7.19184e+06	0.580676	59850.1	7.71617e+06	0.775646	118019	1.95839e+07	0.602631	11337.4	1.81289e+06	0.625375	79638.2	1.1795e+07	0.675186	52316.7	8.56698e+06	0.610678	55973.5	8.8737e+06	0.63078	42234.6	7.34267e+06	0.575194	68808	1.13398e+07	0.606785	21821.1	3.61373e+06	0.603837
CATECHOL-ORTHO-CLEAVAGE-PWY	0.0428206	0.0569069	0.0382521	0.0605742	0.804915	0.804915	0.0045685	-0.0325561	0.0416931		5206.45	8.9371e+06	0.0582566	664.843	7.50368e+06	0.00886022	2891.22	1.59879e+07	0.0180838	3791.56	7.19184e+06	0.0527203	295.241	7.71617e+06	0.00382627	49533.1	1.95839e+07	0.252927	721.095	1.81289e+06	0.0397759	939.707	1.1795e+07	0.007967	2849.36	8.56698e+06	0.0332598	1814.04	8.8737e+06	0.0204429	11211.7	7.34267e+06	0.152693	7748.07	1.13398e+07	0.0683265	639.798	3.61373e+06	0.0177046
CENTBENZCOA-PWY	5.68613e-07	2.60571e-06	5.45675e-06	2.44033e-05	0.383315	0.383315	-4.88814e-06	-1.63168e-05	6.5405e-06		0	8.9371e+06	0	0	7.50368e+06	0	2	1.59879e+07	1.25095e-05	0	7.19184e+06	0	0	7.71617e+06	0	0	1.95839e+07	0	0	1.81289e+06	0	0	1.1795e+07	0	0	8.56698e+06	0	0	8.8737e+06	0	0	7.34267e+06	0	0	1.13398e+07	0	0	3.61373e+06	0
CENTFERM-PWY	0.0644669	0.0585488	0.0699017	0.0578729	0.766557	0.766557	-0.00543485	-0.042162	0.0312924		2779.55	8.9371e+06	0.0311012	6436.64	7.50368e+06	0.0857798	6573.12	1.59879e+07	0.0411132	1613.72	7.19184e+06	0.0224383	16179.5	7.71617e+06	0.209683	14279.2	1.95839e+07	0.0729129	113.723	1.81289e+06	0.00627303	5547.8	1.1795e+07	0.0470352	2834.57	8.56698e+06	0.0330872	6318.69	8.8737e+06	0.071207	130.725	7.34267e+06	0.00178035	1724.43	1.13398e+07	0.0152069	2223.64	3.61373e+06	0.0615331
CHLOROPHYLL-SYN	0.0560642	0.0586106	0.0427612	0.0521777	0.446659	0.446659	0.013303	-0.0216642	0.0482702		6565.02	8.9371e+06	0.0734581	2596.58	7.50368e+06	0.034604	18470.4	1.59879e+07	0.115528	7368.02	7.19184e+06	0.10245	113.049	7.71617e+06	0.00146509	513.894	1.95839e+07	0.00262406	0	1.81289e+06	0	26109.9	1.1795e+07	0.221364	0	8.56698e+06	0	9899.73	8.8737e+06	0.111563	4327.52	7.34267e+06	0.0589366	996.105	1.13398e+07	0.00878417	356.964	3.61373e+06	0.00987799
COA-PWY	0.596664	0.183436	0.573043	0.0681912	0.585881	0.585881	0.0236206	-0.0642783	0.11152		50002.9	8.9371e+06	0.559498	38075.6	7.50368e+06	0.507426	94038.7	1.59879e+07	0.588188	39934.5	7.19184e+06	0.555275	46310.6	7.71617e+06	0.600176	106709	1.95839e+07	0.544879	25910.7	1.81289e+06	1.42925	68350.4	1.1795e+07	0.579486	49538.5	8.56698e+06	0.578249	48140.3	8.8737e+06	0.542506	41550.2	7.34267e+06	0.565873	60119.8	1.13398e+07	0.530168	19801.4	3.61373e+06	0.547948
COBALSYN-PWY	0.364131	0.112805	0.371431	0.0902547	0.819786	0.819786	-0.00729994	-0.0716426	0.0570428		20349.5	8.9371e+06	0.227696	31982.7	7.50368e+06	0.426227	50670.7	1.59879e+07	0.316933	15348.6	7.19184e+06	0.213417	42175.8	7.71617e+06	0.54659	86303.4	1.95839e+07	0.440685	1980.38	1.81289e+06	0.109239	33195.3	1.1795e+07	0.281436	21195.1	8.56698e+06	0.247405	37326.5	8.8737e+06	0.420642	22505.3	7.34267e+06	0.306501	49589.9	1.13398e+07	0.43731	7400.14	3.61373e+06	0.204778
CODH-PWY	0.00554054	0.00831629	0.0089629	0.0192282	0.469689	0.469689	-0.00342235	-0.0129988	0.00615414		146.504	8.9371e+06	0.00163927	116.062	7.50368e+06	0.00154674	506.485	1.59879e+07	0.00316793	2759.36	7.19184e+06	0.038368	680.319	7.71617e+06	0.0088168	1299.25	1.95839e+07	0.00663428	19.9912	1.81289e+06	0.00110272	98.1694	1.1795e+07	0.000832297	680.736	8.56698e+06	0.00794604	559.603	8.8737e+06	0.00630631	31.8998	7.34267e+06	0.000434445	445.229	1.13398e+07	0.00392627	146.972	3.61373e+06	0.00406705
COLANSYN-PWY	0.368774	0.0999313	0.337717	0.112183	0.355723	0.355723	0.0310574	-0.0361235	0.0982384		37639.9	8.9371e+06	0.421165	21682	7.50368e+06	0.288952	84424.6	1.59879e+07	0.528054	27621.8	7.19184e+06	0.384071	37964.3	7.71617e+06	0.492009	59085.6	1.95839e+07	0.301705	2164.19	1.81289e+06	0.119378	52663.7	1.1795e+07	0.446492	35174.8	8.56698e+06	0.410586	37156	8.8737e+06	0.41872	27712.1	7.34267e+06	0.377411	25238.2	1.13398e+07	0.222564	11025.3	3.61373e+06	0.305093
COMPLETE-ARO-PWY	0.617463	0.0700444	0.605774	0.059706	0.567848	0.567848	0.0116883	-0.0293125	0.0526891		54870.1	8.9371e+06	0.613958	42951.9	7.50368e+06	0.572411	108941	1.59879e+07	0.681397	44322.6	7.19184e+06	0.61629	49612.3	7.71617e+06	0.642965	128548	1.95839e+07	0.656397	5955.72	1.81289e+06	0.32852	78750.1	1.1795e+07	0.667657	55249.2	8.56698e+06	0.644909	56042.6	8.8737e+06	0.631558	44351	7.34267e+06	0.604017	70101.7	1.13398e+07	0.618194	20837.3	3.61373e+06	0.576614
CRNFORCAT-PWY	0.00654054	0.00974727	0.01087	0.0133877	0.24606	0.24606	-0.00432942	-0.011774	0.00311517		2394.65	8.9371e+06	0.0267945	2931.16	7.50368e+06	0.0390629	170.707	1.59879e+07	0.00106773	207.284	7.19184e+06	0.0028822	56.8074	7.71617e+06	0.000736213	56.9264	1.95839e+07	0.000290679	0	1.81289e+06	0	28.9944	1.1795e+07	0.00024582	1284.11	8.56698e+06	0.014989	477.26	8.8737e+06	0.00537837	84.5326	7.34267e+06	0.00115125	261.132	1.13398e+07	0.0023028	371.878	3.61373e+06	0.0102907
DAPLYSINESYN-PWY	0.507488	0.0662606	0.50786	0.0700645	0.986181	0.986181	-0.000371549	-0.0434415	0.0426984		42393.7	8.9371e+06	0.474356	39828.4	7.50368e+06	0.530785	63715	1.59879e+07	0.398521	36198.7	7.19184e+06	0.50333	35324.4	7.71617e+06	0.457798	107117	1.95839e+07	0.546963	5717.15	1.81289e+06	0.31536	58121.2	1.1795e+07	0.492762	45053.2	8.56698e+06	0.525893	44243.5	8.8737e+06	0.498592	36801.5	7.34267e+06	0.501201	66314.4	1.13398e+07	0.584795	20443.2	3.61373e+06	0.565709
DENITRIFICATION-PWY	0.0167917	0.0183098	0.0126326	0.0123786	0.397683	0.397683	0.00415909	-0.00568915	0.0140073		6539.67	8.9371e+06	0.0731744	105.993	7.50368e+06	0.00141255	3546.12	1.59879e+07	0.0221801	2876.76	7.19184e+06	0.0400003	316.525	7.71617e+06	0.0041021	3125.13	1.95839e+07	0.0159576	18.6547	1.81289e+06	0.001029	753.488	1.1795e+07	0.0063882	1964.32	8.56698e+06	0.0229289	3544.53	8.8737e+06	0.0399442	3793.31	7.34267e+06	0.0516611	717.7	1.13398e+07	0.00632905	203.206	3.61373e+06	0.00562316
DENOVOPURINE2-PWY	0.417954	0.129611	0.427591	0.117096	0.803799	0.803799	-0.00963763	-0.0874823	0.0682071		22613.3	8.9371e+06	0.253027	26659.1	7.50368e+06	0.355281	69059.7	1.59879e+07	0.43195	22045.5	7.19184e+06	0.306535	48089.5	7.71617e+06	0.62323	78766.7	1.95839e+07	0.4022	8584.93	1.81289e+06	0.473549	66813	1.1795e+07	0.566453	28734.9	8.56698e+06	0.335414	41073.9	8.8737e+06	0.462873	24283	7.34267e+06	0.33071	22140.4	1.13398e+07	0.195246	14229.3	3.61373e+06	0.393755
DHGLUCONATE-PYR-CAT-PWY	0.00160052	0.00238287	0.00316228	0.00565938	0.263828	0.263828	-0.00156175	-0.00437092	0.00124741		346.558	8.9371e+06	0.00387775	108.845	7.50368e+06	0.00145055	588.662	1.59879e+07	0.00368193	0	7.19184e+06	0	40.349	7.71617e+06	0.000522915	1374.86	1.95839e+07	0.00702037	0	1.81289e+06	0	32.7592	1.1795e+07	0.000277738	0	8.56698e+06	0	718.563	8.8737e+06	0.00809768	93.6992	7.34267e+06	0.00127609	27.227	1.13398e+07	0.000240102	0	3.61373e+06	0
DTDPRHAMSYN-PWY	0.424986	0.106548	0.421946	0.0920546	0.922482	0.922482	0.00304053	-0.0596905	0.0657715		46256.2	8.9371e+06	0.517575	34938.5	7.50368e+06	0.465618	72243.7	1.59879e+07	0.451866	36092.3	7.19184e+06	0.50185	41098.9	7.71617e+06	0.532634	81035	1.95839e+07	0.413783	4721.27	1.81289e+06	0.260427	49066.3	1.1795e+07	0.415993	47603.1	8.56698e+06	0.555658	35437.6	8.8737e+06	0.399356	38118.1	7.34267e+06	0.519131	34673.4	1.13398e+07	0.305768	17418.8	3.61373e+06	0.482016
ECASYN-PWY	0.0062356	0.0100676	0.0103728	0.00970221	0.187642	0.187642	-0.0041372	-0.0103727	0.00209831		18.3715	8.9371e+06	0.000205565	23.546	7.50368e+06	0.000313792	185.584	1.59879e+07	0.00116078	955.137	7.19184e+06	0.0132808	303.349	7.71617e+06	0.00393135	3572	1.95839e+07	0.0182395	52.2247	1.81289e+06	0.00288074	111.875	1.1795e+07	0.000948498	29.1362	8.56698e+06	0.000340099	308.063	8.8737e+06	0.00347164	45.0395	7.34267e+06	0.000613393	33.3398	1.13398e+07	0.000294008	166.694	3.61373e+06	0.0046128
ENTBACSYN-PWY	0.0391675	0.0456941	0.0581488	0.0379873	0.155056	0.155056	-0.0189813	-0.0454493	0.0074868		17164.6	8.9371e+06	0.19206	106.655	7.50368e+06	0.00142137	1613.78	1.59879e+07	0.0100938	7195.13	7.19184e+06	0.100046	2096.43	7.71617e+06	0.0271693	12055.3	1.95839e+07	0.0615569	422.928	1.81289e+06	0.0233289	612.475	1.1795e+07	0.00519267	261.179	8.56698e+06	0.00304866	2648.94	8.8737e+06	0.0298516	134.415	7.34267e+06	0.0018306	2478.88	1.13398e+07	0.0218601	2294.89	3.61373e+06	0.0635048
FAO-PWY	0.501518	0.216824	0.548256	0.237994	0.515341	0.515341	-0.046738	-0.190636	0.0971594		58080.2	8.9371e+06	0.649878	47422.1	7.50368e+06	0.631984	47434.7	1.59879e+07	0.296692	41424.3	7.19184e+06	0.575989	10596.1	7.71617e+06	0.137324	153411	1.95839e+07	0.783349	3734.54	1.81289e+06	0.205999	30246.3	1.1795e+07	0.256434	50498.5	8.56698e+06	0.589455	41490.2	8.8737e+06	0.467564	46547.7	7.34267e+06	0.633934	66435.4	1.13398e+07	0.585862	15267.2	3.61373e+06	0.422478
FASYN-ELONG-PWY	0.708608	0.120875	0.749147	0.0840261	0.218381	0.218381	-0.0405393	-0.106124	0.0250453		67331.3	8.9371e+06	0.753391	58276.5	7.50368e+06	0.776639	113105	1.59879e+07	0.707445	57038.4	7.19184e+06	0.793098	59327.9	7.71617e+06	0.768878	152969	1.95839e+07	0.781097	5367.69	1.81289e+06	0.296084	71105.5	1.1795e+07	0.602845	66289.1	8.56698e+06	0.773774	63306.1	8.8737e+06	0.713413	52745.1	7.34267e+06	0.718337	96348.7	1.13398e+07	0.849653	18488.2	3.61373e+06	0.51161
FASYN-INITIAL-PWY	0.362159	0.160431	0.376886	0.14253	0.757331	0.757331	-0.014727	-0.110352	0.0808982		39989.2	8.9371e+06	0.447452	39979.3	7.50368e+06	0.532795	23104	1.59879e+07	0.144509	30597.2	7.19184e+06	0.425444	44368.8	7.71617e+06	0.575011	105608	1.95839e+07	0.539258	3785.35	1.81289e+06	0.208801	10993.3	1.1795e+07	0.0932034	34185.7	8.56698e+06	0.39904	23654.6	8.8737e+06	0.26657	34194.3	7.34267e+06	0.465693	51234.2	1.13398e+07	0.45181	11732	3.61373e+06	0.32465
FERMENTATION-PWY	0.367911	0.106603	0.376074	0.107745	0.808662	0.808662	-0.00816249	-0.075805	0.05948		30288.1	8.9371e+06	0.338903	22706.5	7.50368e+06	0.302605	97355.2	1.59879e+07	0.608932	25104	7.19184e+06	0.349062	25728.3	7.71617e+06	0.333433	65151.1	1.95839e+07	0.332676	3369.22	1.81289e+06	0.185848	61985.1	1.1795e+07	0.52552	26483.3	8.56698e+06	0.309132	38876.9	8.8737e+06	0.438114	24041.8	7.34267e+06	0.327426	20804.1	1.13398e+07	0.183462	12438.1	3.61373e+06	0.34419
FOLSYN-PWY	0.557536	0.0635734	0.560622	0.0486527	0.861909	0.861909	-0.00308684	-0.0387406	0.0325669		39819.9	8.9371e+06	0.445557	38126.7	7.50368e+06	0.508106	80411.7	1.59879e+07	0.502955	38237.8	7.19184e+06	0.531682	44289.2	7.71617e+06	0.573979	111576	1.95839e+07	0.569734	13875.6	1.81289e+06	0.765383	65840.5	1.1795e+07	0.558207	43039.6	8.56698e+06	0.502389	48783.8	8.8737e+06	0.549757	38289.2	7.34267e+06	0.521461	65700.7	1.13398e+07	0.579383	20118.3	3.61373e+06	0.556719
FUC-RHAMCAT-PWY	0.0134593	0.0144526	0.0178326	0.0138812	0.328795	0.328795	-0.00437334	-0.0133099	0.00456322		258.248	8.9371e+06	0.00288961	73.0093	7.50368e+06	0.00097298	1199.66	1.59879e+07	0.00750358	318.329	7.19184e+06	0.00442625	3979.34	7.71617e+06	0.0515715	3524.37	1.95839e+07	0.0179962	10.4853	1.81289e+06	0.000578372	620.844	1.1795e+07	0.00526362	143.074	8.56698e+06	0.00167006	836.276	8.8737e+06	0.00942421	0	7.34267e+06	0	161.444	1.13398e+07	0.00142369	466.219	3.61373e+06	0.0129013
FUCCAT-PWY	0.0145118	0.0131769	0.0189794	0.0128418	0.278019	0.278019	-0.00446757	-0.0126745	0.0037394		177.222	8.9371e+06	0.00198299	208.571	7.50368e+06	0.00277958	1153.2	1.59879e+07	0.00721294	374.914	7.19184e+06	0.00521305	1947.73	7.71617e+06	0.0252422	3725.23	1.95839e+07	0.0190219	5.09925	1.81289e+06	0.000281277	410.377	1.1795e+07	0.00347925	2352.83	8.56698e+06	0.0274639	1077.18	8.8737e+06	0.012139	0	7.34267e+06	0	282.947	1.13398e+07	0.00249517	341.497	3.61373e+06	0.00944997
GALACT-GLUCUROCAT-PWY	0.0807272	0.0453792	0.097811	0.0598727	0.311548	0.311548	-0.0170838	-0.0508168	0.0166492		2154.13	8.9371e+06	0.0241032	8062.55	7.50368e+06	0.107448	4810.28	1.59879e+07	0.0300871	7181.85	7.19184e+06	0.0998611	7818.18	7.71617e+06	0.101322	14141.8	1.95839e+07	0.0722114	616.77	1.81289e+06	0.0340213	4595.72	1.1795e+07	0.0389633	5924.89	8.56698e+06	0.0691596	4153.9	8.8737e+06	0.0468114	8206.07	7.34267e+06	0.111759	12901.5	1.13398e+07	0.113772	2760.37	3.61373e+06	0.0763857
GALACTARDEG-PWY	0.025603	0.0287208	0.0250075	0.0263457	0.945138	0.945138	0.000595535	-0.0167762	0.0179673		2297.85	8.9371e+06	0.0257113	8142.47	7.50368e+06	0.108513	482.674	1.59879e+07	0.003019	1703.82	7.19184e+06	0.023691	1569.12	7.71617e+06	0.0203355	4701.36	1.95839e+07	0.0240062	174.394	1.81289e+06	0.00961963	654.465	1.1795e+07	0.00554866	537.394	8.56698e+06	0.00627285	1026.61	8.8737e+06	0.0115691	50.4992	7.34267e+06	0.000687749	3759.92	1.13398e+07	0.033157	1760.14	3.61373e+06	0.048707
GALACTUROCAT-PWY	0.209401	0.0968117	0.22038	0.07946	0.692935	0.692935	-0.0109792	-0.0667641	0.0448057		10037.5	8.9371e+06	0.112313	10427.9	7.50368e+06	0.13897	26222.8	1.59879e+07	0.164017	12367.7	7.19184e+06	0.171968	26943.1	7.71617e+06	0.349177	23988.4	1.95839e+07	0.12249	1748.45	1.81289e+06	0.0964455	23498.7	1.1795e+07	0.199226	13944.4	8.56698e+06	0.162769	20377	8.8737e+06	0.229634	10531.8	7.34267e+06	0.143432	27269.4	1.13398e+07	0.240476	5707.25	3.61373e+06	0.157932
GALLATE-DEGRADATION-I-PWY	0.0817867	0.0873382	0.104161	0.102646	0.457732	0.457732	-0.0223748	-0.0827045	0.037955		4114.58	8.9371e+06	0.0460393	18270.6	7.50368e+06	0.243488	3430.33	1.59879e+07	0.0214559	7248.61	7.19184e+06	0.100789	1190.46	7.71617e+06	0.0154281	28962.3	1.95839e+07	0.147888	451.812	1.81289e+06	0.0249221	1064.55	1.1795e+07	0.00902544	4963.92	8.56698e+06	0.0579425	3675.3	8.8737e+06	0.0414179	5968.69	7.34267e+06	0.0812877	10677.9	1.13398e+07	0.0941637	2458.46	3.61373e+06	0.0680311
GALLATE-DEGRADATION-II-PWY	0.00843725	0.0113127	0.0230654	0.0228249	0.0152178	0.0152178	-0.0146281	-0.0262245	-0.00303178		130.668	8.9371e+06	0.00146209	1091.82	7.50368e+06	0.0145505	400.492	1.59879e+07	0.00250498	3555.24	7.19184e+06	0.0494343	99.7108	7.71617e+06	0.00129223	501.711	1.95839e+07	0.00256185	227.854	1.81289e+06	0.0125685	444.464	1.1795e+07	0.00376825	489.412	8.56698e+06	0.00571277	101.885	8.8737e+06	0.00114817	53.1713	7.34267e+06	0.000724141	3075.66	1.13398e+07	0.0271228	652.057	3.61373e+06	0.0180439
GLCMANNANAUT-PWY	0.0557331	0.0316162	0.0487837	0.0309383	0.480941	0.480941	0.00694939	-0.0127825	0.0266813		4281.17	8.9371e+06	0.0479033	3208.91	7.50368e+06	0.0427645	5496.97	1.59879e+07	0.0343822	4697.68	7.19184e+06	0.0653195	6828.25	7.71617e+06	0.0884928	5990.37	1.95839e+07	0.0305882	270.393	1.81289e+06	0.014915	8171.87	1.1795e+07	0.0692825	3005.22	8.56698e+06	0.0350791	4749.4	8.8737e+06	0.0535222	3904.97	7.34267e+06	0.0531818	1943.38	1.13398e+07	0.0171377	860.944	3.61373e+06	0.0238242
GLUCARDEG-PWY	0.0257216	0.0286003	0.0250189	0.0262139	0.93499	0.93499	0.000702702	-0.0165896	0.017995		2340.05	8.9371e+06	0.0261836	8094.91	7.50368e+06	0.107879	485.339	1.59879e+07	0.00303567	1721.65	7.19184e+06	0.023939	1601.22	7.71617e+06	0.0207515	4705.57	1.95839e+07	0.0240277	177.191	1.81289e+06	0.00977394	650.679	1.1795e+07	0.00551657	537.673	8.56698e+06	0.00627611	1032.3	8.8737e+06	0.0116333	50.5299	7.34267e+06	0.000688167	3730.71	1.13398e+07	0.0328994	1753.73	3.61373e+06	0.0485297
GLUCARGALACTSUPER-PWY	0.025603	0.0287208	0.0250075	0.0263457	0.945138	0.945138	0.000595535	-0.0167762	0.0179673		2297.85	8.9371e+06	0.0257113	8142.47	7.50368e+06	0.108513	482.674	1.59879e+07	0.003019	1703.82	7.19184e+06	0.023691	1569.12	7.71617e+06	0.0203355	4701.36	1.95839e+07	0.0240062	174.394	1.81289e+06	0.00961963	654.465	1.1795e+07	0.00554866	537.394	8.56698e+06	0.00627285	1026.61	8.8737e+06	0.0115691	50.4992	7.34267e+06	0.000687749	3759.92	1.13398e+07	0.033157	1760.14	3.61373e+06	0.048707
GLUCONEO-PWY	0.568083	0.0505891	0.581829	0.0535294	0.403531	0.403531	-0.0137456	-0.046641	0.0191498		46025.9	8.9371e+06	0.514998	40247.7	7.50368e+06	0.536372	104906	1.59879e+07	0.65616	38094.9	7.19184e+06	0.529695	49099.9	7.71617e+06	0.636325	112615	1.95839e+07	0.575039	8093.4	1.81289e+06	0.446435	70329	1.1795e+07	0.596261	43839.4	8.56698e+06	0.511725	51848.3	8.8737e+06	0.584293	39311.6	7.34267e+06	0.535386	62573.2	1.13398e+07	0.551803	18753.6	3.61373e+06	0.518955
GLUCOSE1PMETAB-PWY	0.202105	0.103334	0.204934	0.0989844	0.929093	0.929093	-0.00282905	-0.0666406	0.0609825		12650.6	8.9371e+06	0.141551	20346	7.50368e+06	0.271147	69422.6	1.59879e+07	0.434221	18498.5	7.19184e+06	0.257216	3978.53	7.71617e+06	0.051561	46545.5	1.95839e+07	0.237672	1169.76	1.81289e+06	0.0645243	47169.4	1.1795e+07	0.399911	11265.1	8.56698e+06	0.131495	21082.9	8.8737e+06	0.237589	15274.3	7.34267e+06	0.208021	15219	1.13398e+07	0.134209	7601.07	3.61373e+06	0.210338
GLUCUROCAT-PWY	0.0800488	0.0436331	0.110282	0.0709495	0.111787	0.111787	-0.0302332	-0.0678801	0.00741376		1659.69	8.9371e+06	0.0185708	8872.03	7.50368e+06	0.118236	4219.98	1.59879e+07	0.0263949	7242.92	7.19184e+06	0.10071	5894.16	7.71617e+06	0.0763872	12916.6	1.95839e+07	0.0659549	1593.97	1.81289e+06	0.087924	3984.16	1.1795e+07	0.0337784	5183.98	8.56698e+06	0.0605111	3762.77	8.8737e+06	0.0424037	9110.83	7.34267e+06	0.124081	12199.3	1.13398e+07	0.10758	5714.11	3.61373e+06	0.158122
GLUTORN-PWY	0.496346	0.0728012	0.494284	0.0547449	0.918648	0.918648	0.00206176	-0.0385071	0.0426306		50037	8.9371e+06	0.55988	36047.8	7.50368e+06	0.480401	87776.8	1.59879e+07	0.549022	39438.8	7.19184e+06	0.548383	30672.7	7.71617e+06	0.397512	109262	1.95839e+07	0.557915	4806.13	1.81289e+06	0.265108	61963.4	1.1795e+07	0.525337	50434.5	8.56698e+06	0.588708	42602	8.8737e+06	0.480093	39011.7	7.34267e+06	0.531301	61485.8	1.13398e+07	0.542214	18557.3	3.61373e+06	0.513523
GLYCOCAT-PWY	0.423041	0.167121	0.386734	0.150961	0.469177	0.469177	0.036307	-0.0640593	0.136673		33578.4	8.9371e+06	0.375719	24140.9	7.50368e+06	0.321721	104723	1.59879e+07	0.655018	20366.8	7.19184e+06	0.283193	51890.5	7.71617e+06	0.67249	39968.3	1.95839e+07	0.204087	2287.08	1.81289e+06	0.126156	74298.8	1.1795e+07	0.629918	25901	8.56698e+06	0.302336	43615.8	8.8737e+06	0.491518	19441.4	7.34267e+06	0.264773	41342.6	1.13398e+07	0.364581	11938.9	3.61373e+06	0.330375
GLYCOGENSYNTH-PWY	0.383693	0.122276	0.359409	0.119848	0.524373	0.524373	0.0242832	-0.0520923	0.100659		40850	8.9371e+06	0.457083	17791.4	7.50368e+06	0.237103	90395.8	1.59879e+07	0.565403	21115.2	7.19184e+06	0.293599	38038.1	7.71617e+06	0.492966	39334.4	1.95839e+07	0.200851	3514.12	1.81289e+06	0.19384	65654.6	1.1795e+07	0.556631	28498.5	8.56698e+06	0.332655	39207.5	8.8737e+06	0.44184	22739.8	7.34267e+06	0.309694	32884.2	1.13398e+07	0.28999	15649.3	3.61373e+06	0.43305
GLYCOL-GLYOXDEG-PWY	0.0188457	0.0383976	0.0174944	0.0221725	0.890432	0.890432	0.00135132	-0.0184364	0.0211391		409.977	8.9371e+06	0.00458736	22.8913	7.50368e+06	0.000305067	386.378	1.59879e+07	0.0024167	241.165	7.19184e+06	0.00335331	9216.22	7.71617e+06	0.11944	3501.47	1.95839e+07	0.0178793	4.89471	1.81289e+06	0.000269994	481.635	1.1795e+07	0.00408339	58.3924	8.56698e+06	0.000681598	401.196	8.8737e+06	0.00452118	0	7.34267e+06	0	60.5641	1.13398e+07	0.000534086	277.874	3.61373e+06	0.00768938
GLYCOLYSIS	0.583208	0.148688	0.572878	0.129798	0.813631	0.813631	0.0103295	-0.0776075	0.0982666		49396.2	8.9371e+06	0.55271	34647.9	7.50368e+06	0.461745	112523	1.59879e+07	0.7038	39018.5	7.19184e+06	0.542538	57692.2	7.71617e+06	0.747679	101804	1.95839e+07	0.519835	19731.7	1.81289e+06	1.08841	75101.9	1.1795e+07	0.636727	47508.4	8.56698e+06	0.554552	48528.3	8.8737e+06	0.546878	41184.3	7.34267e+06	0.560889	39362.6	1.13398e+07	0.34712	21508.8	3.61373e+06	0.595196
GLYCOLYSIS-E-D	0.459569	0.0746706	0.470252	0.0894915	0.68116	0.68116	-0.010683	-0.0628809	0.0415148		38858.8	8.9371e+06	0.434803	33299.6	7.50368e+06	0.443777	91416.6	1.59879e+07	0.571787	34769.7	7.19184e+06	0.48346	29312.3	7.71617e+06	0.379881	68871.9	1.95839e+07	0.351676	8276.97	1.81289e+06	0.456562	68025.1	1.1795e+07	0.576729	34204	8.56698e+06	0.399254	44752.7	8.8737e+06	0.50433	33500.5	7.34267e+06	0.456245	43657.4	1.13398e+07	0.384994	17529.3	3.61373e+06	0.485075
GLYCOLYSIS-TCA-GLYOX-BYPASS	0.452921	0.0817925	0.467365	0.078514	0.567143	0.567143	-0.0144439	-0.0650049	0.0361172		37079.4	8.9371e+06	0.414893	35888.5	7.50368e+06	0.478279	72276.6	1.59879e+07	0.452071	35870.6	7.19184e+06	0.498768	18669.5	7.71617e+06	0.241953	102036	1.95839e+07	0.521018	6502.53	1.81289e+06	0.358682	51942.2	1.1795e+07	0.440375	35032.8	8.56698e+06	0.408928	42546	8.8737e+06	0.479462	37026.5	7.34267e+06	0.504264	49092.5	1.13398e+07	0.432923	18539.8	3.61373e+06	0.513037
GLYOXYLATE-BYPASS	0.36694	0.10349	0.390643	0.105737	0.472627	0.472627	-0.0237026	-0.0897435	0.0423382		25468.7	8.9371e+06	0.284977	36052.8	7.50368e+06	0.480469	43374.9	1.59879e+07	0.271299	27369.3	7.19184e+06	0.38056	10715	7.71617e+06	0.138864	88310.1	1.95839e+07	0.450931	4379.89	1.81289e+06	0.241597	31625.1	1.1795e+07	0.268123	29761.3	8.56698e+06	0.347395	31236.6	8.8737e+06	0.352014	29052.3	7.34267e+06	0.395664	58454.6	1.13398e+07	0.515484	15286.6	3.61373e+06	0.423015
GOLPDLCAT-PWY	0.00654265	0.0140784	0.0101404	0.0129818	0.399598	0.399598	-0.00359778	-0.0121339	0.00493835		0	8.9371e+06	0	0	7.50368e+06	0	34.8865	1.59879e+07	0.000218206	0	7.19184e+06	0	159.129	7.71617e+06	0.00206228	4251.97	1.95839e+07	0.0217115	35.1173	1.81289e+06	0.00193709	288.391	1.1795e+07	0.00244503	0	8.56698e+06	0	193.9	8.8737e+06	0.00218511	0	7.34267e+06	0	35.4607	1.13398e+07	0.000312711	0	3.61373e+06	0
HCAMHPDEG-PWY	0.00423555	0.00999948	0.0058421	0.00906936	0.592603	0.592603	-0.00160655	-0.00762307	0.00440998		190.095	8.9371e+06	0.00212703	0	7.50368e+06	0	7.49691	1.59879e+07	4.68912e-05	0	7.19184e+06	0	56.306	7.71617e+06	0.000729714	3019.2	1.95839e+07	0.0154167	0	1.81289e+06	0	120.285	1.1795e+07	0.0010198	721.902	8.56698e+06	0.00842656	11.2436	8.8737e+06	0.000126708	64.1806	7.34267e+06	0.000874077	8.9974	1.13398e+07	7.93438e-05	0	3.61373e+06	0
HEME-BIOSYNTHESIS-II	0.384238	0.111265	0.406785	0.0936874	0.486026	0.486026	-0.0225473	-0.0873401	0.0422456		36848.5	8.9371e+06	0.412309	31761.8	7.50368e+06	0.423283	82206.2	1.59879e+07	0.514179	31658.8	7.19184e+06	0.440204	7160.58	7.71617e+06	0.0927997	89172.9	1.95839e+07	0.455337	3542.29	1.81289e+06	0.195394	49950.2	1.1795e+07	0.423487	30594.7	8.56698e+06	0.357124	38538.6	8.8737e+06	0.434302	26916.4	7.34267e+06	0.366574	56189.8	1.13398e+07	0.495511	13275.2	3.61373e+06	0.367354
HEMESYN2-PWY	0.498706	0.110798	0.516116	0.0868693	0.577731	0.577731	-0.0174097	-0.0801143	0.0452948		49832.1	8.9371e+06	0.557586	38950.8	7.50368e+06	0.51909	98679.8	1.59879e+07	0.617217	38764.8	7.19184e+06	0.539011	14745	7.71617e+06	0.191092	103568	1.95839e+07	0.528844	6502.27	1.81289e+06	0.358668	67505.1	1.1795e+07	0.57232	44426.4	8.56698e+06	0.518576	47270.8	8.8737e+06	0.532707	37610.3	7.34267e+06	0.512215	65185.8	1.13398e+07	0.574842	19516.9	3.61373e+06	0.540076
HEXITOLDEGSUPER-PWY	0.066979	0.0393791	0.0652561	0.0416594	0.892539	0.892539	0.00172288	-0.0238804	0.0273262		4252.38	8.9371e+06	0.0475812	6708.76	7.50368e+06	0.0894062	9804.73	1.59879e+07	0.0613261	3695.06	7.19184e+06	0.0513784	2093.64	7.71617e+06	0.0271332	10937.3	1.95839e+07	0.0558486	601.647	1.81289e+06	0.0331871	11067.5	1.1795e+07	0.0938321	3217.11	8.56698e+06	0.0375525	6363.21	8.8737e+06	0.0717087	3730.84	7.34267e+06	0.0508104	5833.28	1.13398e+07	0.0514409	2202.72	3.61373e+06	0.0609542
HISDEG-PWY	0.265107	0.107024	0.258771	0.0988864	0.844781	0.844781	0.00633665	-0.0586165	0.0712898		25370.6	8.9371e+06	0.283879	29101.2	7.50368e+06	0.387826	14484.3	1.59879e+07	0.0905958	24841.5	7.19184e+06	0.345412	28543.5	7.71617e+06	0.369918	74804.4	1.95839e+07	0.381968	3965.7	1.81289e+06	0.21875	8953.6	1.1795e+07	0.0759102	27209.4	8.56698e+06	0.317608	12386	8.8737e+06	0.139581	26496.2	7.34267e+06	0.360852	32261.6	1.13398e+07	0.2845	14419.7	3.61373e+06	0.399024
HISTSYN-PWY	0.511501	0.0684875	0.511352	0.0521532	0.993774	0.993774	0.000148882	-0.0381907	0.0384884		46393.5	8.9371e+06	0.519111	36829.2	7.50368e+06	0.490816	88440	1.59879e+07	0.55317	39174.5	7.19184e+06	0.544707	46540	7.71617e+06	0.603148	106537	1.95839e+07	0.544005	4708.9	1.81289e+06	0.259745	62052.3	1.1795e+07	0.52609	49327.6	8.56698e+06	0.575787	43269.2	8.8737e+06	0.487611	39195	7.34267e+06	0.533798	62298.5	1.13398e+07	0.549381	17794.9	3.61373e+06	0.492424
HOMOSER-METSYN-PWY	0.209996	0.0893313	0.191926	0.0779553	0.493477	0.493477	0.0180706	-0.0347538	0.070895		28460	8.9371e+06	0.318447	10722.7	7.50368e+06	0.142899	14655.9	1.59879e+07	0.091669	15902.6	7.19184e+06	0.22112	14281.7	7.71617e+06	0.185088	16266.4	1.95839e+07	0.0830597	3650.16	1.81289e+06	0.201344	24714.1	1.1795e+07	0.209531	30149.8	8.56698e+06	0.35193	13702.9	8.8737e+06	0.154422	16496.3	7.34267e+06	0.224663	27838.1	1.13398e+07	0.245491	16707.7	3.61373e+06	0.462338
HSERMETANA-PWY	0.415502	0.114296	0.424741	0.117296	0.799814	0.799814	-0.00923844	-0.0823456	0.0638687		41376.6	8.9371e+06	0.462976	42047	7.50368e+06	0.560351	44495.4	1.59879e+07	0.278307	32431.7	7.19184e+06	0.450951	17669.6	7.71617e+06	0.228994	108848	1.95839e+07	0.555801	4321.33	1.81289e+06	0.238366	44472.1	1.1795e+07	0.377042	48387.9	8.56698e+06	0.564818	34978.3	8.8737e+06	0.39418	37358.5	7.34267e+06	0.508786	52819.9	1.13398e+07	0.465793	17955.6	3.61373e+06	0.49687
ILEUSYN-PWY	0.76096	0.0903791	0.77155	0.0725253	0.680561	0.680561	-0.0105896	-0.0622006	0.0410213		72483.1	8.9371e+06	0.811036	57253.2	7.50368e+06	0.763002	119202	1.59879e+07	0.745578	60123.3	7.19184e+06	0.835992	55596.1	7.71617e+06	0.720514	146712	1.95839e+07	0.749145	7250.47	1.81289e+06	0.399939	87493.3	1.1795e+07	0.741783	75767.6	8.56698e+06	0.884414	67212.9	8.8737e+06	0.75744	57106.7	7.34267e+06	0.777737	94402.7	1.13398e+07	0.832493	27635.4	3.61373e+06	0.764732
KDO-NAGLIPASYN-PWY	0.040172	0.0397989	0.0517145	0.0313524	0.307332	0.307332	-0.0115426	-0.0341072	0.011022		447.99	8.9371e+06	0.0050127	755.894	7.50368e+06	0.0100736	2944.1	1.59879e+07	0.0184146	2486.26	7.19184e+06	0.0345706	3955.06	7.71617e+06	0.0512568	14696.4	1.95839e+07	0.0750429	407.826	1.81289e+06	0.0224959	1912.47	1.1795e+07	0.0162142	183.132	8.56698e+06	0.00213764	1630.83	8.8737e+06	0.0183782	201.422	7.34267e+06	0.00274317	127.542	1.13398e+07	0.00112473	1257.88	3.61373e+06	0.0348083
KETOGLUCONMET-PWY	0.0136765	0.0158538	0.0227187	0.0166706	0.0828982	0.0828982	-0.00904221	-0.019316	0.00123159		201.257	8.9371e+06	0.00225192	183.601	7.50368e+06	0.00244682	2910.22	1.59879e+07	0.0182027	7.99712	7.19184e+06	0.000111197	204.238	7.71617e+06	0.00264688	1141.26	1.95839e+07	0.00582754	89.9227	1.81289e+06	0.00496018	135.061	1.1795e+07	0.00114507	536.478	8.56698e+06	0.00626215	3825.14	8.8737e+06	0.0431065	2170.52	7.34267e+06	0.0295603	847.051	1.13398e+07	0.00746974	2370.04	3.61373e+06	0.0655843
LACTOSECAT-PWY	0.0803679	0.275347	0.0633819	0.112451	0.796163	0.796163	0.0169859	-0.116416	0.150388		1072.88	8.9371e+06	0.0120048	2243.65	7.50368e+06	0.0299007	3156.19	1.59879e+07	0.0197411	1018.74	7.19184e+06	0.0141652	474.8	7.71617e+06	0.00615331	231.848	1.95839e+07	0.00118387	24287.7	1.81289e+06	1.33972	3735.24	1.1795e+07	0.031668	960.969	8.56698e+06	0.0112171	2632.91	8.8737e+06	0.029671	942.241	7.34267e+06	0.0128324	1704.28	1.13398e+07	0.0150292	474.152	3.61373e+06	0.0131208
LEU-DEG2-PWY	0.275315	0.144367	0.312258	0.152212	0.430338	0.430338	-0.036943	-0.130634	0.0567481		30002.5	8.9371e+06	0.335708	35212.6	7.50368e+06	0.469271	24005.7	1.59879e+07	0.15015	27761.4	7.19184e+06	0.386012	5660.11	7.71617e+06	0.0733539	66311.4	1.95839e+07	0.338601	3314.26	1.81289e+06	0.182816	6844.86	1.1795e+07	0.0580319	32058	8.56698e+06	0.374204	25258.1	8.8737e+06	0.28464	24254.1	7.34267e+06	0.330317	43080.9	1.13398e+07	0.37991	11489	3.61373e+06	0.317927
LIPASYN-PWY	0.0012591	0.00197172	0.00241538	0.00315424	0.170908	0.170908	-0.00115628	-0.00283667	0.0005241		0	8.9371e+06	0	0	7.50368e+06	0	912.992	1.59879e+07	0.00571053	4.99798	7.19184e+06	6.94951e-05	9.97556	7.71617e+06	0.000129281	0	1.95839e+07	0	0	1.81289e+06	0	547.048	1.1795e+07	0.00463797	85.9441	8.56698e+06	0.0010032	12.4791	8.8737e+06	0.00014063	70.6012	7.34267e+06	0.000961519	75.634	1.13398e+07	0.00066698	0	3.61373e+06	0
LPSSYN-PWY	0.00352697	0.0059725	0.0041225	0.00720082	0.775269	0.775269	-0.000595526	-0.00478594	0.00359489		0	8.9371e+06	0	56.4299	7.50368e+06	0.00075203	276.174	1.59879e+07	0.0017274	0	7.19184e+06	0	471.677	7.71617e+06	0.00611284	297.775	1.95839e+07	0.00152051	0	1.81289e+06	0	0	1.1795e+07	0	0	8.56698e+06	0	558.228	8.8737e+06	0.00629082	0	7.34267e+06	0	44.0848	1.13398e+07	0.000388763	361.237	3.61373e+06	0.00999623
MET-SAM-PWY	0.298502	0.08637	0.282567	0.0783607	0.539224	0.539224	0.0159344	-0.0360405	0.0679093		36858.1	8.9371e+06	0.412417	17815.5	7.50368e+06	0.237423	28078.9	1.59879e+07	0.175626	23903	7.19184e+06	0.332363	19644.5	7.71617e+06	0.254589	31440.1	1.95839e+07	0.16054	4598.81	1.81289e+06	0.253672	38770.9	1.1795e+07	0.328706	37041.2	8.56698e+06	0.432372	22234	8.8737e+06	0.250561	24972.8	7.34267e+06	0.340105	37374	1.13398e+07	0.329583	18697.6	3.61373e+06	0.517404
METH-ACETATE-PWY	0.00405284	0.00662475	0.00520417	0.00981199	0.663953	0.663953	-0.00115133	-0.00648607	0.00418342		0	8.9371e+06	0	0	7.50368e+06	0	543.727	1.59879e+07	0.00340087	0	7.19184e+06	0	1770.93	7.71617e+06	0.0229509	3787.29	1.95839e+07	0.0193388	0	1.81289e+06	0	85.6698	1.1795e+07	0.000726324	0	8.56698e+06	0	392.881	8.8737e+06	0.00442747	31.982	7.34267e+06	0.000435564	0	1.13398e+07	0	0	3.61373e+06	0
METHANOGENESIS-PWY	0.0003216	0.000863095	0.000741601	0.0020866	0.411367	0.411367	-0.00042	-0.00145353	0.000613529		0	8.9371e+06	0	0	7.50368e+06	0	81.8821	1.59879e+07	0.000512152	0	7.19184e+06	0	0	7.71617e+06	0	569.195	1.95839e+07	0.00290644	0	1.81289e+06	0	0	1.1795e+07	0	0	8.56698e+06	0	47.136	8.8737e+06	0.000531188	0	7.34267e+06	0	0	1.13398e+07	0	0	3.61373e+06	0
METHGLYUT-PWY	0.0121978	0.0132093	0.0183838	0.0126726	0.133595	0.133595	-0.00618608	-0.0143493	0.00197713		1034.64	8.9371e+06	0.0115769	30.3052	7.50368e+06	0.000403871	517.411	1.59879e+07	0.00323627	1245.53	7.19184e+06	0.0173186	2335.13	7.71617e+06	0.0302628	6242.07	1.95839e+07	0.0318734	52.5996	1.81289e+06	0.00290142	663.573	1.1795e+07	0.00562589	71.7452	8.56698e+06	0.000837461	519.257	8.8737e+06	0.00585164	54.0172	7.34267e+06	0.000735661	87.7482	1.13398e+07	0.000773809	0	3.61373e+06	0
METHYLGALLATE-DEGRADATION-PWY	0.0812128	0.0729729	0.0973853	0.074511	0.486838	0.486838	-0.0161726	-0.0627239	0.0303788		4955.02	8.9371e+06	0.0554432	10309.1	7.50368e+06	0.137387	4235.79	1.59879e+07	0.0264938	8238.94	7.19184e+06	0.114559	1484.25	7.71617e+06	0.0192356	33136.1	1.95839e+07	0.1692	530.101	1.81289e+06	0.0292406	1322.99	1.1795e+07	0.0112166	5821.83	8.56698e+06	0.0679566	4424.23	8.8737e+06	0.0498578	6953.45	7.34267e+06	0.0946992	10971.9	1.13398e+07	0.0967555	2930.27	3.61373e+06	0.0810871
NAD-BIOSYNTHESIS-II	0.123547	0.0866448	0.12908	0.0846699	0.837185	0.837185	-0.00553356	-0.0595717	0.0485045		6297.76	8.9371e+06	0.0704676	20502.9	7.50368e+06	0.273238	8609.35	1.59879e+07	0.0538493	9961.07	7.19184e+06	0.138505	5339.37	7.71617e+06	0.0691972	73408.6	1.95839e+07	0.374841	950.247	1.81289e+06	0.052416	3201.89	1.1795e+07	0.0271462	10459.8	8.56698e+06	0.122095	6615.96	8.8737e+06	0.0745569	15725.7	7.34267e+06	0.214168	23745.7	1.13398e+07	0.209402	3688	3.61373e+06	0.102055
NADSYN-PWY	0.0286761	0.0397754	0.024449	0.0260304	0.68823	0.68823	0.00422704	-0.0169597	0.0254138		7077.03	8.9371e+06	0.0791871	0	7.50368e+06	0	1311.75	1.59879e+07	0.00820468	7089.89	7.19184e+06	0.0985823	1063.05	7.71617e+06	0.0137769	3659.82	1.95839e+07	0.0186879	345.16	1.81289e+06	0.0190392	282.401	1.1795e+07	0.00239425	7968.57	8.56698e+06	0.0930149	1960.73	8.8737e+06	0.022096	9674.57	7.34267e+06	0.131758	2202.95	1.13398e+07	0.0194267	3405.31	3.61373e+06	0.0942325
NAGLIPASYN-PWY	0.307361	0.109426	0.29415	0.105842	0.696396	0.696396	0.0132109	-0.054687	0.0811088		39060.6	8.9371e+06	0.437061	24236.8	7.50368e+06	0.322999	34301.3	1.59879e+07	0.214546	29366	7.19184e+06	0.408323	32518.2	7.71617e+06	0.421429	93904.8	1.95839e+07	0.479499	2454.19	1.81289e+06	0.135374	18181.5	1.1795e+07	0.154146	33850.8	8.56698e+06	0.395131	25282.9	8.8737e+06	0.28492	29679.2	7.34267e+06	0.404202	31300.1	1.13398e+07	0.276021	6494.17	3.61373e+06	0.179708
NONMEVIPP-PWY	0.523754	0.0701179	0.511856	0.0565618	0.55233	0.55233	0.0118979	-0.0282258	0.0520215		44310.4	8.9371e+06	0.495803	36478.3	7.50368e+06	0.486138	91695.4	1.59879e+07	0.573531	37931.2	7.19184e+06	0.527419	50379.8	7.71617e+06	0.652913	104552	1.95839e+07	0.533865	5005.11	1.81289e+06	0.276084	65582.3	1.1795e+07	0.556018	46416.6	8.56698e+06	0.541808	46308.6	8.8737e+06	0.521864	37178.7	7.34267e+06	0.506337	59385.6	1.13398e+07	0.523694	18413	3.61373e+06	0.50953
NONOXIPENT-PWY	0.66021	0.103541	0.663461	0.0775981	0.909742	0.909742	-0.00325066	-0.0608798	0.0543784		58313.4	8.9371e+06	0.652487	41580.5	7.50368e+06	0.554134	111790	1.59879e+07	0.699217	46749.7	7.19184e+06	0.650038	70664.5	7.71617e+06	0.915798	130450	1.95839e+07	0.666108	6863.47	1.81289e+06	0.378592	78754.6	1.1795e+07	0.667695	58524.8	8.56698e+06	0.683143	55533.8	8.8737e+06	0.625825	48180.9	7.34267e+06	0.656177	68983.9	1.13398e+07	0.608336	22460.2	3.61373e+06	0.621524
OANTIGEN-PWY	0.448881	0.0546199	0.460158	0.0560104	0.517882	0.517882	-0.0112775	-0.0461998	0.0236449		42212.6	8.9371e+06	0.47233	36244.8	7.50368e+06	0.483027	82551.5	1.59879e+07	0.516338	34347.2	7.19184e+06	0.477586	36281.1	7.71617e+06	0.470195	85187.5	1.95839e+07	0.434987	7674.08	1.81289e+06	0.423306	52987.3	1.1795e+07	0.449235	43253.8	8.56698e+06	0.50489	40445.1	8.8737e+06	0.455787	36676.6	7.34267e+06	0.499499	44841.3	1.13398e+07	0.395434	16966.4	3.61373e+06	0.469499
ORNARGDEG-PWY	0.00872418	0.0126537	0.0141657	0.0116214	0.158852	0.158852	-0.00544157	-0.0130995	0.00221634		1043.82	8.9371e+06	0.0116796	48.5637	7.50368e+06	0.000647198	454.217	1.59879e+07	0.00284101	1104.08	7.19184e+06	0.0153519	223.202	7.71617e+06	0.00289265	6643.67	1.95839e+07	0.0339241	72.4178	1.81289e+06	0.0039946	411.616	1.1795e+07	0.00348975	52.4406	8.56698e+06	0.000612124	328.477	8.8737e+06	0.00370169	106.51	7.34267e+06	0.00145057	71.8887	1.13398e+07	0.000633952	0	3.61373e+06	0
ORNDEG-PWY	0.0268409	0.0398839	0.0283516	0.0300549	0.891431	0.891431	-0.00151074	-0.0237531	0.0207316		1053.38	8.9371e+06	0.0117867	0	7.50368e+06	0	1431.29	1.59879e+07	0.00895236	3756.93	7.19184e+06	0.0522388	241.357	7.71617e+06	0.00312794	31820.8	1.95839e+07	0.162484	0	1.81289e+06	0	555.256	1.1795e+07	0.00470755	906.623	8.56698e+06	0.0105828	0	8.8737e+06	0	6466.09	7.34267e+06	0.0880618	10856	1.13398e+07	0.0957337	0	3.61373e+06	0
P101-PWY	0.0104238	0.0111161	0.0123002	0.0134022	0.629223	0.629223	-0.00187638	-0.00967562	0.00592287		212.881	8.9371e+06	0.00238199	350.287	7.50368e+06	0.0046682	1033.28	1.59879e+07	0.00646291	1385.31	7.19184e+06	0.0192622	670.581	7.71617e+06	0.00869059	339.042	1.95839e+07	0.00173122	396.968	1.81289e+06	0.0218969	147.017	1.1795e+07	0.00124643	999.155	8.56698e+06	0.0116629	1435.33	8.8737e+06	0.0161751	2518.18	7.34267e+06	0.0342951	75.6096	1.13398e+07	0.000666765	1455.36	3.61373e+06	0.0402729
P105-PWY	0.587704	0.101988	0.599758	0.0934593	0.695021	0.695021	-0.0120538	-0.0737119	0.0496043		48373.5	8.9371e+06	0.541266	51716.1	7.50368e+06	0.689209	92036	1.59879e+07	0.575662	45901.4	7.19184e+06	0.638242	28434.2	7.71617e+06	0.368502	128435	1.95839e+07	0.655817	5883.17	1.81289e+06	0.324518	65311.4	1.1795e+07	0.553721	50845.3	8.56698e+06	0.593503	52447.5	8.8737e+06	0.591045	47565	7.34267e+06	0.647788	82008.8	1.13398e+07	0.723196	21551.2	3.61373e+06	0.596369
P108-PWY	0.419309	0.113607	0.421858	0.11298	0.942943	0.942943	-0.0025489	-0.074035	0.0689372		44399.4	8.9371e+06	0.496799	28125	7.50368e+06	0.374815	49183.9	1.59879e+07	0.307632	33905.6	7.19184e+06	0.471446	41885.2	7.71617e+06	0.542824	49428.1	1.95839e+07	0.252391	4210.02	1.81289e+06	0.232227	39235.3	1.1795e+07	0.332643	40975.2	8.56698e+06	0.478292	40169.1	8.8737e+06	0.452676	31560.4	7.34267e+06	0.429822	62694	1.13398e+07	0.552869	12428.7	3.61373e+06	0.343929
P122-PWY	0.163526	0.0862107	0.196393	0.145936	0.389362	0.389362	-0.0328676	-0.109581	0.0438454		15545.4	8.9371e+06	0.173942	4818.14	7.50368e+06	0.0642103	40940.4	1.59879e+07	0.256071	12149.1	7.19184e+06	0.168929	7994.73	7.71617e+06	0.10361	7811.03	1.95839e+07	0.0398849	4266.69	1.81289e+06	0.235353	43381.3	1.1795e+07	0.367794	16155.7	8.56698e+06	0.188581	20520	8.8737e+06	0.231246	9765.21	7.34267e+06	0.132993	7636	1.13398e+07	0.0673383	8566.63	3.61373e+06	0.237058
P124-PWY	0.226066	0.163499	0.251844	0.189428	0.644146	0.644146	-0.0257787	-0.137752	0.0861946		23810.3	8.9371e+06	0.266421	5480.34	7.50368e+06	0.0730353	80205.4	1.59879e+07	0.501664	13054.5	7.19184e+06	0.181518	9234.07	7.71617e+06	0.119672	9309.23	1.95839e+07	0.047535	13060.2	1.81289e+06	0.720406	48134.6	1.1795e+07	0.408093	19215	8.56698e+06	0.224291	27563.7	8.8737e+06	0.310622	18521.4	7.34267e+06	0.252243	9553.43	1.13398e+07	0.0842471	9127.42	3.61373e+06	0.252576
P125-PWY	0.133858	0.103435	0.119789	0.0976645	0.656551	0.656551	0.0140685	-0.0493589	0.0774958		5887.64	8.9371e+06	0.0658786	8334.55	7.50368e+06	0.111073	22978.5	1.59879e+07	0.143724	1458.23	7.19184e+06	0.0202761	1796.21	7.71617e+06	0.0232785	5162.74	1.95839e+07	0.0263621	1518.88	1.81289e+06	0.0837823	20664	1.1795e+07	0.175193	1310.37	8.56698e+06	0.0152956	18363.1	8.8737e+06	0.206938	5581.65	7.34267e+06	0.0760166	24427.4	1.13398e+07	0.215414	5165.36	3.61373e+06	0.142937
P161-PWY	0.263741	0.277687	0.286748	0.219352	0.769443	0.769443	-0.0230073	-0.180612	0.134597		19188.5	8.9371e+06	0.214706	3086.76	7.50368e+06	0.0411367	85414	1.59879e+07	0.534242	11813.6	7.19184e+06	0.164264	16720.5	7.71617e+06	0.216694	23244.9	1.95839e+07	0.118694	25488.5	1.81289e+06	1.40596	44454.8	1.1795e+07	0.376896	10884.5	8.56698e+06	0.127051	21453.7	8.8737e+06	0.241767	10078	7.34267e+06	0.137253	4166.46	1.13398e+07	0.0367421	9396.95	3.61373e+06	0.260034
P162-PWY	0.0196412	0.0170694	0.0207449	0.0167987	0.835767	0.835767	-0.00110369	-0.0117875	0.00958008		3956.87	8.9371e+06	0.0442747	62.875	7.50368e+06	0.000837922	4924.12	1.59879e+07	0.0307991	297.06	7.19184e+06	0.00413052	2143.44	7.71617e+06	0.0277786	4321.33	1.95839e+07	0.0220657	0	1.81289e+06	0	1871.21	1.1795e+07	0.0158644	0	8.56698e+06	0	5949.27	8.8737e+06	0.0670439	0	7.34267e+06	0	247.596	1.13398e+07	0.00218343	237.035	3.61373e+06	0.00655928
P163-PWY	0.0223184	0.0216599	0.0161775	0.0178496	0.326825	0.326825	0.00614084	-0.00636054	0.0186422		3631.48	8.9371e+06	0.0406337	618.427	7.50368e+06	0.00824165	425.2	1.59879e+07	0.00265952	1918.29	7.19184e+06	0.0266731	3774.59	7.71617e+06	0.0489179	1738.87	1.95839e+07	0.00887908	662.43	1.81289e+06	0.0365399	449.031	1.1795e+07	0.00380696	575.141	8.56698e+06	0.00671346	672.853	8.8737e+06	0.00758256	3915.53	7.34267e+06	0.0533257	10.6586	1.13398e+07	9.39935e-05	2611.04	3.61373e+06	0.0722533
P164-PWY	0.220196	0.113845	0.16847	0.123664	0.171713	0.171713	0.0517251	-0.0233861	0.126836		30982.1	8.9371e+06	0.346669	17232.3	7.50368e+06	0.229652	31185.8	1.59879e+07	0.195059	7461.27	7.19184e+06	0.103746	15780.8	7.71617e+06	0.204517	42092.9	1.95839e+07	0.214936	309.398	1.81289e+06	0.0170665	24205	1.1795e+07	0.205214	29056	8.56698e+06	0.339162	28967.9	8.8737e+06	0.326447	23138.6	7.34267e+06	0.315125	7270.01	1.13398e+07	0.0641107	2195.57	3.61373e+06	0.0607563
P184-PWY	0.0831882	0.0810109	0.0908219	0.0731075	0.752825	0.752825	-0.00763373	-0.0562644	0.040997		4770.45	8.9371e+06	0.053378	12140.4	7.50368e+06	0.161792	4178.92	1.59879e+07	0.0261381	8236.49	7.19184e+06	0.114525	1439.57	7.71617e+06	0.0186565	33090.1	1.95839e+07	0.168966	503.362	1.81289e+06	0.0277657	1270.74	1.1795e+07	0.0107735	4406.7	8.56698e+06	0.0514381	4346.67	8.8737e+06	0.0489837	6315.78	7.34267e+06	0.0860147	11387.3	1.13398e+07	0.100419	2800.86	3.61373e+06	0.0775059
P221-PWY	0.14363	0.151003	0.142817	0.154237	0.986491	0.986491	0.000812617	-0.095533	0.0971582		4448.05	8.9371e+06	0.0497706	23811.2	7.50368e+06	0.317327	5623.45	1.59879e+07	0.0351732	8540.71	7.19184e+06	0.118755	1905.12	7.71617e+06	0.0246899	102987	1.95839e+07	0.525876	1334.55	1.81289e+06	0.0736145	1716.47	1.1795e+07	0.0145525	5345.44	8.56698e+06	0.0623958	2437.79	8.8737e+06	0.0274721	19665.4	7.34267e+06	0.267823	29524.8	1.13398e+07	0.260365	4684.2	3.61373e+06	0.129622
P23-PWY	0.341456	0.105318	0.312343	0.151903	0.482416	0.482416	0.0291135	-0.0541072	0.112334		49869.1	8.9371e+06	0.558001	18564.5	7.50368e+06	0.247405	44096.8	1.59879e+07	0.275814	21675.2	7.19184e+06	0.301386	24509.9	7.71617e+06	0.317643	88075.6	1.95839e+07	0.449734	2609.75	1.81289e+06	0.143955	31047.7	1.1795e+07	0.263228	39436.8	8.56698e+06	0.460335	34649.9	8.8737e+06	0.390478	34202.6	7.34267e+06	0.465805	18178.5	1.13398e+07	0.160307	6192.69	3.61373e+06	0.171365
P241-PWY	0.00696801	0.0234616	0.0047657	0.00832353	0.689263	0.689263	0.00220231	-0.00898639	0.013391		62.8385	8.9371e+06	0.000703119	0	7.50368e+06	0	170.395	1.59879e+07	0.00106578	62.3	7.19184e+06	0.000866259	624.981	7.71617e+06	0.00809963	610.611	1.95839e+07	0.00311792	18.7895	1.81289e+06	0.00103644	223.386	1.1795e+07	0.0018939	0	8.56698e+06	0	76.9792	8.8737e+06	0.000867499	0	7.34267e+06	0	834.48	1.13398e+07	0.00735888	19.0782	3.61373e+06	0.000527935
P261-PWY	0.000985118	0.00154527	0.00119285	0.00203813	0.716124	0.716124	-0.000207734	-0.00135617	0.000940702		0	8.9371e+06	0	0	7.50368e+06	0	216	1.59879e+07	0.00135102	0	7.19184e+06	0	390.859	7.71617e+06	0.00506546	310.021	1.95839e+07	0.00158304	0	1.81289e+06	0	3.90148	1.1795e+07	3.30774e-05	409.773	8.56698e+06	0.00478316	191.525	8.8737e+06	0.00215834	0	7.34267e+06	0	0	1.13398e+07	0	68.0309	3.61373e+06	0.00188257
P281-PWY	0.107724	0.0909233	0.12385	0.118174	0.628375	0.628375	-0.0161262	-0.0830477	0.0507952		8093.65	8.9371e+06	0.0905623	8168.86	7.50368e+06	0.108865	12992.7	1.59879e+07	0.0812659	5592.98	7.19184e+06	0.0777684	1602.13	7.71617e+06	0.0207633	28670.3	1.95839e+07	0.146397	45.4887	1.81289e+06	0.00250918	4887.03	1.1795e+07	0.0414331	5965.69	8.56698e+06	0.0696358	14441.6	8.8737e+06	0.162747	5463.96	7.34267e+06	0.0744138	24819	1.13398e+07	0.218867	627.628	3.61373e+06	0.0173678
P341-PWY	0.00192971	0.00490971	0.000882154	0.00212097	0.378676	0.378676	0.00104755	-0.00134923	0.00344433		0	8.9371e+06	0	0	7.50368e+06	0	0	1.59879e+07	0	0	7.19184e+06	0	13.748	7.71617e+06	0.000178172	0	1.95839e+07	0	0	1.81289e+06	0	296.855	1.1795e+07	0.00251678	0	8.56698e+06	0	0	8.8737e+06	0	0	7.34267e+06	0	0	1.13398e+07	0	0	3.61373e+06	0
P381-PWY	0.075394	0.0719111	0.0643652	0.055778	0.58529	0.58529	0.0110288	-0.0295031	0.0515607		0	8.9371e+06	0	0	7.50368e+06	0	21924.4	1.59879e+07	0.137132	278.026	7.19184e+06	0.00386585	6094.63	7.71617e+06	0.0789852	7774.15	1.95839e+07	0.0396966	377.211	1.81289e+06	0.0208071	13208.9	1.1795e+07	0.111987	0	8.56698e+06	0	16558.9	8.8737e+06	0.186607	0	7.34267e+06	0	1061.32	1.13398e+07	0.00935926	1160.04	3.61373e+06	0.0321009
P4-PWY	0.376981	0.0694312	0.366501	0.0644579	0.618962	0.618962	0.0104794	-0.0317533	0.0527122		39754.3	8.9371e+06	0.444823	25333.8	7.50368e+06	0.337618	41073.1	1.59879e+07	0.256902	29789.5	7.19184e+06	0.414213	25867.4	7.71617e+06	0.335236	52600.3	1.95839e+07	0.268589	4740.92	1.81289e+06	0.261511	45260.8	1.1795e+07	0.383729	41281.9	8.56698e+06	0.481872	31557.4	8.8737e+06	0.355628	30449.8	7.34267e+06	0.414697	51991.5	1.13398e+07	0.458489	16664.6	3.61373e+06	0.461145
P42-PWY	0.349895	0.171116	0.298371	0.169036	0.337863	0.337863	0.0515247	-0.0557814	0.158831		41123.8	8.9371e+06	0.460147	22087.7	7.50368e+06	0.294358	30877.7	1.59879e+07	0.193132	23458.4	7.19184e+06	0.326181	62556.1	7.71617e+06	0.810714	66214	1.95839e+07	0.338104	3488.9	1.81289e+06	0.192449	20930.5	1.1795e+07	0.177452	44736.2	8.56698e+06	0.522193	26544.6	8.8737e+06	0.299138	25800.3	7.34267e+06	0.351375	11051.8	1.13398e+07	0.0974606	14910.1	3.61373e+06	0.412595
P441-PWY	0.12691	0.0622567	0.118435	0.063838	0.669401	0.669401	0.00847522	-0.0313287	0.0482791		10105.5	8.9371e+06	0.113073	6097.11	7.50368e+06	0.0812549	16022.8	1.59879e+07	0.100218	10133.5	7.19184e+06	0.140903	16203.1	7.71617e+06	0.209989	15864.2	1.95839e+07	0.0810062	797.792	1.81289e+06	0.0440065	20764	1.1795e+07	0.176041	7169.84	8.56698e+06	0.0836915	11837.9	8.8737e+06	0.133404	8491.19	7.34267e+06	0.115642	4768.67	1.13398e+07	0.0420527	2521.45	3.61373e+06	0.0697741
P461-PWY	0.0395829	0.0296491	0.0562733	0.0611601	0.279141	0.279141	-0.0166903	-0.047652	0.0142713		1497.57	8.9371e+06	0.0167568	3378.79	7.50368e+06	0.0450285	3841.74	1.59879e+07	0.0240291	3139.27	7.19184e+06	0.0436505	933.667	7.71617e+06	0.0121001	7812.96	1.95839e+07	0.0398948	216	1.81289e+06	0.0119146	3983.83	1.1795e+07	0.0337756	1408.7	8.56698e+06	0.0164433	2075.61	8.8737e+06	0.0233905	3343.23	7.34267e+06	0.0455315	4269.25	1.13398e+07	0.0376484	4291.92	3.61373e+06	0.118767
P562-PWY	0.0296039	0.0276943	0.0393039	0.0253162	0.248203	0.248203	-0.00970006	-0.0264239	0.00702376		2260.93	8.9371e+06	0.0252983	2445.9	7.50368e+06	0.032596	3363.19	1.59879e+07	0.0210359	2467.79	7.19184e+06	0.0343137	1010.24	7.71617e+06	0.0130926	3834.21	1.95839e+07	0.0195784	326.587	1.81289e+06	0.0180147	16960.1	1.1795e+07	0.14379	1352.13	8.56698e+06	0.015783	2548.83	8.8737e+06	0.0287234	4512.72	7.34267e+06	0.0614589	2620.75	1.13398e+07	0.0231112	1311.24	3.61373e+06	0.036285
P621-PWY	0.000341583	0.000594159	0.00185418	0.0054238	0.228964	0.228964	-0.0015126	-0.00405322	0.00102803		0	8.9371e+06	0	56.2681	7.50368e+06	0.000749873	0	1.59879e+07	0	135.866	7.19184e+06	0.00188917	0	7.71617e+06	0	0	1.95839e+07	0	0	1.81289e+06	0	13.0954	1.1795e+07	0.000111025	0	8.56698e+06	0	25.1706	8.8737e+06	0.000283654	0	7.34267e+06	0	165.727	1.13398e+07	0.00146147	59.4045	3.61373e+06	0.00164385
PANTO-PWY	0.512715	0.0482558	0.508897	0.0361442	0.775161	0.775161	0.00381803	-0.0230347	0.0306708		40796	8.9371e+06	0.456479	39202.9	7.50368e+06	0.522449	89539.4	1.59879e+07	0.560046	37176.1	7.19184e+06	0.516921	43435.3	7.71617e+06	0.562913	102073	1.95839e+07	0.521209	5821.34	1.81289e+06	0.321108	64265.6	1.1795e+07	0.544855	43543.7	8.56698e+06	0.508274	44454.1	8.8737e+06	0.500964	37787.3	7.34267e+06	0.514626	59587.3	1.13398e+07	0.525472	19211	3.61373e+06	0.53161
PANTOSYN-PWY	0.476813	0.0573151	0.486962	0.0426733	0.522615	0.522615	-0.0101495	-0.0419755	0.0216765		43850.2	8.9371e+06	0.490654	38256.8	7.50368e+06	0.509841	84600	1.59879e+07	0.529152	36031.7	7.19184e+06	0.501007	42661.8	7.71617e+06	0.552888	102113	1.95839e+07	0.52141	7526.93	1.81289e+06	0.415189	58158	1.1795e+07	0.493074	42362.1	8.56698e+06	0.494481	39435.7	8.8737e+06	0.444411	37863.7	7.34267e+06	0.515667	53307.5	1.13398e+07	0.470093	17836.4	3.61373e+06	0.493573
PENTOSE-P-PWY	0.486575	0.106037	0.477135	0.12538	0.796481	0.796481	0.00943923	-0.0640765	0.0829549		42477.2	8.9371e+06	0.475291	25738.7	7.50368e+06	0.343014	99106.8	1.59879e+07	0.619887	32166	7.19184e+06	0.447257	38700.4	7.71617e+06	0.50155	45231.2	1.95839e+07	0.230961	8531.29	1.81289e+06	0.47059	72585.1	1.1795e+07	0.615389	46016.6	8.56698e+06	0.537139	48737.7	8.8737e+06	0.549238	33164.6	7.34267e+06	0.451669	54253.5	1.13398e+07	0.478435	19755.8	3.61373e+06	0.546686
PEPTIDOGLYCANSYN-PWY	0.61393	0.198204	0.59936	0.0808635	0.758254	0.758254	0.0145697	-0.0814453	0.110585		47736.6	8.9371e+06	0.53414	38620.1	7.50368e+06	0.514682	99256.9	1.59879e+07	0.620827	39072.3	7.19184e+06	0.543286	49167.2	7.71617e+06	0.637198	107775	1.95839e+07	0.550325	27317.8	1.81289e+06	1.50686	72776.8	1.1795e+07	0.617015	47245.9	8.56698e+06	0.551489	49992	8.8737e+06	0.563373	39576.2	7.34267e+06	0.538989	63033	1.13398e+07	0.555858	20692.4	3.61373e+06	0.572605
PHOSLIPSYN-PWY	0.723638	0.209212	0.706752	0.0760347	0.731601	0.731601	0.0168858	-0.0831272	0.116899		64032.4	8.9371e+06	0.716478	54314.2	7.50368e+06	0.723834	108949	1.59879e+07	0.681446	46501.3	7.19184e+06	0.646584	47083.2	7.71617e+06	0.610188	131107	1.95839e+07	0.669464	30164.9	1.81289e+06	1.66391	79419.6	1.1795e+07	0.673333	59148	8.56698e+06	0.690418	58877.8	8.8737e+06	0.663509	46864.8	7.34267e+06	0.638252	79403.1	1.13398e+07	0.700218	24595.8	3.61373e+06	0.680622
POLYAMINSYN3-PWY	0.104137	0.0389931	0.109569	0.0435745	0.676785	0.676785	-0.0054322	-0.031577	0.0207126		15924.9	8.9371e+06	0.178189	15275.4	7.50368e+06	0.203572	15750.4	1.59879e+07	0.0985147	8105.53	7.19184e+06	0.112704	7889.33	7.71617e+06	0.102244	14831.5	1.95839e+07	0.0757332	714.574	1.81289e+06	0.0394162	5439.54	1.1795e+07	0.0461174	6976.86	8.56698e+06	0.0814389	12366.5	8.8737e+06	0.139361	8850.15	7.34267e+06	0.12053	12421	1.13398e+07	0.109535	3930.89	3.61373e+06	0.108776
POLYAMSYN-PWY	0.121136	0.0524415	0.136453	0.0612268	0.395843	0.395843	-0.0153177	-0.0513981	0.0207628		15748.3	8.9371e+06	0.176212	18729.1	7.50368e+06	0.249598	15902	1.59879e+07	0.099463	8033.71	7.19184e+06	0.111706	15150.5	7.71617e+06	0.196348	24880.8	1.95839e+07	0.127047	709.467	1.81289e+06	0.0391345	5407.42	1.1795e+07	0.0458451	7044.05	8.56698e+06	0.0822232	11834.6	8.8737e+06	0.133367	8900.7	7.34267e+06	0.121219	11475.3	1.13398e+07	0.101195	4529.23	3.61373e+06	0.125334
POLYISOPRENSYN-PWY	0.558289	0.199167	0.541042	0.0614229	0.708308	0.708308	0.0172477	-0.0766	0.111095		46556.8	8.9371e+06	0.520938	38008.1	7.50368e+06	0.506526	68871.3	1.59879e+07	0.430772	36470.7	7.19184e+06	0.507113	40072.9	7.71617e+06	0.519337	104148	1.95839e+07	0.531802	26386.4	1.81289e+06	1.45548	50748.6	1.1795e+07	0.430255	46797.8	8.56698e+06	0.546258	46618.5	8.8737e+06	0.525356	37903	7.34267e+06	0.516202	62677.3	1.13398e+07	0.552721	19921.1	3.61373e+06	0.55126
PPGPPMET-PWY	0.1714	0.101028	0.191895	0.114429	0.547403	0.547403	-0.0204958	-0.0887666	0.0477751		9717.08	8.9371e+06	0.108727	29005	7.50368e+06	0.386544	12146.1	1.59879e+07	0.075971	15828.2	7.19184e+06	0.220086	5899.74	7.71617e+06	0.0764595	71936.5	1.95839e+07	0.367324	3590.11	1.81289e+06	0.198032	5358.4	1.1795e+07	0.0454294	10520.3	8.56698e+06	0.1228	9474.27	8.8737e+06	0.106768	14294	7.34267e+06	0.19467	39243.7	1.13398e+07	0.346071	7259.38	3.61373e+06	0.200883
PROTOCATECHUATE-ORTHO-CLEAVAGE-PWY	0.234638	0.121514	0.212163	0.134569	0.578333	0.578333	0.0224754	-0.0585776	0.103528		11545	8.9371e+06	0.129181	14731.3	7.50368e+06	0.196321	30832.5	1.59879e+07	0.192849	9230.11	7.19184e+06	0.128341	3014.6	7.71617e+06	0.0390686	91735.2	1.95839e+07	0.468421	2051.46	1.81289e+06	0.113159	25890.9	1.1795e+07	0.219508	11601.1	8.56698e+06	0.135416	25063.7	8.8737e+06	0.28245	21699.6	7.34267e+06	0.295528	43406.7	1.13398e+07	0.382783	9183.35	3.61373e+06	0.254124
PRPP-PWY	0.330912	0.0802662	0.351786	0.0858083	0.426399	0.426399	-0.0208739	-0.0733623	0.0316144		21380.5	8.9371e+06	0.239233	22375.5	7.50368e+06	0.298194	50576.7	1.59879e+07	0.316344	18877.4	7.19184e+06	0.262483	31899.9	7.71617e+06	0.413417	58211.7	1.95839e+07	0.297242	5557.81	1.81289e+06	0.306571	44480.7	1.1795e+07	0.377115	26963.9	8.56698e+06	0.314742	34081.9	8.8737e+06	0.384078	22479.8	7.34267e+06	0.306153	23224.9	1.13398e+07	0.204809	12818.3	3.61373e+06	0.354712
PWY-1269	0.276236	0.124288	0.269818	0.123056	0.868893	0.868893	0.00641757	-0.0716127	0.0844479		39039.9	8.9371e+06	0.43683	23712.7	7.50368e+06	0.316014	18637.4	1.59879e+07	0.116572	24759	7.19184e+06	0.344265	31613.7	7.71617e+06	0.409707	92817.1	1.95839e+07	0.473945	2377.66	1.81289e+06	0.131153	10146.8	1.1795e+07	0.086026	33531.7	8.56698e+06	0.391406	19543.8	8.8737e+06	0.220244	25833.1	7.34267e+06	0.351822	31161.7	1.13398e+07	0.2748	5863.62	3.61373e+06	0.162259
PWY-1361	0.0014434	0.00261215	0.00232309	0.00488821	0.480941	0.480941	-0.000879697	-0.00339649	0.0016371		0	8.9371e+06	0	69.9248	7.50368e+06	0.000931873	481.484	1.59879e+07	0.00301156	0	7.19184e+06	0	0	7.71617e+06	0	803.5	1.95839e+07	0.00410285	0	1.81289e+06	0	0	1.1795e+07	0	0	8.56698e+06	0	848.851	8.8737e+06	0.00956592	0	7.34267e+06	0	414.138	1.13398e+07	0.00365208	69.1232	3.61373e+06	0.00191279
PWY-1422	0.00139319	0.00469622	0.000491959	0.00101844	0.399458	0.399458	0.000901235	-0.00127009	0.00307256		0	8.9371e+06	0	0	7.50368e+06	0	36.1064	1.59879e+07	0.000225836	0	7.19184e+06	0	0	7.71617e+06	0	0	1.95839e+07	0	0	1.81289e+06	0	0	1.1795e+07	0	0	8.56698e+06	0	33.4264	8.8737e+06	0.000376691	0	7.34267e+06	0	0	1.13398e+07	0	0	3.61373e+06	0
PWY-1501	0.000275712	0.000543563	0.000691861	0.0011937	0.165423	0.165423	-0.000416149	-0.0010148	0.000182506		191.172	8.9371e+06	0.00213909	0	7.50368e+06	0	0	1.59879e+07	0	0	7.19184e+06	0	0	7.71617e+06	0	20.5088	1.95839e+07	0.000104722	0	1.81289e+06	0	0	1.1795e+07	0	85.9738	8.56698e+06	0.00100355	0	8.8737e+06	0	0	7.34267e+06	0	0	1.13398e+07	0	42.33	3.61373e+06	0.00117137
PWY-1541	0.0022334	0.00665495	0.00434799	0.00936978	0.412299	0.412299	-0.00211459	-0.00728501	0.00305583		15.955	8.9371e+06	0.000178526	2430.87	7.50368e+06	0.0323958	34.6449	1.59879e+07	0.000216695	245.073	7.19184e+06	0.00340765	65.4823	7.71617e+06	0.000848638	11.999	1.95839e+07	6.12696e-05	0	1.81289e+06	0	29.7277	1.1795e+07	0.000252036	254.067	8.56698e+06	0.00296565	57.7702	8.8737e+06	0.000651028	0	7.34267e+06	0	177.615	1.13398e+07	0.0015663	64.0012	3.61373e+06	0.00177105
PWY-1622	0.0550651	0.047261	0.0708146	0.0637807	0.376679	0.376679	-0.0157495	-0.051417	0.019918		1427.42	8.9371e+06	0.0159718	10261.3	7.50368e+06	0.13675	5739.87	1.59879e+07	0.0359014	0	7.19184e+06	0	2568.3	7.71617e+06	0.0332847	2204.83	1.95839e+07	0.0112583	1096.88	1.81289e+06	0.0605043	4470.55	1.1795e+07	0.0379021	10044.7	8.56698e+06	0.117249	13309.5	8.8737e+06	0.149988	0	7.34267e+06	0	19421.8	1.13398e+07	0.171271	1891.7	3.61373e+06	0.0523475
PWY-181	0.150541	0.0609892	0.166169	0.0655278	0.434433	0.434433	-0.0156276	-0.0556209	0.0243658		21885.8	8.9371e+06	0.244888	19452.7	7.50368e+06	0.259242	18254.3	1.59879e+07	0.114176	5388.52	7.19184e+06	0.0749255	10166.3	7.71617e+06	0.131753	10703.1	1.95839e+07	0.0546523	1971.07	1.81289e+06	0.108725	13786.7	1.1795e+07	0.116886	20608.6	8.56698e+06	0.240558	24727.8	8.8737e+06	0.278664	8527.28	7.34267e+06	0.116133	24782.9	1.13398e+07	0.218549	4591.09	3.61373e+06	0.127046
PWY-1861	0.0396591	0.0458185	0.061869	0.0965382	0.358422	0.358422	-0.0222099	-0.0709204	0.0265006		2696.11	8.9371e+06	0.0301676	9529.94	7.50368e+06	0.127004	2540.35	1.59879e+07	0.0158892	5026.74	7.19184e+06	0.069895	1371.07	7.71617e+06	0.0177689	2905.48	1.95839e+07	0.014836	341.653	1.81289e+06	0.0188458	600.516	1.1795e+07	0.00509128	2358.7	8.56698e+06	0.0275324	1811.13	8.8737e+06	0.0204101	2395.83	7.34267e+06	0.0326289	6326.66	1.13398e+07	0.0557918	7618.79	3.61373e+06	0.210829
PWY-1882	0.00171084	0.00415751	0.00330271	0.00541634	0.299556	0.299556	-0.00159186	-0.00465663	0.0014729		193.122	8.9371e+06	0.00216091	0	7.50368e+06	0	63.4373	1.59879e+07	0.000396784	0	7.19184e+06	0	0	7.71617e+06	0	303.11	1.95839e+07	0.00154775	0	1.81289e+06	0	65.0809	1.1795e+07	0.000551767	365.028	8.56698e+06	0.00426086	145.72	8.8737e+06	0.00164215	0	7.34267e+06	0	0	1.13398e+07	0	727.434	3.61373e+06	0.0201297
PWY-2941	0.0767233	0.0563916	0.112605	0.135455	0.282291	0.282291	-0.0358819	-0.103026	0.0312625		2738.41	8.9371e+06	0.0306409	10384.8	7.50368e+06	0.138396	8574.79	1.59879e+07	0.0536331	5022.9	7.19184e+06	0.0698417	7788.05	7.71617e+06	0.100932	5042.4	1.95839e+07	0.0257476	339.616	1.81289e+06	0.0187334	11292.4	1.1795e+07	0.0957388	2120.51	8.56698e+06	0.0247521	6701.35	8.8737e+06	0.0755192	2391.72	7.34267e+06	0.0325729	7718.06	1.13398e+07	0.0680619	7883.03	3.61373e+06	0.218141
PWY-2942	0.629369	0.0798042	0.621674	0.0556295	0.721187	0.721187	0.00769494	-0.0356438	0.0510336		55775.9	8.9371e+06	0.624094	45946	7.50368e+06	0.612313	103194	1.59879e+07	0.645455	45520.2	7.19184e+06	0.632943	56799.9	7.71617e+06	0.736115	118684	1.95839e+07	0.606026	5630.3	1.81289e+06	0.31057	76465.2	1.1795e+07	0.648285	55041.6	8.56698e+06	0.642485	55500.3	8.8737e+06	0.625448	45373.2	7.34267e+06	0.617938	72231.1	1.13398e+07	0.636971	23135.3	3.61373e+06	0.640206
PWY-3001	0.623643	0.0740743	0.616068	0.0504257	0.702893	0.702893	0.00757539	-0.0323516	0.0475024		55170.5	8.9371e+06	0.61732	43420.3	7.50368e+06	0.578653	103597	1.59879e+07	0.647974	47702.2	7.19184e+06	0.663281	53581.4	7.71617e+06	0.694404	123428	1.95839e+07	0.630253	5664.91	1.81289e+06	0.312479	74498.4	1.1795e+07	0.63161	56231.1	8.56698e+06	0.65637	54065.3	8.8737e+06	0.609276	46499.8	7.34267e+06	0.633282	74936.9	1.13398e+07	0.660833	21910.6	3.61373e+06	0.606314
PWY-3081	8.00673e-06	2.83626e-05	0	0	0.209833	0.209833	8.00673e-06	-4.86447e-06	2.08779e-05		0	8.9371e+06	0	0	7.50368e+06	0	7.30382	1.59879e+07	4.56835e-05	0	7.19184e+06	0	0	7.71617e+06	0	0	1.95839e+07	0	0	1.81289e+06	0	0	1.1795e+07	0	0	8.56698e+06	0	11.577	8.8737e+06	0.000130465	0	7.34267e+06	0	0	1.13398e+07	0	0	3.61373e+06	0
PWY-3661	0.0197163	0.0349106	0.0263464	0.0388071	0.569058	0.569058	-0.00663008	-0.0299667	0.0167065		2125.46	8.9371e+06	0.0237824	12346.1	7.50368e+06	0.164534	212.169	1.59879e+07	0.00132706	1227.3	7.19184e+06	0.0170651	27.4741	7.71617e+06	0.000356059	579.654	1.95839e+07	0.00295985	289.186	1.81289e+06	0.0159516	107.391	1.1795e+07	0.000910478	3527.7	8.56698e+06	0.0411778	283.67	8.8737e+06	0.00319675	291.472	7.34267e+06	0.00396956	1089.42	1.13398e+07	0.00960704	1002.79	3.61373e+06	0.0277495
PWY-3781	1.43442	0.312218	1.41532	0.227434	0.823478	0.823478	0.0190956	-0.152957	0.191148		145567	8.9371e+06	1.62879	110523	7.50368e+06	1.47292	267816	1.59879e+07	1.67512	117114	7.19184e+06	1.62843	50843.1	7.71617e+06	0.658916	257370	1.95839e+07	1.31419	13151.1	1.81289e+06	0.725418	187318	1.1795e+07	1.58811	138607	8.56698e+06	1.61792	140015	8.8737e+06	1.57787	122258	7.34267e+06	1.66503	185921	1.13398e+07	1.63955	48950	3.61373e+06	1.35455
PWY-3801	0.00699427	0.0294799	0.00508781	0.00849076	0.778608	0.778608	0.00190646	-0.0119184	0.0157313		0	8.9371e+06	0	0	7.50368e+06	0	127.325	1.59879e+07	0.000796383	0	7.19184e+06	0	0	7.71617e+06	0	0	1.95839e+07	0	0	1.81289e+06	0	0	1.1795e+07	0	0	8.56698e+06	0	34.9251	8.8737e+06	0.000393581	0	7.34267e+06	0	0	1.13398e+07	0	0	3.61373e+06	0
PWY-3941	0.000422934	0.00166769	0.000983806	0.00358104	0.528872	0.528872	-0.000560872	-0.00236264	0.00124089		17.4362	8.9371e+06	0.000195099	0	7.50368e+06	0	0	1.59879e+07	0	0	7.19184e+06	0	0	7.71617e+06	0	3.31679	1.95839e+07	1.69363e-05	0	1.81289e+06	0	11.6366	1.1795e+07	9.8657e-05	0	8.56698e+06	0	14.2766	8.8737e+06	0.000160887	0	7.34267e+06	0	912.623	1.13398e+07	0.00804798	0	3.61373e+06	0
PWY-4361	0.00590867	0.0102861	0.0256535	0.0598996	0.160675	0.160675	-0.0197449	-0.0479775	0.0084878		1271.45	8.9371e+06	0.0142267	1427.16	7.50368e+06	0.0190195	175.055	1.59879e+07	0.00109492	1115.26	7.19184e+06	0.0155072	338.642	7.71617e+06	0.00438873	436.12	1.95839e+07	0.00222693	52.1076	1.81289e+06	0.00287428	0	1.1795e+07	0	0	8.56698e+06	0	102.814	8.8737e+06	0.00115864	0	7.34267e+06	0	1229.13	1.13398e+07	0.0108391	1651.63	3.61373e+06	0.0457042
PWY-4722	0.00067481	0.00116784	0.00419779	0.00620237	0.0207027	0.0207027	-0.00352298	-0.00645254	-0.000593417		0	8.9371e+06	0	0	7.50368e+06	0	0	1.59879e+07	0	5.99757	7.19184e+06	8.3394e-05	20.8337	7.71617e+06	0.00027	17.9725	1.95839e+07	9.17715e-05	28.2326	1.81289e+06	0.00155732	0	1.1795e+07	0	103.752	8.56698e+06	0.00121107	0	8.8737e+06	0	84.5486	7.34267e+06	0.00115147	104.972	1.13398e+07	0.000925697	0	3.61373e+06	0
PWY-4984	0.203344	0.0881544	0.230828	0.0755194	0.289293	0.289293	-0.0274844	-0.0791963	0.0242275		31021.1	8.9371e+06	0.347105	24869.1	7.50368e+06	0.331426	20073.6	1.59879e+07	0.125555	18595.6	7.19184e+06	0.258564	7996.21	7.71617e+06	0.103629	41019.9	1.95839e+07	0.209457	1985.93	1.81289e+06	0.109545	7518.82	1.1795e+07	0.0637459	26359.3	8.56698e+06	0.307685	19502.9	8.8737e+06	0.219783	22246.4	7.34267e+06	0.302974	30124.4	1.13398e+07	0.265653	9314.07	3.61373e+06	0.257741
PWY-5005	0.0193822	0.0185718	0.0183186	0.0236668	0.874072	0.874072	0.00106358	-0.0124312	0.0145583		1035.18	8.9371e+06	0.0115829	134.146	7.50368e+06	0.00178773	5591.79	1.59879e+07	0.0349752	3126.2	7.19184e+06	0.0434687	3117.98	7.71617e+06	0.0404084	479.521	1.95839e+07	0.00244854	23.8688	1.81289e+06	0.00131661	2066.51	1.1795e+07	0.0175202	0	8.56698e+06	0	4767.6	8.8737e+06	0.0537273	0	7.34267e+06	0	548.284	1.13398e+07	0.00483505	81.9829	3.61373e+06	0.00226865
PWY-5022	0.109307	0.0593027	0.122134	0.0689223	0.527545	0.527545	-0.0128271	-0.0535168	0.0278626		11455.5	8.9371e+06	0.128179	9456.46	7.50368e+06	0.126024	10342.4	1.59879e+07	0.0646889	11467.8	7.19184e+06	0.159456	6828.94	7.71617e+06	0.0885018	13031	1.95839e+07	0.066539	2492.71	1.81289e+06	0.137499	2250.94	1.1795e+07	0.0190839	17138.3	8.56698e+06	0.20005	10814.3	8.8737e+06	0.121869	10034.1	7.34267e+06	0.136654	9643.8	1.13398e+07	0.085044	9802.43	3.61373e+06	0.271255
PWY-5028	0.13966	0.110983	0.143455	0.111078	0.913429	0.913429	-0.00379481	-0.0738597	0.0662701		16257.3	8.9371e+06	0.181908	22763.2	7.50368e+06	0.30336	7765.96	1.59879e+07	0.0485741	18384.3	7.19184e+06	0.255627	2949.78	7.71617e+06	0.0382286	58850.4	1.95839e+07	0.300503	962.876	1.81289e+06	0.0531127	2111.25	1.1795e+07	0.0178995	16989.4	8.56698e+06	0.198313	7042.18	8.8737e+06	0.0793602	17633	7.34267e+06	0.240144	15789.1	1.13398e+07	0.139237	4593.12	3.61373e+06	0.127102
PWY-5088	0.00423095	0.00657881	0.00143115	0.00179944	0.0724645	0.0724645	0.00279979	-0.00027552	0.00587511		0	8.9371e+06	0	0	7.50368e+06	0	439.321	1.59879e+07	0.00274784	0	7.19184e+06	0	743.182	7.71617e+06	0.00963149	146.796	1.95839e+07	0.000749575	0	1.81289e+06	0	88.8386	1.1795e+07	0.000753189	0	8.56698e+06	0	460.109	8.8737e+06	0.00518509	0	7.34267e+06	0	0	1.13398e+07	0	0	3.61373e+06	0
PWY-5097	0.602142	0.0760788	0.596642	0.0530863	0.789017	0.789017	0.00550023	-0.0358288	0.0468293		53897.4	8.9371e+06	0.603074	42435.6	7.50368e+06	0.56553	100783	1.59879e+07	0.63037	43054.1	7.19184e+06	0.598652	52868.8	7.71617e+06	0.68517	115795	1.95839e+07	0.591276	5383.47	1.81289e+06	0.296955	73815.6	1.1795e+07	0.625822	53521.8	8.56698e+06	0.624745	53216.5	8.8737e+06	0.59971	43293.8	7.34267e+06	0.589619	69297.2	1.13398e+07	0.611099	22197.5	3.61373e+06	0.614253
PWY-5100	0.294973	0.337656	0.281058	0.203808	0.873325	0.873325	0.0139153	-0.162005	0.189835		22920.2	8.9371e+06	0.256462	7814.2	7.50368e+06	0.104138	21335.2	1.59879e+07	0.133446	9650.51	7.19184e+06	0.134187	49988.6	7.71617e+06	0.647842	43985.1	1.95839e+07	0.224598	30910	1.81289e+06	1.70501	29230.7	1.1795e+07	0.247823	22729.3	8.56698e+06	0.265313	15806.4	8.8737e+06	0.178126	16398.7	7.34267e+06	0.223335	7054.62	1.13398e+07	0.0622113	13320.1	3.61373e+06	0.368596
PWY-5101	0.807704	0.0943256	0.821108	0.0787903	0.623476	0.623476	-0.0134042	-0.0681494	0.0413411		75825	8.9371e+06	0.84843	62814.6	7.50368e+06	0.837117	127930	1.59879e+07	0.80017	63126.9	7.19184e+06	0.877757	58313.9	7.71617e+06	0.755736	157510	1.95839e+07	0.804284	7680.69	1.81289e+06	0.42367	93093.9	1.1795e+07	0.789266	79505	8.56698e+06	0.92804	71596.8	8.8737e+06	0.806843	59978.4	7.34267e+06	0.816846	100421	1.13398e+07	0.885566	29394.4	3.61373e+06	0.813408
PWY-5103	0.661593	0.0776714	0.671971	0.064118	0.642684	0.642684	-0.0103779	-0.0552387	0.0344829		54795	8.9371e+06	0.613118	48943.7	7.50368e+06	0.652263	109965	1.59879e+07	0.6878	52219.7	7.19184e+06	0.726097	51647.8	7.71617e+06	0.669345	128538	1.95839e+07	0.656344	6526.17	1.81289e+06	0.359986	78727.8	1.1795e+07	0.667468	63195.4	8.56698e+06	0.737663	57678.7	8.8737e+06	0.649996	48512	7.34267e+06	0.660685	86293.8	1.13398e+07	0.760984	23712.2	3.61373e+06	0.656168
PWY-5104	0.355305	0.161038	0.32071	0.161722	0.496536	0.496536	0.0345951	-0.0672476	0.136438		36198.2	8.9371e+06	0.405033	31564.2	7.50368e+06	0.42065	27638	1.59879e+07	0.172869	18344.4	7.19184e+06	0.255072	57367	7.71617e+06	0.743465	65398.1	1.95839e+07	0.333938	3009.83	1.81289e+06	0.166024	17668.1	1.1795e+07	0.149793	43530.2	8.56698e+06	0.508116	23986.8	8.8737e+06	0.270314	22421	7.34267e+06	0.305353	29832.1	1.13398e+07	0.263075	13138.9	3.61373e+06	0.363582
PWY-5121	0.45735	0.0827571	0.444742	0.0774545	0.617052	0.617052	0.0126077	-0.0379253	0.0631407		42910.9	8.9371e+06	0.480143	26153.5	7.50368e+06	0.348542	86942.5	1.59879e+07	0.543803	32605.9	7.19184e+06	0.453373	48577.6	7.71617e+06	0.629556	74140.3	1.95839e+07	0.378577	6708.75	1.81289e+06	0.370058	62238.4	1.1795e+07	0.527668	44543	8.56698e+06	0.519938	41922.7	8.8737e+06	0.472437	36984.5	7.34267e+06	0.503692	38592.3	1.13398e+07	0.340327	19570.1	3.61373e+06	0.541547
PWY-5154	0.358979	0.0922234	0.366451	0.101674	0.806887	0.806887	-0.00747113	-0.0688292	0.053887		40528.4	8.9371e+06	0.453485	24047.9	7.50368e+06	0.320481	46646.1	1.59879e+07	0.291759	28142.5	7.19184e+06	0.391312	31456.3	7.71617e+06	0.407667	61832.8	1.95839e+07	0.315732	2320.96	1.81289e+06	0.128025	35820	1.1795e+07	0.303688	41555.5	8.56698e+06	0.485066	36506.6	8.8737e+06	0.411402	29184.1	7.34267e+06	0.397459	49094.8	1.13398e+07	0.432943	6871.09	3.61373e+06	0.190138
PWY-5177	0.0525261	0.0498776	0.0445888	0.0473314	0.603908	0.603908	0.00793733	-0.0227224	0.0385971		4521.48	8.9371e+06	0.0505923	32.4933	7.50368e+06	0.000433031	13456.7	1.59879e+07	0.0841683	163.794	7.19184e+06	0.00227749	11854.6	7.71617e+06	0.153634	4401.04	1.95839e+07	0.0224727	0	1.81289e+06	0	4843.15	1.1795e+07	0.0410611	0	8.56698e+06	0	11805.6	8.8737e+06	0.13304	0	7.34267e+06	0	137.914	1.13398e+07	0.0012162	137.626	3.61373e+06	0.00380841
PWY-5178	0.00784752	0.0099476	0.00718828	0.00799115	0.81582	0.81582	0.000659234	-0.00502375	0.00634222		2467.25	8.9371e+06	0.0276069	0	7.50368e+06	0	797.407	1.59879e+07	0.00498757	26.8016	7.19184e+06	0.000372666	263.037	7.71617e+06	0.00340891	602.306	1.95839e+07	0.00307551	68.6232	1.81289e+06	0.00378529	454.097	1.1795e+07	0.00384991	449.032	8.56698e+06	0.00524142	425.777	8.8737e+06	0.0047982	3197.55	7.34267e+06	0.0435475	322.19	1.13398e+07	0.00284124	427.673	3.61373e+06	0.0118347
PWY-5180	0.0790348	0.0421761	0.086442	0.0424056	0.578168	0.578168	-0.00740718	-0.0340964	0.019282		5113.33	8.9371e+06	0.0572147	2824.55	7.50368e+06	0.0376422	11974.7	1.59879e+07	0.0748988	4352.93	7.19184e+06	0.0605259	4769.84	7.71617e+06	0.0618162	5261.67	1.95839e+07	0.0268673	1471.24	1.81289e+06	0.0811543	20657.5	1.1795e+07	0.175138	4936.75	8.56698e+06	0.0576253	9504.28	8.8737e+06	0.107106	2887.21	7.34267e+06	0.0393209	3727.4	1.13398e+07	0.0328701	5972.13	3.61373e+06	0.165262
PWY-5181	0.0252274	0.0269591	0.0418349	0.0459023	0.170011	0.170011	-0.0166074	-0.0407051	0.00749018		7437.87	8.9371e+06	0.0832246	1141.01	7.50368e+06	0.015206	957.218	1.59879e+07	0.00598715	3776.82	7.19184e+06	0.0525154	363.687	7.71617e+06	0.00471332	8747.51	1.95839e+07	0.0446668	178.053	1.81289e+06	0.0098215	1314.92	1.1795e+07	0.0111481	3817.82	8.56698e+06	0.0445643	1713.29	8.8737e+06	0.0193075	21.2979	7.34267e+06	0.000290057	1106.72	1.13398e+07	0.00975961	1047.63	3.61373e+06	0.0289902
PWY-5182	0.0790348	0.0421761	0.086442	0.0424056	0.578168	0.578168	-0.00740718	-0.0340964	0.019282		5113.33	8.9371e+06	0.0572147	2824.55	7.50368e+06	0.0376422	11974.7	1.59879e+07	0.0748988	4352.93	7.19184e+06	0.0605259	4769.84	7.71617e+06	0.0618162	5261.67	1.95839e+07	0.0268673	1471.24	1.81289e+06	0.0811543	20657.5	1.1795e+07	0.175138	4936.75	8.56698e+06	0.0576253	9504.28	8.8737e+06	0.107106	2887.21	7.34267e+06	0.0393209	3727.4	1.13398e+07	0.0328701	5972.13	3.61373e+06	0.165262
PWY-5183	0.00209243	0.00378944	0.00437078	0.00935687	0.320483	0.320483	-0.00227835	-0.00690166	0.00234496		0	8.9371e+06	0	0	7.50368e+06	0	816.69	1.59879e+07	0.00510819	0	7.19184e+06	0	0	7.71617e+06	0	242.375	1.95839e+07	0.00123762	0	1.81289e+06	0	59.1828	1.1795e+07	0.000501762	557.734	8.56698e+06	0.00651027	314.972	8.8737e+06	0.0035495	0	7.34267e+06	0	0	1.13398e+07	0	0	3.61373e+06	0
PWY-5184	0	0	4.4654e-06	1.99699e-05	0.329257	0.329257	-4.4654e-06	-1.37801e-05	4.84926e-06		0	8.9371e+06	0	0	7.50368e+06	0	0	1.59879e+07	0	0	7.19184e+06	0	0	7.71617e+06	0	0	1.95839e+07	0	0	1.81289e+06	0	0	1.1795e+07	0	0	8.56698e+06	0	0	8.8737e+06	0	0	7.34267e+06	0	0	1.13398e+07	0	0	3.61373e+06	0
PWY-5188	0.486418	0.111656	0.485852	0.0780751	0.985045	0.985045	0.000565574	-0.0601313	0.0612625		49810.6	8.9371e+06	0.557346	38364.8	7.50368e+06	0.511279	91007.1	1.59879e+07	0.569226	38888.9	7.19184e+06	0.540736	14630.5	7.71617e+06	0.189608	104712	1.95839e+07	0.534681	4758.73	1.81289e+06	0.262494	59956	1.1795e+07	0.508317	49474.1	8.56698e+06	0.577498	44795.9	8.8737e+06	0.504817	41359.2	7.34267e+06	0.563272	61208.2	1.13398e+07	0.539766	20072.8	3.61373e+06	0.555459
PWY-5189	0.464423	0.107229	0.470744	0.073582	0.826311	0.826311	-0.00632118	-0.0642637	0.0516213		46671.1	8.9371e+06	0.522218	35129.1	7.50368e+06	0.468158	87368.1	1.59879e+07	0.546465	37769.8	7.19184e+06	0.525175	13286.8	7.71617e+06	0.172194	100987	1.95839e+07	0.515665	4837.45	1.81289e+06	0.266836	56069.4	1.1795e+07	0.475366	46828.4	8.56698e+06	0.546615	42228.5	8.8737e+06	0.475884	41357.2	7.34267e+06	0.563245	59203.5	1.13398e+07	0.522088	19223.9	3.61373e+06	0.531968
PWY-5198	0.0130366	0.0240567	0.00706841	0.00905734	0.298201	0.298201	0.00596817	-0.0055752	0.0175115		3604.6	8.9371e+06	0.0403329	0	7.50368e+06	0	606.306	1.59879e+07	0.00379229	1807.26	7.19184e+06	0.0251293	132.234	7.71617e+06	0.00171372	604.848	1.95839e+07	0.00308849	0	1.81289e+06	0	352.644	1.1795e+07	0.00298977	0	8.56698e+06	0	740.204	8.8737e+06	0.00834156	4595.08	7.34267e+06	0.0625805	58.6452	1.13398e+07	0.000517164	422.049	3.61373e+06	0.011679
PWY-5265	0.0306892	0.0319296	0.0214243	0.0381374	0.40529	0.40529	0.00926491	-0.0130088	0.0315386		131.809	8.9371e+06	0.00147485	6864.88	7.50368e+06	0.0914868	2202.27	1.59879e+07	0.0137746	5610.65	7.19184e+06	0.0780141	983.578	7.71617e+06	0.012747	0	1.95839e+07	0	505.285	1.81289e+06	0.0278717	1030.01	1.1795e+07	0.00873259	4616.25	8.56698e+06	0.0538842	63.7122	8.8737e+06	0.000717989	5156.4	7.34267e+06	0.0702252	8240	1.13398e+07	0.0726646	741.21	3.61373e+06	0.0205109
PWY-5266	0.00709049	0.0202025	0.000990671	0.00443042	0.190099	0.190099	0.00609981	-0.00324486	0.0154445		0	8.9371e+06	0	0	7.50368e+06	0	0	1.59879e+07	0	0	7.19184e+06	0	0	7.71617e+06	0	0	1.95839e+07	0	0	1.81289e+06	0	0	1.1795e+07	0	0	8.56698e+06	0	0	8.8737e+06	0	0	7.34267e+06	0	0	1.13398e+07	0	2554.67	3.61373e+06	0.0706934
PWY-5273	0.00709049	0.0202025	0.000990671	0.00443042	0.190099	0.190099	0.00609981	-0.00324486	0.0154445		0	8.9371e+06	0	0	7.50368e+06	0	0	1.59879e+07	0	0	7.19184e+06	0	0	7.71617e+06	0	0	1.95839e+07	0	0	1.81289e+06	0	0	1.1795e+07	0	0	8.56698e+06	0	0	8.8737e+06	0	0	7.34267e+06	0	0	1.13398e+07	0	2554.67	3.61373e+06	0.0706934
PWY-5304	0.0498339	0.0643827	0.0567349	0.0576558	0.719284	0.719284	-0.00690101	-0.0454145	0.0316124		1395	8.9371e+06	0.0156091	21416	7.50368e+06	0.285407	2624	1.59879e+07	0.0164124	1374	7.19184e+06	0.019105	2094.16	7.71617e+06	0.0271399	2211.34	1.95839e+07	0.0112916	412	1.81289e+06	0.0227261	13802.4	1.1795e+07	0.117019	3066	8.56698e+06	0.0357886	2288	8.8737e+06	0.0257841	1692	7.34267e+06	0.0230434	12342	1.13398e+07	0.108838	2258.33	3.61373e+06	0.062493
PWY-5345	0.45138	0.081638	0.457946	0.0748803	0.789599	0.789599	-0.00656642	-0.055943	0.0428102		43382.6	8.9371e+06	0.485422	36481.6	7.50368e+06	0.486182	68505	1.59879e+07	0.428481	35902.2	7.19184e+06	0.499207	21615.5	7.71617e+06	0.280133	110138	1.95839e+07	0.562391	4023.78	1.81289e+06	0.221953	54533.4	1.1795e+07	0.462343	42656	8.56698e+06	0.497912	42531.2	8.8737e+06	0.479295	38225.5	7.34267e+06	0.520594	58795.5	1.13398e+07	0.51849	15094.1	3.61373e+06	0.417687
PWY-5347	0.3054	0.0816864	0.291374	0.0774635	0.575619	0.575619	0.0140259	-0.03617	0.0642218		39139	8.9371e+06	0.437939	17435.6	7.50368e+06	0.232361	28284.8	1.59879e+07	0.176914	24729.4	7.19184e+06	0.343853	25028.8	7.71617e+06	0.324369	31747.6	1.95839e+07	0.162111	4030.49	1.81289e+06	0.222324	38165.9	1.1795e+07	0.323577	39278.3	8.56698e+06	0.458484	23095.2	8.8737e+06	0.260266	25337.4	7.34267e+06	0.34507	40054.7	1.13398e+07	0.353223	13896.6	3.61373e+06	0.384551
PWY-5384	0.211438	0.101904	0.202674	0.0946075	0.776666	0.776666	0.00876404	-0.0532217	0.0707498		11910	8.9371e+06	0.133265	25504.5	7.50368e+06	0.339894	68548.1	1.59879e+07	0.428751	17655.5	7.19184e+06	0.245493	8591.94	7.71617e+06	0.11135	41896.9	1.95839e+07	0.213935	1034.52	1.81289e+06	0.0570647	47528.1	1.1795e+07	0.402951	10535.9	8.56698e+06	0.122982	21022.4	8.8737e+06	0.236907	12746.3	7.34267e+06	0.173592	14958	1.13398e+07	0.131908	7733.15	3.61373e+06	0.213993
PWY-5392	0.000394892	0.000765743	0.000716516	0.00152462	0.403822	0.403822	-0.000321625	-0.00109794	0.000454689		0	8.9371e+06	0	0	7.50368e+06	0	24.4934	1.59879e+07	0.0001532	0	7.19184e+06	0	191.571	7.71617e+06	0.00248272	359.627	1.95839e+07	0.00183633	0	1.81289e+06	0	48.9684	1.1795e+07	0.000415163	0	8.56698e+06	0	0	8.8737e+06	0	0	7.34267e+06	0	0	1.13398e+07	0	0	3.61373e+06	0
PWY-5415	0.025791	0.0203555	0.028632	0.0228773	0.677217	0.677217	-0.00284099	-0.0165345	0.0108525		4114.87	8.9371e+06	0.0460426	5.69494	7.50368e+06	7.58952e-05	1832.71	1.59879e+07	0.0114631	2161.28	7.19184e+06	0.0300518	3678.68	7.71617e+06	0.0476749	4667.44	1.95839e+07	0.023833	608.729	1.81289e+06	0.0335778	587.459	1.1795e+07	0.00498058	1452.47	8.56698e+06	0.0169543	2062.21	8.8737e+06	0.0232396	2607.99	7.34267e+06	0.0355182	723.174	1.13398e+07	0.00637733	2970.72	3.61373e+06	0.0822063
PWY-5417	0.0425635	0.0587478	0.0393108	0.0634908	0.865821	0.865821	0.00325279	-0.0353968	0.0419024		5961.43	8.9371e+06	0.0667043	666.421	7.50368e+06	0.00888126	2926.78	1.59879e+07	0.0183062	4028.02	7.19184e+06	0.0560082	254.715	7.71617e+06	0.00330106	52996	1.95839e+07	0.27061	380.45	1.81289e+06	0.0209858	951.944	1.1795e+07	0.00807075	2791.64	8.56698e+06	0.0325861	1865.18	8.8737e+06	0.0210192	9379.47	7.34267e+06	0.127739	8119.44	1.13398e+07	0.0716015	606.519	3.61373e+06	0.0167837
PWY-5419	0.0135677	0.0141236	0.0113785	0.013313	0.612144	0.612144	0.00218928	-0.00646436	0.0108429		3701.68	8.9371e+06	0.0414193	170.987	7.50368e+06	0.00227871	1034.43	1.59879e+07	0.00647007	3390.69	7.19184e+06	0.0471463	691.336	7.71617e+06	0.00895957	2736.28	1.95839e+07	0.0139721	130.288	1.81289e+06	0.00718676	243.961	1.1795e+07	0.00206834	1817.07	8.56698e+06	0.0212101	971.86	8.8737e+06	0.0109521	3052.75	7.34267e+06	0.0415754	1269.49	1.13398e+07	0.011195	1006.97	3.61373e+06	0.027865
PWY-5420	0.0142382	0.0131492	0.0129069	0.0126004	0.742299	0.742299	0.00133126	-0.0067902	0.00945272		3785.46	8.9371e+06	0.0423567	7.86841	7.50368e+06	0.000104861	1347.04	1.59879e+07	0.00842539	2446.47	7.19184e+06	0.0340173	1110.15	7.71617e+06	0.0143873	3575.7	1.95839e+07	0.0182583	202.438	1.81289e+06	0.0111666	338.641	1.1795e+07	0.00287106	1534.47	8.56698e+06	0.0179114	1313.22	8.8737e+06	0.014799	2736.91	7.34267e+06	0.037274	827.884	1.13398e+07	0.00730072	1417.5	3.61373e+06	0.0392255
PWY-5427	1.10426e-05	5.06035e-05	0	0	0.328695	0.328695	1.10426e-05	-1.19217e-05	3.40069e-05		0	8.9371e+06	0	0	7.50368e+06	0	0	1.59879e+07	0	0	7.19184e+06	0	0	7.71617e+06	0	0	1.95839e+07	0	0	1.81289e+06	0	0	1.1795e+07	0	0	8.56698e+06	0	0	8.8737e+06	0	0	7.34267e+06	0	0	1.13398e+07	0	0	3.61373e+06	0
PWY-5430	0.00455986	0.00496841	0.00763227	0.00870809	0.177755	0.177755	-0.00307241	-0.00761523	0.00147041		1015.43	8.9371e+06	0.011362	0	7.50368e+06	0	934.781	1.59879e+07	0.00584682	0	7.19184e+06	0	279.652	7.71617e+06	0.00362423	2442.03	1.95839e+07	0.0124695	0	1.81289e+06	0	302.64	1.1795e+07	0.00256584	476.353	8.56698e+06	0.00556034	811.435	8.8737e+06	0.00914428	0	7.34267e+06	0	767.105	1.13398e+07	0.00676473	0	3.61373e+06	0
PWY-5431	0.0425635	0.0587478	0.0393108	0.0634908	0.865821	0.865821	0.00325279	-0.0353968	0.0419024		5961.43	8.9371e+06	0.0667043	666.421	7.50368e+06	0.00888126	2926.78	1.59879e+07	0.0183062	4028.02	7.19184e+06	0.0560082	254.715	7.71617e+06	0.00330106	52996	1.95839e+07	0.27061	380.45	1.81289e+06	0.0209858	951.944	1.1795e+07	0.00807075	2791.64	8.56698e+06	0.0325861	1865.18	8.8737e+06	0.0210192	9379.47	7.34267e+06	0.127739	8119.44	1.13398e+07	0.0716015	606.519	3.61373e+06	0.0167837
PWY-5484	0.557076	0.158431	0.551815	0.135884	0.90955	0.90955	0.00526168	-0.0877223	0.0982457		45028.2	8.9371e+06	0.503835	33884.1	7.50368e+06	0.451566	106542	1.59879e+07	0.666393	35983.5	7.19184e+06	0.500337	56262.4	7.71617e+06	0.72915	96437.2	1.95839e+07	0.49243	20504.9	1.81289e+06	1.13106	69271.7	1.1795e+07	0.587297	43226.1	8.56698e+06	0.504566	44019.3	8.8737e+06	0.496065	38988.7	7.34267e+06	0.530988	38585.8	1.13398e+07	0.34027	21264.1	3.61373e+06	0.588424
PWY-5505	0.329773	0.13097	0.327	0.158716	0.951787	0.951787	0.00277296	-0.0894095	0.0949555		33580.9	8.9371e+06	0.375747	14593.9	7.50368e+06	0.19449	82504	1.59879e+07	0.516041	27621.5	7.19184e+06	0.384067	33032.5	7.71617e+06	0.428094	110244	1.95839e+07	0.562931	2486.01	1.81289e+06	0.137129	43084.4	1.1795e+07	0.365277	27368.8	8.56698e+06	0.319469	28131.5	8.8737e+06	0.317021	34677.5	7.34267e+06	0.472273	20640.9	1.13398e+07	0.182022	8827.44	3.61373e+06	0.244275
PWY-5507	0.0529445	0.0517029	0.0455107	0.0464942	0.630597	0.630597	0.00743371	-0.0235534	0.0384208		0	8.9371e+06	0	0	7.50368e+06	0	17351.7	1.59879e+07	0.10853	209.302	7.19184e+06	0.00291028	5179.75	7.71617e+06	0.0671286	7480.57	1.95839e+07	0.0381975	0	1.81289e+06	0	9479.67	1.1795e+07	0.0803703	0	8.56698e+06	0	12653.3	8.8737e+06	0.142593	0	7.34267e+06	0	319.026	1.13398e+07	0.00281333	754.138	3.61373e+06	0.0208687
PWY-5509	0.336428	0.112995	0.342874	0.0936262	0.843054	0.843054	-0.00644571	-0.0718084	0.058917		19978.7	8.9371e+06	0.223548	30151.8	7.50368e+06	0.401826	44790.1	1.59879e+07	0.280151	15025.8	7.19184e+06	0.208929	40139.2	7.71617e+06	0.520195	80883.8	1.95839e+07	0.413011	1381.16	1.81289e+06	0.0761853	30162.8	1.1795e+07	0.255726	18150.9	8.56698e+06	0.21187	32655.6	8.8737e+06	0.368004	18837.4	7.34267e+06	0.256548	45142.7	1.13398e+07	0.398092	6250.47	3.61373e+06	0.172964
PWY-5529	0.0488776	0.0552202	0.0437671	0.0452731	0.747077	0.747077	0.00511052	-0.0266943	0.0369154		2148.32	8.9371e+06	0.0240382	4084.56	7.50368e+06	0.0544341	14528.9	1.59879e+07	0.0908744	0	7.19184e+06	0	193.575	7.71617e+06	0.00250869	854.149	1.95839e+07	0.00436148	0	1.81289e+06	0	12162.6	1.1795e+07	0.103116	0	8.56698e+06	0	13360.4	8.8737e+06	0.150561	0	7.34267e+06	0	1796.52	1.13398e+07	0.0158426	591.718	3.61373e+06	0.0163741
PWY-5531	0.0747325	0.0632315	0.0597789	0.0531101	0.416243	0.416243	0.0149537	-0.0218296	0.051737		6881.41	8.9371e+06	0.0769983	4526.73	7.50368e+06	0.0603268	18539.7	1.59879e+07	0.115961	7368.02	7.19184e+06	0.10245	488.355	7.71617e+06	0.00632898	1487.01	1.95839e+07	0.00759302	580.257	1.81289e+06	0.0320072	26634.2	1.1795e+07	0.225809	5128.18	8.56698e+06	0.0598598	10928.2	8.8737e+06	0.123153	4327.52	7.34267e+06	0.0589366	8285.07	1.13398e+07	0.0730621	1215.57	3.61373e+06	0.0336374
PWY-5532	0.000610019	0.00226694	0.000438769	0.000806812	0.747568	0.747568	0.00017125	-0.000910177	0.00125268		0	8.9371e+06	0	0	7.50368e+06	0	0	1.59879e+07	0	0	7.19184e+06	0	22.928	7.71617e+06	0.000297143	392.658	1.95839e+07	0.002005	0	1.81289e+06	0	14.9415	1.1795e+07	0.000126677	0	8.56698e+06	0	4.49804	8.8737e+06	5.06896e-05	0	7.34267e+06	0	0	1.13398e+07	0	0	3.61373e+06	0
PWY-5647	0.00711184	0.0109914	0.00464871	0.00674353	0.390532	0.390532	0.00246313	-0.00328775	0.00821401		2606.18	8.9371e+06	0.0291613	0	7.50368e+06	0	375.579	1.59879e+07	0.00234915	2477.37	7.19184e+06	0.034447	222.451	7.71617e+06	0.00288292	1109.65	1.95839e+07	0.00566614	29.8326	1.81289e+06	0.00164558	86.1045	1.1795e+07	0.000730009	1100.68	8.56698e+06	0.012848	364.846	8.8737e+06	0.00411155	2554.77	7.34267e+06	0.0347934	345.602	1.13398e+07	0.0030477	586.011	3.61373e+06	0.0162162
PWY-5651	0.0192368	0.0273366	0.0160223	0.0174974	0.654988	0.654988	0.0032145	-0.0112543	0.0176833		4709.87	8.9371e+06	0.0527002	0	7.50368e+06	0	824.431	1.59879e+07	0.0051566	4793.97	7.19184e+06	0.0666584	671.072	7.71617e+06	0.00869696	2327.12	1.95839e+07	0.0118828	219.511	1.81289e+06	0.0121083	176.821	1.1795e+07	0.00149912	5342.87	8.56698e+06	0.0623658	1246.2	8.8737e+06	0.0140438	6778.35	7.34267e+06	0.0923145	1396.71	1.13398e+07	0.0123169	2324.82	3.61373e+06	0.0643329
PWY-5654	0.00741017	0.0107134	0.00559575	0.00702315	0.523452	0.523452	0.00181442	-0.00389503	0.00752387		2704.25	8.9371e+06	0.0302587	0	7.50368e+06	0	386.052	1.59879e+07	0.00241466	2553.44	7.19184e+06	0.0355047	228.93	7.71617e+06	0.00296689	1242.66	1.95839e+07	0.00634528	27.8734	1.81289e+06	0.00153751	109.465	1.1795e+07	0.000928063	956.566	8.56698e+06	0.0111657	410.916	8.8737e+06	0.00463072	2320.85	7.34267e+06	0.0316077	313.67	1.13398e+07	0.00276611	559.508	3.61373e+06	0.0154828
PWY-5655	0.0102922	0.0141119	0.00759922	0.00978449	0.480329	0.480329	0.00269295	-0.00495755	0.0103435		3626.1	8.9371e+06	0.0405736	0	7.50368e+06	0	669.288	1.59879e+07	0.00418622	2796.52	7.19184e+06	0.0388846	442.791	7.71617e+06	0.00573849	1961.66	1.95839e+07	0.0100167	65.2933	1.81289e+06	0.00360161	155.383	1.1795e+07	0.00131736	1625.64	8.56698e+06	0.0189756	697.874	8.8737e+06	0.00786453	3234.03	7.34267e+06	0.0440443	567.284	1.13398e+07	0.0050026	1106.36	3.61373e+06	0.0306156
PWY-5656	2.4373e-05	0.000100851	0	0	0.280607	0.280607	2.4373e-05	-2.1394e-05	7.01401e-05		0	8.9371e+06	0	0	7.50368e+06	0	0	1.59879e+07	0	0	7.19184e+06	0	0	7.71617e+06	0	0	1.95839e+07	0	0	1.81289e+06	0	57.067	1.1795e+07	0.000483823	0	8.56698e+06	0	0	8.8737e+06	0	0	7.34267e+06	0	0	1.13398e+07	0	0	3.61373e+06	0
PWY-5659	0.693033	0.156425	0.634693	0.175369	0.268495	0.268495	0.0583403	-0.0467384	0.163419		55854.9	8.9371e+06	0.624978	45332.4	7.50368e+06	0.604135	136139	1.59879e+07	0.851513	39120.4	7.19184e+06	0.543956	46783	7.71617e+06	0.606299	79614.9	1.95839e+07	0.406532	10619.3	1.81289e+06	0.585764	100945	1.1795e+07	0.855832	50096.7	8.56698e+06	0.584765	72208.8	8.8737e+06	0.81374	41029.8	7.34267e+06	0.558786	78260.3	1.13398e+07	0.69014	21548.5	3.61373e+06	0.596295
PWY-5667	0.77057	0.212953	0.773833	0.0912007	0.949182	0.949182	-0.00326273	-0.107094	0.100568		64494.5	8.9371e+06	0.721649	61342.1	7.50368e+06	0.817494	116057	1.59879e+07	0.725905	50429.9	7.19184e+06	0.701209	52729.7	7.71617e+06	0.683366	139471	1.95839e+07	0.71217	30991.3	1.81289e+06	1.70949	80294.1	1.1795e+07	0.680747	61710.5	8.56698e+06	0.72033	63122.9	8.8737e+06	0.711348	47459.8	7.34267e+06	0.646356	84498.6	1.13398e+07	0.745153	24902.2	3.61373e+06	0.6891
PWY-5676	0.0859416	0.0611031	0.111255	0.0611684	0.192461	0.192461	-0.0253134	-0.0638926	0.0132659		4916.94	8.9371e+06	0.0550171	4601.43	7.50368e+06	0.0613223	7912.84	1.59879e+07	0.0494928	1724.58	7.19184e+06	0.0239797	20933.1	7.71617e+06	0.271288	20572.4	1.95839e+07	0.105047	807.442	1.81289e+06	0.0445388	2951.94	1.1795e+07	0.0250271	9192.27	8.56698e+06	0.107299	11306.1	8.8737e+06	0.127411	5799.16	7.34267e+06	0.0789789	11106.2	1.13398e+07	0.09794	2180.96	3.61373e+06	0.060352
PWY-5677	0.0106841	0.0209013	0.00801706	0.0140529	0.632982	0.632982	0.00266705	-0.00855617	0.0138903		0	8.9371e+06	0	62.1469	7.50368e+06	0.000828219	519.567	1.59879e+07	0.00324976	51.4534	7.19184e+06	0.000715441	4886.25	7.71617e+06	0.0633248	2435.36	1.95839e+07	0.0124355	55.0715	1.81289e+06	0.00303777	1242.26	1.1795e+07	0.0105321	0	8.56698e+06	0	1037.27	8.8737e+06	0.0116893	0	7.34267e+06	0	2.99877	1.13398e+07	2.64447e-05	58.6274	3.61373e+06	0.00162235
PWY-5686	0.689495	0.212956	0.679125	0.0800676	0.836611	0.836611	0.0103698	-0.0917999	0.112539		56998.4	8.9371e+06	0.637773	44732.2	7.50368e+06	0.596137	111333	1.59879e+07	0.696362	46682.3	7.19184e+06	0.649101	46637.6	7.71617e+06	0.604414	129419	1.95839e+07	0.660844	29965.6	1.81289e+06	1.65291	80207	1.1795e+07	0.680009	58121.8	8.56698e+06	0.678439	56708.3	8.8737e+06	0.639061	46635.7	7.34267e+06	0.635132	72458.2	1.13398e+07	0.638975	23067.5	3.61373e+06	0.638329
PWY-5695	0.660618	0.0850872	0.645012	0.0806898	0.549977	0.549977	0.0156059	-0.0366802	0.067892		49613.6	8.9371e+06	0.555142	53731.6	7.50368e+06	0.71607	107819	1.59879e+07	0.674379	36559	7.19184e+06	0.508339	52489.4	7.71617e+06	0.680252	104875	1.95839e+07	0.535514	7286.7	1.81289e+06	0.401938	87807.8	1.1795e+07	0.74445	56685.5	8.56698e+06	0.661674	61220.4	8.8737e+06	0.689909	51785.8	7.34267e+06	0.705272	78610.1	1.13398e+07	0.693225	24652.6	3.61373e+06	0.682193
PWY-5705	0.0217175	0.0134137	0.036064	0.0193646	0.00944396	0.00944396	-0.0143465	-0.0249526	-0.00374032		2004.22	8.9371e+06	0.0224259	2816.54	7.50368e+06	0.0375354	1159.81	1.59879e+07	0.00725432	1596.99	7.19184e+06	0.0222055	965.293	7.71617e+06	0.01251	2001.11	1.95839e+07	0.0102181	467.271	1.81289e+06	0.0257749	986.258	1.1795e+07	0.00836167	2596.18	8.56698e+06	0.0303045	1552.96	8.8737e+06	0.0175007	327.608	7.34267e+06	0.0044617	5141.63	1.13398e+07	0.0453416	1530.12	3.61373e+06	0.0423419
PWY-5741	0.0399728	0.0272935	0.0579643	0.0457326	0.138157	0.138157	-0.0179915	-0.0420872	0.00610431		3500.39	8.9371e+06	0.039167	5184.52	7.50368e+06	0.0690931	3650.91	1.59879e+07	0.0228355	1454.75	7.19184e+06	0.0202278	1593.77	7.71617e+06	0.020655	1664.28	1.95839e+07	0.00849818	830.543	1.81289e+06	0.0458131	3115.66	1.1795e+07	0.0264151	6969.13	8.56698e+06	0.0813487	9038.21	8.8737e+06	0.101854	19.8459	7.34267e+06	0.000270281	12115.9	1.13398e+07	0.106844	1582.56	3.61373e+06	0.043793
PWY-5743	0.00382926	0.0164501	0.00263248	0.00779389	0.766289	0.766289	0.00119678	-0.00694931	0.00934287		15.6129	8.9371e+06	0.000174697	0	7.50368e+06	0	0	1.59879e+07	0	0	7.19184e+06	0	0	7.71617e+06	0	546.049	1.95839e+07	0.00278825	0	1.81289e+06	0	9.89558	1.1795e+07	8.38964e-05	0	8.56698e+06	0	9.9763	8.8737e+06	0.000112425	0	7.34267e+06	0	0	1.13398e+07	0	0	3.61373e+06	0
PWY-5744	0.00122338	0.00465014	0.00213671	0.00641793	0.606466	0.606466	-0.000913323	-0.00447675	0.0026501		15.4771	8.9371e+06	0.000173178	0	7.50368e+06	0	0	1.59879e+07	0	0	7.19184e+06	0	0	7.71617e+06	0	453.629	1.95839e+07	0.00231633	0	1.81289e+06	0	10.8779	1.1795e+07	9.2225e-05	0	8.56698e+06	0	9.83306	8.8737e+06	0.000110811	0	7.34267e+06	0	0	1.13398e+07	0	0	3.61373e+06	0
PWY-5747	0.109261	0.0689703	0.103678	0.075523	0.806322	0.806322	0.00558273	-0.040128	0.0512934		11754.2	8.9371e+06	0.131521	9441.87	7.50368e+06	0.12583	12684.2	1.59879e+07	0.0793361	11984.8	7.19184e+06	0.166644	1855.28	7.71617e+06	0.0240441	52171.6	1.95839e+07	0.2664	1161.23	1.81289e+06	0.0640539	4040.69	1.1795e+07	0.0342576	11720.8	8.56698e+06	0.136813	11064.8	8.8737e+06	0.124692	14780.6	7.34267e+06	0.201297	11390.2	1.13398e+07	0.100445	6746.08	3.61373e+06	0.186679
PWY-5757	0	0	7.82787e-05	0.000350073	0.329257	0.329257	-7.82787e-05	-0.000241565	8.50078e-05		0	8.9371e+06	0	0	7.50368e+06	0	0	1.59879e+07	0	0	7.19184e+06	0	0	7.71617e+06	0	0	1.95839e+07	0	0	1.81289e+06	0	0	1.1795e+07	0	0	8.56698e+06	0	0	8.8737e+06	0	0	7.34267e+06	0	0	1.13398e+07	0	0	3.61373e+06	0
PWY-5837	0.091855	0.0513961	0.0848723	0.0602751	0.69261	0.69261	0.00698268	-0.0284738	0.0424392		10401.7	8.9371e+06	0.116388	5096.27	7.50368e+06	0.0679169	19881.7	1.59879e+07	0.124355	9038.9	7.19184e+06	0.125683	5010.37	7.71617e+06	0.0649334	7989.41	1.95839e+07	0.0407957	356.831	1.81289e+06	0.0196829	28035.7	1.1795e+07	0.237691	9208.16	8.56698e+06	0.107484	9011.27	8.8737e+06	0.10155	7758.28	7.34267e+06	0.10566	3571.89	1.13398e+07	0.0314988	4880.72	3.61373e+06	0.13506
PWY-5838	0.170908	0.0819202	0.152336	0.089475	0.492783	0.492783	0.018572	-0.0356433	0.0727872		16130.4	8.9371e+06	0.180488	9011.35	7.50368e+06	0.120092	42687.7	1.59879e+07	0.267	15839.5	7.19184e+06	0.220242	12478.2	7.71617e+06	0.161715	16787.5	1.95839e+07	0.085721	949.565	1.81289e+06	0.0523784	42715.6	1.1795e+07	0.36215	16019.3	8.56698e+06	0.186988	17852.6	8.8737e+06	0.201186	13974.3	7.34267e+06	0.190316	6211.53	1.13398e+07	0.0547765	9206.53	3.61373e+06	0.254765
PWY-5840	0.162037	0.0781584	0.14649	0.0871958	0.551786	0.551786	0.0155468	-0.036808	0.0679016		14172.8	8.9371e+06	0.158584	8525.66	7.50368e+06	0.11362	38235	1.59879e+07	0.23915	14855.2	7.19184e+06	0.206556	12475.3	7.71617e+06	0.161678	16002.6	1.95839e+07	0.0817127	944.705	1.81289e+06	0.0521104	41517	1.1795e+07	0.351988	15235.6	8.56698e+06	0.17784	16590.9	8.8737e+06	0.186967	13390.2	7.34267e+06	0.182361	5988	1.13398e+07	0.0528054	9449.59	3.61373e+06	0.261491
PWY-5845	0.128491	0.093752	0.109026	0.0902109	0.501885	0.501885	0.0194654	-0.0385574	0.0774881		14172.8	8.9371e+06	0.158584	1802.02	7.50368e+06	0.0240152	43180.8	1.59879e+07	0.270085	13764.6	7.19184e+06	0.191392	3492.04	7.71617e+06	0.0452562	13072	1.95839e+07	0.0667487	302.88	1.81289e+06	0.016707	41934.4	1.1795e+07	0.355527	13486.1	8.56698e+06	0.157419	16715	8.8737e+06	0.188365	9547.5	7.34267e+06	0.130028	816.032	1.13398e+07	0.00719619	3185.82	3.61373e+06	0.0881587
PWY-5850	0.106225	0.0668837	0.0921563	0.0666814	0.503919	0.503919	0.014069	-0.0280711	0.056209		14172.8	8.9371e+06	0.158584	1802.02	7.50368e+06	0.0240152	25959	1.59879e+07	0.162367	12050.9	7.19184e+06	0.167564	3492.04	7.71617e+06	0.0452562	13072	1.95839e+07	0.0667487	302.88	1.81289e+06	0.016707	19973	1.1795e+07	0.169334	13486.1	8.56698e+06	0.157419	13090.9	8.8737e+06	0.147525	5303.8	7.34267e+06	0.0722326	816.032	1.13398e+07	0.00719619	3185.82	3.61373e+06	0.0881587
PWY-5855	0.374206	0.125772	0.399758	0.124538	0.517091	0.517091	-0.0255512	-0.104517	0.053415		34100.2	8.9371e+06	0.381557	38797	7.50368e+06	0.51704	53770.9	1.59879e+07	0.336323	30928.6	7.19184e+06	0.430051	7606.22	7.71617e+06	0.0985751	99222	1.95839e+07	0.50665	2998.25	1.81289e+06	0.165385	34931.5	1.1795e+07	0.296155	29273.6	8.56698e+06	0.341702	33630.3	8.8737e+06	0.378988	26788.6	7.34267e+06	0.364834	58411.4	1.13398e+07	0.515102	8816.97	3.61373e+06	0.243985
PWY-5856	0.374206	0.125772	0.399758	0.124538	0.517091	0.517091	-0.0255512	-0.104517	0.053415		34100.2	8.9371e+06	0.381557	38797	7.50368e+06	0.51704	53770.9	1.59879e+07	0.336323	30928.6	7.19184e+06	0.430051	7606.22	7.71617e+06	0.0985751	99222	1.95839e+07	0.50665	2998.25	1.81289e+06	0.165385	34931.5	1.1795e+07	0.296155	29273.6	8.56698e+06	0.341702	33630.3	8.8737e+06	0.378988	26788.6	7.34267e+06	0.364834	58411.4	1.13398e+07	0.515102	8816.97	3.61373e+06	0.243985
PWY-5857	0.374206	0.125772	0.399758	0.124538	0.517091	0.517091	-0.0255512	-0.104517	0.053415		34100.2	8.9371e+06	0.381557	38797	7.50368e+06	0.51704	53770.9	1.59879e+07	0.336323	30928.6	7.19184e+06	0.430051	7606.22	7.71617e+06	0.0985751	99222	1.95839e+07	0.50665	2998.25	1.81289e+06	0.165385	34931.5	1.1795e+07	0.296155	29273.6	8.56698e+06	0.341702	33630.3	8.8737e+06	0.378988	26788.6	7.34267e+06	0.364834	58411.4	1.13398e+07	0.515102	8816.97	3.61373e+06	0.243985
PWY-5860	0.0772194	0.0503067	0.0665719	0.0503615	0.502197	0.502197	0.0106474	-0.0211155	0.0424104		10437.5	8.9371e+06	0.116788	1221.15	7.50368e+06	0.016274	18449.5	1.59879e+07	0.115397	8860.94	7.19184e+06	0.123208	2405.95	7.71617e+06	0.0311806	9118.21	1.95839e+07	0.0465596	206.344	1.81289e+06	0.011382	14437.7	1.1795e+07	0.122406	9954.04	8.56698e+06	0.116191	9491.73	8.8737e+06	0.106965	3701.97	7.34267e+06	0.0504171	546.529	1.13398e+07	0.00481957	2255.38	3.61373e+06	0.0624114
PWY-5861	0.129207	0.0658936	0.116163	0.0735377	0.553787	0.553787	0.0130435	-0.0311042	0.0571913		12053.4	8.9371e+06	0.13487	6537.6	7.50368e+06	0.0871252	31688.1	1.59879e+07	0.198201	12036.1	7.19184e+06	0.167358	9407.56	7.71617e+06	0.12192	11866.1	1.95839e+07	0.060591	678.663	1.81289e+06	0.0374354	34155.9	1.1795e+07	0.28958	12066.6	8.56698e+06	0.140851	13370.3	8.8737e+06	0.150673	10565.2	7.34267e+06	0.143887	4290.87	1.13398e+07	0.0378391	7381.41	3.61373e+06	0.20426
PWY-5862	0.095557	0.0730741	0.0805238	0.0705757	0.506563	0.506563	0.0150332	-0.0302752	0.0603417		10437.5	8.9371e+06	0.116788	1221.15	7.50368e+06	0.016274	32096.2	1.59879e+07	0.200754	10271.4	7.19184e+06	0.14282	2405.95	7.71617e+06	0.0311806	9118.21	1.95839e+07	0.0465596	206.344	1.81289e+06	0.011382	33409.4	1.1795e+07	0.28325	9954.04	8.56698e+06	0.116191	12420.6	8.8737e+06	0.139971	6924.26	7.34267e+06	0.0943016	546.529	1.13398e+07	0.00481957	2255.38	3.61373e+06	0.0624114
PWY-5863	0.0998298	0.0546054	0.092651	0.0646528	0.703655	0.703655	0.0071788	-0.03071	0.0450676		11404.7	8.9371e+06	0.127611	5467.57	7.50368e+06	0.0728652	21808.3	1.59879e+07	0.136405	9694.66	7.19184e+06	0.134801	5633.35	7.71617e+06	0.0730071	8814.59	1.95839e+07	0.0450093	407.001	1.81289e+06	0.0224504	29583.6	1.1795e+07	0.250815	10134.2	8.56698e+06	0.118294	9831.55	8.8737e+06	0.110794	8558.33	7.34267e+06	0.116556	3927.21	1.13398e+07	0.0346322	5393.47	3.61373e+06	0.149249
PWY-5896	0.106225	0.0668837	0.0921563	0.0666814	0.503919	0.503919	0.014069	-0.0280711	0.056209		14172.8	8.9371e+06	0.158584	1802.02	7.50368e+06	0.0240152	25959	1.59879e+07	0.162367	12050.9	7.19184e+06	0.167564	3492.04	7.71617e+06	0.0452562	13072	1.95839e+07	0.0667487	302.88	1.81289e+06	0.016707	19973	1.1795e+07	0.169334	13486.1	8.56698e+06	0.157419	13090.9	8.8737e+06	0.147525	5303.8	7.34267e+06	0.0722326	816.032	1.13398e+07	0.00719619	3185.82	3.61373e+06	0.0881587
PWY-5897	0.162736	0.0812217	0.146515	0.0905473	0.550031	0.550031	0.0162211	-0.0381629	0.070605		15401.6	8.9371e+06	0.172334	8483.11	7.50368e+06	0.113053	40976	1.59879e+07	0.256294	15069.9	7.19184e+06	0.209542	11505.6	7.71617e+06	0.14911	15541.9	1.95839e+07	0.0793605	866.187	1.81289e+06	0.0477793	42728.7	1.1795e+07	0.362262	15198.3	8.56698e+06	0.177406	16823.8	8.8737e+06	0.189591	13255.1	7.34267e+06	0.180521	5817.55	1.13398e+07	0.0513022	8968.42	3.61373e+06	0.248176
PWY-5898	0.162736	0.0812217	0.146515	0.0905473	0.550031	0.550031	0.0162211	-0.0381629	0.070605		15401.6	8.9371e+06	0.172334	8483.11	7.50368e+06	0.113053	40976	1.59879e+07	0.256294	15069.9	7.19184e+06	0.209542	11505.6	7.71617e+06	0.14911	15541.9	1.95839e+07	0.0793605	866.187	1.81289e+06	0.0477793	42728.7	1.1795e+07	0.362262	15198.3	8.56698e+06	0.177406	16823.8	8.8737e+06	0.189591	13255.1	7.34267e+06	0.180521	5817.55	1.13398e+07	0.0513022	8968.42	3.61373e+06	0.248176
PWY-5899	0.162736	0.0812217	0.146515	0.0905473	0.550031	0.550031	0.0162211	-0.0381629	0.070605		15401.6	8.9371e+06	0.172334	8483.11	7.50368e+06	0.113053	40976	1.59879e+07	0.256294	15069.9	7.19184e+06	0.209542	11505.6	7.71617e+06	0.14911	15541.9	1.95839e+07	0.0793605	866.187	1.81289e+06	0.0477793	42728.7	1.1795e+07	0.362262	15198.3	8.56698e+06	0.177406	16823.8	8.8737e+06	0.189591	13255.1	7.34267e+06	0.180521	5817.55	1.13398e+07	0.0513022	8968.42	3.61373e+06	0.248176
PWY-5910	0.0986036	0.272579	0.105342	0.145072	0.921394	0.921394	-0.00673801	-0.144687	0.131211		1643.14	8.9371e+06	0.0183856	3961.87	7.50368e+06	0.0527991	4634.2	1.59879e+07	0.0289857	1564.58	7.19184e+06	0.021755	1093.38	7.71617e+06	0.01417	2150.27	1.95839e+07	0.0109798	24325.6	1.81289e+06	1.34181	6073.74	1.1795e+07	0.0514943	1958.45	8.56698e+06	0.0228605	3484.88	8.8737e+06	0.039272	2267.22	7.34267e+06	0.0308773	3611.08	1.13398e+07	0.0318444	3940.39	3.61373e+06	0.109039
PWY-5913	0.497138	0.0833107	0.494127	0.0883215	0.911234	0.911234	0.00301126	-0.051218	0.0572405		40927.5	8.9371e+06	0.457951	40825.4	7.50368e+06	0.544071	88729.2	1.59879e+07	0.554978	37748.2	7.19184e+06	0.524876	29155	7.71617e+06	0.377843	104826	1.95839e+07	0.535265	4091.87	1.81289e+06	0.22571	58407.8	1.1795e+07	0.495191	40180.1	8.56698e+06	0.469011	46843.3	8.8737e+06	0.52789	36357.7	7.34267e+06	0.495156	70259.4	1.13398e+07	0.619584	14524.7	3.61373e+06	0.401932
PWY-5918	0.388821	0.112265	0.391154	0.095493	0.943125	0.943125	-0.00233293	-0.0679888	0.063323		43472.1	8.9371e+06	0.486423	31915	7.50368e+06	0.425324	82676.1	1.59879e+07	0.517118	34803.1	7.19184e+06	0.483925	9991.18	7.71617e+06	0.129484	97328.6	1.95839e+07	0.496982	4063.02	1.81289e+06	0.224118	53345.4	1.1795e+07	0.452272	38950.2	8.56698e+06	0.454655	36038.7	8.8737e+06	0.406129	33974.2	7.34267e+06	0.462696	43112.9	1.13398e+07	0.380192	16439.9	3.61373e+06	0.454929
PWY-5920	0.296554	0.119886	0.2931	0.128357	0.929557	0.929557	0.00345456	-0.0750075	0.0819166		27122.9	8.9371e+06	0.303486	26747.6	7.50368e+06	0.35646	50201	1.59879e+07	0.313995	18306.9	7.19184e+06	0.25455	8053.03	7.71617e+06	0.104366	18900.3	1.95839e+07	0.096509	3529.73	1.81289e+06	0.194702	39206	1.1795e+07	0.332395	26405.9	8.56698e+06	0.308229	34264.9	8.8737e+06	0.38614	23524.6	7.34267e+06	0.320382	53781.7	1.13398e+07	0.474275	12497.4	3.61373e+06	0.345832
PWY-5941	0.0537456	0.0572422	0.0771959	0.0766264	0.275901	0.275901	-0.0234503	-0.0664152	0.0195146		495.064	8.9371e+06	0.00553942	3763.17	7.50368e+06	0.050151	4013.62	1.59879e+07	0.0251041	9194.9	7.19184e+06	0.127852	3835.61	7.71617e+06	0.0497087	3034.69	1.95839e+07	0.0154958	1546.99	1.81289e+06	0.0853329	2601.36	1.1795e+07	0.0220547	1447.74	8.56698e+06	0.016899	2678.91	8.8737e+06	0.0301894	1812.22	7.34267e+06	0.0246806	22236.8	1.13398e+07	0.196095	2984.71	3.61373e+06	0.0825934
PWY-5971	0.295154	0.135398	0.315613	0.16683	0.669644	0.669644	-0.0204592	-0.116752	0.075834		49355.2	8.9371e+06	0.55225	11625	7.50368e+06	0.154924	35069.9	1.59879e+07	0.219353	7754.01	7.19184e+06	0.107817	30036.3	7.71617e+06	0.389264	61010.5	1.95839e+07	0.311533	4758.99	1.81289e+06	0.262508	18215	1.1795e+07	0.15443	38083.3	8.56698e+06	0.444536	32741.5	8.8737e+06	0.368973	0	7.34267e+06	0	46889.5	1.13398e+07	0.413496	13379.4	3.61373e+06	0.370237
PWY-5973	0.746851	0.119525	0.773069	0.0889128	0.428927	0.428927	-0.0262172	-0.0925665	0.040132		77767.6	8.9371e+06	0.870166	58171.8	7.50368e+06	0.775243	123035	1.59879e+07	0.76955	58293.9	7.19184e+06	0.810556	67454.9	7.71617e+06	0.874203	140427	1.95839e+07	0.717054	5852.43	1.81289e+06	0.322823	78350.4	1.1795e+07	0.664268	72969.7	8.56698e+06	0.851755	69109.4	8.8737e+06	0.778812	57376.6	7.34267e+06	0.781413	91474.6	1.13398e+07	0.806671	19088.9	3.61373e+06	0.528233
PWY-5989	0.42795	0.199985	0.448468	0.173292	0.726984	0.726984	-0.0205173	-0.138411	0.0973761		46170	8.9371e+06	0.516611	47484.2	7.50368e+06	0.632811	27004.6	1.59879e+07	0.168907	34813.3	7.19184e+06	0.484066	56364.1	7.71617e+06	0.730468	127887	1.95839e+07	0.653018	4154.21	1.81289e+06	0.229148	13006.2	1.1795e+07	0.110269	39317.7	8.56698e+06	0.458944	27818	8.8737e+06	0.313488	38306.3	7.34267e+06	0.521695	61676.1	1.13398e+07	0.543892	12489	3.61373e+06	0.345597
PWY-6071	0.0198898	0.0236346	0.0334517	0.0336492	0.14587	0.14587	-0.0135619	-0.0320678	0.00494393		5781.44	8.9371e+06	0.0646904	241.785	7.50368e+06	0.00322221	821.89	1.59879e+07	0.00514071	2256.65	7.19184e+06	0.0313779	341.955	7.71617e+06	0.00443167	3448.49	1.95839e+07	0.0176088	225.81	1.81289e+06	0.0124558	377.67	1.1795e+07	0.00320195	2496.79	8.56698e+06	0.0291443	1456.62	8.8737e+06	0.016415	27.6956	7.34267e+06	0.000377187	1239.25	1.13398e+07	0.0109284	1096.35	3.61373e+06	0.0303383
PWY-6107	0.00498316	0.00902994	0.0030987	0.00395868	0.390157	0.390157	0.00188446	-0.00253304	0.00630196		2335.25	8.9371e+06	0.0261299	0	7.50368e+06	0	2.99933	1.59879e+07	1.87601e-05	0	7.19184e+06	0	0	7.71617e+06	0	135.409	1.95839e+07	0.000691427	0	1.81289e+06	0	211.735	1.1795e+07	0.00179513	77.7407	8.56698e+06	0.000907445	0	8.8737e+06	0	2547.68	7.34267e+06	0.0346969	0	1.13398e+07	0	90.3293	3.61373e+06	0.00249961
PWY-6121	0.650895	0.0800933	0.641976	0.0606485	0.689034	0.689034	0.00891862	-0.035826	0.0536632		55014.3	8.9371e+06	0.615572	42980.5	7.50368e+06	0.572792	107915	1.59879e+07	0.674983	50081.5	7.19184e+06	0.696366	57402	7.71617e+06	0.743919	121549	1.95839e+07	0.620655	6947.27	1.81289e+06	0.383215	81392.2	1.1795e+07	0.690057	57577.7	8.56698e+06	0.672088	55259.4	8.8737e+06	0.622733	46797.9	7.34267e+06	0.637342	85243.1	1.13398e+07	0.751718	23534.8	3.61373e+06	0.651261
PWY-6122	0.641709	0.0823021	0.633249	0.065528	0.717056	0.717056	0.00845989	-0.0383946	0.0553144		54709	8.9371e+06	0.612156	43680.9	7.50368e+06	0.582126	108699	1.59879e+07	0.679884	48401.9	7.19184e+06	0.673011	55120.3	7.71617e+06	0.714348	112652	1.95839e+07	0.575225	6888.37	1.81289e+06	0.379966	80774	1.1795e+07	0.684816	56283.1	8.56698e+06	0.656977	55123.3	8.8737e+06	0.621198	44998.4	7.34267e+06	0.612834	84757.6	1.13398e+07	0.747437	23658.9	3.61373e+06	0.654695
PWY-6123	0.553129	0.0698075	0.531216	0.049299	0.251144	0.251144	0.0219138	-0.0161567	0.0599844		48082.1	8.9371e+06	0.538005	38292	7.50368e+06	0.51031	94797.5	1.59879e+07	0.592934	37937.7	7.19184e+06	0.52751	53001.8	7.71617e+06	0.686893	106224	1.95839e+07	0.542403	5520.06	1.81289e+06	0.304489	69504.3	1.1795e+07	0.58927	49094.4	8.56698e+06	0.573066	48593.2	8.8737e+06	0.54761	39218.6	7.34267e+06	0.534119	60055	1.13398e+07	0.529596	19226.4	3.61373e+06	0.532036
PWY-6125	0.607547	0.0319964	0.590439	0.0260116	0.0670386	0.0670386	0.017108	-0.00125808	0.035474		52264.8	8.9371e+06	0.584807	41868.8	7.50368e+06	0.557977	102229	1.59879e+07	0.639413	44241.3	7.19184e+06	0.61516	43822.4	7.71617e+06	0.567929	117025	1.95839e+07	0.597558	11842.1	1.81289e+06	0.653217	80426.6	1.1795e+07	0.681871	53253.3	8.56698e+06	0.621611	51763.9	8.8737e+06	0.583341	44737	7.34267e+06	0.609275	68536.2	1.13398e+07	0.604388	23983.2	3.61373e+06	0.663669
PWY-6126	0.695793	0.193044	0.64842	0.0346278	0.280436	0.280436	0.0473736	-0.0413579	0.136105		57706.6	8.9371e+06	0.645697	44580.7	7.50368e+06	0.594118	109897	1.59879e+07	0.687376	46852.8	7.19184e+06	0.651471	56029.3	7.71617e+06	0.726129	124531	1.95839e+07	0.635886	28453	1.81289e+06	1.56948	79391.3	1.1795e+07	0.673093	57155.7	8.56698e+06	0.667162	56106.1	8.8737e+06	0.632274	46987.7	7.34267e+06	0.639927	72800.1	1.13398e+07	0.64199	23057.2	3.61373e+06	0.638045
PWY-6141	1.6505e-05	6.26815e-05	8.2535e-05	0.000323892	0.380277	0.380277	-6.603e-05	-0.000219122	8.70622e-05		0	8.9371e+06	0	0	7.50368e+06	0	10.6214	1.59879e+07	6.64343e-05	0	7.19184e+06	0	0	7.71617e+06	0	0	1.95839e+07	0	0	1.81289e+06	0	0	1.1795e+07	0	0	8.56698e+06	0	0	8.8737e+06	0	0	7.34267e+06	0	0	1.13398e+07	0	0	3.61373e+06	0
PWY-6143	0.000102249	0.00024147	4.85502e-05	0.000133088	0.381312	0.381312	5.36987e-05	-6.94209e-05	0.000176818		0	8.9371e+06	0	0	7.50368e+06	0	146.519	1.59879e+07	0.000916441	0	7.19184e+06	0	0	7.71617e+06	0	7.18724	1.95839e+07	3.66997e-05	0	1.81289e+06	0	0	1.1795e+07	0	0	8.56698e+06	0	0	8.8737e+06	0	0	7.34267e+06	0	0	1.13398e+07	0	0	3.61373e+06	0
PWY-6145	1.74766e-06	8.00879e-06	1.07047e-05	4.78727e-05	0.418169	0.418169	-8.957e-06	-3.1509e-05	1.3595e-05		0	8.9371e+06	0	0	7.50368e+06	0	0	1.59879e+07	0	0	7.19184e+06	0	0	7.71617e+06	0	0	1.95839e+07	0	0	1.81289e+06	0	0	1.1795e+07	0	0	8.56698e+06	0	0	8.8737e+06	0	0	7.34267e+06	0	0	1.13398e+07	0	0	3.61373e+06	0
PWY-6147	0.619854	0.192691	0.592214	0.100311	0.566007	0.566007	0.0276396	-0.0694426	0.124722		39518	8.9371e+06	0.442179	37025.9	7.50368e+06	0.493437	111937	1.59879e+07	0.700139	42109	7.19184e+06	0.58551	43052.2	7.71617e+06	0.557947	110630	1.95839e+07	0.564902	25962.7	1.81289e+06	1.43211	78579	1.1795e+07	0.666207	44730.3	8.56698e+06	0.522125	56303.2	8.8737e+06	0.634496	37279.8	7.34267e+06	0.507714	71579.3	1.13398e+07	0.631224	17899.4	3.61373e+06	0.495315
PWY-6148	0.000100609	0.000348191	0.000295928	0.000871556	0.359026	0.359026	-0.000195319	-0.000625306	0.000234667		0	8.9371e+06	0	0	7.50368e+06	0	16.6571	1.59879e+07	0.000104186	0	7.19184e+06	0	0	7.71617e+06	0	323.657	1.95839e+07	0.00165267	0	1.81289e+06	0	0	1.1795e+07	0	0	8.56698e+06	0	7.16649	8.8737e+06	8.07611e-05	0	7.34267e+06	0	0	1.13398e+07	0	0	3.61373e+06	0
PWY-6151	0.278657	0.0984038	0.30254	0.10724	0.462416	0.462416	-0.0238829	-0.0889254	0.0411596		21112.8	8.9371e+06	0.236238	12561.1	7.50368e+06	0.167399	26190	1.59879e+07	0.163812	23674.6	7.19184e+06	0.329186	35930.4	7.71617e+06	0.46565	82569.3	1.95839e+07	0.421618	4571.56	1.81289e+06	0.252169	35086.8	1.1795e+07	0.297472	17647.6	8.56698e+06	0.205996	16426.2	8.8737e+06	0.185111	22632	7.34267e+06	0.308226	25999.7	1.13398e+07	0.229279	11848.2	3.61373e+06	0.327867
PWY-6163	0.577574	0.0644294	0.56497	0.0552424	0.50448	0.50448	0.0126038	-0.0252049	0.0504125		48456.2	8.9371e+06	0.542191	39211.6	7.50368e+06	0.522564	98460.8	1.59879e+07	0.615847	40023.8	7.19184e+06	0.556516	49098.3	7.71617e+06	0.636304	118526	1.95839e+07	0.60522	6006.43	1.81289e+06	0.331318	73557.4	1.1795e+07	0.623632	50733.3	8.56698e+06	0.592195	51983.7	8.8737e+06	0.585818	39917.7	7.34267e+06	0.54364	66195	1.13398e+07	0.583742	19774.4	3.61373e+06	0.547202
PWY-6165	0.000165074	0.000540469	0.000532082	0.00138072	0.277064	0.277064	-0.000367009	-0.00104669	0.000312675		0	8.9371e+06	0	0	7.50368e+06	0	25.5761	1.59879e+07	0.000159972	0	7.19184e+06	0	0	7.71617e+06	0	497.008	1.95839e+07	0.00253783	0	1.81289e+06	0	0	1.1795e+07	0	0	8.56698e+06	0	19.368	8.8737e+06	0.000218263	0	7.34267e+06	0	0	1.13398e+07	0	0	3.61373e+06	0
PWY-6167	4.01831e-05	0.000152803	0.000206816	0.000801486	0.37086	0.37086	-0.000166633	-0.000545319	0.000212052		0	8.9371e+06	0	0	7.50368e+06	0	25.669	1.59879e+07	0.000160553	0	7.19184e+06	0	0	7.71617e+06	0	0	1.95839e+07	0	0	1.81289e+06	0	0	1.1795e+07	0	0	8.56698e+06	0	0	8.8737e+06	0	0	7.34267e+06	0	0	1.13398e+07	0	0	3.61373e+06	0
PWY-6174	0.000206506	0.000463988	0.00199153	0.00731578	0.288962	0.288962	-0.00178502	-0.00520223	0.00163218		0	8.9371e+06	0	0	7.50368e+06	0	93.0398	1.59879e+07	0.00058194	0	7.19184e+06	0	0	7.71617e+06	0	417.15	1.95839e+07	0.00213006	0	1.81289e+06	0	0	1.1795e+07	0	0	8.56698e+06	0	36.7576	8.8737e+06	0.000414231	0	7.34267e+06	0	0	1.13398e+07	0	0	3.61373e+06	0
PWY-6182	0.0424444	0.0529107	0.0365232	0.0430628	0.695786	0.695786	0.0059212	-0.0244635	0.0363059		6230.06	8.9371e+06	0.0697101	752.225	7.50368e+06	0.0100247	3080.7	1.59879e+07	0.019269	4280.56	7.19184e+06	0.0595196	285.62	7.71617e+06	0.00370158	46385.9	1.95839e+07	0.236857	381.442	1.81289e+06	0.0210405	1024.07	1.1795e+07	0.00868225	3073.46	8.56698e+06	0.0358756	2086.69	8.8737e+06	0.0235154	9247.29	7.34267e+06	0.125939	7748.15	1.13398e+07	0.0683273	645.384	3.61373e+06	0.0178592
PWY-6185	0.0162	0.021482	0.0239473	0.0385492	0.435779	0.435779	-0.0077473	-0.0277593	0.0122647		6420.27	8.9371e+06	0.0718384	565.325	7.50368e+06	0.00753397	577.839	1.59879e+07	0.00361424	2669.62	7.19184e+06	0.0371202	201.214	7.71617e+06	0.0026077	5767.42	1.95839e+07	0.0294497	112.337	1.81289e+06	0.00619656	689.87	1.1795e+07	0.00584884	2407.22	8.56698e+06	0.0280988	954.573	8.8737e+06	0.0107573	13.3184	7.34267e+06	0.000181384	686.201	1.13398e+07	0.00605128	480.205	3.61373e+06	0.0132883
PWY-621	0.239288	0.102381	0.26181	0.104305	0.489548	0.489548	-0.022522	-0.0877567	0.0427128		11910	8.9371e+06	0.133265	25504.5	7.50368e+06	0.339894	68548.1	1.59879e+07	0.428751	17655.5	7.19184e+06	0.245493	16838.3	7.71617e+06	0.218221	41135.2	1.95839e+07	0.210046	1034.52	1.81289e+06	0.0570647	47528.1	1.1795e+07	0.402951	10535.9	8.56698e+06	0.122982	21022.4	8.8737e+06	0.236907	12746.3	7.34267e+06	0.173592	14958	1.13398e+07	0.131908	9850.29	3.61373e+06	0.272579
PWY-6210	0.0012368	0.00159671	0.00264212	0.00482441	0.227022	0.227022	-0.00140532	-0.00374433	0.00093369		495.224	8.9371e+06	0.00554122	0	7.50368e+06	0	323.834	1.59879e+07	0.0020255	0	7.19184e+06	0	211.625	7.71617e+06	0.00274261	882.187	1.95839e+07	0.00450465	0	1.81289e+06	0	66.0447	1.1795e+07	0.000559938	135.542	8.56698e+06	0.00158214	297.865	8.8737e+06	0.00335672	0	7.34267e+06	0	0	1.13398e+07	0	0	3.61373e+06	0
PWY-622	0	0	0.00420743	0.00885385	0.046222	0.046222	-0.00420743	-0.00833718	-7.76809e-05		0	8.9371e+06	0	0	7.50368e+06	0	0	1.59879e+07	0	0	7.19184e+06	0	0	7.71617e+06	0	0	1.95839e+07	0	0	1.81289e+06	0	0	1.1795e+07	0	0	8.56698e+06	0	0	8.8737e+06	0	0	7.34267e+06	0	0	1.13398e+07	0	0	3.61373e+06	0
PWY-6263	0.0509289	0.0681757	0.0362448	0.0257035	0.365329	0.365329	0.0146841	-0.0180343	0.0474025		17149.1	8.9371e+06	0.191886	446.686	7.50368e+06	0.00595289	3472.89	1.59879e+07	0.021722	9414.67	7.19184e+06	0.130908	818.79	7.71617e+06	0.0106114	5569.14	1.95839e+07	0.0284373	311.632	1.81289e+06	0.0171898	1242.34	1.1795e+07	0.0105328	17189.2	8.56698e+06	0.200644	2910.9	8.8737e+06	0.0328037	16712.7	7.34267e+06	0.22761	998.981	1.13398e+07	0.00880954	753.847	3.61373e+06	0.0208606
PWY-6269	0.339109	0.114425	0.344963	0.0947076	0.858988	0.858988	-0.00585422	-0.0720142	0.0603057		20101.6	8.9371e+06	0.224923	30335.2	7.50368e+06	0.404271	44527.2	1.59879e+07	0.278506	15090.4	7.19184e+06	0.209827	40424.5	7.71617e+06	0.523894	85033.6	1.95839e+07	0.434201	1381.46	1.81289e+06	0.0762018	30056.9	1.1795e+07	0.254828	18336.9	8.56698e+06	0.214041	32672.7	8.8737e+06	0.368198	19405	7.34267e+06	0.264278	45514.2	1.13398e+07	0.401368	6268.6	3.61373e+06	0.173466
PWY-6277	0.641709	0.0823021	0.633249	0.065528	0.717056	0.717056	0.00845989	-0.0383946	0.0553144		54709	8.9371e+06	0.612156	43680.9	7.50368e+06	0.582126	108699	1.59879e+07	0.679884	48401.9	7.19184e+06	0.673011	55120.3	7.71617e+06	0.714348	112652	1.95839e+07	0.575225	6888.37	1.81289e+06	0.379966	80774	1.1795e+07	0.684816	56283.1	8.56698e+06	0.656977	55123.3	8.8737e+06	0.621198	44998.4	7.34267e+06	0.612834	84757.6	1.13398e+07	0.747437	23658.9	3.61373e+06	0.654695
PWY-6282	0.417465	0.192594	0.439756	0.166239	0.693237	0.693237	-0.0222908	-0.135635	0.0910538		45507.9	8.9371e+06	0.509202	45461.3	7.50368e+06	0.605853	26909.8	1.59879e+07	0.168314	34865.1	7.19184e+06	0.484786	54933.9	7.71617e+06	0.711933	126280	1.95839e+07	0.644814	3957.56	1.81289e+06	0.218301	12873.4	1.1795e+07	0.109143	38969.9	8.56698e+06	0.454885	27514	8.8737e+06	0.310062	37349.6	7.34267e+06	0.508665	61550.3	1.13398e+07	0.542783	11802.8	3.61373e+06	0.326611
PWY-6317	0.268421	0.104188	0.241648	0.106615	0.421101	0.421101	0.0267732	-0.0397671	0.0933135		24279.5	8.9371e+06	0.271671	27364.1	7.50368e+06	0.364676	35128.9	1.59879e+07	0.219722	13999	7.19184e+06	0.194651	33494.6	7.71617e+06	0.434083	20627.8	1.95839e+07	0.10533	3395.57	1.81289e+06	0.187301	37628.7	1.1795e+07	0.319023	24622.5	8.56698e+06	0.287411	20898.7	8.8737e+06	0.235513	24516.6	7.34267e+06	0.333892	19236.1	1.13398e+07	0.169634	16472.6	3.61373e+06	0.455833
PWY-6338	0.0133475	0.0165513	0.0274624	0.0235701	0.0336676	0.0336676	-0.014115	-0.0270768	-0.00115317		254.463	8.9371e+06	0.00284727	2008.39	7.50368e+06	0.0267654	739.014	1.59879e+07	0.00462234	5105.94	7.19184e+06	0.0709962	187.567	7.71617e+06	0.00243083	989.999	1.95839e+07	0.00505516	311.872	1.81289e+06	0.017203	664.254	1.1795e+07	0.00563166	888.828	8.56698e+06	0.010375	199.445	8.8737e+06	0.00224759	105.426	7.34267e+06	0.00143579	4845.8	1.13398e+07	0.0427328	1074.5	3.61373e+06	0.0297337
PWY-6339	0.0574125	0.081535	0.101132	0.0853409	0.101479	0.101479	-0.0437196	-0.096425	0.00898578		0	8.9371e+06	0	8767.78	7.50368e+06	0.116846	5833.21	1.59879e+07	0.0364853	0	7.19184e+06	0	1908.12	7.71617e+06	0.0247288	41627.1	1.95839e+07	0.212557	537.833	1.81289e+06	0.0296671	1521.29	1.1795e+07	0.0128978	0	8.56698e+06	0	0	8.8737e+06	0	0	7.34267e+06	0	10450.8	1.13398e+07	0.0921604	3537.82	3.61373e+06	0.0978993
PWY-6349	0.00011265	0.000346851	0.000213125	0.000631109	0.535011	0.535011	-0.000100475	-0.000427188	0.000226239		0	8.9371e+06	0	0	7.50368e+06	0	14.6343	1.59879e+07	9.15336e-05	0	7.19184e+06	0	0	7.71617e+06	0	317.124	1.95839e+07	0.00161931	0	1.81289e+06	0	0	1.1795e+07	0	0	8.56698e+06	0	32.1924	8.8737e+06	0.000362785	0	7.34267e+06	0	0	1.13398e+07	0	0	3.61373e+06	0
PWY-6350	0.000103813	0.000333152	0.000209028	0.000605685	0.498797	0.498797	-0.000105214	-0.000418817	0.000208389		0	8.9371e+06	0	0	7.50368e+06	0	12.0138	1.59879e+07	7.51432e-05	0	7.19184e+06	0	0	7.71617e+06	0	307.446	1.95839e+07	0.00156989	0	1.81289e+06	0	0	1.1795e+07	0	0	8.56698e+06	0	24.0864	8.8737e+06	0.000271436	0	7.34267e+06	0	0	1.13398e+07	0	0	3.61373e+06	0
PWY-6353	0.379043	0.0863623	0.36245	0.0693393	0.500486	0.500486	0.0165928	-0.0327348	0.0659204		41269.3	8.9371e+06	0.461775	38063.5	7.50368e+06	0.507264	46618.1	1.59879e+07	0.291584	24556	7.19184e+06	0.341443	24092.3	7.71617e+06	0.312231	64728.6	1.95839e+07	0.330519	5595.47	1.81289e+06	0.308648	62630.4	1.1795e+07	0.530991	32472.2	8.56698e+06	0.379039	30406.5	8.8737e+06	0.342659	28320.8	7.34267e+06	0.385701	35807.7	1.13398e+07	0.315771	21278.9	3.61373e+06	0.588833
PWY-6383	0.0618489	0.0739577	0.0403967	0.0311231	0.23225	0.23225	0.0214521	-0.014521	0.0574253		3494.17	8.9371e+06	0.0390974	1718.92	7.50368e+06	0.0229077	4688.72	1.59879e+07	0.0293267	4569.43	7.19184e+06	0.0635363	2736.31	7.71617e+06	0.035462	1042.3	1.95839e+07	0.0053222	3535.45	1.81289e+06	0.195017	8372.05	1.1795e+07	0.0709797	5356.39	8.56698e+06	0.0625236	2316.33	8.8737e+06	0.0261034	8752.47	7.34267e+06	0.1192	2593.11	1.13398e+07	0.0228674	11925.8	3.61373e+06	0.330014
PWY-6385	0.606919	0.20088	0.595723	0.0829835	0.815759	0.815759	0.0111952	-0.0862727	0.108663		43062.8	8.9371e+06	0.481843	38241.2	7.50368e+06	0.509632	99176.5	1.59879e+07	0.620323	37682.9	7.19184e+06	0.523967	49082	7.71617e+06	0.636093	106706	1.95839e+07	0.544866	27300.1	1.81289e+06	1.50589	72734	1.1795e+07	0.616651	44714.9	8.56698e+06	0.521944	49948.8	8.8737e+06	0.562887	37961.6	7.34267e+06	0.517	62999.5	1.13398e+07	0.555563	20678.8	3.61373e+06	0.572227
PWY-6386	0.61102	0.187773	0.600378	0.0766775	0.812405	0.812405	0.0106411	-0.0803314	0.101614		42439.6	8.9371e+06	0.47487	39360.5	7.50368e+06	0.524548	100060	1.59879e+07	0.625849	37708.3	7.19184e+06	0.52432	50094.1	7.71617e+06	0.649209	106655	1.95839e+07	0.544605	26143.3	1.81289e+06	1.44208	73687.8	1.1795e+07	0.624738	44379.3	8.56698e+06	0.518027	50831.1	8.8737e+06	0.572829	37772	7.34267e+06	0.514417	64703.9	1.13398e+07	0.570593	20847.4	3.61373e+06	0.576893
PWY-6387	0.620123	0.201869	0.606801	0.084186	0.782959	0.782959	0.0133219	-0.0847485	0.111392		47770	8.9371e+06	0.534514	38932.3	7.50368e+06	0.518843	100777	1.59879e+07	0.630334	39171.8	7.19184e+06	0.544669	49661.1	7.71617e+06	0.643597	108137	1.95839e+07	0.552174	27698.5	1.81289e+06	1.52786	73993.1	1.1795e+07	0.627326	47395.9	8.56698e+06	0.553239	50620.1	8.8737e+06	0.570451	39610.5	7.34267e+06	0.539457	63768.3	1.13398e+07	0.562342	20929.5	3.61373e+06	0.579165
PWY-6396	0.162045	0.144755	0.150483	0.134757	0.792459	0.792459	0.0115617	-0.0766032	0.0997266		7647.9	8.9371e+06	0.0855747	11218.2	7.50368e+06	0.149503	30381.1	1.59879e+07	0.190026	2069.11	7.19184e+06	0.0287703	2009.7	7.71617e+06	0.0260453	5513.59	1.95839e+07	0.0281536	195.028	1.81289e+06	0.0107579	27315.2	1.1795e+07	0.231583	1025.78	8.56698e+06	0.0119736	24273.9	8.8737e+06	0.273548	5844.28	7.34267e+06	0.0795933	32430	1.13398e+07	0.285985	1488.06	3.61373e+06	0.041178
PWY-6397	0.0085842	0.0121655	0.00570315	0.00827703	0.379057	0.379057	0.00288105	-0.0036752	0.0094373		0	8.9371e+06	0	918.062	7.50368e+06	0.0122348	706.744	1.59879e+07	0.0044205	86.3301	7.19184e+06	0.00120039	634.078	7.71617e+06	0.00821753	17.807	1.95839e+07	9.09266e-05	259.952	1.81289e+06	0.014339	67.9845	1.1795e+07	0.000576384	1085.44	8.56698e+06	0.0126701	368.191	8.8737e+06	0.00414924	816.643	7.34267e+06	0.0111219	657.447	1.13398e+07	0.00579771	1787.52	3.61373e+06	0.0494646
PWY-6404	0.00187971	0.00774948	0.000373558	0.0010255	0.387108	0.387108	0.00150616	-0.00203517	0.00504748		0	8.9371e+06	0	0	7.50368e+06	0	0	1.59879e+07	0	0	7.19184e+06	0	0	7.71617e+06	0	0	1.95839e+07	0	0	1.81289e+06	0	0	1.1795e+07	0	3184.11	8.56698e+06	0.0371672	0	8.8737e+06	0	0	7.34267e+06	0	0	1.13398e+07	0	0	3.61373e+06	0
PWY-6467	0.274356	0.119829	0.266249	0.118335	0.828589	0.828589	0.00810613	-0.0670259	0.0832382		35942.8	8.9371e+06	0.402175	25059.4	7.50368e+06	0.333961	18401	1.59879e+07	0.115093	25455.7	7.19184e+06	0.353952	29698	7.71617e+06	0.38488	92437.1	1.95839e+07	0.472005	2514.32	1.81289e+06	0.138691	10118.8	1.1795e+07	0.0857888	33698.9	8.56698e+06	0.393358	19348.2	8.8737e+06	0.21804	27805.3	7.34267e+06	0.378681	31211.3	1.13398e+07	0.275238	6404.57	3.61373e+06	0.177229
PWY-6470	0.0293014	0.0270888	0.0245259	0.0308944	0.602342	0.602342	0.00477545	-0.0136043	0.0231552		240.001	8.9371e+06	0.00268544	941.691	7.50368e+06	0.0125497	7238.17	1.59879e+07	0.0452729	416.939	7.19184e+06	0.00579739	792.183	7.71617e+06	0.0102665	628.671	1.95839e+07	0.00321013	928.154	1.81289e+06	0.0511974	11402.7	1.1795e+07	0.0966744	3187.98	8.56698e+06	0.0372124	2642.58	8.8737e+06	0.0297799	0	7.34267e+06	0	893.561	1.13398e+07	0.00787989	2893.51	3.61373e+06	0.0800698
PWY-6471	0.190262	0.282361	0.187363	0.201442	0.969901	0.969901	0.00289891	-0.151608	0.157406		5137.73	8.9371e+06	0.0574877	6934.69	7.50368e+06	0.0924172	11239.6	1.59879e+07	0.0703009	5821.87	7.19184e+06	0.080951	18755.1	7.71617e+06	0.243062	11693.8	1.95839e+07	0.0597111	25323.9	1.81289e+06	1.39688	38677.7	1.1795e+07	0.327917	6738.84	8.56698e+06	0.0786606	8578.36	8.8737e+06	0.0966717	5156.4	7.34267e+06	0.0702252	8108.12	1.13398e+07	0.0715016	15906	3.61373e+06	0.440153
PWY-6478	0.0469706	0.0641604	0.0184681	0.0165845	0.0607743	0.0607743	0.0285025	-0.00139532	0.0584004		21956.8	8.9371e+06	0.245682	459.237	7.50368e+06	0.00612015	697.642	1.59879e+07	0.00436357	4187.51	7.19184e+06	0.0582258	4220.25	7.71617e+06	0.0546936	6103.5	1.95839e+07	0.0311659	249.432	1.81289e+06	0.0137588	486.888	1.1795e+07	0.00412792	14708.4	8.56698e+06	0.171688	745.723	8.8737e+06	0.00840375	10424.2	7.34267e+06	0.141967	2884.67	1.13398e+07	0.0254385	81.4138	3.61373e+06	0.0022529
PWY-6486	0	0	0	0	1	1	0	0	0	degenerate case: variance of both groups is zero	0	8.9371e+06	0	0	7.50368e+06	0	0	1.59879e+07	0	0	7.19184e+06	0	0	7.71617e+06	0	0	1.95839e+07	0	0	1.81289e+06	0	0	1.1795e+07	0	0	8.56698e+06	0	0	8.8737e+06	0	0	7.34267e+06	0	0	1.13398e+07	0	0	3.61373e+06	0
PWY-6505	0.00286184	0.00358449	0.0054714	0.00851619	0.215928	0.215928	-0.00260956	-0.00683659	0.00161747		1247.64	8.9371e+06	0.0139602	0	7.50368e+06	0	605.073	1.59879e+07	0.00378458	0	7.19184e+06	0	392.983	7.71617e+06	0.00509298	1854.78	1.95839e+07	0.00947092	0	1.81289e+06	0	130.544	1.1795e+07	0.00110678	363.957	8.56698e+06	0.00424836	570.086	8.8737e+06	0.00642445	0	7.34267e+06	0	544.831	1.13398e+07	0.0048046	0	3.61373e+06	0
PWY-6507	0.131841	0.125863	0.145225	0.09998	0.70749	0.70749	-0.0133842	-0.0849738	0.0582053		8665.99	8.9371e+06	0.0969664	15359.4	7.50368e+06	0.204691	4031.79	1.59879e+07	0.0252178	10739.7	7.19184e+06	0.149332	33845.5	7.71617e+06	0.43863	18196.7	1.95839e+07	0.0929162	966.834	1.81289e+06	0.053331	6764.36	1.1795e+07	0.0573494	8126.8	8.56698e+06	0.0948619	3495.16	8.8737e+06	0.0393879	7687.72	7.34267e+06	0.104699	12849.4	1.13398e+07	0.113312	4937.01	3.61373e+06	0.136618
PWY-6519	0.36068	0.149915	0.373523	0.138465	0.776975	0.776975	-0.0128434	-0.103811	0.0781246		32139.8	8.9371e+06	0.359622	41019.1	7.50368e+06	0.546653	29032.1	1.59879e+07	0.181588	27903.1	7.19184e+06	0.387982	44413.5	7.71617e+06	0.57559	111882	1.95839e+07	0.571297	2353.86	1.81289e+06	0.12984	14401.4	1.1795e+07	0.122098	29714.1	8.56698e+06	0.346845	28849.1	8.8737e+06	0.325108	28595.7	7.34267e+06	0.389446	58559.7	1.13398e+07	0.51641	8476.61	3.61373e+06	0.234567
PWY-6545	0.22496	0.112387	0.224933	0.123675	0.999421	0.999421	2.69962e-05	-0.0746677	0.0747217		28763.1	8.9371e+06	0.321839	9078.55	7.50368e+06	0.120988	73680	1.59879e+07	0.460849	22401.9	7.19184e+06	0.31149	22783	7.71617e+06	0.295263	24840.8	1.95839e+07	0.126843	1475.51	1.81289e+06	0.0813899	45705.7	1.1795e+07	0.387501	19901.6	8.56698e+06	0.232306	26619.3	8.8737e+06	0.29998	13227.5	7.34267e+06	0.180146	6854.85	1.13398e+07	0.0604496	6748.35	3.61373e+06	0.186742
PWY-6562	0.0256143	0.0188493	0.025238	0.0143906	0.94293	0.94293	0.000376267	-0.0101856	0.0109381		2267.92	8.9371e+06	0.0253764	446.496	7.50368e+06	0.00595036	2117.66	1.59879e+07	0.0132454	3761.19	7.19184e+06	0.0522981	414.661	7.71617e+06	0.00537392	5719.18	1.95839e+07	0.0292034	226.924	1.81289e+06	0.0125173	632.85	1.1795e+07	0.00536541	2325.09	8.56698e+06	0.0271401	562.196	8.8737e+06	0.00633553	681.293	7.34267e+06	0.00927855	8507.12	1.13398e+07	0.0750203	961.11	3.61373e+06	0.026596
PWY-6565	3.56972e-06	1.63585e-05	0	0	0.328695	0.328695	3.56972e-06	-3.85392e-06	1.09934e-05		0	8.9371e+06	0	0	7.50368e+06	0	0	1.59879e+07	0	0	7.19184e+06	0	0	7.71617e+06	0	0	1.95839e+07	0	0	1.81289e+06	0	0	1.1795e+07	0	0	8.56698e+06	0	6.96885	8.8737e+06	7.85338e-05	0	7.34267e+06	0	0	1.13398e+07	0	0	3.61373e+06	0
PWY-6572	0.00707499	0.0213955	0.00420528	0.0132796	0.607244	0.607244	0.00286971	-0.00835922	0.0140987		69.2576	8.9371e+06	0.000774945	38.708	7.50368e+06	0.000515853	10.6537	1.59879e+07	6.66359e-05	0	7.19184e+06	0	6780.36	7.71617e+06	0.0878721	0	1.95839e+07	0	3.23443	1.81289e+06	0.000178413	16.9396	1.1795e+07	0.000143617	0	8.56698e+06	0	23.7419	8.8737e+06	0.000267554	0	7.34267e+06	0	27.8595	1.13398e+07	0.00024568	39.1808	3.61373e+06	0.00108422
PWY-6581	5.11483e-06	2.34391e-05	2.91997e-06	1.30585e-05	0.711764	0.711764	2.19487e-06	-9.78473e-06	1.41745e-05		0	8.9371e+06	0	0	7.50368e+06	0	0	1.59879e+07	0	0	7.19184e+06	0	0	7.71617e+06	0	0	1.95839e+07	0	0	1.81289e+06	0	0	1.1795e+07	0	0	8.56698e+06	0	9.98525	8.8737e+06	0.000112526	0	7.34267e+06	0	0	1.13398e+07	0	0	3.61373e+06	0
PWY-6588	0.0518549	0.0375913	0.0701677	0.0559783	0.229313	0.229313	-0.0183127	-0.048702	0.0120765		2660.37	8.9371e+06	0.0297677	4542.61	7.50368e+06	0.0605384	2129.56	1.59879e+07	0.0133199	1687.53	7.19184e+06	0.0234644	10772.4	7.71617e+06	0.139608	16634.1	1.95839e+07	0.0849377	457.018	1.81289e+06	0.0252093	1755.46	1.1795e+07	0.0148831	3627.21	8.56698e+06	0.0423394	6413.2	8.8737e+06	0.072272	4849.31	7.34267e+06	0.0660428	5461.34	1.13398e+07	0.0481609	1173.03	3.61373e+06	0.0324604
PWY-6590	0.0767064	0.067124	0.0833377	0.0667555	0.752793	0.752793	-0.00663125	-0.048869	0.0356065		3470.02	8.9371e+06	0.0388272	7726.48	7.50368e+06	0.102969	8223.23	1.59879e+07	0.0514342	2027.05	7.19184e+06	0.0281854	18832.7	7.71617e+06	0.244067	17415.3	1.95839e+07	0.0889267	146.063	1.81289e+06	0.00805691	6905.27	1.1795e+07	0.058544	3525	8.56698e+06	0.0411463	7545	8.8737e+06	0.0850266	167.855	7.34267e+06	0.00228601	2164.2	1.13398e+07	0.019085	2740.03	3.61373e+06	0.0758226
PWY-6608	0.420966	0.0968054	0.417016	0.107271	0.902248	0.902248	0.00395066	-0.0606438	0.0685451		39855	8.9371e+06	0.44595	42979.8	7.50368e+06	0.572782	74319.8	1.59879e+07	0.464852	21514.3	7.19184e+06	0.299148	25725.8	7.71617e+06	0.333401	86443.5	1.95839e+07	0.4414	7138.78	1.81289e+06	0.393778	58127.4	1.1795e+07	0.492814	37013.1	8.56698e+06	0.432044	28054.3	8.8737e+06	0.316151	25307.3	7.34267e+06	0.344661	33566.2	1.13398e+07	0.296004	21535.3	3.61373e+06	0.59593
PWY-6609	0.297145	0.118845	0.28222	0.122001	0.693778	0.693778	0.0149257	-0.0611033	0.0909547		33419.6	8.9371e+06	0.373942	17609.5	7.50368e+06	0.234679	24962.5	1.59879e+07	0.156134	19120.8	7.19184e+06	0.265868	44591.8	7.71617e+06	0.5779	45988.4	1.95839e+07	0.234827	4775.36	1.81289e+06	0.263411	47089	1.1795e+07	0.399228	29278.6	8.56698e+06	0.341761	19299.1	8.8737e+06	0.217487	21362.9	7.34267e+06	0.290942	22868.3	1.13398e+07	0.201665	18351.4	3.61373e+06	0.507824
PWY-6612	0.519682	0.0873045	0.523036	0.0605481	0.886649	0.886649	-0.00335435	-0.0506888	0.0439801		35635.6	8.9371e+06	0.398737	37088.6	7.50368e+06	0.494273	71268.7	1.59879e+07	0.445768	34764.9	7.19184e+06	0.483393	39905.2	7.71617e+06	0.517163	102603	1.95839e+07	0.523916	15717.1	1.81289e+06	0.866962	59326.6	1.1795e+07	0.502981	39110.5	8.56698e+06	0.456526	45333.2	8.8737e+06	0.510871	35118.5	7.34267e+06	0.478279	59928.4	1.13398e+07	0.52848	19585.9	3.61373e+06	0.541986
PWY-6628	0.502748	0.0767781	0.501294	0.0728268	0.950686	0.950686	0.00145386	-0.0457316	0.0486393		42838.7	8.9371e+06	0.479335	40318.5	7.50368e+06	0.537317	81105.3	1.59879e+07	0.507293	33066.8	7.19184e+06	0.459781	39799.5	7.71617e+06	0.515793	112422	1.95839e+07	0.574052	3839.76	1.81289e+06	0.211803	58189.9	1.1795e+07	0.493344	37601.4	8.56698e+06	0.43891	46632	8.8737e+06	0.525508	34241.4	7.34267e+06	0.466335	61215.6	1.13398e+07	0.539832	16055.5	3.61373e+06	0.444292
PWY-6629	0.0257199	0.0481071	0.0332031	0.0426257	0.600527	0.600527	-0.00748323	-0.0361234	0.0211569		0	8.9371e+06	0	131.607	7.50368e+06	0.0017539	577.074	1.59879e+07	0.00360945	0	7.19184e+06	0	1309.6	7.71617e+06	0.0169722	16084.7	1.95839e+07	0.0821323	0	1.81289e+06	0	607.323	1.1795e+07	0.00514899	0	8.56698e+06	0	1369.64	8.8737e+06	0.0154348	0	7.34267e+06	0	191.495	1.13398e+07	0.00168871	930.607	3.61373e+06	0.025752
PWY-6630	0.48989	0.0751511	0.489253	0.0738041	0.978299	0.978299	0.000636749	-0.0463505	0.047624		41943.4	8.9371e+06	0.469318	40047.7	7.50368e+06	0.533707	72585.2	1.59879e+07	0.454002	32336.7	7.19184e+06	0.449631	39628.9	7.71617e+06	0.513583	105313	1.95839e+07	0.53775	3798.66	1.81289e+06	0.209536	55327.5	1.1795e+07	0.469076	37272.3	8.56698e+06	0.435069	45413.6	8.8737e+06	0.511777	33331.4	7.34267e+06	0.453941	61023.7	1.13398e+07	0.538139	15956.5	3.61373e+06	0.441552
PWY-6641	0.00323606	0.00718431	0.00709909	0.0133427	0.260672	0.260672	-0.00386304	-0.0107427	0.00301666		14.6455	8.9371e+06	0.000163873	2408.05	7.50368e+06	0.0320916	37.1644	1.59879e+07	0.000232454	1194.11	7.19184e+06	0.0166036	76.6658	7.71617e+06	0.000993573	298.237	1.95839e+07	0.00152286	0	1.81289e+06	0	28.4759	1.1795e+07	0.000241424	461.64	8.56698e+06	0.0053886	69.8082	8.8737e+06	0.000786686	139.858	7.34267e+06	0.00190473	218.408	1.13398e+07	0.00192603	84.7623	3.61373e+06	0.00234556
PWY-6654	9.85351e-05	0.000305646	0.000267665	0.000744414	0.354183	0.354183	-0.00016913	-0.000537531	0.000199271		0	8.9371e+06	0	0	7.50368e+06	0	13.9968	1.59879e+07	8.75465e-05	0	7.19184e+06	0	0	7.71617e+06	0	273.587	1.95839e+07	0.00139699	0	1.81289e+06	0	0	1.1795e+07	0	0	8.56698e+06	0	12.9972	8.8737e+06	0.000146469	0	7.34267e+06	0	0	1.13398e+07	0	0	3.61373e+06	0
PWY-6690	0.00423555	0.00999948	0.0058421	0.00906936	0.592603	0.592603	-0.00160655	-0.00762307	0.00440998		190.095	8.9371e+06	0.00212703	0	7.50368e+06	0	7.49691	1.59879e+07	4.68912e-05	0	7.19184e+06	0	56.306	7.71617e+06	0.000729714	3019.2	1.95839e+07	0.0154167	0	1.81289e+06	0	120.285	1.1795e+07	0.0010198	721.902	8.56698e+06	0.00842656	11.2436	8.8737e+06	0.000126708	64.1806	7.34267e+06	0.000874077	8.9974	1.13398e+07	7.93438e-05	0	3.61373e+06	0
PWY-6700	0.478644	0.0903818	0.474075	0.0593636	0.848672	0.848672	0.00456871	-0.0436251	0.0527625		45306.7	8.9371e+06	0.506951	37144.6	7.50368e+06	0.495018	89774.3	1.59879e+07	0.561515	36168.1	7.19184e+06	0.502905	39733.4	7.71617e+06	0.514937	101605	1.95839e+07	0.518816	2996.7	1.81289e+06	0.165299	52772.6	1.1795e+07	0.447415	40894	8.56698e+06	0.477344	45225	8.8737e+06	0.509652	33110.3	7.34267e+06	0.45093	57832	1.13398e+07	0.509993	11134.3	3.61373e+06	0.308111
PWY-6703	0.405904	0.0895425	0.404898	0.0587454	0.96615	0.96615	0.00100605	-0.0467242	0.0487363		47540.1	8.9371e+06	0.531941	30316.7	7.50368e+06	0.404024	83591	1.59879e+07	0.522841	32784.2	7.19184e+06	0.455853	38840	7.71617e+06	0.503359	94228.2	1.95839e+07	0.481151	3233.12	1.81289e+06	0.17834	41630.2	1.1795e+07	0.352948	39169.3	8.56698e+06	0.457213	35702	8.8737e+06	0.402335	30392.4	7.34267e+06	0.413915	44733.1	1.13398e+07	0.39448	9662.12	3.61373e+06	0.267372
PWY-6708	0.374206	0.125772	0.399758	0.124538	0.517091	0.517091	-0.0255512	-0.104517	0.053415		34100.2	8.9371e+06	0.381557	38797	7.50368e+06	0.51704	53770.9	1.59879e+07	0.336323	30928.6	7.19184e+06	0.430051	7606.22	7.71617e+06	0.0985751	99222	1.95839e+07	0.50665	2998.25	1.81289e+06	0.165385	34931.5	1.1795e+07	0.296155	29273.6	8.56698e+06	0.341702	33630.3	8.8737e+06	0.378988	26788.6	7.34267e+06	0.364834	58411.4	1.13398e+07	0.515102	8816.97	3.61373e+06	0.243985
PWY-6713	0.00213238	0.00362302	0.00374199	0.00555058	0.281692	0.281692	-0.00160961	-0.00459965	0.00138044		0	8.9371e+06	0	18.8952	7.50368e+06	0.000251812	96.6464	1.59879e+07	0.000604498	0	7.19184e+06	0	240.721	7.71617e+06	0.0031197	132.915	1.95839e+07	0.000678693	0	1.81289e+06	0	121.575	1.1795e+07	0.00103073	0	8.56698e+06	0	188.016	8.8737e+06	0.0021188	0	7.34267e+06	0	32.5506	1.13398e+07	0.000287048	165.325	3.61373e+06	0.0045749
PWY-6728	0.0205596	0.0210869	0.0189272	0.0168659	0.785208	0.785208	0.00163246	-0.0103937	0.0136586		0	8.9371e+06	0	320.024	7.50368e+06	0.00426489	1808.28	1.59879e+07	0.0113103	0	7.19184e+06	0	2345.13	7.71617e+06	0.0303925	5287.61	1.95839e+07	0.0269997	0	1.81289e+06	0	707.789	1.1795e+07	0.00600076	0	8.56698e+06	0	4987.35	8.8737e+06	0.0562038	0	7.34267e+06	0	134.504	1.13398e+07	0.00118613	888.564	3.61373e+06	0.0245885
PWY-6731	0.00116814	0.00179866	0.00236199	0.00502881	0.325834	0.325834	-0.00119384	-0.00364768	0.00125999		259.95	8.9371e+06	0.00290867	0	7.50368e+06	0	403.815	1.59879e+07	0.00252576	0	7.19184e+06	0	0	7.71617e+06	0	0	1.95839e+07	0	0	1.81289e+06	0	22.4945	1.1795e+07	0.000190713	0	8.56698e+06	0	438.856	8.8737e+06	0.00494559	0	7.34267e+06	0	751.256	1.13398e+07	0.00662497	0	3.61373e+06	0
PWY-6737	0.41107	0.162992	0.363807	0.13461	0.316482	0.316482	0.0472632	-0.0468934	0.14142		33983	8.9371e+06	0.380247	31241.6	7.50368e+06	0.41635	82789.4	1.59879e+07	0.517826	19632.7	7.19184e+06	0.272985	56984.1	7.71617e+06	0.738503	40958.4	1.95839e+07	0.209143	2201.2	1.81289e+06	0.121419	62630.2	1.1795e+07	0.53099	24665.1	8.56698e+06	0.287909	41820.7	8.8737e+06	0.471288	18406.9	7.34267e+06	0.250685	39125.5	1.13398e+07	0.345029	11159.2	3.61373e+06	0.3088
PWY-6749	0.0217439	0.0367491	0.00740271	0.0163181	0.114293	0.114293	0.0143412	-0.00367071	0.032353		6640.08	8.9371e+06	0.0742979	36.2657	7.50368e+06	0.000483306	349.393	1.59879e+07	0.00218537	268.723	7.19184e+06	0.0037365	7448.45	7.71617e+06	0.0965304	689.682	1.95839e+07	0.00352167	25.128	1.81289e+06	0.00138607	129.506	1.1795e+07	0.00109798	8148.29	8.56698e+06	0.0951127	60.9668	8.8737e+06	0.00068705	5351.21	7.34267e+06	0.0728782	4.85984	1.13398e+07	4.28566e-05	35.1097	3.61373e+06	0.000971564
PWY-6876	0.0226911	0.0195488	0.0242601	0.0182995	0.792004	0.792004	-0.00156902	-0.0135069	0.0103688		195.44	8.9371e+06	0.00218684	4542.61	7.50368e+06	0.0605384	2129.56	1.59879e+07	0.0133199	139.021	7.19184e+06	0.00193304	163.755	7.71617e+06	0.00212224	951.239	1.95839e+07	0.00485724	457.018	1.81289e+06	0.0252093	1755.46	1.1795e+07	0.0148831	3627.21	8.56698e+06	0.0423394	6413.2	8.8737e+06	0.072272	9.9976	7.34267e+06	0.000136158	5461.34	1.13398e+07	0.0481609	666.596	3.61373e+06	0.0184462
PWY-6891	0.0496542	0.0336907	0.0664837	0.0800561	0.392273	0.392273	-0.0168295	-0.0565648	0.0229059		2310.09	8.9371e+06	0.0258483	6531.66	7.50368e+06	0.0870461	6676.75	1.59879e+07	0.0417614	3123.11	7.19184e+06	0.0434257	11611.1	7.71617e+06	0.150477	7166.6	1.95839e+07	0.0365943	169.135	1.81289e+06	0.00932957	2145.64	1.1795e+07	0.0181911	1288.1	8.56698e+06	0.0150356	5181.27	8.8737e+06	0.0583891	1461.82	7.34267e+06	0.0199086	4642.86	1.13398e+07	0.0409432	3219.22	3.61373e+06	0.089083
PWY-6892	0.165448	0.147548	0.154509	0.134117	0.804907	0.804907	0.0109389	-0.077928	0.0998058		14990.9	8.9371e+06	0.167737	662.268	7.50368e+06	0.00882591	20160.6	1.59879e+07	0.1261	14599.1	7.19184e+06	0.202995	45011.9	7.71617e+06	0.583345	40856	1.95839e+07	0.20862	169.218	1.81289e+06	0.00933414	10073.7	1.1795e+07	0.0854066	15252	8.56698e+06	0.178032	16598.5	8.8737e+06	0.187053	10527.6	7.34267e+06	0.143375	2361.17	1.13398e+07	0.020822	2883.81	3.61373e+06	0.0798014
PWY-6895	0.16798	0.0826776	0.164647	0.0874514	0.900925	0.900925	0.00333308	-0.0504172	0.0570834		9644.47	8.9371e+06	0.107915	19868.8	7.50368e+06	0.264787	26273.8	1.59879e+07	0.164336	11844.5	7.19184e+06	0.164693	28032.9	7.71617e+06	0.3633	28017.1	1.95839e+07	0.143062	739.76	1.81289e+06	0.0408055	9551.16	1.1795e+07	0.0809764	5829.58	8.56698e+06	0.0680471	18519	8.8737e+06	0.208696	6372.34	7.34267e+06	0.086785	18365	1.13398e+07	0.161952	9252.37	3.61373e+06	0.256033
PWY-6897	0.55065	0.069414	0.530428	0.0759827	0.379623	0.379623	0.0202211	-0.0257746	0.0662169		47233.5	8.9371e+06	0.528511	41789.4	7.50368e+06	0.556918	97570.4	1.59879e+07	0.610278	40464.1	7.19184e+06	0.562638	42272.2	7.71617e+06	0.547839	105620	1.95839e+07	0.539317	4913.96	1.81289e+06	0.271056	70233.2	1.1795e+07	0.595449	48561.7	8.56698e+06	0.566847	50938.8	8.8737e+06	0.574042	40358.2	7.34267e+06	0.549639	69179.4	1.13398e+07	0.61006	19075.4	3.61373e+06	0.52786
PWY-6901	0.317918	0.0925355	0.309909	0.105113	0.797386	0.797386	0.00800881	-0.0546289	0.0706465		25261.3	8.9371e+06	0.282656	20444.6	7.50368e+06	0.27246	51980	1.59879e+07	0.325121	21325.7	7.19184e+06	0.296526	38933.4	7.71617e+06	0.50457	34406.7	1.95839e+07	0.175689	4075.85	1.81289e+06	0.224826	48562.4	1.1795e+07	0.411721	29459.5	8.56698e+06	0.343872	28724.8	8.8737e+06	0.323707	17238.3	7.34267e+06	0.234769	24788.3	1.13398e+07	0.218596	15665.4	3.61373e+06	0.433495
PWY-6906	0.000655997	0.00226958	0.00064844	0.00187764	0.990771	0.990771	7.55678e-06	-0.00130446	0.00131957		0	8.9371e+06	0	0	7.50368e+06	0	0	1.59879e+07	0	0	7.19184e+06	0	841.817	7.71617e+06	0.0109098	0	1.95839e+07	0	0	1.81289e+06	0	0	1.1795e+07	0	139.488	8.56698e+06	0.0016282	54.0898	8.8737e+06	0.000609552	0	7.34267e+06	0	24.8233	1.13398e+07	0.000218905	0	3.61373e+06	0
PWY-6944	0.00108937	0.00173522	0.00141008	0.00244178	0.632255	0.632255	-0.000320712	-0.00166835	0.00102693		0	8.9371e+06	0	0	7.50368e+06	0	411.965	1.59879e+07	0.00257674	0	7.19184e+06	0	103.088	7.71617e+06	0.00133599	46.3115	1.95839e+07	0.000236477	0	1.81289e+06	0	49.6728	1.1795e+07	0.000421134	293.061	8.56698e+06	0.00342082	319.011	8.8737e+06	0.00359501	0	7.34267e+06	0	0	1.13398e+07	0	223.414	3.61373e+06	0.00618236
PWY-6948	0.000310091	0.00129324	6.89276e-05	0.000237727	0.409866	0.409866	0.000241163	-0.000353646	0.000835972		0	8.9371e+06	0	0	7.50368e+06	0	0	1.59879e+07	0	0	7.19184e+06	0	0	7.71617e+06	0	0	1.95839e+07	0	0	1.81289e+06	0	0	1.1795e+07	0	531.789	8.56698e+06	0.00620742	0	8.8737e+06	0	0	7.34267e+06	0	0	1.13398e+07	0	0	3.61373e+06	0
PWY-6956	2.18247e-05	0.000100013	0	0	0.328695	0.328695	2.18247e-05	-2.35622e-05	6.72115e-05		0	8.9371e+06	0	0	7.50368e+06	0	0	1.59879e+07	0	0	7.19184e+06	0	0	7.71617e+06	0	0	1.95839e+07	0	0	1.81289e+06	0	0	1.1795e+07	0	0	8.56698e+06	0	0	8.8737e+06	0	0	7.34267e+06	0	0	1.13398e+07	0	0	3.61373e+06	0
PWY-6957	0.000332651	0.000909954	0.00138396	0.00270156	0.111141	0.111141	-0.00105131	-0.0023629	0.000260279		0	8.9371e+06	0	0	7.50368e+06	0	0	1.59879e+07	0	0	7.19184e+06	0	0	7.71617e+06	0	74.1879	1.95839e+07	0.00037882	0	1.81289e+06	0	0	1.1795e+07	0	282.523	8.56698e+06	0.00329781	0	8.8737e+06	0	0	7.34267e+06	0	0	1.13398e+07	0	0	3.61373e+06	0
PWY-6969	0.639437	0.0828047	0.634288	0.0648395	0.825269	0.825269	0.00514871	-0.0416908	0.0519882		62324.4	8.9371e+06	0.697367	52413.8	7.50368e+06	0.698507	95154.1	1.59879e+07	0.595164	49411.1	7.19184e+06	0.687044	49496.4	7.71617e+06	0.641464	133148	1.95839e+07	0.679886	5888.99	1.81289e+06	0.324839	69855.3	1.1795e+07	0.592245	60596.9	8.56698e+06	0.707331	53732.6	8.8737e+06	0.605527	52630.4	7.34267e+06	0.716775	81877.5	1.13398e+07	0.722039	21461	3.61373e+06	0.593875
PWY-6992	0.00218666	0.00368104	0.00267328	0.00340294	0.662392	0.662392	-0.00048662	-0.00272121	0.00174797		30.7732	8.9371e+06	0.000344331	11.6694	7.50368e+06	0.000155515	9.99866	1.59879e+07	6.25391e-05	0	7.19184e+06	0	34.8089	7.71617e+06	0.000451117	3.3241	1.95839e+07	1.69736e-05	84.3228	1.81289e+06	0.00465128	86.5591	1.1795e+07	0.000733863	130.576	8.56698e+06	0.00152418	129.727	8.8737e+06	0.00146193	0	7.34267e+06	0	1157	1.13398e+07	0.0102031	102.192	3.61373e+06	0.00282787
PWY-7002	7.1554e-06	3.27902e-05	6.19528e-05	0.000264906	0.36904	0.36904	-5.47974e-05	-0.000179031	6.94364e-05		0	8.9371e+06	0	0	7.50368e+06	0	0	1.59879e+07	0	0	7.19184e+06	0	0	7.71617e+06	0	30.8288	1.95839e+07	0.000157419	0	1.81289e+06	0	0	1.1795e+07	0	0	8.56698e+06	0	0	8.8737e+06	0	0	7.34267e+06	0	0	1.13398e+07	0	0	3.61373e+06	0
PWY-7003	0.0358265	0.0305159	0.0563516	0.0397828	0.0726361	0.0726361	-0.0205252	-0.0430305	0.00198015		1959.43	8.9371e+06	0.0219246	441.581	7.50368e+06	0.00588485	2737.17	1.59879e+07	0.0171203	3710.63	7.19184e+06	0.051595	2309.95	7.71617e+06	0.0299365	12413.2	1.95839e+07	0.0633848	120.013	1.81289e+06	0.00661998	2058.68	1.1795e+07	0.0174538	0	8.56698e+06	0	3736.14	8.8737e+06	0.0421036	3346.26	7.34267e+06	0.0455728	2973.48	1.13398e+07	0.0262217	1793.33	3.61373e+06	0.0496253
PWY-7007	0.0549157	0.0818711	0.0295335	0.0253956	0.18777	0.18777	0.0253822	-0.0132124	0.0639768		3599.84	8.9371e+06	0.0402798	1515.7	7.50368e+06	0.0201995	2257.27	1.59879e+07	0.0141187	1994.53	7.19184e+06	0.0277332	2183.37	7.71617e+06	0.0282961	460.458	1.95839e+07	0.00235121	2905.25	1.81289e+06	0.160255	831.756	1.1795e+07	0.00705177	6943.72	8.56698e+06	0.0810521	2125.98	8.8737e+06	0.0239583	11437.6	7.34267e+06	0.155769	2367.06	1.13398e+07	0.0208739	12737.7	3.61373e+06	0.352482
PWY-7013	0.0571313	0.0527276	0.0386399	0.0561618	0.284047	0.284047	0.0184913	-0.015919	0.0529017		9144.72	8.9371e+06	0.102323	119.416	7.50368e+06	0.00159143	13505.3	1.59879e+07	0.0844725	0	7.19184e+06	0	6677.42	7.71617e+06	0.086538	12512.9	1.95839e+07	0.0638935	0	1.81289e+06	0	4941.61	1.1795e+07	0.0418958	0	8.56698e+06	0	12205.9	8.8737e+06	0.137552	10663.5	7.34267e+06	0.145226	97.9735	1.13398e+07	0.000863981	482.891	3.61373e+06	0.0133627
PWY-7024	0.00031047	0.000727168	0.000858626	0.001906	0.239158	0.239158	-0.000548155	-0.00148392	0.000387611		22.1379	8.9371e+06	0.000247708	0	7.50368e+06	0	0	1.59879e+07	0	0	7.19184e+06	0	0	7.71617e+06	0	613.597	1.95839e+07	0.00313316	0	1.81289e+06	0	14.2498	1.1795e+07	0.000120812	0	8.56698e+06	0	14.2694	8.8737e+06	0.000160806	0	7.34267e+06	0	0	1.13398e+07	0	0	3.61373e+06	0
PWY-7031	0.000192746	0.000639838	3.95153e-05	0.000114395	0.291856	0.291856	0.00015323	-0.000140842	0.000447303		0	8.9371e+06	0	0	7.50368e+06	0	133.646	1.59879e+07	0.000835923	0	7.19184e+06	0	0	7.71617e+06	0	7.12299	1.95839e+07	3.63716e-05	0	1.81289e+06	0	0	1.1795e+07	0	0	8.56698e+06	0	0	8.8737e+06	0	0	7.34267e+06	0	0	1.13398e+07	0	0	3.61373e+06	0
PWY-7046	0.000148634	0.000341569	0.000239672	0.000440041	0.465377	0.465377	-9.10383e-05	-0.000340993	0.000158916		0	8.9371e+06	0	0	7.50368e+06	0	0	1.59879e+07	0	0	7.19184e+06	0	0	7.71617e+06	0	1.98882	1.95839e+07	1.01554e-05	0	1.81289e+06	0	0	1.1795e+07	0	0	8.56698e+06	0	77.1932	8.8737e+06	0.00086991	0	7.34267e+06	0	0	1.13398e+07	0	27.0845	3.61373e+06	0.000749489
PWY-7084	0.000172184	0.000544212	0.000218124	0.000537719	0.787112	0.787112	-4.59401e-05	-0.000387252	0.000295372		0	8.9371e+06	0	0	7.50368e+06	0	0	1.59879e+07	0	0	7.19184e+06	0	0	7.71617e+06	0	285.922	1.95839e+07	0.00145998	0	1.81289e+06	0	0	1.1795e+07	0	0	8.56698e+06	0	0	8.8737e+06	0	0	7.34267e+06	0	0	1.13398e+07	0	0	3.61373e+06	0
PWY-7090	0.0205898	0.0230504	0.0291346	0.023036	0.242135	0.242135	-0.00854479	-0.0230856	0.00599607		3594.94	8.9371e+06	0.0402249	2553.51	7.50368e+06	0.0340301	742.256	1.59879e+07	0.00464262	1452.63	7.19184e+06	0.0201983	1077.36	7.71617e+06	0.0139624	2296.55	1.95839e+07	0.0117267	356.086	1.81289e+06	0.0196419	557.484	1.1795e+07	0.00472644	1239.79	8.56698e+06	0.0144717	897.693	8.8737e+06	0.0101163	0	7.34267e+06	0	4290.58	1.13398e+07	0.0378366	1207.72	3.61373e+06	0.0334203
PWY-7094	0.477711	0.244375	0.535883	0.266345	0.47102	0.47102	-0.0581722	-0.219707	0.103363		55533	8.9371e+06	0.621376	47175.8	7.50368e+06	0.628702	42506.8	1.59879e+07	0.265869	42827.7	7.19184e+06	0.595504	10804.5	7.71617e+06	0.140025	156995	1.95839e+07	0.801651	4044.75	1.81289e+06	0.22311	18537.8	1.1795e+07	0.157167	51038.7	8.56698e+06	0.595761	39729.7	8.8737e+06	0.447724	46425.2	7.34267e+06	0.632265	68210.1	1.13398e+07	0.601513	16171.8	3.61373e+06	0.447511
PWY-7097	0.0133475	0.0165513	0.0274624	0.0235701	0.0336676	0.0336676	-0.014115	-0.0270768	-0.00115317		254.463	8.9371e+06	0.00284727	2008.39	7.50368e+06	0.0267654	739.014	1.59879e+07	0.00462234	5105.94	7.19184e+06	0.0709962	187.567	7.71617e+06	0.00243083	989.999	1.95839e+07	0.00505516	311.872	1.81289e+06	0.017203	664.254	1.1795e+07	0.00563166	888.828	8.56698e+06	0.010375	199.445	8.8737e+06	0.00224759	105.426	7.34267e+06	0.00143579	4845.8	1.13398e+07	0.0427328	1074.5	3.61373e+06	0.0297337
PWY-7098	0.0135811	0.0165746	0.027924	0.0233918	0.0303016	0.0303016	-0.0143429	-0.0272415	-0.00144419		285.456	8.9371e+06	0.00319406	1807.96	7.50368e+06	0.0240943	815.483	1.59879e+07	0.00510064	5156.05	7.19184e+06	0.071693	202.045	7.71617e+06	0.00261846	1110.65	1.95839e+07	0.00567124	319.028	1.81289e+06	0.0175977	696.268	1.1795e+07	0.00590308	984.059	8.56698e+06	0.0114866	223.378	8.8737e+06	0.00251731	118.435	7.34267e+06	0.00161297	5006.05	1.13398e+07	0.0441459	1076.54	3.61373e+06	0.0297902
PWY-7111	0.967204	0.16608	1.01931	0.195725	0.364733	0.364733	-0.0521079	-0.16702	0.0628042		76225.3	8.9371e+06	0.852909	80899.3	7.50368e+06	1.07813	154348	1.59879e+07	0.96541	68036.2	7.19184e+06	0.946019	59150.1	7.71617e+06	0.766574	182495	1.95839e+07	0.931862	9587.33	1.81289e+06	0.528841	108813	1.1795e+07	0.922537	74323.4	8.56698e+06	0.867556	89034.3	8.8737e+06	1.00335	63955.6	7.34267e+06	0.871012	132389	1.13398e+07	1.16748	30638.2	3.61373e+06	0.847826
PWY-7159	0.0747325	0.0632315	0.0597789	0.0531101	0.416243	0.416243	0.0149537	-0.0218296	0.051737		6881.41	8.9371e+06	0.0769983	4526.73	7.50368e+06	0.0603268	18539.7	1.59879e+07	0.115961	7368.02	7.19184e+06	0.10245	488.355	7.71617e+06	0.00632898	1487.01	1.95839e+07	0.00759302	580.257	1.81289e+06	0.0320072	26634.2	1.1795e+07	0.225809	5128.18	8.56698e+06	0.0598598	10928.2	8.8737e+06	0.123153	4327.52	7.34267e+06	0.0589366	8285.07	1.13398e+07	0.0730621	1215.57	3.61373e+06	0.0336374
PWY-7184	0.5351	0.0523443	0.544514	0.043066	0.532211	0.532211	-0.00941346	-0.0396048	0.0207779		42527	8.9371e+06	0.475848	40144.7	7.50368e+06	0.535	71291.2	1.59879e+07	0.445908	37957.8	7.19184e+06	0.52779	36858.3	7.71617e+06	0.477676	112503	1.95839e+07	0.574465	8764.99	1.81289e+06	0.483481	56084.5	1.1795e+07	0.475494	49129.9	8.56698e+06	0.57348	47223.9	8.8737e+06	0.532179	39981.2	7.34267e+06	0.544505	67487.2	1.13398e+07	0.595138	20990.2	3.61373e+06	0.580846
PWY-7187	0.345592	0.124806	0.349523	0.098122	0.911068	0.911068	-0.0039313	-0.0746378	0.0667752		17884.5	8.9371e+06	0.200115	21950.2	7.50368e+06	0.292526	45910.5	1.59879e+07	0.287159	17593.8	7.19184e+06	0.244635	37725.5	7.71617e+06	0.488915	66887.2	1.95839e+07	0.341541	13109.7	1.81289e+06	0.723138	44742.7	1.1795e+07	0.379336	23903.2	8.56698e+06	0.279016	32668.9	8.8737e+06	0.368155	20058.8	7.34267e+06	0.273181	19077.6	1.13398e+07	0.168237	11695.2	3.61373e+06	0.323632
PWY-7196	0.445679	0.0863507	0.428565	0.106017	0.575235	0.575235	0.0171147	-0.044159	0.0783883		38748.8	8.9371e+06	0.433573	29407.2	7.50368e+06	0.391903	84445	1.59879e+07	0.528182	29641.4	7.19184e+06	0.412153	44414.6	7.71617e+06	0.575605	64025.6	1.95839e+07	0.326929	9993.36	1.81289e+06	0.551238	62757.4	1.1795e+07	0.532068	30954.5	8.56698e+06	0.361324	37643.8	8.8737e+06	0.424218	31926.1	7.34267e+06	0.434803	45595.3	1.13398e+07	0.402083	15706.1	3.61373e+06	0.434623
PWY-7197	0.507184	0.0396541	0.499796	0.0419701	0.565968	0.565968	0.00738776	-0.018401	0.0331765		45996.4	8.9371e+06	0.514668	34390.5	7.50368e+06	0.458315	90340	1.59879e+07	0.565053	37878.8	7.19184e+06	0.526692	31892.4	7.71617e+06	0.413319	97985.1	1.95839e+07	0.500334	7775.12	1.81289e+06	0.428879	64223.3	1.1795e+07	0.544496	44850.7	8.56698e+06	0.52353	44503.1	8.8737e+06	0.501517	38169	7.34267e+06	0.519825	59419.6	1.13398e+07	0.523993	18379.7	3.61373e+06	0.508608
PWY-7198	0.000372906	0.000921929	0.0010204	0.00190389	0.179782	0.179782	-0.000647495	-0.00161115	0.000316159		0	8.9371e+06	0	0	7.50368e+06	0	0	1.59879e+07	0	0	7.19184e+06	0	0	7.71617e+06	0	658.682	1.95839e+07	0.00336338	0	1.81289e+06	0	24.4935	1.1795e+07	0.00020766	0	8.56698e+06	0	38.4779	8.8737e+06	0.000433617	0	7.34267e+06	0	3.49987	1.13398e+07	3.08637e-05	0	3.61373e+06	0
PWY-7199	0.353724	0.117719	0.33625	0.0994974	0.609917	0.609917	0.017474	-0.0511863	0.0861344		26090.6	8.9371e+06	0.291936	34456.6	7.50368e+06	0.459196	34946.1	1.59879e+07	0.218579	16032.5	7.19184e+06	0.222926	38630.2	7.71617e+06	0.50064	32190.4	1.95839e+07	0.164372	5801.89	1.81289e+06	0.320035	43992.9	1.1795e+07	0.372979	23486.2	8.56698e+06	0.274148	29655	8.8737e+06	0.33419	21361.1	7.34267e+06	0.290917	41940.2	1.13398e+07	0.369851	16481.3	3.61373e+06	0.456074
PWY-7200	0.400445	0.0801591	0.393419	0.0829311	0.784236	0.784236	0.0070261	-0.0444672	0.0585194		32975.1	8.9371e+06	0.368968	31399.3	7.50368e+06	0.418451	52804.9	1.59879e+07	0.330281	23729.5	7.19184e+06	0.32995	33338.2	7.71617e+06	0.432056	49307.8	1.95839e+07	0.251777	7773.05	1.81289e+06	0.428765	52214.3	1.1795e+07	0.442682	31113	8.56698e+06	0.363174	35687.8	8.8737e+06	0.402175	28330.1	7.34267e+06	0.385828	48734.9	1.13398e+07	0.42977	17250.9	3.61373e+06	0.477371
PWY-7208	0.710699	0.258088	0.687379	0.107761	0.706264	0.706264	0.0233204	-0.102082	0.148723		59610.9	8.9371e+06	0.667005	43770.1	7.50368e+06	0.583315	115873	1.59879e+07	0.724759	47831.3	7.19184e+06	0.665077	57135.2	7.71617e+06	0.74046	132648	1.95839e+07	0.677332	34073	1.81289e+06	1.87948	81554.4	1.1795e+07	0.691432	59347.4	8.56698e+06	0.692745	54504.6	8.8737e+06	0.614227	48303.5	7.34267e+06	0.657846	67144.6	1.13398e+07	0.592116	24973.3	3.61373e+06	0.691067
PWY-7210	0.00053173	0.00131402	0.00145333	0.00270867	0.179728	0.179728	-0.000921597	-0.00229299	0.000449792		0	8.9371e+06	0	0	7.50368e+06	0	0	1.59879e+07	0	0	7.19184e+06	0	0	7.71617e+06	0	938.823	1.95839e+07	0.00479384	0	1.81289e+06	0	34.9868	1.1795e+07	0.000296624	0	8.56698e+06	0	54.9532	8.8737e+06	0.000619282	0	7.34267e+06	0	4.99971	1.13398e+07	4.40901e-05	0	3.61373e+06	0
PWY-7211	0.555895	0.0662401	0.568485	0.0562378	0.514799	0.514799	-0.0125906	-0.0512987	0.0261175		44876.4	8.9371e+06	0.502136	40918.5	7.50368e+06	0.545312	86203.3	1.59879e+07	0.53918	41231.7	7.19184e+06	0.573311	29226	7.71617e+06	0.378763	117288	1.95839e+07	0.598897	10521.9	1.81289e+06	0.580395	65108.5	1.1795e+07	0.552001	49746.2	8.56698e+06	0.580673	50544.6	8.8737e+06	0.5696	41414.5	7.34267e+06	0.564025	68974.8	1.13398e+07	0.608256	21478.4	3.61373e+06	0.594356
PWY-7219	0.707311	0.207373	0.683742	0.0758648	0.629735	0.629735	0.0235693	-0.0756319	0.122771		59770.4	8.9371e+06	0.66879	45429.7	7.50368e+06	0.605433	109474	1.59879e+07	0.684731	46365.9	7.19184e+06	0.644701	56353.4	7.71617e+06	0.730329	126485	1.95839e+07	0.64586	29866.3	1.81289e+06	1.64744	80034.5	1.1795e+07	0.678546	59463.5	8.56698e+06	0.694101	56814.1	8.8737e+06	0.640253	48803.2	7.34267e+06	0.664652	72732.8	1.13398e+07	0.641396	23428.6	3.61373e+06	0.648321
PWY-722	0.00368531	0.0078477	0.00168707	0.00271715	0.281474	0.281474	0.00199824	-0.00173557	0.00573206		2106.61	8.9371e+06	0.0235715	66.8933	7.50368e+06	0.000891474	105.571	1.59879e+07	0.000660319	1437.8	7.19184e+06	0.0199921	0	7.71617e+06	0	583.25	1.95839e+07	0.00297821	0	1.81289e+06	0	9.99476	1.1795e+07	8.47373e-05	69.4197	8.56698e+06	0.000810317	156.252	8.8737e+06	0.00176085	1914.35	7.34267e+06	0.0260715	0	1.13398e+07	0	33.2104	3.61373e+06	0.000919006
PWY-7220	0.684604	0.176605	0.616086	0.047946	0.0995087	0.0995087	0.0685181	-0.0140013	0.151037		55256.9	8.9371e+06	0.618287	43496.9	7.50368e+06	0.579674	110480	1.59879e+07	0.691026	47519.1	7.19184e+06	0.660736	55643	7.71617e+06	0.721122	122374	1.95839e+07	0.624868	26767.8	1.81289e+06	1.47652	78588	1.1795e+07	0.666283	55247.7	8.56698e+06	0.644891	55212	8.8737e+06	0.622199	45560.7	7.34267e+06	0.620492	73037.1	1.13398e+07	0.644079	22789	3.61373e+06	0.630621
PWY-7221	0.658039	0.249336	0.627205	0.103321	0.606	0.606	0.0308333	-0.0901953	0.151862		50790.6	8.9371e+06	0.568311	41748.6	7.50368e+06	0.556374	97610.1	1.59879e+07	0.610526	42105.4	7.19184e+06	0.58546	52303.2	7.71617e+06	0.67784	115820	1.95839e+07	0.591401	32271	1.81289e+06	1.78008	83655.7	1.1795e+07	0.709248	52505.1	8.56698e+06	0.612878	50049.1	8.8737e+06	0.564017	44945.2	7.34267e+06	0.61211	65917.5	1.13398e+07	0.581295	26072.7	3.61373e+06	0.721491
PWY-7222	0.684604	0.176605	0.616086	0.047946	0.0995087	0.0995087	0.0685181	-0.0140013	0.151037		55256.9	8.9371e+06	0.618287	43496.9	7.50368e+06	0.579674	110480	1.59879e+07	0.691026	47519.1	7.19184e+06	0.660736	55643	7.71617e+06	0.721122	122374	1.95839e+07	0.624868	26767.8	1.81289e+06	1.47652	78588	1.1795e+07	0.666283	55247.7	8.56698e+06	0.644891	55212	8.8737e+06	0.622199	45560.7	7.34267e+06	0.620492	73037.1	1.13398e+07	0.644079	22789	3.61373e+06	0.630621
PWY-7228	0.620134	0.0357794	0.611733	0.0345277	0.448583	0.448583	0.0084013	-0.0137741	0.0305767		53478.5	8.9371e+06	0.598387	43459.4	7.50368e+06	0.579175	104255	1.59879e+07	0.652091	45350	7.19184e+06	0.630576	43323.2	7.71617e+06	0.56146	120719	1.95839e+07	0.61642	11017.9	1.81289e+06	0.607755	83704.9	1.1795e+07	0.709665	54664.1	8.56698e+06	0.638078	52909.8	8.8737e+06	0.596255	46213.7	7.34267e+06	0.629385	70351.2	1.13398e+07	0.620394	25277	3.61373e+06	0.699471
PWY-7229	0.72582	0.205803	0.686266	0.0469943	0.399866	0.399866	0.039554	-0.0557932	0.134901		60262.4	8.9371e+06	0.674294	46915.5	7.50368e+06	0.625234	113694	1.59879e+07	0.711128	48588.7	7.19184e+06	0.675609	57863.3	7.71617e+06	0.749897	130161	1.95839e+07	0.664633	30078.8	1.81289e+06	1.65916	82400.2	1.1795e+07	0.698603	59531.7	8.56698e+06	0.694897	58289.3	8.8737e+06	0.656878	49044.9	7.34267e+06	0.667944	75658	1.13398e+07	0.667192	24087.5	3.61373e+06	0.666555
PWY-7234	0.485074	0.0980317	0.488395	0.0644894	0.898274	0.898274	-0.00332121	-0.0556183	0.0489758		41298.5	8.9371e+06	0.462102	36687.9	7.50368e+06	0.488932	91226.5	1.59879e+07	0.570599	36946.5	7.19184e+06	0.513728	17527.8	7.71617e+06	0.227157	99690.8	1.95839e+07	0.509044	5404.27	1.81289e+06	0.298102	66488.7	1.1795e+07	0.563703	45197.7	8.56698e+06	0.52758	45296.2	8.8737e+06	0.510454	36187.2	7.34267e+06	0.492835	59896.2	1.13398e+07	0.528196	19187.5	3.61373e+06	0.53096
PWY-7237	0.125912	0.0972671	0.130089	0.0861439	0.884853	0.884853	-0.00417702	-0.062072	0.0537179		3911.77	8.9371e+06	0.04377	6867	7.50368e+06	0.0915151	21817.3	1.59879e+07	0.136462	2620.61	7.19184e+06	0.0364386	5020.25	7.71617e+06	0.0650614	6032.23	1.95839e+07	0.0308019	479.75	1.81289e+06	0.0264632	31177.7	1.1795e+07	0.26433	1583.68	8.56698e+06	0.0184859	17293.3	8.8737e+06	0.194883	8216.32	7.34267e+06	0.111898	21537.8	1.13398e+07	0.189932	2794.49	3.61373e+06	0.0773297
PWY-7242	0.193374	0.129058	0.205798	0.120715	0.75172	0.75172	-0.0124247	-0.0912071	0.0663576		14700.9	8.9371e+06	0.164492	28835.8	7.50368e+06	0.384289	8924.44	1.59879e+07	0.0558201	10085.1	7.19184e+06	0.140229	34333.2	7.71617e+06	0.444952	20216.2	1.95839e+07	0.103229	1766.88	1.81289e+06	0.0974618	10390.3	1.1795e+07	0.0880905	13479.5	8.56698e+06	0.157342	8981.6	8.8737e+06	0.101216	12864.3	7.34267e+06	0.175199	25739.4	1.13398e+07	0.226984	7531.38	3.61373e+06	0.20841
PWY-7254	0.337572	0.121594	0.34595	0.128539	0.831473	0.831473	-0.00837846	-0.0874034	0.0706465		17891.3	8.9371e+06	0.200192	25972.7	7.50368e+06	0.346133	49390.1	1.59879e+07	0.308922	22728.8	7.19184e+06	0.316035	6835.72	7.71617e+06	0.0885895	96639	1.95839e+07	0.493461	3831.07	1.81289e+06	0.211324	38074.5	1.1795e+07	0.322802	20934.2	8.56698e+06	0.244359	32660.1	8.8737e+06	0.368056	31234	7.34267e+06	0.425376	59119.8	1.13398e+07	0.521349	16364.3	3.61373e+06	0.452835
PWY-7255	0.0104909	0.020563	0.00639791	0.0113254	0.432656	0.432656	0.004093	-0.00638992	0.0145759		3332.64	8.9371e+06	0.03729	0	7.50368e+06	0	416.147	1.59879e+07	0.0026029	0	7.19184e+06	0	790.907	7.71617e+06	0.01025	317.376	1.95839e+07	0.0016206	572.498	1.81289e+06	0.0315792	77.8804	1.1795e+07	0.000660283	546.323	8.56698e+06	0.00637708	963.128	8.8737e+06	0.0108537	6839.72	7.34267e+06	0.0931503	0	1.13398e+07	0	0	3.61373e+06	0
PWY-7274	1.3388e-05	3.48582e-05	1.77635e-05	6.87552e-05	0.80044	0.80044	-4.37544e-06	-3.94408e-05	3.06899e-05		0	8.9371e+06	0	0	7.50368e+06	0	15.6072	1.59879e+07	9.7619e-05	0	7.19184e+06	0	0	7.71617e+06	0	0	1.95839e+07	0	0	1.81289e+06	0	0	1.1795e+07	0	0	8.56698e+06	0	0	8.8737e+06	0	0	7.34267e+06	0	0	1.13398e+07	0	0	3.61373e+06	0
PWY-7286	5.74638e-05	0.000197723	0.000169874	0.000496033	0.353618	0.353618	-0.00011241	-0.000357069	0.00013225		0	8.9371e+06	0	0	7.50368e+06	0	9.3331	1.59879e+07	5.83762e-05	0	7.19184e+06	0	0	7.71617e+06	0	182.589	1.95839e+07	0.000932339	0	1.81289e+06	0	0	1.1795e+07	0	0	8.56698e+06	0	2.68962	8.8737e+06	3.031e-05	0	7.34267e+06	0	0	1.13398e+07	0	0	3.61373e+06	0
PWY-7295	0.0303509	0.0379527	0.0378021	0.0401931	0.545475	0.545475	-0.00745121	-0.0321415	0.017239		2937.73	8.9371e+06	0.0328712	11922.4	7.50368e+06	0.158887	2426.85	1.59879e+07	0.0151793	524.319	7.19184e+06	0.00729047	1308.21	7.71617e+06	0.0169541	1361.47	1.95839e+07	0.00695197	568.868	1.81289e+06	0.031379	977.369	1.1795e+07	0.0082863	0	8.56698e+06	0	2825.85	8.8737e+06	0.0318452	2944.96	7.34267e+06	0.0401075	12552.1	1.13398e+07	0.110691	2790.93	3.61373e+06	0.0772313
PWY-7315	0.0933163	0.0961648	0.0960348	0.106004	0.931995	0.931995	-0.0027185	-0.0666938	0.0612568		7203.72	8.9371e+06	0.0806047	127.731	7.50368e+06	0.00170224	59257.1	1.59879e+07	0.370638	8780.04	7.19184e+06	0.122083	3113.56	7.71617e+06	0.0403511	7058.81	1.95839e+07	0.0360439	79.8296	1.81289e+06	0.00440344	30266.1	1.1795e+07	0.256601	5143.05	8.56698e+06	0.0600333	14632.7	8.8737e+06	0.1649	6694.21	7.34267e+06	0.0911686	83.8976	1.13398e+07	0.000739853	539.94	3.61373e+06	0.0149413
PWY-7323	0.403776	0.0973003	0.362578	0.112976	0.219228	0.219228	0.0411982	-0.025525	0.107921		42547.3	8.9371e+06	0.476075	19558.4	7.50368e+06	0.260651	92011.7	1.59879e+07	0.57551	31521	7.19184e+06	0.438289	39717.4	7.71617e+06	0.51473	54887.1	1.95839e+07	0.280266	3200.2	1.81289e+06	0.176524	52831.5	1.1795e+07	0.447915	35241.8	8.56698e+06	0.411368	39160.3	8.8737e+06	0.441308	29328	7.34267e+06	0.399419	32922.5	1.13398e+07	0.290328	11220.3	3.61373e+06	0.31049
PWY-7328	0.256199	0.0744671	0.278572	0.066875	0.31697	0.31697	-0.0223729	-0.0669759	0.0222301		19434.4	8.9371e+06	0.217457	24723.7	7.50368e+06	0.329487	63798.1	1.59879e+07	0.399041	23270.6	7.19184e+06	0.323569	12341.2	7.71617e+06	0.15994	38000.3	1.95839e+07	0.194038	3924.5	1.81289e+06	0.216477	47340	1.1795e+07	0.401356	20359.8	8.56698e+06	0.237654	28310.9	8.8737e+06	0.319043	16474.3	7.34267e+06	0.224363	26697.9	1.13398e+07	0.235436	9469.84	3.61373e+06	0.262051
PWY-7332	0.0223268	0.0286894	0.0639988	0.0567018	0.00623896	0.00623896	-0.041672	-0.0705801	-0.012764		37.281	8.9371e+06	0.000417148	3707.32	7.50368e+06	0.0494066	974.903	1.59879e+07	0.00609777	0	7.19184e+06	0	2457.98	7.71617e+06	0.031855	3395.81	1.95839e+07	0.0173398	1305.49	1.81289e+06	0.0720112	519.359	1.1795e+07	0.00440321	0	8.56698e+06	0	776.655	8.8737e+06	0.00875233	0	7.34267e+06	0	6354.63	1.13398e+07	0.0560384	4112.83	3.61373e+06	0.113811
PWY-7347	0.0839365	0.0680412	0.0793848	0.0710838	0.835284	0.835284	0.00455179	-0.0393865	0.0484901		1299.92	8.9371e+06	0.0145452	7753.44	7.50368e+06	0.103329	25125.9	1.59879e+07	0.157156	0	7.19184e+06	0	2156.28	7.71617e+06	0.027945	4135.02	1.95839e+07	0.0211144	352.472	1.81289e+06	0.0194425	22873.3	1.1795e+07	0.193924	2668.02	8.56698e+06	0.0311431	17336.3	8.8737e+06	0.195367	3064.49	7.34267e+06	0.0417353	14986.2	1.13398e+07	0.132156	495.073	3.61373e+06	0.0136998
PWY-7371	0.0289505	0.0504946	0.0141516	0.0103991	0.201839	0.201839	0.0147989	-0.00850492	0.0381028		17912.7	8.9371e+06	0.200431	151	7.50368e+06	0.00201235	1005.66	1.59879e+07	0.00629012	4169.79	7.19184e+06	0.0579794	475.347	7.71617e+06	0.0061604	2183.78	1.95839e+07	0.0111509	117.719	1.81289e+06	0.00649345	521.234	1.1795e+07	0.00441911	9163.84	8.56698e+06	0.106967	640.734	8.8737e+06	0.0072206	9715	7.34267e+06	0.132309	350.178	1.13398e+07	0.00308805	260	3.61373e+06	0.00719478
PWY-7373	0.000482457	0.00144812	0.000280937	0.000491607	0.552187	0.552187	0.00020152	-0.000486229	0.00088927		0	8.9371e+06	0	0	7.50368e+06	0	372.611	1.59879e+07	0.00233058	0	7.19184e+06	0	0	7.71617e+06	0	23.8038	1.95839e+07	0.000121548	0	1.81289e+06	0	0	1.1795e+07	0	0	8.56698e+06	0	0	8.8737e+06	0	0	7.34267e+06	0	0	1.13398e+07	0	0	3.61373e+06	0
PWY-7374	0.0156202	0.0288001	0.011395	0.00935571	0.529217	0.529217	0.00422519	-0.00940095	0.0178513		11616.3	8.9371e+06	0.129979	0	7.50368e+06	0	501.601	1.59879e+07	0.00313739	3349.62	7.19184e+06	0.0465752	533.586	7.71617e+06	0.00691517	1258.36	1.95839e+07	0.00642547	133.689	1.81289e+06	0.00737437	382.804	1.1795e+07	0.00324548	1980.06	8.56698e+06	0.0231127	493.761	8.8737e+06	0.00556432	4159.54	7.34267e+06	0.0566488	334.295	1.13398e+07	0.00294799	311.63	3.61373e+06	0.00862349
PWY-7376	0.194141	0.119645	0.199708	0.111511	0.878206	0.878206	-0.00556719	-0.0784792	0.0673448		6054.61	8.9371e+06	0.067747	11899.8	7.50368e+06	0.158587	45485.5	1.59879e+07	0.2845	7569.87	7.19184e+06	0.105256	7101.45	7.71617e+06	0.0920334	16761.9	1.95839e+07	0.08559	1030.65	1.81289e+06	0.0568508	32225.7	1.1795e+07	0.273215	8504.91	8.56698e+06	0.0992754	30823.6	8.8737e+06	0.34736	949.907	7.34267e+06	0.0129368	33130.4	1.13398e+07	0.292161	3559.05	3.61373e+06	0.0984869
PWY-7377	0.0621532	0.0536198	0.0569098	0.0557401	0.760627	0.760627	0.0052434	-0.0292897	0.0397766		507.334	8.9371e+06	0.00567672	179.634	7.50368e+06	0.00239394	21372.7	1.59879e+07	0.133681	344.898	7.19184e+06	0.00479568	5958.83	7.71617e+06	0.0772253	12569.3	1.95839e+07	0.0641817	0	1.81289e+06	0	10850	1.1795e+07	0.0919883	0	8.56698e+06	0	14257.9	8.8737e+06	0.160676	988.295	7.34267e+06	0.0134596	262.853	1.13398e+07	0.00231798	834.949	3.61373e+06	0.0231049
PWY-7385	0.000152047	0.000481479	0.00253493	0.00562501	0.0734298	0.0734298	-0.00238288	-0.00501341	0.000247641		0	8.9371e+06	0	0	7.50368e+06	0	18.3731	1.59879e+07	0.000114919	0	7.19184e+06	0	26.7817	7.71617e+06	0.000347085	452.255	1.95839e+07	0.00230932	0	1.81289e+06	0	0	1.1795e+07	0	0	8.56698e+06	0	0	8.8737e+06	0	0	7.34267e+06	0	0	1.13398e+07	0	0	3.61373e+06	0
PWY-7391	0.00311321	0.00569678	0.00316953	0.00945252	0.981816	0.981816	-5.63202e-05	-0.00504798	0.00493534		0	8.9371e+06	0	0	7.50368e+06	0	1072.29	1.59879e+07	0.00670689	368.389	7.19184e+06	0.00512232	0	7.71617e+06	0	499.822	1.95839e+07	0.00255221	47.927	1.81289e+06	0.00264368	495.866	1.1795e+07	0.00420404	0	8.56698e+06	0	76.329	8.8737e+06	0.000860172	0	7.34267e+06	0	0	1.13398e+07	0	956.414	3.61373e+06	0.0264661
PWY-7392	0.26424	0.0816896	0.281014	0.12106	0.608069	0.608069	-0.0167736	-0.0825828	0.0490357		27058.6	8.9371e+06	0.302768	17352.2	7.50368e+06	0.23125	27660.5	1.59879e+07	0.173009	23377.1	7.19184e+06	0.32505	16894.1	7.71617e+06	0.218944	39773	1.95839e+07	0.20309	6409.15	1.81289e+06	0.353532	21816.5	1.1795e+07	0.184964	23819	8.56698e+06	0.278033	17998.8	8.8737e+06	0.202833	26111.4	7.34267e+06	0.355612	32333.6	1.13398e+07	0.285134	18315	3.61373e+06	0.506818
PWY-7400	0.451579	0.0757918	0.451056	0.0682283	0.981553	0.981553	0.000523451	-0.0449227	0.0459696		45429.3	8.9371e+06	0.508323	29375	7.50368e+06	0.391475	88248.6	1.59879e+07	0.551972	33267.1	7.19184e+06	0.462567	35280.7	7.71617e+06	0.457231	69091.6	1.95839e+07	0.352797	4644.18	1.81289e+06	0.256175	62847.2	1.1795e+07	0.53283	44106.8	8.56698e+06	0.514846	42083	8.8737e+06	0.474244	32218.4	7.34267e+06	0.438783	56581.4	1.13398e+07	0.498965	17219.5	3.61373e+06	0.476501
PWY-7401	2.07654e-06	9.51591e-06	4.73911e-06	2.1194e-05	0.610953	0.610953	-2.66257e-06	-1.32707e-05	7.94559e-06		0	8.9371e+06	0	0	7.50368e+06	0	7.30389	1.59879e+07	4.56839e-05	0	7.19184e+06	0	0	7.71617e+06	0	0	1.95839e+07	0	0	1.81289e+06	0	0	1.1795e+07	0	0	8.56698e+06	0	0	8.8737e+06	0	0	7.34267e+06	0	0	1.13398e+07	0	0	3.61373e+06	0
PWY-7431	0.157098	0.101336	0.189483	0.135709	0.393977	0.393977	-0.0323849	-0.108467	0.0436975		8367.66	8.9371e+06	0.0936283	15239.2	7.50368e+06	0.20309	20668.1	1.59879e+07	0.129274	14930.1	7.19184e+06	0.207598	3672.52	7.71617e+06	0.0475952	7479.56	1.95839e+07	0.0381923	2166.64	1.81289e+06	0.119513	12521.6	1.1795e+07	0.10616	13498.9	8.56698e+06	0.157569	17961.7	8.8737e+06	0.202415	9504.38	7.34267e+06	0.12944	45895.7	1.13398e+07	0.404733	3496.37	3.61373e+06	0.0967523
PWY-7446	0.00177387	0.00290536	0.00193069	0.00327778	0.872261	0.872261	-0.000156824	-0.00211564	0.00180199		0	8.9371e+06	0	14.1325	7.50368e+06	0.00018834	61.6106	1.59879e+07	0.000385358	0	7.19184e+06	0	90.953	7.71617e+06	0.00117873	2115.04	1.95839e+07	0.0107999	0	1.81289e+06	0	0	1.1795e+07	0	0	8.56698e+06	0	158.989	8.8737e+06	0.00179169	0	7.34267e+06	0	13.1984	1.13398e+07	0.00011639	87.0216	3.61373e+06	0.00240808
PWY-7456	0.026527	0.0421746	0.0193446	0.0327744	0.545027	0.545027	0.00718246	-0.0166056	0.0309705		6376.24	8.9371e+06	0.0713457	119.22	7.50368e+06	0.00158883	879.983	1.59879e+07	0.00550407	731.504	7.19184e+06	0.0101713	10989.4	7.71617e+06	0.142421	1279.11	1.95839e+07	0.00653143	31.807	1.81289e+06	0.00175449	176.981	1.1795e+07	0.00150048	3427.41	8.56698e+06	0.0400072	1011.44	8.8737e+06	0.0113982	7000.62	7.34267e+06	0.0953415	233.086	1.13398e+07	0.00205547	199.95	3.61373e+06	0.00553307
PWY-7527	0.00897095	0.01455	0.0276535	0.0510578	0.128504	0.128504	-0.0186825	-0.0431916	0.0058266		2045.19	8.9371e+06	0.0228843	2266.34	7.50368e+06	0.0302031	290.52	1.59879e+07	0.00181713	1742.78	7.19184e+06	0.0242327	557.195	7.71617e+06	0.00722114	716.609	1.95839e+07	0.00365917	84.0311	1.81289e+06	0.00463519	0	1.1795e+07	0	0	8.56698e+06	0	170.729	8.8737e+06	0.00192398	0	7.34267e+06	0	1962.04	1.13398e+07	0.0173023	2251.15	3.61373e+06	0.0622944
PWY-7539	0.598657	0.0776579	0.5951	0.0779168	0.884353	0.884353	0.00355737	-0.0455315	0.0526463		40715.2	8.9371e+06	0.455575	41077.4	7.50368e+06	0.54743	106095	1.59879e+07	0.6636	40911.5	7.19184e+06	0.56886	43626	7.71617e+06	0.565384	119377	1.95839e+07	0.609566	9575.22	1.81289e+06	0.528173	77720.6	1.1795e+07	0.658929	45769.4	8.56698e+06	0.534253	57166.4	8.8737e+06	0.644223	39881.9	7.34267e+06	0.543152	77448.1	1.13398e+07	0.682978	18830.8	3.61373e+06	0.521089
PWY-7560	0.523754	0.0701179	0.511856	0.0565618	0.55233	0.55233	0.0118979	-0.0282258	0.0520215		44310.4	8.9371e+06	0.495803	36478.3	7.50368e+06	0.486138	91695.4	1.59879e+07	0.573531	37931.2	7.19184e+06	0.527419	50379.8	7.71617e+06	0.652913	104552	1.95839e+07	0.533865	5005.11	1.81289e+06	0.276084	65582.3	1.1795e+07	0.556018	46416.6	8.56698e+06	0.541808	46308.6	8.8737e+06	0.521864	37178.7	7.34267e+06	0.506337	59385.6	1.13398e+07	0.523694	18413	3.61373e+06	0.50953
PWY-7616	0.0428737	0.0556405	0.0312242	0.0189489	0.37331	0.37331	0.0116495	-0.0147832	0.0380822		3828.23	8.9371e+06	0.0428352	2290.5	7.50368e+06	0.030525	3433.92	1.59879e+07	0.0214783	29.7621	7.19184e+06	0.000413831	1701.96	7.71617e+06	0.022057	380.867	1.95839e+07	0.00194479	1709.12	1.81289e+06	0.0942756	1470.17	1.1795e+07	0.0124644	566.051	8.56698e+06	0.00660735	3176.32	8.8737e+06	0.0357948	6301.84	7.34267e+06	0.0858249	3420.12	1.13398e+07	0.0301604	9074.94	3.61373e+06	0.251124
PWY-7644	0.000106755	0.000309858	0.000263996	0.000668663	0.346177	0.346177	-0.000157241	-0.000493428	0.000178946		0	8.9371e+06	0	0	7.50368e+06	0	35.1057	1.59879e+07	0.000219577	0	7.19184e+06	0	0	7.71617e+06	0	0	1.95839e+07	0	1.96354	1.81289e+06	0.00010831	0	1.1795e+07	0	0	8.56698e+06	0	27.4136	8.8737e+06	0.000308931	0	7.34267e+06	0	0	1.13398e+07	0	0	3.61373e+06	0
PWY-7663	0.768809	0.142382	0.796235	0.103795	0.483709	0.483709	-0.0274266	-0.105908	0.0510553		76162.6	8.9371e+06	0.852207	58276.5	7.50368e+06	0.776639	117931	1.59879e+07	0.737631	59576.1	7.19184e+06	0.828384	74022.7	7.71617e+06	0.95932	161708	1.95839e+07	0.825717	5845.52	1.81289e+06	0.322441	75309.7	1.1795e+07	0.638488	74352.9	8.56698e+06	0.8679	69065.2	8.8737e+06	0.778314	58177.7	7.34267e+06	0.792324	99167.3	1.13398e+07	0.874509	18488.2	3.61373e+06	0.51161
PWY-7664	0.439831	0.191629	0.463052	0.16404	0.678547	0.678547	-0.0232209	-0.135596	0.0891538		48376.3	8.9371e+06	0.541297	46307.6	7.50368e+06	0.617131	30169.3	1.59879e+07	0.188701	36796.7	7.19184e+06	0.511645	56894.9	7.71617e+06	0.737347	129225	1.95839e+07	0.659853	4121.18	1.81289e+06	0.227326	14768.4	1.1795e+07	0.125209	41592.6	8.56698e+06	0.485498	29971.1	8.8737e+06	0.337752	39097	7.34267e+06	0.532462	64566.2	1.13398e+07	0.569379	12283.2	3.61373e+06	0.339904
PWY-841	0.618083	0.0409481	0.607597	0.0240114	0.321532	0.321532	0.0104859	-0.0106944	0.0316663		54079.1	8.9371e+06	0.605108	42694	7.50368e+06	0.568974	104981	1.59879e+07	0.656627	44892.6	7.19184e+06	0.624215	48876.5	7.71617e+06	0.63343	119112	1.95839e+07	0.608212	8619.04	1.81289e+06	0.47543	79028	1.1795e+07	0.670013	55033.1	8.56698e+06	0.642387	53659.2	8.8737e+06	0.604699	45126.1	7.34267e+06	0.614573	71152.2	1.13398e+07	0.627457	22858	3.61373e+06	0.632531
PWY-922	0.0857755	0.262227	0.0858113	0.124364	0.999555	0.999555	-3.57538e-05	-0.129912	0.129841		1163.56	8.9371e+06	0.0130194	2935.04	7.50368e+06	0.0391147	3298.09	1.59879e+07	0.0206287	1112.98	7.19184e+06	0.0154756	770.802	7.71617e+06	0.00998944	1521.55	1.95839e+07	0.00776936	23278.2	1.81289e+06	1.28404	4382.76	1.1795e+07	0.0371578	1389.13	8.56698e+06	0.0162149	2504.28	8.8737e+06	0.0282214	1615.12	7.34267e+06	0.0219964	2629.73	1.13398e+07	0.0231904	2901.73	3.61373e+06	0.0802972
PWY0-1061	0.372196	0.129582	0.36857	0.134496	0.930443	0.930443	0.0036256	-0.0797601	0.0870113		27874.2	8.9371e+06	0.311894	29903.7	7.50368e+06	0.398521	87780.4	1.59879e+07	0.549044	31235	7.19184e+06	0.434311	10457.9	7.71617e+06	0.135532	110518	1.95839e+07	0.564331	5521.05	1.81289e+06	0.304543	47537.2	1.1795e+07	0.403028	31903.3	8.56698e+06	0.372398	33880.4	8.8737e+06	0.381807	33186	7.34267e+06	0.451961	33411.6	1.13398e+07	0.294641	18430.1	3.61373e+06	0.510002
PWY0-1241	0.106987	0.0686562	0.0972531	0.0418127	0.585003	0.585003	0.00973416	-0.0261186	0.0455869		29075	8.9371e+06	0.325329	2510.02	7.50368e+06	0.0334505	9234.31	1.59879e+07	0.0577583	14773.8	7.19184e+06	0.205424	9339.69	7.71617e+06	0.121041	18216.1	1.95839e+07	0.0930154	1267.3	1.81289e+06	0.0699048	3392.45	1.1795e+07	0.0287618	18299.8	8.56698e+06	0.213608	7015.74	8.8737e+06	0.0790622	12331.5	7.34267e+06	0.167943	12831.3	1.13398e+07	0.113153	2660.99	3.61373e+06	0.0736356
PWY0-1261	0.476668	0.12288	0.50077	0.131926	0.548846	0.548846	-0.0241012	-0.104646	0.0564434		42844.1	8.9371e+06	0.479396	44941.5	7.50368e+06	0.598926	117633	1.59879e+07	0.735764	37296.4	7.19184e+06	0.518594	33149.9	7.71617e+06	0.429616	57355.1	1.95839e+07	0.292868	4051.45	1.81289e+06	0.22348	74884.1	1.1795e+07	0.63488	34071.7	8.56698e+06	0.397709	46015.6	8.8737e+06	0.518561	32875.6	7.34267e+06	0.447734	54613.4	1.13398e+07	0.48161	17750.7	3.61373e+06	0.491201
PWY0-1277	0.00688117	0.0128724	0.0111307	0.0144898	0.32766	0.32766	-0.00424953	-0.0129169	0.00441782		663.447	8.9371e+06	0.00742352	0	7.50368e+06	0	29.6916	1.59879e+07	0.000185714	0	7.19184e+06	0	218.822	7.71617e+06	0.00283589	4836.56	1.95839e+07	0.0246966	0	1.81289e+06	0	317.754	1.1795e+07	0.00269397	1214.67	8.56698e+06	0.0141785	44.3687	8.8737e+06	0.000500002	237.694	7.34267e+06	0.00323716	34.8413	1.13398e+07	0.000307249	0	3.61373e+06	0
PWY0-1296	0.157857	0.0631085	0.165934	0.0800174	0.722528	0.722528	-0.00807691	-0.0537844	0.0376306		20798	8.9371e+06	0.232715	12502.4	7.50368e+06	0.166617	14662	1.59879e+07	0.0917068	8046.41	7.19184e+06	0.111882	23302.9	7.71617e+06	0.302001	19583.9	1.95839e+07	0.1	1625.31	1.81289e+06	0.0896528	16865.9	1.1795e+07	0.142992	17747.5	8.56698e+06	0.207161	14077.5	8.8737e+06	0.158643	12842.3	7.34267e+06	0.1749	13851.2	1.13398e+07	0.122147	7934.65	3.61373e+06	0.219569
PWY0-1297	0.187254	0.0562152	0.193001	0.0773073	0.787809	0.787809	-0.00574744	-0.0487193	0.0372245		19626.3	8.9371e+06	0.219605	11396.7	7.50368e+06	0.151882	29939.6	1.59879e+07	0.187264	11218.5	7.19184e+06	0.155989	17606.9	7.71617e+06	0.228182	22001.3	1.95839e+07	0.112344	4059.91	1.81289e+06	0.223946	38042.9	1.1795e+07	0.322535	16540.1	8.56698e+06	0.193068	16394	8.8737e+06	0.184749	12975.4	7.34267e+06	0.176713	13120.3	1.13398e+07	0.115702	10025.7	3.61373e+06	0.277433
PWY0-1298	0.146443	0.0544945	0.145488	0.0689661	0.961135	0.961135	0.000955223	-0.0384658	0.0403763		16822.9	8.9371e+06	0.188237	9322.33	7.50368e+06	0.124237	19126.9	1.59879e+07	0.119634	8390.44	7.19184e+06	0.116666	21271.9	7.71617e+06	0.27568	18565.3	1.95839e+07	0.0947988	1368.22	1.81289e+06	0.0754714	17764.9	1.1795e+07	0.150614	14583.6	8.56698e+06	0.17023	13170.1	8.8737e+06	0.148418	10936.5	7.34267e+06	0.148945	7077.09	1.13398e+07	0.0624094	6154.7	3.61373e+06	0.170314
PWY0-1319	0.77057	0.212953	0.773833	0.0912007	0.949182	0.949182	-0.00326273	-0.107094	0.100568		64494.5	8.9371e+06	0.721649	61342.1	7.50368e+06	0.817494	116057	1.59879e+07	0.725905	50429.9	7.19184e+06	0.701209	52729.7	7.71617e+06	0.683366	139471	1.95839e+07	0.71217	30991.3	1.81289e+06	1.70949	80294.1	1.1795e+07	0.680747	61710.5	8.56698e+06	0.72033	63122.9	8.8737e+06	0.711348	47459.8	7.34267e+06	0.646356	84498.6	1.13398e+07	0.745153	24902.2	3.61373e+06	0.6891
PWY0-1338	0.00370998	0.00648967	0.00692133	0.00610995	0.110344	0.110344	-0.00321134	-0.00718534	0.000762653		10.7441	8.9371e+06	0.000120219	13.1309	7.50368e+06	0.000174993	104.113	1.59879e+07	0.0006512	338.27	7.19184e+06	0.00470352	328.417	7.71617e+06	0.00425622	2759.29	1.95839e+07	0.0140895	32.7023	1.81289e+06	0.00180387	60.5718	1.1795e+07	0.000513539	14.9624	8.56698e+06	0.000174652	155.104	8.8737e+06	0.0017479	31.5949	7.34267e+06	0.000430292	36.229	1.13398e+07	0.000319487	94.7974	3.61373e+06	0.00262325
PWY0-1415	0.162768	0.0862132	0.12777	0.0719927	0.165189	0.165189	0.0349986	-0.0150322	0.0850294		24537.8	8.9371e+06	0.274562	15737.7	7.50368e+06	0.209733	17307.4	1.59879e+07	0.108253	12928.7	7.19184e+06	0.179769	7543.13	7.71617e+06	0.0977574	7681.61	1.95839e+07	0.039224	3328.67	1.81289e+06	0.183611	32906.9	1.1795e+07	0.278991	23639.6	8.56698e+06	0.275939	11826.1	8.8737e+06	0.133271	20979	7.34267e+06	0.285714	10927.7	1.13398e+07	0.0963662	11392.1	3.61373e+06	0.315243
PWY0-1479	0.368066	0.108798	0.374909	0.105088	0.838701	0.838701	-0.00684294	-0.0743045	0.0606187		27749	8.9371e+06	0.310492	31266.6	7.50368e+06	0.416684	86536.6	1.59879e+07	0.541264	29417.8	7.19184e+06	0.409045	10402.6	7.71617e+06	0.134816	84436.8	1.95839e+07	0.431154	3496.12	1.81289e+06	0.192848	58325.1	1.1795e+07	0.49449	27609.1	8.56698e+06	0.322273	38321.4	8.8737e+06	0.431854	25265.1	7.34267e+06	0.344086	42274.6	1.13398e+07	0.3728	12504.7	3.61373e+06	0.346034
PWY0-1533	0.0493353	0.0356831	0.0653753	0.0395382	0.18096	0.18096	-0.01604	-0.039849	0.00776896		5658.43	8.9371e+06	0.0633139	3146.92	7.50368e+06	0.0419383	4170.83	1.59879e+07	0.0260875	3804.04	7.19184e+06	0.0528938	517.998	7.71617e+06	0.00671315	6890.09	1.95839e+07	0.0351823	732.535	1.81289e+06	0.040407	2488.46	1.1795e+07	0.0210976	8713.47	8.56698e+06	0.10171	8821.1	8.8737e+06	0.0994072	251.075	7.34267e+06	0.0034194	9569.62	1.13398e+07	0.0843899	354.536	3.61373e+06	0.00981081
PWY0-1586	0.613694	0.226715	0.633526	0.107848	0.721092	0.721092	-0.019832	-0.132178	0.0925137		46233.9	8.9371e+06	0.517326	68176.3	7.50368e+06	0.908571	122327	1.59879e+07	0.765124	39322.5	7.19184e+06	0.546765	38643.5	7.71617e+06	0.500811	82701.1	1.95839e+07	0.422291	26329.5	1.81289e+06	1.45235	69491.6	1.1795e+07	0.589162	29870.2	8.56698e+06	0.348667	48322.1	8.8737e+06	0.544554	31697.6	7.34267e+06	0.43169	78868.8	1.13398e+07	0.695506	18039.2	3.61373e+06	0.499185
PWY0-162	0.637666	0.0432479	0.638995	0.0427052	0.921616	0.921616	-0.00132924	-0.0284443	0.0257858		56128.7	8.9371e+06	0.628042	42953.7	7.50368e+06	0.572435	110596	1.59879e+07	0.691752	46250	7.19184e+06	0.64309	44849.3	7.71617e+06	0.581238	125392	1.95839e+07	0.640281	13724.5	1.81289e+06	0.757049	78959.2	1.1795e+07	0.66943	57060.5	8.56698e+06	0.666051	55837.4	8.8737e+06	0.629246	45572.3	7.34267e+06	0.620651	71571.6	1.13398e+07	0.631156	22593.3	3.61373e+06	0.625207
PWY0-166	0.514189	0.0678491	0.51548	0.0422363	0.941789	0.941789	-0.0012915	-0.0369287	0.0343457		39445.5	8.9371e+06	0.441368	36993.5	7.50368e+06	0.493004	64192.8	1.59879e+07	0.401509	34771.8	7.19184e+06	0.483489	39175.4	7.71617e+06	0.507706	104305	1.95839e+07	0.532607	13601.1	1.81289e+06	0.750243	52459.8	1.1795e+07	0.444763	45625.1	8.56698e+06	0.532569	43575.8	8.8737e+06	0.491067	37411.7	7.34267e+06	0.509511	62718.7	1.13398e+07	0.553086	19525.2	3.61373e+06	0.540305
PWY0-321	0.0289041	0.0376446	0.0448584	0.0477002	0.243345	0.243345	-0.0159544	-0.0432079	0.0112992		13730	8.9371e+06	0.153629	1492.61	7.50368e+06	0.0198916	897.475	1.59879e+07	0.00561348	4035.34	7.19184e+06	0.0561099	420.518	7.71617e+06	0.00544983	5744.41	1.95839e+07	0.0293323	200.278	1.81289e+06	0.0110474	1055.2	1.1795e+07	0.00894617	4479.18	8.56698e+06	0.0522843	1517.05	8.8737e+06	0.017096	23.9579	7.34267e+06	0.000326283	1208.99	1.13398e+07	0.0106615	1191.31	3.61373e+06	0.0329662
PWY0-41	0.00496554	0.00888482	0.00678677	0.00786186	0.490449	0.490449	-0.00182123	-0.00710754	0.00346508		0	8.9371e+06	0	32.3885	7.50368e+06	0.000431635	168.962	1.59879e+07	0.00105681	0	7.19184e+06	0	701.203	7.71617e+06	0.00908745	1049.79	1.95839e+07	0.00536049	0	1.81289e+06	0	148.036	1.1795e+07	0.00125507	0	8.56698e+06	0	318.467	8.8737e+06	0.00358888	0	7.34267e+06	0	47.4326	1.13398e+07	0.000418285	415.921	3.61373e+06	0.0115095
PWY0-42	0.0823319	0.0609906	0.0673448	0.044503	0.372753	0.372753	0.0149871	-0.0186421	0.0486163		10931.4	8.9371e+06	0.122315	1986.9	7.50368e+06	0.026479	7558.28	1.59879e+07	0.0472751	10786.8	7.19184e+06	0.149987	1689.34	7.71617e+06	0.0218936	45036.7	1.95839e+07	0.229968	1216	1.81289e+06	0.067075	2125.2	1.1795e+07	0.0180178	10017	8.56698e+06	0.116925	5918.37	8.8737e+06	0.0666956	8308.91	7.34267e+06	0.113159	9447.48	1.13398e+07	0.0833128	6739.91	3.61373e+06	0.186508
PWY0-781	0.362918	0.0625095	0.356966	0.0583192	0.754043	0.754043	0.00595239	-0.0321594	0.0440642		38100	8.9371e+06	0.426312	25395.3	7.50368e+06	0.338438	42163.4	1.59879e+07	0.263721	29218.8	7.19184e+06	0.406277	23890.8	7.71617e+06	0.30962	53706.1	1.95839e+07	0.274236	5057.25	1.81289e+06	0.27896	45979.6	1.1795e+07	0.389823	38480.1	8.56698e+06	0.449168	31284.8	8.8737e+06	0.352556	30427.9	7.34267e+06	0.414398	45776.6	1.13398e+07	0.403682	16786	3.61373e+06	0.464506
PWY0-845	0.162316	0.0451457	0.1559	0.0505474	0.670987	0.670987	0.00641644	-0.0238875	0.0367203		8801.99	8.9371e+06	0.0984882	6585.22	7.50368e+06	0.0877598	18828.3	1.59879e+07	0.117766	11496.6	7.19184e+06	0.159856	19023.8	7.71617e+06	0.246544	26496.3	1.95839e+07	0.135296	2574.28	1.81289e+06	0.141998	23608.8	1.1795e+07	0.20016	13479.3	8.56698e+06	0.15734	15890.7	8.8737e+06	0.179077	10914.2	7.34267e+06	0.14864	18021.2	1.13398e+07	0.15892	4680.2	3.61373e+06	0.129512
PWY0-862	0.409909	0.179585	0.431475	0.14726	0.67576	0.67576	-0.0215665	-0.125008	0.081875		44809.2	8.9371e+06	0.501384	42834.8	7.50368e+06	0.57085	26633.8	1.59879e+07	0.166588	33799.1	7.19184e+06	0.469964	53945.2	7.71617e+06	0.699119	121458	1.95839e+07	0.620192	3832.36	1.81289e+06	0.211395	13495.2	1.1795e+07	0.114415	38094.1	8.56698e+06	0.444661	27014.2	8.8737e+06	0.30443	36258	7.34267e+06	0.493799	59474.4	1.13398e+07	0.524477	11149.9	3.61373e+06	0.308542
PWY1G-0	0.0368	0.0532815	0.0225611	0.018147	0.258082	0.258082	0.014239	-0.0110733	0.0395512		2373.23	8.9371e+06	0.0265548	1093.29	7.50368e+06	0.0145701	1596.56	1.59879e+07	0.00998605	1744.5	7.19184e+06	0.0242567	1834.12	7.71617e+06	0.0237699	399.679	1.95839e+07	0.00204085	1944.71	1.81289e+06	0.107271	675.509	1.1795e+07	0.00572708	5371.25	8.56698e+06	0.0626971	1134.16	8.8737e+06	0.0127811	4476.68	7.34267e+06	0.060968	2262.55	1.13398e+07	0.0199524	8516.17	3.61373e+06	0.235661
PWY490-3	0.116904	0.105774	0.106276	0.119274	0.764753	0.764753	0.0106272	-0.0606662	0.0819207		6791.63	8.9371e+06	0.0759937	2880.1	7.50368e+06	0.0383825	67530.3	1.59879e+07	0.422384	7975.37	7.19184e+06	0.110895	13737.6	7.71617e+06	0.178037	1072.25	1.95839e+07	0.00547514	386.097	1.81289e+06	0.0212973	32002.3	1.1795e+07	0.271321	5292.5	8.56698e+06	0.0617779	19366.2	8.8737e+06	0.218242	5850.07	7.34267e+06	0.0796722	7560.5	1.13398e+07	0.0666724	833.447	3.61373e+06	0.0230633
PWY4FS-7	0.668404	0.213565	0.665586	0.0815257	0.95551	0.95551	0.00281763	-0.0998171	0.105452		60930.2	8.9371e+06	0.681767	47055.3	7.50368e+06	0.627096	105317	1.59879e+07	0.658734	44571	7.19184e+06	0.619744	39022.4	7.71617e+06	0.505722	126128	1.95839e+07	0.644039	29347.5	1.81289e+06	1.61882	77349	1.1795e+07	0.655778	56652.5	8.56698e+06	0.661289	53670.1	8.8737e+06	0.604822	45321	7.34267e+06	0.617228	73043.8	1.13398e+07	0.644138	23622.1	3.61373e+06	0.653677
PWY4FS-8	0.668404	0.213565	0.665586	0.0815257	0.95551	0.95551	0.00281763	-0.0998171	0.105452		60930.2	8.9371e+06	0.681767	47055.3	7.50368e+06	0.627096	105317	1.59879e+07	0.658734	44571	7.19184e+06	0.619744	39022.4	7.71617e+06	0.505722	126128	1.95839e+07	0.644039	29347.5	1.81289e+06	1.61882	77349	1.1795e+07	0.655778	56652.5	8.56698e+06	0.661289	53670.1	8.8737e+06	0.604822	45321	7.34267e+06	0.617228	73043.8	1.13398e+07	0.644138	23622.1	3.61373e+06	0.653677
PWYG-321	0.456301	0.199952	0.480775	0.173312	0.677149	0.677149	-0.0244742	-0.142363	0.0934145		50610.2	8.9371e+06	0.566293	47944.4	7.50368e+06	0.638945	31194.3	1.59879e+07	0.195113	38461.6	7.19184e+06	0.534795	58322.6	7.71617e+06	0.755849	135091	1.95839e+07	0.689806	4364.53	1.81289e+06	0.240749	15123.7	1.1795e+07	0.128222	43377.5	8.56698e+06	0.506334	30947.9	8.8737e+06	0.34876	41017.9	7.34267e+06	0.558623	67048	1.13398e+07	0.591264	12939.9	3.61373e+06	0.358076
PYRIDNUCSAL-PWY	0.419762	0.0768917	0.38531	0.0923156	0.202904	0.202904	0.0344521	-0.0193565	0.0882608		27373.4	8.9371e+06	0.30629	29878.4	7.50368e+06	0.398184	61574.9	1.59879e+07	0.385135	27944.3	7.19184e+06	0.388556	40580.1	7.71617e+06	0.52591	75881.8	1.95839e+07	0.38747	5142.82	1.81289e+06	0.28368	56546.2	1.1795e+07	0.479408	34166.3	8.56698e+06	0.398814	38674.6	8.8737e+06	0.435834	29926.5	7.34267e+06	0.40757	56122.5	1.13398e+07	0.494918	14306.3	3.61373e+06	0.395888
PYRIDNUCSYN-PWY	0.482934	0.029145	0.483411	0.0395558	0.965285	0.965285	-0.000477387	-0.0225573	0.0216026		44106.6	8.9371e+06	0.493522	36653.3	7.50368e+06	0.488471	86959.7	1.59879e+07	0.543911	34334.9	7.19184e+06	0.477414	37906.7	7.71617e+06	0.491263	87301.6	1.95839e+07	0.445782	7619.85	1.81289e+06	0.420314	53910.7	1.1795e+07	0.457064	43397.9	8.56698e+06	0.506572	42992.3	8.8737e+06	0.484491	34193.5	7.34267e+06	0.465683	57362.8	1.13398e+07	0.505855	15365.2	3.61373e+06	0.42519
PYRIDOXSYN-PWY	0.201005	0.0912418	0.171481	0.0848847	0.289418	0.289418	0.0295245	-0.0260304	0.0850794		8355.06	8.9371e+06	0.0934873	4188.1	7.50368e+06	0.0558139	30538.6	1.59879e+07	0.191011	13243.1	7.19184e+06	0.184141	15727.5	7.71617e+06	0.203825	82479.2	1.95839e+07	0.421157	1332.91	1.81289e+06	0.0735238	21152.1	1.1795e+07	0.179331	12240.3	8.56698e+06	0.142877	21150.9	8.8737e+06	0.238355	21071.5	7.34267e+06	0.286973	29538.3	1.13398e+07	0.260484	2558.71	3.61373e+06	0.0708051
REDCITCYC	0.53764	0.100908	0.532164	0.112356	0.870621	0.870621	0.00547611	-0.0620417	0.0729939		57687.3	8.9371e+06	0.645482	48991	7.50368e+06	0.652893	66753.9	1.59879e+07	0.417529	41120	7.19184e+06	0.571758	28445.8	7.71617e+06	0.368652	111648	1.95839e+07	0.570102	4554.78	1.81289e+06	0.251243	51958.6	1.1795e+07	0.440514	54634.2	8.56698e+06	0.637729	48098.5	8.8737e+06	0.542035	49472.2	7.34267e+06	0.673763	64776.5	1.13398e+07	0.571233	18077	3.61373e+06	0.500231
RHAMCAT-PWY	0.0598697	0.0909425	0.0421511	0.0602778	0.464859	0.464859	0.0177186	-0.0309047	0.0663418		7090.32	8.9371e+06	0.0793358	224.525	7.50368e+06	0.0029922	2312.75	1.59879e+07	0.0144657	309.131	7.19184e+06	0.00429836	24237.4	7.71617e+06	0.314111	4734.1	1.95839e+07	0.0241734	467.419	1.81289e+06	0.0257831	3586.86	1.1795e+07	0.03041	6156.25	8.56698e+06	0.0718601	2092.65	8.8737e+06	0.0235826	6383.38	7.34267e+06	0.0869353	1160.05	1.13398e+07	0.0102299	3204.75	3.61373e+06	0.0886824
RIBOSYN2-PWY	0.551478	0.0392382	0.543199	0.027454	0.436893	0.436893	0.00827908	-0.0130553	0.0296135		48810.4	8.9371e+06	0.546155	39698.7	7.50368e+06	0.529056	93319	1.59879e+07	0.583687	39946.6	7.19184e+06	0.555443	47014.5	7.71617e+06	0.609299	112271	1.95839e+07	0.573281	7369.83	1.81289e+06	0.406523	66670.5	1.1795e+07	0.565244	48854.4	8.56698e+06	0.570263	47137.4	8.8737e+06	0.531204	41636.3	7.34267e+06	0.567046	63124.6	1.13398e+07	0.556666	19426.9	3.61373e+06	0.537585
RUMP-PWY	0.030463	0.0364084	0.0522058	0.0905788	0.326812	0.326812	-0.0217429	-0.0664607	0.022975		2023.85	8.9371e+06	0.0226454	7220.18	7.50368e+06	0.0962218	1914.16	1.59879e+07	0.0119726	3760.04	7.19184e+06	0.0522821	1022.04	7.71617e+06	0.0132454	2131.71	1.95839e+07	0.010885	262.176	1.81289e+06	0.0144617	451.162	1.1795e+07	0.00382503	1773.4	8.56698e+06	0.0207004	1370.86	8.8737e+06	0.0154486	1791.54	7.34267e+06	0.024399	5020.11	1.13398e+07	0.0442699	6120.2	3.61373e+06	0.169359
SALVADEHYPOX-PWY	0.502703	0.10389	0.516289	0.0962011	0.666048	0.666048	-0.0135859	-0.0767024	0.0495306		41256	8.9371e+06	0.461626	49282.5	7.50368e+06	0.656778	108215	1.59879e+07	0.676858	31952.8	7.19184e+06	0.444292	23113.7	7.71617e+06	0.299549	89528.6	1.95839e+07	0.457153	5010.31	1.81289e+06	0.276371	73296.7	1.1795e+07	0.621422	39678.4	8.56698e+06	0.463155	43531.8	8.8737e+06	0.490571	39692.2	7.34267e+06	0.540568	47352.8	1.13398e+07	0.417581	21410.4	3.61373e+06	0.592473
SER-GLYSYN-PWY	0.613861	0.0802858	0.61086	0.0641173	0.895185	0.895185	0.00300164	-0.0427592	0.0487625		57590.3	8.9371e+06	0.644396	46956.6	7.50368e+06	0.625781	111096	1.59879e+07	0.694875	43163	7.19184e+06	0.600167	48131.2	7.71617e+06	0.623771	130145	1.95839e+07	0.664549	5052.86	1.81289e+06	0.278718	76727.7	1.1795e+07	0.650511	52994.6	8.56698e+06	0.618591	57946.8	8.8737e+06	0.653017	43817	7.34267e+06	0.596744	68529.8	1.13398e+07	0.604331	22042.4	3.61373e+06	0.609961
SO4ASSIM-PWY	0.480637	0.118904	0.502098	0.0998301	0.534188	0.534188	-0.0214609	-0.0906182	0.0476964		38894.9	8.9371e+06	0.435207	43829	7.50368e+06	0.584099	85801.9	1.59879e+07	0.536669	35844.1	7.19184e+06	0.498399	15512.3	7.71617e+06	0.201036	116720	1.95839e+07	0.595997	3575.58	1.81289e+06	0.197231	55518.8	1.1795e+07	0.470698	37900.4	8.56698e+06	0.4424	47865.9	8.8737e+06	0.539414	36100.4	7.34267e+06	0.491653	69404.8	1.13398e+07	0.612048	16251.8	3.61373e+06	0.449723
SUCSYN-PWY	0.164425	0.113401	0.155391	0.110797	0.79771	0.79771	0.00903375	-0.0616851	0.0797526		3927.09	8.9371e+06	0.0439414	16538.9	7.50368e+06	0.220411	50095.2	1.59879e+07	0.313332	0	7.19184e+06	0	5302.78	7.71617e+06	0.0687229	12419.7	1.95839e+07	0.063418	984.293	1.81289e+06	0.0542941	41896	1.1795e+07	0.355202	7257.75	8.56698e+06	0.0847177	28899.5	8.8737e+06	0.325676	8176.42	7.34267e+06	0.111355	26330.2	1.13398e+07	0.232194	1536.03	3.61373e+06	0.0425053
SULFATE-CYS-PWY	0.554545	0.11003	0.570533	0.0991136	0.627245	0.627245	-0.0159881	-0.0819837	0.0500075		43532.5	8.9371e+06	0.487099	48763.6	7.50368e+06	0.649863	94671.1	1.59879e+07	0.592143	39942.4	7.19184e+06	0.555384	25054.7	7.71617e+06	0.324704	131366	1.95839e+07	0.670785	4391.63	1.81289e+06	0.242244	65798.9	1.1795e+07	0.557854	44154.6	8.56698e+06	0.515404	52768.1	8.8737e+06	0.594658	40940.6	7.34267e+06	0.557571	75506.8	1.13398e+07	0.665858	19103.8	3.61373e+06	0.528644
TCA	0.653461	0.0975389	0.651161	0.0898698	0.937769	0.937769	0.00229948	-0.0568191	0.0614181		63391.3	8.9371e+06	0.709304	55210.9	7.50368e+06	0.735785	97139.1	1.59879e+07	0.60758	52874.5	7.19184e+06	0.735201	39581.5	7.71617e+06	0.512969	145679	1.95839e+07	0.743872	6316.87	1.81289e+06	0.348442	73947.1	1.1795e+07	0.626936	63451.4	8.56698e+06	0.740651	55457.3	8.8737e+06	0.624962	55172.6	7.34267e+06	0.751397	86239.8	1.13398e+07	0.760508	23058.7	3.61373e+06	0.638085
TCA-GLYOX-BYPASS	0.439997	0.128347	0.469207	0.126398	0.467078	0.467078	-0.0292093	-0.10957	0.0511509		29679	8.9371e+06	0.332087	43129.9	7.50368e+06	0.574783	53235.7	1.59879e+07	0.332976	33192.8	7.19184e+06	0.461534	12344.2	7.71617e+06	0.159979	113216	1.95839e+07	0.578106	4785.35	1.81289e+06	0.263962	39699.7	1.1795e+07	0.336581	34133	8.56698e+06	0.398425	38342.1	8.8737e+06	0.432087	35128.8	7.34267e+06	0.47842	69632.6	1.13398e+07	0.614057	17753	3.61373e+06	0.491266
TEICHOICACID-PWY	0.0273246	0.0234772	0.0192163	0.0210686	0.250779	0.250779	0.00810829	-0.00594912	0.0221657		3325.8	8.9371e+06	0.0372134	3500.71	7.50368e+06	0.0466532	969.602	1.59879e+07	0.00606461	2523.89	7.19184e+06	0.0350938	2598.15	7.71617e+06	0.0336715	206.053	1.95839e+07	0.00105215	988.347	1.81289e+06	0.0545176	688.723	1.1795e+07	0.00583911	2113.66	8.56698e+06	0.0246722	319.475	8.8737e+06	0.00360025	6946.52	7.34267e+06	0.0946049	3753.81	1.13398e+07	0.033103	2608.71	3.61373e+06	0.0721887
THISYN-PWY	0.320285	0.136941	0.295898	0.140317	0.576634	0.576634	0.0243869	-0.0631327	0.111907		32839.5	8.9371e+06	0.367451	3108.46	7.50368e+06	0.0414258	55474.3	1.59879e+07	0.346977	29335.6	7.19184e+06	0.407901	43515	7.71617e+06	0.563945	78861.3	1.95839e+07	0.402684	740.077	1.81289e+06	0.040823	31907.2	1.1795e+07	0.270515	34031.6	8.56698e+06	0.397241	36433.6	8.8737e+06	0.410579	25568.6	7.34267e+06	0.348219	10408.2	1.13398e+07	0.0917846	8672.55	3.61373e+06	0.239989
THREOCAT-PWY	0.00998199	0.0120154	0.0110062	0.0100344	0.768153	0.768153	-0.00102421	-0.0079972	0.00594879		0	8.9371e+06	0	0	7.50368e+06	0	1590.73	1.59879e+07	0.00994959	0	7.19184e+06	0	663.809	7.71617e+06	0.00860283	5867.16	1.95839e+07	0.029959	0	1.81289e+06	0	444.744	1.1795e+07	0.00377062	0	8.56698e+06	0	2493.72	8.8737e+06	0.0281024	0	7.34267e+06	0	79.5861	1.13398e+07	0.000701832	392.247	3.61373e+06	0.0108544
THRESYN-PWY	0.58056	0.0777254	0.561588	0.0515645	0.360982	0.360982	0.0189721	-0.0225958	0.0605401		54282.2	8.9371e+06	0.60738	38433.7	7.50368e+06	0.512198	96704.3	1.59879e+07	0.60486	43412.5	7.19184e+06	0.603636	54130.1	7.71617e+06	0.701515	116669	1.95839e+07	0.595738	5052.63	1.81289e+06	0.278705	69438.7	1.1795e+07	0.588713	50032.7	8.56698e+06	0.584018	49818.2	8.8737e+06	0.561414	43696	7.34267e+06	0.595097	66551.8	1.13398e+07	0.586888	19987.1	3.61373e+06	0.553087
TRNA-CHARGING-PWY	0.560785	0.149466	0.549104	0.0890372	0.761692	0.761692	0.0116803	-0.0659328	0.0892935		49648.9	8.9371e+06	0.555537	37179.3	7.50368e+06	0.495481	94026.5	1.59879e+07	0.588112	38601.4	7.19184e+06	0.536738	49351.6	7.71617e+06	0.639587	112818	1.95839e+07	0.576072	21663.6	1.81289e+06	1.19497	64763.8	1.1795e+07	0.549079	47538.8	8.56698e+06	0.554907	43552.2	8.8737e+06	0.490802	39315.9	7.34267e+06	0.535444	51613.3	1.13398e+07	0.455153	16459.2	3.61373e+06	0.455462
TRPSYN-PWY	0.544763	0.0693758	0.542004	0.0493623	0.883721	0.883721	0.00275864	-0.03517	0.0406872		52401.2	8.9371e+06	0.586333	38650.3	7.50368e+06	0.515084	97047.5	1.59879e+07	0.607007	41638.7	7.19184e+06	0.578971	45224.6	7.71617e+06	0.586102	111843	1.95839e+07	0.571093	4998.99	1.81289e+06	0.275746	67431.7	1.1795e+07	0.571698	52976.5	8.56698e+06	0.61838	46592.9	8.8737e+06	0.525068	42193.1	7.34267e+06	0.574629	65637.3	1.13398e+07	0.578824	19662.7	3.61373e+06	0.54411
TYRFUMCAT-PWY	0.283194	0.120346	0.301989	0.120401	0.619942	0.619942	-0.0187948	-0.0947548	0.0571652		19672.8	8.9371e+06	0.220125	33076	7.50368e+06	0.440797	31657.4	1.59879e+07	0.198009	17966.2	7.19184e+06	0.249814	5147.29	7.71617e+06	0.0667079	79879.9	1.95839e+07	0.407885	1681.08	1.81289e+06	0.0927289	25065	1.1795e+07	0.212505	16732.7	8.56698e+06	0.195316	24545.1	8.8737e+06	0.276605	16539.7	7.34267e+06	0.225254	49158.2	1.13398e+07	0.433503	7541.59	3.61373e+06	0.208692
UBISYN-PWY	0.323852	0.100384	0.329846	0.0940705	0.8445	0.8445	-0.00599457	-0.0673277	0.0553386		33319.6	8.9371e+06	0.372823	36336.3	7.50368e+06	0.484246	51885	1.59879e+07	0.324527	30360.5	7.19184e+06	0.422152	7893.88	7.71617e+06	0.102303	75159.8	1.95839e+07	0.383783	2930.21	1.81289e+06	0.161632	32773.9	1.1795e+07	0.277863	29200.9	8.56698e+06	0.340854	33250.8	8.8737e+06	0.374712	26418.7	7.34267e+06	0.359796	52142.8	1.13398e+07	0.459822	8491.92	3.61373e+06	0.23499
UDPNAGSYN-PWY	0.582038	0.197756	0.580717	0.0881663	0.977963	0.977963	0.00132173	-0.0956634	0.0983069		42365.4	8.9371e+06	0.47404	40309.9	7.50368e+06	0.537202	97493.2	1.59879e+07	0.609795	35842.4	7.19184e+06	0.498376	32708.7	7.71617e+06	0.423898	101460	1.95839e+07	0.518076	26038.6	1.81289e+06	1.4363	71092.8	1.1795e+07	0.602737	44234.4	8.56698e+06	0.516336	50802.6	8.8737e+06	0.572507	37505.8	7.34267e+06	0.510793	68507.6	1.13398e+07	0.604136	19536.6	3.61373e+06	0.540621
VALDEG-PWY	0.00236127	0.00492892	0.00324617	0.00758985	0.662425	0.662425	-0.000884896	-0.00496796	0.00319817		23.0028	8.9371e+06	0.000257385	14.0074	7.50368e+06	0.000186673	308.325	1.59879e+07	0.00192849	28.9974	7.19184e+06	0.000403198	0	7.71617e+06	0	3.98991	1.95839e+07	2.03734e-05	0	1.81289e+06	0	103.898	1.1795e+07	0.000880868	108.824	8.56698e+06	0.00127027	23.9922	8.8737e+06	0.000270374	0	7.34267e+06	0	1395.03	1.13398e+07	0.0123021	0	3.61373e+06	0
VALSYN-PWY	0.76096	0.0903791	0.77155	0.0725253	0.680561	0.680561	-0.0105896	-0.0622006	0.0410213		72483.1	8.9371e+06	0.811036	57253.2	7.50368e+06	0.763002	119202	1.59879e+07	0.745578	60123.3	7.19184e+06	0.835992	55596.1	7.71617e+06	0.720514	146712	1.95839e+07	0.749145	7250.47	1.81289e+06	0.399939	87493.3	1.1795e+07	0.741783	75767.6	8.56698e+06	0.884414	67212.9	8.8737e+06	0.75744	57106.7	7.34267e+06	0.777737	94402.7	1.13398e+07	0.832493	27635.4	3.61373e+06	0.764732
[truncated: 90 more columns]

## Sheet: Treg
pathway	H: mean rel. freq. (%)	H: std. dev. (%)	L: mean rel. freq. (%)	L: std. dev. (%)	p-values	p-values (corrected)	Difference between means	95.0% lower CI	95.0% upper CI	Note	RIF001	RIF001: parent seq. count	RIF001: rel. freq. (%)	RIF005	RIF005: parent seq. count	RIF005: rel. freq. (%)	RIF007	RIF007: parent seq. count	RIF007: rel. freq. (%)	RIF011	RIF011: parent seq. count	RIF011: rel. freq. (%)	RIF020	RIF020: parent seq. count	RIF020: rel. freq. (%)	RIF027	RIF027: parent seq. count	RIF027: rel. freq. (%)	RIF033	RIF033: parent seq. count	RIF033: rel. freq. (%)	RIF035	RIF035: parent seq. count	RIF035: rel. freq. (%)	RIF037	RIF037: parent seq. count	RIF037: rel. freq. (%)	RIF042	RIF042: parent seq. count	RIF042: rel. freq. (%)	RIF044	RIF044: parent seq. count	RIF044: rel. freq. (%)	RIF046	RIF046: parent seq. count	RIF046: rel. freq. (%)	RIF047	RIF047: parent seq. count	RIF047: rel. freq. (%)
1CMET2-PWY	0.559951	0.0494285	0.575095	0.0738344	0.453271	0.453271	-0.0151441	-0.0557614	0.0254733		85346.4	1.41602e+07	0.602721	75317.5	1.21794e+07	0.618401	40391.1	7.50368e+06	0.538284	71664	1.32677e+07	0.540139	108261	1.95839e+07	0.552804	21552.7	3.92542e+06	0.549053	83229	1.49338e+07	0.55732	78233.1	1.43625e+07	0.544703	132553	2.44928e+07	0.541191	19851.3	3.44294e+06	0.576579	44794	8.56698e+06	0.522868	62787.2	1.14051e+07	0.550519	36279.5	7.34267e+06	0.494091
3-HYDROXYPHENYLACETATE-DEGRADATION-PWY	0.01102	0.0108507	0.00916824	0.00962669	0.565772	0.565772	0.00185176	-0.00460751	0.00831104		133.779	1.41602e+07	0.000944755	2912.54	1.21794e+07	0.0239136	84.2398	7.50368e+06	0.00112265	2851.37	1.32677e+07	0.0214911	1602.55	1.95839e+07	0.008183	218.779	3.92542e+06	0.00557339	152.216	1.49338e+07	0.00101927	2026.29	1.43625e+07	0.0141082	10238.8	2.44928e+07	0.0418032	659.399	3.44294e+06	0.0191522	96.5417	8.56698e+06	0.0011269	2451.69	1.14051e+07	0.0214964	312.345	7.34267e+06	0.00425384
AEROBACTINSYN-PWY	7.33985e-06	2.92778e-05	5.10059e-05	0.000179736	0.307647	0.307647	-4.36661e-05	-0.000130695	4.33629e-05		0	1.41602e+07	0	0	1.21794e+07	0	0	7.50368e+06	0	0	1.32677e+07	0	0	1.95839e+07	0	0	3.92542e+06	0	0	1.49338e+07	0	0	1.43625e+07	0	34.8555	2.44928e+07	0.000142309	0	3.44294e+06	0	0	8.56698e+06	0	0	1.14051e+07	0	0	7.34267e+06	0
ALL-CHORISMATE-PWY	0.085944	0.0463922	0.0878314	0.0620334	0.913906	0.913906	-0.00188739	-0.0370791	0.0333043		8265.44	1.41602e+07	0.058371	13066.9	1.21794e+07	0.107287	810.955	7.50368e+06	0.0108074	11175.8	1.32677e+07	0.0842332	18669.5	1.95839e+07	0.0953305	6539.51	3.92542e+06	0.166594	15315.5	1.49338e+07	0.102556	10871.9	1.43625e+07	0.0756964	30941	2.44928e+07	0.126327	4531.46	3.44294e+06	0.131616	2268.99	8.56698e+06	0.0264853	12955	1.14051e+07	0.113589	1153.72	7.34267e+06	0.0157126
ANAEROFRUCAT-PWY	0.488776	0.114815	0.503902	0.125094	0.690616	0.690616	-0.0151257	-0.0914276	0.0611761		73160	1.41602e+07	0.51666	41466.5	1.21794e+07	0.340464	33020.6	7.50368e+06	0.440059	63819.9	1.32677e+07	0.481018	82334.6	1.95839e+07	0.420419	31726.2	3.92542e+06	0.808224	81673.6	1.49338e+07	0.546905	69574.7	1.43625e+07	0.484419	97083.2	2.44928e+07	0.396374	24266.8	3.44294e+06	0.70483	33558.9	8.56698e+06	0.391724	57619.3	1.14051e+07	0.505207	33551.7	7.34267e+06	0.456941
[truncated: 425 more rows]
[truncated: 90 more columns]
